# Supplementary material for: LKB1 controls inflammatory potential through CRTC2-dependent histone acetylation
Source: Mol Cell. Author manuscript; Available in PMC 2026 May 1. (PMC13133714; doi:10.1016/j.molcel.2023.04.017)
Supplement: Table S1. Differential gene expression analysis of wild type, LKB1 knockout, and LKB1/CRTC2 knockout MEFs untreated or stimulated with IL-1β, related to Figures 1 and 4 [file NIHMS2160715-supplement-Table_S1__Differential_gene_expression_analysis_of_wild_type__LKB1_knockout__and_LKB1_CRTC2_knockout_MEFs_untreated_or_stimulated_with_IL-1___related_to_Figures_1_and_4.xlsx]

## Sheet: decoder
Contrast_ID	Contrast
Con1	Lkb1.IL1b_v_WT.IL1b
Con2	Lkb1Crtc2A1.IL1b_v_WT.IL1b
Con3	Lkb1Crtc2A2.IL1b_v_WT.IL1b
Con4	Lkb1Crtc2A1.IL1b_v_Lkb1.IL1b
Con5	Lkb1Crtc2A2.IL1b_v_Lkb1.IL1b
Con6	Lkb1.untrt_v_WT.untrt
Con7	Lkb1Crtc2A1.untrt_v_WT.untrt
Con8	Lkb1Crtc2A2.untrt_v_WT.untrt
Con9	Lkb1Crtc2A1.untrt_v_Lkb1.untrt
Con10	Lkb1Crtc2A2.untrt_v_Lkb1.untrt
Con11	Lkb1.IL1b..Lkb1.untrt_v_WT.IL1b..WT.untrt
Con12	Lkb1Crtc2A1.IL1b..Lkb1Crtc2A1.untrt_v_WT.IL1b..WT.untrt
Con13	Lkb1Crtc2A2.IL1b..Lkb1Crtc2A2.untrt_v_WT.IL1b..WT.untrt
Con14	Lkb1Crtc2A1.IL1b..Lkb1Crtc2A1.untrt_v_Lkb1.IL1b..Lkb1.untrt
Con15	Lkb1Crtc2A2.IL1b..Lkb1Crtc2A2.untrt_v_Lkb1.IL1b..Lkb1.untrt

## Sheet: Con1
ensembl_id	Symbol	Uniq_syms	entrez	Gene_name	logFC	logCPM	F	PValue	FDR
ENSMUSG00000033965	Slc16a2	Slc16a2	20502	solute carrier family 16 (monocarboxylic acid transporters), member 2	15.5126	6.20948	532.675	4.81053e-14	1.73109e-12
ENSMUSG00000022015	Tnfsf11	Tnfsf11	21943	tumor necrosis factor (ligand) superfamily, member 11	15.3906	5.07288	433.981	2.49541e-13	6.85679e-12
ENSMUSG00000031740	Mmp2	Mmp2	17390	matrix metallopeptidase 2	14.5652	7.6192	544.969	2.71172e-16	2.24251e-14
ENSMUSG00000056427	Slit3	Slit3	20564	slit guidance ligand 3	14.511	4.23468	895.747	3.45463e-17	3.88386e-15
ENSMUSG00000033361	Prrg3	Prrg3	208748	proline rich Gla (G-carboxyglutamic acid) 3 (transmembrane)	14.1322	5.00273	3108.16	2.59052e-20	2.12795e-17
ENSMUSG00000059878	Zfp422	Zfp422	67255	zinc finger protein 422	14.0214	5.17183	2891.13	4.70795e-20	2.38181e-17
ENSMUSG00000022103	Gfra2	Gfra2	14586	glial cell line derived neurotrophic factor family receptor alpha 2	13.9357	4.27604	1010	2.66717e-16	2.21633e-14
ENSMUSG00000023868	Pde10a	Pde10a	23984	phosphodiesterase 10A	13.9345	4.52936	1937.74	1.27328e-18	2.57333e-16
ENSMUSG00000056673	Kdm5d	Kdm5d	20592	lysine (K)-specific demethylase 5D	13.7921	5.17352	5132.32	4.10709e-22	8.83076e-19
ENSMUSG00000031342	Gpm6b	Gpm6b	14758	glycoprotein m6b	13.3445	4.21647	197.428	1.22378e-10	1.46896e-09
ENSMUSG00000033906	Zdhhc15	Zdhhc15	108672	zinc finger, DHHC domain containing 15	13.2861	4.39501	1288.36	1.24407e-18	2.57333e-16
ENSMUSG00000069806	Cacng7	Cacng7	81904	calcium channel, voltage-dependent, gamma subunit 7	13.106	4.47653	720.048	2.51704e-16	2.12233e-14
ENSMUSG00000033350	Chst2	Chst2	54371	carbohydrate sulfotransferase 2	13.1028	4.25541	432.635	2.47666e-14	9.97683e-13
ENSMUSG00000033737	Fndc3c1	Fndc3c1	333564	fibronectin type III domain containing 3C1	13.0582	5.52049	695.639	5.55517e-15	2.77996e-13
ENSMUSG00000019775	Rgs17	Rgs17	56533	regulator of G-protein signaling 17	13.0581	4.40294	1346.71	2.53054e-17	3.10677e-15
ENSMUSG00000030671	Pde3b	Pde3b	18576	phosphodiesterase 3B, cGMP-inhibited	13.0017	6.89151	1510.47	9.448e-21	1.08343e-17
ENSMUSG00000030607	Acan	Acan	11595	aggrecan	12.8441	5.115	373.136	1.13748e-14	5.14891e-13
ENSMUSG00000034463	Scara3	Scara3	219151	scavenger receptor class A, member 3	12.8272	4.41129	696.612	3.39806e-16	2.73131e-14
ENSMUSG00000030560	Ctsc	Ctsc	13032	cathepsin C	12.604	4.06805	583.478	2.30651e-14	9.3351e-13
ENSMUSG00000068457	Uty	Uty	22290	ubiquitously transcribed tetratricopeptide repeat containing, Y-linked	12.4945	5.59813	4172.59	2.44526e-23	1.40203e-19
ENSMUSG00000037902	Sirpa	Sirpa	19261	signal-regulatory protein alpha	12.4047	3.45692	902.866	3.21407e-17	3.71042e-15
ENSMUSG00000044337	Ackr3	Ackr3	12778	atypical chemokine receptor 3	12.4047	6.54536	437.254	2.39766e-15	1.39804e-13
ENSMUSG00000033460	Armcx1	Armcx1	78248	armadillo repeat containing, X-linked 1	12.3142	3.18325	892.192	7.33894e-16	5.17365e-14
ENSMUSG00000028076	Cd1d1	Cd1d1	12479	CD1d1 antigen	12.2904	3.57306	1160.83	8.54527e-17	8.39927e-15
ENSMUSG00000034111	Tmed8	Tmed8	382620	transmembrane p24 trafficking protein 8	12.2458	3.50663	1421.01	5.06183e-19	1.17394e-16
ENSMUSG00000069049	Eif2s3y	Eif2s3y	26908	eukaryotic translation initiation factor 2, subunit 3, structural gene Y-linked	12.2033	5.42879	1139.11	3.84415e-18	6.23804e-16
ENSMUSG00000041180	Hectd2	Hectd2	226098	HECT domain E3 ubiquitin protein ligase 2	12.1955	2.88237	730.627	2.20498e-16	1.88696e-14
ENSMUSG00000027500	Stmn2	Stmn2	20257	stathmin-like 2	12.1779	6.82168	749.043	1.13134e-17	1.58689e-15
ENSMUSG00000030657	Xylt1	Xylt1	233781	xylosyltransferase 1	12.022	4.44837	768.191	1.3985e-16	1.25945e-14
ENSMUSG00000037759	Ptger2	Ptger2	19217	prostaglandin E receptor 2 (subtype EP2)	11.9699	1.77333	344.4	1.57629e-12	3.34894e-11
ENSMUSG00000042408	Zmym6	Zmym6	100177	zinc finger, MYM-type 6	11.9566	3.11181	2853	5.25286e-20	2.50985e-17
ENSMUSG00000031343	Gabra3	Gabra3	14396	gamma-aminobutyric acid (GABA) A receptor, subunit alpha 3	11.9005	3.93805	783.895	2.10521e-15	1.24439e-13
ENSMUSG00000073565	Prr16	Prr16	71373	proline rich 16	11.8527	2.63463	114.163	7.47511e-09	5.63204e-08
ENSMUSG00000027199	Gatm	Gatm	67092	glycine amidinotransferase (L-arginine:glycine amidinotransferase)	11.7848	3.70679	715.7	4.41052e-15	2.27824e-13
ENSMUSG00000071723	Gspt2	Gspt2	14853	G1 to S phase transition 2	11.7556	2.52574	1416.49	1.67203e-17	2.24693e-15
ENSMUSG00000056004	Elapor2	Elapor2	231014	endosome-lysosome associated apoptosis and autophagy regulator family member 2	11.6485	2.95316	478.281	1.00937e-14	4.65472e-13
ENSMUSG00000048826	Dact2	Dact2	240025	dishevelled-binding antagonist of beta-catenin 2	11.5785	3.01045	602.811	1.77227e-14	7.50457e-13
ENSMUSG00000027996	Sfrp2	Sfrp2	20319	secreted frizzled-related protein 2	11.5471	4.12018	91.7521	3.60451e-08	2.28956e-07
ENSMUSG00000036862	Dchs1	Dchs1	233651	dachsous cadherin related 1	11.5393	1.92001	297.439	6.84368e-13	1.64182e-11
ENSMUSG00000033854	Kcnk10	Kcnk10	72258	potassium channel, subfamily K, member 10	11.4847	0.404168	158.448	6.54244e-10	6.48089e-09
ENSMUSG00000011589	Fsd1	Fsd1	240121	fibronectin type 3 and SPRY domain-containing protein	11.4643	2.69492	1158.3	8.69927e-17	8.45402e-15
ENSMUSG00000097558		ENSMUSG00000097558			11.4485	1.2867	370.123	8.89224e-13	2.04213e-11
ENSMUSG00000031340	Gabre	Gabre	14404	gamma-aminobutyric acid (GABA) A receptor, subunit epsilon	11.4402	4.23747	186.599	8.64564e-12	1.45655e-10
ENSMUSG00000026399	Cd55	Cd55	13136	CD55 molecule, decay accelerating factor for complement	11.4236	1.51728	205.195	9.09279e-11	1.13227e-09
ENSMUSG00000072941	Sod3	Sod3	20657	superoxide dismutase 3, extracellular	11.3643	5.0991	691.288	2.5284e-17	3.10677e-15
ENSMUSG00000033436	Armcx2	Armcx2	67416	armadillo repeat containing, X-linked 2	11.3223	6.8865	1705.85	2.74166e-21	4.59282e-18
ENSMUSG00000025665	Rps6ka6	Rps6ka6	67071	ribosomal protein S6 kinase polypeptide 6	11.2965	3.58701	1676.47	4.19016e-18	6.73597e-16
ENSMUSG00000020427	Igfbp3	Igfbp3	16009	insulin-like growth factor binding protein 3	11.205	4.04993	261.198	2.13121e-12	4.33833e-11
ENSMUSG00000033066	Gas7	Gas7	14457	growth arrest specific 7	11.1719	6.47088	161.787	3.23697e-11	4.50114e-10
ENSMUSG00000049804	Armcx4	Armcx4	100503043	armadillo repeat containing, X-linked 4	11.1366	4.71905	2174.65	1.00852e-20	1.08422e-17
ENSMUSG00000028036	Ptgfr	Ptgfr	19220	prostaglandin F receptor	11.0692	3.74419	498.239	6.60008e-16	4.77008e-14
ENSMUSG00000050896	Rtn4rl2	Rtn4rl2	269295	reticulon 4 receptor-like 2	11.0611	0.219227	269.27	1.09861e-11	1.78444e-10
ENSMUSG00000021720	Rnf180	Rnf180	71816	ring finger protein 180	10.9677	2.09067	138.593	1.78692e-09	1.58274e-08
ENSMUSG00000096956	Snhg18	Snhg18	100616095	small nucleolar RNA host gene 18	10.948	2.24246	282.658	1.06974e-12	2.40216e-11
ENSMUSG00000000037	Scml2	Scml2	107815	Scm polycomb group protein like 2	10.9008	2.06247	420.991	3.15966e-14	1.22962e-12
ENSMUSG00000029121	Crmp1	Crmp1	12933	collapsin response mediator protein 1	10.8605	2.94446	534.672	3.27752e-16	2.65928e-14
ENSMUSG00000067586	S1pr3	S1pr3	13610	sphingosine-1-phosphate receptor 3	10.8394	1.6754	272.493	1.47334e-12	3.18377e-11
ENSMUSG00000027315	Spint1	Spint1	20732	serine protease inhibitor, Kunitz type 1	10.8363	2.59047	650.157	6.34939e-16	4.66735e-14
ENSMUSG00000069045	Ddx3y	Ddx3y	26900	DEAD box helicase 3, Y-linked	10.7898	6.15029	4572.39	1.15138e-25	1.98049e-21
ENSMUSG00000022025	Cnmd	Cnmd	16840	chondromodulin	10.7041	2.41146	479.199	1.12693e-13	3.53764e-12
ENSMUSG00000074934	Grem1	Grem1	23892	gremlin 1, DAN family BMP antagonist	10.6648	7.6812	848.855	3.21886e-18	5.32381e-16
ENSMUSG00000037664	Cdkn1c	Cdkn1c	12577	cyclin-dependent kinase inhibitor 1C (P57)	10.6142	4.25659	384.811	8.41326e-15	3.97573e-13
ENSMUSG00000036412	Arsi	Arsi	545260	arylsulfatase i	10.6069	2.48196	374.107	9.03669e-14	2.95514e-12
ENSMUSG00000030757	Zkscan2	Zkscan2	210162	zinc finger with KRAB and SCAN domains 2	10.5145	0.992213	441.295	2.07472e-14	8.53762e-13
ENSMUSG00000029348	Asphd2	Asphd2	72898	aspartate beta-hydroxylase domain containing 2	10.5094	1.56287	618.179	1.44579e-14	6.32799e-13
ENSMUSG00000043391	2510009E07Rik	2510009E07Rik	72190	RIKEN cDNA 2510009E07 gene	10.5042	3.55167	391.618	6.01822e-14	2.06214e-12
ENSMUSG00000038910	Plcl2	Plcl2	224860	phospholipase C-like 2	10.478	2.6461	842.138	1.1748e-15	7.77219e-14
ENSMUSG00000050370	Ch25h	Ch25h	12642	cholesterol 25-hydroxylase	10.4503	3.06413	320.746	4.96709e-14	1.76892e-12
ENSMUSG00000023243	Kcnk5	Kcnk5	16529	potassium channel, subfamily K, member 5	10.4321	0.291043	245.972	1.54921e-10	1.81649e-09
ENSMUSG00000032717	Mdfi	Mdfi	17240	MyoD family inhibitor	10.3927	1.955	299.008	6.53481e-13	1.5743e-11
ENSMUSG00000021846	Peli2	Peli2	93834	pellino 2	10.3877	4.76654	547.182	2.60468e-16	2.17491e-14
ENSMUSG00000063727	Tnfrsf11b	Tnfrsf11b	18383	tumor necrosis factor receptor superfamily, member 11b (osteoprotegerin)	10.3805	1.88208	141.94	1.49539e-09	1.35309e-08
ENSMUSG00000039519	Cyp7b1	Cyp7b1	13123	cytochrome P450, family 7, subfamily b, polypeptide 1	10.3329	-0.108013	132.05	2.56051e-09	2.17069e-08
ENSMUSG00000049191	Rtl5	Rtl5	331474	retrotransposon Gag like 5	10.3286	1.74291	479.193	1.12704e-13	3.53764e-12
ENSMUSG00000035131	Brinp3	Brinp3	215378	bone morphogenetic protein/retinoic acid inducible neural specific 3	10.2614	0.0949468	274.412	8.08047e-08	4.73891e-07
ENSMUSG00000075707	Dio3	Dio3	107585	deiodinase, iodothyronine type III	10.2507	0.175479	139.682	1.68562e-09	1.50075e-08
ENSMUSG00000053219	Raet1e	Raet1e	379043	retinoic acid early transcript 1E	10.2002	3.93695	611.107	8.6683e-17	8.45402e-15
ENSMUSG00000029864	Gstk1	Gstk1	76263	glutathione S-transferase kappa 1	10.1179	1.77387	346.492	1.78291e-13	5.20678e-12
ENSMUSG00000030000	Add2	Add2	11519	adducin 2 (beta)	10.1067	3.74598	430.705	2.78193e-15	1.58191e-13
ENSMUSG00000032878	Ccdc85a	Ccdc85a	216613	coiled-coil domain containing 85A	10.1062	2.4236	511.14	5.5596e-15	2.77996e-13
ENSMUSG00000067215	Usp51	Usp51	635253	ubiquitin specific protease 51	10.0988	0.967099	632.872	1.19546e-14	5.34106e-13
ENSMUSG00000026579	F5	F5	14067	coagulation factor V	10.0987	1.70306	295.42	1.10117e-13	3.47546e-12
ENSMUSG00000036885	Arhgef26	Arhgef26	622434	Rho guanine nucleotide exchange factor (GEF) 26	10.095	1.83058	322.127	2.6773e-12	5.29989e-11
ENSMUSG00000021944	Gata4	Gata4	14463	GATA binding protein 4	10.0805	4.9928	1346.32	3.03928e-20	2.12795e-17
ENSMUSG00000020467	Efemp1	Efemp1	216616	epidermal growth factor-containing fibulin-like extracellular matrix protein 1	10.0555	0.17984	253.472	1.76346e-11	2.66549e-10
ENSMUSG00000026080	Chst10	Chst10	98388	carbohydrate sulfotransferase 10	10.0106	2.18647	904.872	3.14971e-17	3.66068e-15
ENSMUSG00000056054	S100a8	S100a8	20201	S100 calcium binding protein A8 (calgranulin A)	9.99586	0.546799	114.858	2.15397e-09	1.8624e-08
ENSMUSG00000031596	Slc7a2	Slc7a2	11988	solute carrier family 7 (cationic amino acid transporter, y+ system), member 2	9.98587	6.53715	672.269	3.34272e-17	3.80783e-15
ENSMUSG00000074766	Ism1	Ism1	319909	isthmin 1, angiogenesis inhibitor	9.9586	0.724371	113.431	7.8343e-09	5.86668e-08
ENSMUSG00000026979	Psd4	Psd4	215632	pleckstrin and Sec7 domain containing 4	9.95578	2.3128	639.108	7.41462e-16	5.20567e-14
ENSMUSG00000053475	Tnfaip6	Tnfaip6	21930	tumor necrosis factor alpha induced protein 6	9.92505	3.90598	1405.95	5.58228e-19	1.24702e-16
ENSMUSG00000056073	Grik2	Grik2	14806	glutamate receptor, ionotropic, kainate 2 (beta 2)	9.87454	1.59112	371.591	1.1846e-14	5.3202e-13
ENSMUSG00000020241	Col6a2	Col6a2	12834	collagen, type VI, alpha 2	9.85282	7.10559	762.071	9.51578e-18	1.42331e-15
ENSMUSG00000050394	Armcx6	Armcx6	278097	armadillo repeat containing, X-linked 6	9.84992	1.36663	751.482	2.96753e-15	1.6413e-13
ENSMUSG00000031616	Ednra	Ednra	13617	endothelin receptor type A	9.84662	3.78248	333.119	3.43906e-14	1.30874e-12
ENSMUSG00000040616	Tmem51	Tmem51	214359	transmembrane protein 51	9.83798	0.947842	170.135	3.81596e-10	4.01949e-09
ENSMUSG00000015599	Ttbk1	Ttbk1	106763	tau tubulin kinase 1	9.80937	0.413121	305.004	5.48913e-13	1.34691e-11
ENSMUSG00000041540	Sox5	Sox5	20678	SRY (sex determining region Y)-box 5	9.80893	5.12587	1352.07	2.91076e-20	2.12795e-17
ENSMUSG00000030329	Pianp	Pianp	319352	PILR alpha associated neural protein	9.80701	5.50069	1057.52	3.50662e-19	9.72861e-17
ENSMUSG00000074194	Zfp791	Zfp791	244556	zinc finger protein 791	9.80641	0.805538	355.528	1.41963e-13	4.30671e-12
ENSMUSG00000044528	Tram1l1	Tram1l1	229801	translocation associated membrane protein 1-like 1	9.7787	-0.526013	265.469	7.70639e-09	5.78349e-08
ENSMUSG00000041696	Rasl12	Rasl12	70784	RAS-like, family 12	9.75535	1.11928	425.854	2.8519e-14	1.12707e-12
ENSMUSG00000030022	Adamts9	Adamts9	101401	a disintegrin-like and metallopeptidase (reprolysin type) with thrombospondin type 1 motif, 9	9.71992	3.95902	810.355	5.13392e-18	8.02805e-16
ENSMUSG00000067279	Ppp1r3c	Ppp1r3c	53412	protein phosphatase 1, regulatory subunit 3C	9.7102	1.63836	90.8698	3.86003e-08	2.43389e-07
ENSMUSG00000007989	Fzd3	Fzd3	14365	frizzled class receptor 3	9.70928	4.12669	636.07	5.8127e-17	6.05965e-15
ENSMUSG00000075592	Nynrin	Nynrin	277154	NYN domain and retroviral integrase containing	9.70663	4.00473	374.767	1.08997e-14	4.97309e-13
ENSMUSG00000020102	Slc16a7	Slc16a7	20503	solute carrier family 16 (monocarboxylic acid transporters), member 7	9.69298	1.10507	98.2945	2.20617e-08	1.47372e-07
ENSMUSG00000055368	Slc6a2	Slc6a2	20538	solute carrier family 6 (neurotransmitter transporter, noradrenalin), member 2	9.65153	3.09845	70.9731	4.1449e-08	2.59354e-07
ENSMUSG00000063458	Lrmda	Lrmda	76633	leucine rich melanocyte differentiation associated	9.64132	0.368457	196.68	1.26004e-10	1.50723e-09
ENSMUSG00000060961	Slc4a4	Slc4a4	54403	solute carrier family 4 (anion exchanger), member 4	9.63225	3.62026	1130.77	1.78128e-19	6.12794e-17
ENSMUSG00000031283	Chrdl1	Chrdl1	83453	chordin-like 1	9.58711	1.76291	200.465	1.0882e-10	1.3219e-09
ENSMUSG00000061740	Cyp2d22	Cyp2d22	56448	cytochrome P450, family 2, subfamily d, polypeptide 22	9.5187	0.915564	225.077	4.44745e-11	5.94873e-10
ENSMUSG00000038146	Notch3	Notch3	18131	notch 3	9.4874	1.92903	143.888	3.4125e-10	3.63458e-09
ENSMUSG00000031239	Itm2a	Itm2a	16431	integral membrane protein 2A	9.48006	1.5117	301.601	4.5038e-12	8.28703e-11
ENSMUSG00000048126	Col6a3	Col6a3	12835	collagen, type VI, alpha 3	9.41527	6.9068	2113.75	3.08426e-22	8.83076e-19
ENSMUSG00000097462	9530026P05Rik	9530026P05Rik	330385	RIKEN cDNA 9530026P05 gene	9.40453	-0.296613	162.911	1.21189e-10	1.45683e-09
ENSMUSG00000029167	Ppargc1a	Ppargc1a	19017	peroxisome proliferative activated receptor, gamma, coactivator 1 alpha	9.40199	0.447903	166.051	1.03239e-10	1.26302e-09
ENSMUSG00000038009	Dnajc22	Dnajc22	72778	DnaJ heat shock protein family (Hsp40) member C22	9.39791	0.700522	203.594	1.83206e-11	2.75225e-10
ENSMUSG00000039457	Ppl	Ppl	19041	periplakin	9.39251	5.2666	1188.17	1.0789e-19	3.94853e-17
ENSMUSG00000041444	Arhgap32	Arhgap32	330914	Rho GTPase activating protein 32	9.38782	5.26899	1107.2	2.20438e-19	6.78962e-17
ENSMUSG00000058152	Chsy3	Chsy3	78923	chondroitin sulfate synthase 3	9.37307	0.074497	254.548	1.70603e-11	2.58549e-10
ENSMUSG00000021614	Vcan	Vcan	13003	versican	9.36854	9.47485	779.302	7.60239e-18	1.15725e-15
ENSMUSG00000028773	Fabp3	Fabp3	14077	fatty acid binding protein 3, muscle and heart	9.35092	0.839628	177.171	2.80328e-10	3.04607e-09
ENSMUSG00000072949	Acot1	Acot1	26897	acyl-CoA thioesterase 1	9.35018	1.75606	205.689	8.92581e-11	1.11417e-09
ENSMUSG00000044071	Tafa2	Tafa2	268354	TAFA chemokine like family member 2	9.34428	-0.471376	117.369	6.10466e-09	4.71303e-08
ENSMUSG00000033033	Calhm2	Calhm2	72691	calcium homeostasis modulator family member 2	9.32715	3.96796	2819.44	1.62678e-23	1.39911e-19
ENSMUSG00000067276	Capn6	Capn6	12338	calpain 6	9.32164	6.45949	289.999	1.3166e-13	4.03688e-12
ENSMUSG00000008206	Cers4	Cers4	67260	ceramide synthase 4	9.28976	2.90015	591.453	1.20084e-16	1.11652e-14
ENSMUSG00000047894	Ang2	Ang2	11731	angiogenin, ribonuclease A family, member 2	9.28738	0.78641	119.442	5.36947e-09	4.19057e-08
ENSMUSG00000019982	Myb	Myb	17863	myeloblastosis oncogene	9.27702	0.857317	456.702	1.6578e-13	4.89122e-12
ENSMUSG00000107134		ENSMUSG00000107134			9.2725	2.24614	328.597	3.92772e-14	1.46871e-12
ENSMUSG00000097327	E030030I06Rik	E030030I06Rik	319887	RIKEN cDNA E030030I06 gene	9.22091	0.742353	204.952	1.73077e-11	2.61838e-10
ENSMUSG00000033491	Prss35	Prss35	244954	protease, serine 35	9.21769	0.303446	83.9076	6.76633e-08	4.03283e-07
ENSMUSG00000036192	Rorb	Rorb	225998	RAR-related orphan receptor beta	9.21041	3.52119	986.538	7.07476e-19	1.56017e-16
ENSMUSG00000049971	Glt1d1	Glt1d1	319804	glycosyltransferase 1 domain containing 1	9.2056	0.893997	140.857	1.58343e-09	1.41783e-08
ENSMUSG00000105403		ENSMUSG00000105403			9.18729	-0.959256	177.443	2.77065e-10	3.01441e-09
ENSMUSG00000090124	Ugt1a7c	Ugt1a7c	394432	UDP glucuronosyltransferase 1 family, polypeptide A7C	9.18695	-0.0574177	194.808	1.35611e-10	1.61317e-09
ENSMUSG00000075302	Erich2	Erich2	66748	glutamate rich 2	9.17787	0.0750833	255.142	1.67524e-11	2.54557e-10
ENSMUSG00000015568	Lpl	Lpl	16956	lipoprotein lipase	9.1768	2.59388	191.043	3.15332e-11	4.40978e-10
ENSMUSG00000046794	Ppp1r3b	Ppp1r3b	244416	protein phosphatase 1, regulatory subunit 3B	9.17538	-0.0321026	101.641	1.73487e-08	1.1889e-07
ENSMUSG00000060044	Tmem26	Tmem26	327766	transmembrane protein 26	9.16588	3.93731	383.293	7.28519e-14	2.43799e-12
ENSMUSG00000035095	Fam167a	Fam167a	219148	family with sequence similarity 167, member A	9.11485	3.19917	748.818	1.13475e-17	1.58689e-15
ENSMUSG00000020642	Rnf144a	Rnf144a	108089	ring finger protein 144A	9.09522	3.59068	295.502	1.09822e-13	3.4725e-12
ENSMUSG00000020227	Irak3	Irak3	73914	interleukin-1 receptor-associated kinase 3	9.08154	2.65036	358.332	1.68946e-14	7.24698e-13
ENSMUSG00000025128	Bhlhe22	Bhlhe22	59058	basic helix-loop-helix family, member e22	9.07353	-1.05514	105.844	1.2953e-08	9.15385e-08
ENSMUSG00000071573	Rnls	Rnls	67795	renalase, FAD-dependent amine oxidase	9.07042	-0.305121	233.105	3.38775e-11	4.69941e-10
ENSMUSG00000071604	Fam189a2	Fam189a2	381217	family with sequence similarity 189, member A2	9.0665	3.23747	49.3399	1.2356e-06	5.53332e-06
ENSMUSG00000022456	Septin3	Septin3	24050	septin 3	9.0402	2.46255	467.344	1.24188e-14	5.50554e-13
ENSMUSG00000003949	Hlf	Hlf	217082	hepatic leukemia factor	9.03116	4.99025	259.613	3.8138e-13	9.8797e-12
ENSMUSG00000023031	Cela1	Cela1	109901	chymotrypsin-like elastase family, member 1	9.01579	3.60611	1204.29	9.41271e-20	3.69708e-17
ENSMUSG00000033318	Gstt2	Gstt2	14872	glutathione S-transferase, theta 2	8.95209	0.0436689	234.221	3.26425e-11	4.53541e-10
ENSMUSG00000046818	Ddit4l	Ddit4l	73284	DNA-damage-inducible transcript 4-like	8.90708	0.8365	223.125	8.34366e-12	1.4112e-10
ENSMUSG00000008932	Slc1a7	Slc1a7	242607	solute carrier family 1 (glutamate transporter), member 7	8.90226	-1.73501	94.555	2.91042e-08	1.88203e-07
ENSMUSG00000024654	Asrgl1	Asrgl1	66514	asparaginase like 1	8.86956	0.0442519	201.432	1.04866e-10	1.27839e-09
ENSMUSG00000023032	Slc4a8	Slc4a8	59033	solute carrier family 4 (anion exchanger), member 8	8.83146	4.24292	1199.23	9.823e-20	3.69708e-17
ENSMUSG00000052572	Dlg2	Dlg2	23859	discs large MAGUK scaffold protein 2	8.83129	2.30325	542.483	2.83779e-16	2.32442e-14
ENSMUSG00000019846	Lama4	Lama4	16775	laminin, alpha 4	8.8039	3.09089	48.8185	2.50581e-06	1.04314e-05
ENSMUSG00000041757	Plekha6	Plekha6	240753	pleckstrin homology domain containing, family A member 6	8.78144	1.3496	216.097	2.18238e-12	4.43302e-11
ENSMUSG00000041347	Bdkrb1	Bdkrb1	12061	bradykinin receptor, beta 1	8.7777	1.26276	418.93	3.30105e-14	1.26462e-12
ENSMUSG00000027661	Slc2a10	Slc2a10	170441	solute carrier family 2 (facilitated glucose transporter), member 10	8.77519	3.0175	540.362	3.37202e-15	1.82396e-13
ENSMUSG00000032816	Igdcc4	Igdcc4	56741	immunoglobulin superfamily, DCC subclass, member 4	8.76368	2.95944	296.668	1.05723e-13	3.35523e-12
ENSMUSG00000052544	St6galnac3	St6galnac3	20447	ST6 (alpha-N-acetyl-neuraminyl-2,3-beta-galactosyl-1,3)-N-acetylgalactosaminide alpha-2,6-sialyltransferase 3	8.75849	0.584588	82.331	2.96129e-08	1.91206e-07
ENSMUSG00000034839	Larp6	Larp6	67557	La ribonucleoprotein domain family, member 6	8.73887	0.116196	183.454	2.14845e-10	2.41381e-09
ENSMUSG00000042109	Csdc2	Csdc2	105859	cold shock domain containing C2, RNA binding	8.72069	0.569484	143.337	1.38978e-09	1.26865e-08
ENSMUSG00000059327	Eda	Eda	13607	ectodysplasin-A	8.71095	2.96742	641.156	5.36817e-17	5.73528e-15
ENSMUSG00000061654		ENSMUSG00000061654			8.70156	0.775698	443.601	2.08018e-15	1.23383e-13
ENSMUSG00000069421	Olfr810	Olfr810	258543	olfactory receptor 810	8.6984	-2.09854	77.2351	1.20385e-07	6.8094e-07
ENSMUSG00000031387	Renbp	Renbp	19703	renin binding protein	8.6922	4.7092	884.094	2.13726e-18	3.86979e-16
ENSMUSG00000087095	Emx2os	Emx2os	329078	Emx2 opposite strand/antisense transcript (non-protein coding)	8.67378	-0.479689	140.34	4.19532e-10	4.37356e-09
ENSMUSG00000038984	Tspyl5	Tspyl5	239364	testis-specific protein, Y-encoded-like 5	8.67079	0.253839	272.944	9.87826e-12	1.62755e-10
ENSMUSG00000032776	Mctp2	Mctp2	244049	multiple C2 domains, transmembrane 2	8.66341	0.555459	183.307	4.48013e-11	5.98313e-10
ENSMUSG00000023966	Rsph9	Rsph9	75564	radial spoke head 9 homolog (Chlamydomonas)	8.66176	0.253938	142.681	1.43827e-09	1.30622e-08
ENSMUSG00000050138	Kcnk12	Kcnk12	210741	potassium channel, subfamily K, member 12	8.64576	0.450482	115.992	6.65535e-09	5.08342e-08
ENSMUSG00000029838	Ptn	Ptn	19242	pleiotrophin	8.63247	1.74541	102.467	1.63674e-08	1.1293e-07
ENSMUSG00000029875	Ccdc184	Ccdc184	239650	coiled-coil domain containing 184	8.62885	-1.13048	112.513	8.31249e-09	6.18975e-08
ENSMUSG00000090709		ENSMUSG00000090709			8.60441	-1.1609	150.473	9.65401e-10	9.14923e-09
ENSMUSG00000053886	Sh2d4a	Sh2d4a	72281	SH2 domain containing 4A	8.59652	-1.85691	53.6399	1.3752e-06	6.09815e-06
ENSMUSG00000051855	Mest	Mest	17294	mesoderm specific transcript	8.59228	-1.38032	85.229	1.77557e-07	9.6773e-07
ENSMUSG00000085055		ENSMUSG00000085055			8.58843	-0.633627	140.48	1.61543e-09	1.44423e-08
ENSMUSG00000037747	Phyhipl	Phyhipl	70911	phytanoyl-CoA hydroxylase interacting protein-like	8.58604	-0.146095	191.378	1.55417e-10	1.82107e-09
ENSMUSG00000031561	Tenm3	Tenm3	23965	teneurin transmembrane protein 3	8.58004	0.353933	199.797	4.56437e-12	8.388e-11
ENSMUSG00000060240	Cend1	Cend1	57754	cell cycle exit and neuronal differentiation 1	8.57305	-1.3523	77.2254	4.82395e-08	2.96664e-07
ENSMUSG00000026578	Ccdc181	Ccdc181	74895	coiled-coil domain containing 181	8.55801	0.604327	195.179	2.62736e-11	3.75301e-10
ENSMUSG00000019929	Dcn	Dcn	13179	decorin	8.53444	7.01389	428.39	2.93355e-15	1.63822e-13
ENSMUSG00000032024	Clmp	Clmp	71566	CXADR-like membrane protein	8.53062	5.48593	710.039	1.93392e-17	2.5201e-15
ENSMUSG00000043496	Tril	Tril	66873	TLR4 interactor with leucine-rich repeats	8.52557	-0.173697	46.5537	3.37458e-06	1.36451e-05
ENSMUSG00000017493	Igfbp4	Igfbp4	16010	insulin-like growth factor binding protein 4	8.52032	6.88144	496.83	6.78778e-16	4.88521e-14
ENSMUSG00000029636	Wasf3	Wasf3	245880	WASP family, member 3	8.51172	3.37047	1308.98	4.04329e-20	2.12795e-17
ENSMUSG00000031375	Bgn	Bgn	12111	biglycan	8.50456	9.35585	1226.26	7.83708e-20	3.27739e-17
ENSMUSG00000040570	Rundc3b	Rundc3b	242819	RUN domain containing 3B	8.50424	2.02935	524.142	3.99307e-16	3.13629e-14
ENSMUSG00000067377	Tspan6	Tspan6	56496	tetraspanin 6	8.50073	2.84716	898.003	1.82626e-18	3.45204e-16
ENSMUSG00000016458	Wt1	Wt1	22431	Wilms tumor 1 homolog	8.49377	-0.273766	114.364	7.37943e-09	5.574e-08
ENSMUSG00000035121	Neil2	Neil2	382913	nei like 2 (E. coli)	8.49119	-0.106353	193.321	1.43828e-10	1.69683e-09
ENSMUSG00000044707	Ccnjl	Ccnjl	380694	cyclin J-like	8.48724	1.04238	283.452	7.34218e-12	1.25915e-10
ENSMUSG00000022575	Gsdmd	Gsdmd	69146	gasdermin D	8.46226	3.1063	768.588	1.39194e-16	1.25945e-14
ENSMUSG00000074093	Svip	Svip	75744	small VCP/p97-interacting protein	8.43887	0.657162	150.759	9.5172e-10	9.04949e-09
ENSMUSG00000050822	Slc29a4	Slc29a4	243328	solute carrier family 29 (nucleoside transporters), member 4	8.43561	-0.37679	140.452	1.61781e-09	1.44561e-08
ENSMUSG00000066191	Anks6	Anks6	75691	ankyrin repeat and sterile alpha motif domain containing 6	8.42638	3.04106	628.611	6.53938e-17	6.69546e-15
ENSMUSG00000107655		ENSMUSG00000107655			8.41394	-0.922275	75.467	1.41221e-07	7.84099e-07
ENSMUSG00000030806	Stx1b	Stx1b	56216	syntaxin 1B	8.41355	-1.28511	223.867	4.63732e-11	6.15958e-10
ENSMUSG00000043635	Adamts3	Adamts3	330119	a disintegrin-like and metallopeptidase (reprolysin type) with thrombospondin type 1 motif, 3	8.40937	0.206328	140.888	1.58083e-09	1.41624e-08
ENSMUSG00000015957	Wnt11	Wnt11	22411	wingless-type MMTV integration site family, member 11	8.40757	-0.410372	119.181	5.45638e-09	4.25069e-08
ENSMUSG00000053030	Spink2	Spink2	69982	serine peptidase inhibitor, Kazal type 2	8.40037	-0.727451	117.439	1.80019e-09	1.59285e-08
ENSMUSG00000042498	Radx	Radx	102871	RPA1 related single stranded DNA binding protein, X-linked	8.39156	1.65772	403.553	4.60703e-14	1.66482e-12
ENSMUSG00000094910	D430019H16Rik	D430019H16Rik	268595	RIKEN cDNA D430019H16 gene	8.379	-1.39902	102.654	1.61543e-08	1.11595e-07
ENSMUSG00000028597	Gpx7	Gpx7	67305	glutathione peroxidase 7	8.37527	-1.70861	84.4274	2.26102e-06	9.5162e-06
ENSMUSG00000097739		ENSMUSG00000097739			8.355	0.43377	119.088	5.48768e-09	4.2712e-08
ENSMUSG00000022754	Tmem45a	Tmem45a	56277	transmembrane protein 45a	8.34624	5.18766	417.011	3.82317e-15	2.03599e-13
ENSMUSG00000104876		ENSMUSG00000104876			8.34383	-1.91474	41.428	3.99455e-06	1.58904e-05
ENSMUSG00000025964	Adam23	Adam23	23792	a disintegrin and metallopeptidase domain 23	8.33811	1.34032	126.901	9.59044e-10	9.10404e-09
ENSMUSG00000033192	Lpcat2	Lpcat2	270084	lysophosphatidylcholine acyltransferase 2	8.31964	1.76302	409.164	4.07372e-14	1.51671e-12
ENSMUSG00000030283	St8sia1	St8sia1	20449	ST8 alpha-N-acetyl-neuraminide alpha-2,8-sialyltransferase 1	8.31466	1.00258	170.565	1.98974e-11	2.95302e-10
ENSMUSG00000078452	Raet1a	Raet1a	19368	retinoic acid early transcript 1, alpha	8.30257	3.41797	449.516	1.82543e-15	1.10951e-13
ENSMUSG00000071714	Csf2rb2	Csf2rb2	12984	colony stimulating factor 2 receptor, beta 2, low-affinity (granulocyte-macrophage)	8.26794	-0.499324	130.383	2.81348e-09	2.35268e-08
ENSMUSG00000029859	Epha1	Epha1	13835	Eph receptor A1	8.26479	2.13016	326.314	4.20288e-14	1.54805e-12
ENSMUSG00000031586	Rbpms	Rbpms	19663	RNA binding protein gene with multiple splicing	8.23288	-0.0804661	57.2941	8.96904e-07	4.13943e-06
ENSMUSG00000044288	Cnr1	Cnr1	12801	cannabinoid receptor 1 (brain)	8.23274	1.79796	86.9756	5.25891e-08	3.2032e-07
ENSMUSG00000096847	Tmem151b	Tmem151b	210573	transmembrane protein 151B	8.21306	2.07944	103.449	4.97757e-09	3.9185e-08
ENSMUSG00000070305	Mpzl3	Mpzl3	319742	myelin protein zero-like 3	8.1871	-0.827825	107.796	3.58527e-09	2.92831e-08
ENSMUSG00000086515		ENSMUSG00000086515			8.17088	-0.908082	122.458	4.47046e-09	3.56332e-08
ENSMUSG00000020121	Srgap1	Srgap1	117600	SLIT-ROBO Rho GTPase activating protein 1	8.16214	4.67899	362.225	1.52026e-14	6.63708e-13
ENSMUSG00000105660		ENSMUSG00000105660			8.15761	-1.86657	56.1386	1.02425e-06	4.6646e-06
ENSMUSG00000099876		ENSMUSG00000099876			8.15711	-0.521847	165.985	4.60284e-10	4.75516e-09
ENSMUSG00000025644	Gm7628	Gm7628	115487215	predicted gene 7628	8.139	-0.617932	131.648	7.10134e-10	6.96012e-09
ENSMUSG00000029851	Tcaf2	Tcaf2	232748	TRPM8 channel-associated factor 2	8.12279	3.67393	430.008	2.82663e-15	1.59413e-13
ENSMUSG00000028782	Adgrb2	Adgrb2	230775	adhesion G protein-coupled receptor B2	8.11898	1.24214	211.08	2.72356e-12	5.37864e-11
ENSMUSG00000008540	Mgst1	Mgst1	56615	microsomal glutathione S-transferase 1	8.07928	4.456	607.529	9.19114e-17	8.88184e-15
ENSMUSG00000026249	Serpine2	Serpine2	20720	serine (or cysteine) peptidase inhibitor, clade E, member 2	8.07668	8.62688	1309.94	4.01312e-20	2.12795e-17
ENSMUSG00000025105	Bnc1	Bnc1	12173	basonuclin 1	8.07405	3.60328	753.834	1.06123e-17	1.52454e-15
ENSMUSG00000037813	D630003M21Rik	D630003M21Rik	228846	RIKEN cDNA D630003M21 gene	8.06956	-0.621089	107.752	1.13811e-08	8.16717e-08
ENSMUSG00000036304	Zdhhc23	Zdhhc23	332175	zinc finger, DHHC domain containing 23	8.06645	2.01906	272.946	1.45213e-12	3.14982e-11
ENSMUSG00000040855	Reps2	Reps2	194590	RALBP1 associated Eps domain containing protein 2	8.06632	-0.303825	37.9879	1.15941e-05	4.15478e-05
ENSMUSG00000064115	Cadm2	Cadm2	239857	cell adhesion molecule 2	8.059	2.17489	145.345	8.61189e-11	1.08205e-09
ENSMUSG00000022332	Khdrbs3	Khdrbs3	13992	KH domain containing, RNA binding, signal transduction associated 3	8.04872	-1.93032	117.566	2.25127e-08	1.49919e-07
ENSMUSG00000029659	Medag	Medag	70717	mesenteric estrogen dependent adipogenesis	8.02938	2.68724	143.507	3.48828e-10	3.7084e-09
ENSMUSG00000045215	Asxl3	Asxl3	211961	ASXL transcriptional regulator 3	8.01664	2.94031	514.726	5.22102e-15	2.62593e-13
ENSMUSG00000029126	Nsg1	Nsg1	18196	neuron specific gene family member 1	8.01543	6.12198	1198.46	9.88695e-20	3.69708e-17
ENSMUSG00000044365	Cxxc4	Cxxc4	319478	CXXC finger 4	8.00478	1.829	273.662	2.30063e-13	6.42422e-12
ENSMUSG00000001119	Col6a1	Col6a1	12833	collagen, type VI, alpha 1	8.00151	8.11619	634.914	5.91924e-17	6.13354e-15
ENSMUSG00000022580	Rhpn1	Rhpn1	14787	rhophilin, Rho GTPase binding protein 1	7.9762	1.57989	216.009	2.19082e-12	4.44145e-11
ENSMUSG00000049047	Armcx3	Armcx3	71703	armadillo repeat containing, X-linked 3	7.94658	3.95855	615.625	8.05416e-17	7.96204e-15
ENSMUSG00000064329	Scn1a	Scn1a	20265	sodium channel, voltage-gated, type I, alpha	7.93458	0.526509	126.856	9.61868e-10	9.12581e-09
ENSMUSG00000087475	4933406I18Rik	4933406I18Rik	71045	RIKEN cDNA 4933406I18 gene	7.91895	-1.00719	157.581	6.81901e-10	6.7159e-09
ENSMUSG00000064325	Hhip	Hhip	15245	Hedgehog-interacting protein	7.90491	0.99519	270.649	1.56333e-12	3.3322e-11
ENSMUSG00000027858	Tspan2	Tspan2	70747	tetraspanin 2	7.84682	2.98653	390.54	7.27907e-15	3.52697e-13
ENSMUSG00000062044	Lmtk3	Lmtk3	381983	lemur tyrosine kinase 3	7.84581	4.13576	317.043	5.55924e-14	1.92791e-12
ENSMUSG00000016942	Tmprss6	Tmprss6	71753	transmembrane serine protease 6	7.8372	-0.02192	85.307	2.25378e-08	1.50028e-07
ENSMUSG00000041272	Tox	Tox	252838	thymocyte selection-associated high mobility group box	7.83459	1.32784	110.415	9.98913e-10	9.42529e-09
ENSMUSG00000097287		ENSMUSG00000097287			7.83128	1.65268	514.716	4.78078e-16	3.63868e-14
ENSMUSG00000041112	Elmo1	Elmo1	140580	engulfment and cell motility 1	7.82144	4.19045	335.087	3.24758e-14	1.25532e-12
ENSMUSG00000004864	Mapk13	Mapk13	26415	mitogen-activated protein kinase 13	7.79613	1.64647	188.354	7.92346e-12	1.34675e-10
ENSMUSG00000040363	Bcor	Bcor	71458	BCL6 interacting corepressor	7.7797	5.24333	1281.1	5.02984e-20	2.47195e-17
ENSMUSG00000059588	Calcrl	Calcrl	54598	calcitonin receptor-like	7.77628	0.826753	71.4928	2.04547e-07	1.10191e-06
ENSMUSG00000117426		ENSMUSG00000117426			7.77309	-1.36558	40.8671	4.36695e-06	1.71693e-05
ENSMUSG00000042604	Kcna4	Kcna4	16492	potassium voltage-gated channel, shaker-related subfamily, member 4	7.75708	1.81362	243.985	6.90089e-13	1.65323e-11
ENSMUSG00000024678	Ms4a4d	Ms4a4d	66607	membrane-spanning 4-domains, subfamily A, member 4D	7.73277	-0.40836	175.658	1.51568e-11	2.32986e-10
ENSMUSG00000032033	Barx2	Barx2	12023	BarH-like homeobox 2	7.73164	2.25286	30.0623	4.40422e-05	0.00013998
ENSMUSG00000014602	Kif1a	Kif1a	16560	kinesin family member 1A	7.72262	-0.40804	115.607	2.04394e-09	1.78195e-08
ENSMUSG00000022032	Scara5	Scara5	71145	scavenger receptor class A, member 5	7.69004	1.56784	25.9454	6.88293e-05	0.000210402
ENSMUSG00000030246	Ldhb	Ldhb	16832	lactate dehydrogenase B	7.66991	2.32293	416.257	3.89183e-15	2.0598e-13
ENSMUSG00000053395	Cacng8	Cacng8	81905	calcium channel, voltage-dependent, gamma subunit 8	7.66092	1.41539	244.728	6.7036e-13	1.61046e-11
ENSMUSG00000004473	Clec11a	Clec11a	20256	C-type lectin domain family 11, member a	7.64801	0.381209	188.94	3.46462e-11	4.78674e-10
ENSMUSG00000091577		ENSMUSG00000091577			7.63976	-0.993129	35.1401	1.14404e-05	4.10743e-05
ENSMUSG00000057726	Serpinb9g	Serpinb9g	93806	serine (or cysteine) peptidase inhibitor, clade B, member 9g	7.63783	-2.12371	40.4457	7.98094e-06	2.9599e-05
ENSMUSG00000021301	Hecw1	Hecw1	94253	HECT, C2 and WW domain containing E3 ubiquitin protein ligase 1	7.63519	0.37403	90.4547	3.98722e-08	2.50515e-07
ENSMUSG00000025161	Slc16a3	Slc16a3	80879	solute carrier family 16 (monocarboxylic acid transporters), member 3	7.63302	0.169169	202.167	1.94569e-11	2.90268e-10
ENSMUSG00000030110	Ret	Ret	19713	ret proto-oncogene	7.62924	1.90201	300.704	9.27849e-14	3.02271e-12
ENSMUSG00000024502	Jakmip2	Jakmip2	76217	janus kinase and microtubule interacting protein 2	7.62713	2.25051	362.689	1.18968e-13	3.68714e-12
ENSMUSG00000001497	Pax9	Pax9	18511	paired box 9	7.62689	2.76175	498.789	6.52829e-16	4.75231e-14
ENSMUSG00000060568	Fam78b	Fam78b	226610	family with sequence similarity 78, member B	7.62207	0.402203	306.116	5.31635e-13	1.31957e-11
ENSMUSG00000055022	Cntn1	Cntn1	12805	contactin 1	7.61689	1.47249	48.1533	1.45982e-06	6.43878e-06
ENSMUSG00000030020	Prickle2	Prickle2	243548	prickle planar cell polarity protein 2	7.59947	2.61463	172.268	7.57621e-11	9.65321e-10
ENSMUSG00000022231	Sema5a	Sema5a	20356	sema domain, seven thrombospondin repeats (type 1 and type 1-like), transmembrane domain (TM) and short cytoplasmic domain, (semaphorin) 5A	7.5982	4.85479	166.533	2.48112e-11	3.58637e-10
ENSMUSG00000021303	Gng4	Gng4	14706	guanine nucleotide binding protein (G protein), gamma 4	7.58326	-2.30297	42.3421	6.05001e-06	2.30082e-05
ENSMUSG00000112596		ENSMUSG00000112596			7.58077	-0.300746	58.2617	8.03831e-07	3.75216e-06
ENSMUSG00000087264	Gad1os	Gad1os	68986	glutamate decarboxylase 1, opposite strand	7.57807	-1.08395	64.0301	4.30401e-07	2.14652e-06
ENSMUSG00000002190	Clgn	Clgn	12745	calmegin	7.57765	-2.03924	76.962	4.95042e-08	3.03573e-07
ENSMUSG00000091423		ENSMUSG00000091423			7.57629	-1.27036	93.8872	1.06999e-08	7.74618e-08
ENSMUSG00000047238	Mageh1	Mageh1	75625	MAGE family member H1	7.57624	4.05378	446.364	1.9566e-15	1.1809e-13
ENSMUSG00000043441	Gpr149	Gpr149	229357	G protein-coupled receptor 149	7.5745	-1.64423	40.6882	7.69912e-06	2.86775e-05
ENSMUSG00000028583	Pdpn	Pdpn	14726	podoplanin	7.57357	0.363401	238.313	8.63318e-13	1.99865e-11
ENSMUSG00000046402	Rbp1	Rbp1	19659	retinol binding protein 1, cellular	7.56841	-0.345533	82.7865	2.83863e-08	1.84115e-07
ENSMUSG00000047250	Ptgs1	Ptgs1	19224	prostaglandin-endoperoxide synthase 1	7.56564	6.33281	1309.37	4.03104e-20	2.12795e-17
ENSMUSG00000021314	Amph	Amph	218038	amphiphysin	7.54963	0.317061	52.8614	1.5107e-06	6.63743e-06
ENSMUSG00000020607	Lratd1	Lratd1	105005	LRAT domain containing 1	7.54955	-0.710413	81.1103	8.57314e-08	5.01246e-07
ENSMUSG00000071713	Csf2rb	Csf2rb	12983	colony stimulating factor 2 receptor, beta, low-affinity (granulocyte-macrophage)	7.54787	0.711182	186.438	3.88029e-11	5.29495e-10
ENSMUSG00000032202	Rab27a	Rab27a	11891	RAB27A, member RAS oncogene family	7.52493	1.5943	507.374	5.51271e-16	4.10494e-14
ENSMUSG00000027221	Chst1	Chst1	76969	carbohydrate sulfotransferase 1	7.48339	3.90187	1224.63	7.94383e-20	3.27739e-17
ENSMUSG00000087143	A830082K12Rik	A830082K12Rik	320174	RIKEN cDNA A830082K12 gene	7.48309	1.35761	267.58	2.85467e-13	7.70851e-12
ENSMUSG00000021613	Hapln1	Hapln1	12950	hyaluronan and proteoglycan link protein 1	7.48257	-2.14535	34.4008	2.06532e-05	7.03475e-05
ENSMUSG00000022788	Fgd4	Fgd4	224014	FYVE, RhoGEF and PH domain containing 4	7.4815	1.89202	262.056	3.48668e-13	9.18443e-12
ENSMUSG00000067780	Pi15	Pi15	94227	peptidase inhibitor 15	7.47549	0.0740374	132.235	6.84678e-10	6.7323e-09
ENSMUSG00000034796	Cpne7	Cpne7	102278	copine VII	7.46778	-2.03505	43.1779	5.37023e-06	2.06605e-05
ENSMUSG00000048728	Zfp454	Zfp454	237758	zinc finger protein 454	7.46753	0.436735	305.854	5.35656e-13	1.32764e-11
ENSMUSG00000038576	Susd4	Susd4	96935	sushi domain containing 4	7.46445	-1.0801	58.8453	3.58526e-07	1.82851e-06
ENSMUSG00000032679	Cd59a	Cd59a	12509	CD59a antigen	7.45928	0.920502	271.492	1.52143e-12	3.26719e-11
ENSMUSG00000027833	Shox2	Shox2	20429	short stature homeobox 2	7.45742	4.72064	1223.74	8.00245e-20	3.27739e-17
ENSMUSG00000007682	Dio2	Dio2	13371	deiodinase, iodothyronine, type II	7.45254	1.29527	139.814	1.22358e-10	1.46896e-09
ENSMUSG00000041729	Coro2b	Coro2b	235431	coronin, actin binding protein, 2B	7.45162	1.33798	195.317	5.64465e-12	1.01034e-10
ENSMUSG00000020183	Cpm	Cpm	70574	carboxypeptidase M	7.44882	2.00764	177.931	1.34539e-11	2.10191e-10
ENSMUSG00000032561	Acpp	Acpp	56318	acid phosphatase, prostate	7.44562	3.38843	82.7144	2.85767e-08	1.8514e-07
ENSMUSG00000045104		ENSMUSG00000045104			7.44557	-0.88294	144.447	1.31182e-09	1.20473e-08
ENSMUSG00000058897	Col25a1	Col25a1	77018	collagen, type XXV, alpha 1	7.42348	-1.63465	64.2912	4.18854e-07	2.09866e-06
ENSMUSG00000024065	Ehd3	Ehd3	57440	EH-domain containing 3	7.42178	2.46895	321	4.92907e-14	1.76268e-12
ENSMUSG00000113581	Dio3os	Dio3os	353504	deiodinase, iodothyronine type III, opposite strand	7.40669	-2.01852	65.6251	8.91563e-07	4.12031e-06
ENSMUSG00000034997	Htr2a	Htr2a	15558	5-hydroxytryptamine (serotonin) receptor 2A	7.4042	2.72092	254.047	4.69233e-13	1.18636e-11
ENSMUSG00000051022	Hs3st1	Hs3st1	15476	heparan sulfate (glucosamine) 3-O-sulfotransferase 1	7.40417	4.80705	1121.55	1.93515e-19	6.40125e-17
ENSMUSG00000090145	Ugt1a6b	Ugt1a6b	394435	UDP glucuronosyltransferase 1 family, polypeptide A6B	7.39483	1.90222	205.846	3.44953e-12	6.62225e-11
ENSMUSG00000021069	Pygl	Pygl	110095	liver glycogen phosphorylase	7.35893	-0.365122	113.359	7.87041e-09	5.88604e-08
ENSMUSG00000057614	Gnai1	Gnai1	14677	guanine nucleotide binding protein (G protein), alpha inhibiting 1	7.34222	3.82228	381.396	9.18096e-15	4.27972e-13
ENSMUSG00000118581		ENSMUSG00000118581			7.33366	-1.76939	91.236	3.7516e-08	2.37422e-07
ENSMUSG00000018417	Myo1b	Myo1b	17912	myosin IB	7.32857	6.48512	912.202	1.55921e-18	3.04772e-16
ENSMUSG00000034156	Tspoap1	Tspoap1	207777	TSPO associated protein 1	7.32087	1.67353	433.781	2.5936e-15	1.48709e-13
ENSMUSG00000030559	Rab38	Rab38	72433	RAB38, member RAS oncogene family	7.31707	-0.607445	70.5395	2.2412e-07	1.19797e-06
ENSMUSG00000034413	Neurl1b	Neurl1b	240055	neuralized E3 ubiquitin protein ligase 1B	7.31012	4.43549	697.427	2.31422e-17	2.90561e-15
ENSMUSG00000028864	Hgf	Hgf	15234	hepatocyte growth factor	7.30657	3.22418	248.313	5.83541e-13	1.42231e-11
ENSMUSG00000056380	Gpr50	Gpr50	14765	G-protein-coupled receptor 50	7.28921	-0.788115	123.816	4.12173e-09	3.31454e-08
ENSMUSG00000101028		ENSMUSG00000101028			7.28884	-2.04128	40.3839	8.0545e-06	2.9814e-05
ENSMUSG00000028545	Bend5	Bend5	67621	BEN domain containing 5	7.28751	1.65202	222.078	1.68609e-12	3.53688e-11
ENSMUSG00000069171	Nr2f1	Nr2f1	13865	nuclear receptor subfamily 2, group F, member 1	7.28236	2.97518	453.129	1.68677e-15	1.04368e-13
ENSMUSG00000021508	Cxcl14	Cxcl14	57266	chemokine (C-X-C motif) ligand 14	7.27318	1.53629	128.972	3.0496e-09	2.53412e-08
ENSMUSG00000024030	Abcg1	Abcg1	11307	ATP binding cassette subfamily G member 1	7.26408	4.40493	1818.12	1.43265e-21	2.73812e-18
ENSMUSG00000027082	Tfpi	Tfpi	21788	tissue factor pathway inhibitor	7.25546	1.62955	317.606	5.46451e-14	1.90273e-12
ENSMUSG00000086382	Chrna1os	Chrna1os	102633437	cholinergic receptor, nicotinic, alpha polypeptide 1 (muscle), opposite strand	7.25465	-1.91395	66.1552	3.4584e-07	1.771e-06
ENSMUSG00000041144	Dnah7b	Dnah7b	227058	dynein, axonemal, heavy chain 7B	7.25254	0.496739	133.653	6.27267e-10	6.23678e-09
ENSMUSG00000045930	Clec14a	Clec14a	66864	C-type lectin domain family 14, member a	7.24009	-1.82944	64.7746	2.58223e-06	1.07257e-05
ENSMUSG00000035681	Kcnc2	Kcnc2	268345	potassium voltage gated channel, Shaw-related subfamily, member 2	7.21564	-0.85685	78.9959	1.02998e-07	5.92731e-07
ENSMUSG00000016194	Hsd11b1	Hsd11b1	15483	hydroxysteroid 11-beta dehydrogenase 1	7.21414	-2.05177	40.2563	4.81685e-06	1.87073e-05
ENSMUSG00000063919	Srrm4	Srrm4	68955	serine/arginine repetitive matrix 4	7.21277	1.92972	226.534	1.39699e-12	3.0454e-11
ENSMUSG00000039316	Rftn1	Rftn1	76438	raftlin lipid raft linker 1	7.19802	-2.58524	77.5713	1.37796e-05	4.868e-05
ENSMUSG00000099757		ENSMUSG00000099757			7.18567	-2.87119	32.4861	8.24611e-05	0.000248278
ENSMUSG00000029153	Ociad2	Ociad2	433904	OCIA domain containing 2	7.1768	2.58319	304.004	8.34902e-14	2.76176e-12
ENSMUSG00000109244		ENSMUSG00000109244			7.17063	-0.642908	44.008	4.77873e-06	1.85874e-05
ENSMUSG00000074743	Thbd	Thbd	21824	thrombomodulin	7.16158	6.0242	1042.76	4.04197e-19	1.03249e-16
ENSMUSG00000038128	Camk4	Camk4	12326	calcium/calmodulin-dependent protein kinase IV	7.15553	-0.603348	95.9495	2.62191e-08	1.7135e-07
ENSMUSG00000078144	Capns2	Capns2	69543	calpain, small subunit 2	7.15372	-2.11249	40.7909	7.58316e-06	2.82823e-05
ENSMUSG00000031997	Trpc6	Trpc6	22068	transient receptor potential cation channel, subfamily C, member 6	7.15354	-1.23617	59.8099	3.19007e-07	1.6498e-06
ENSMUSG00000114780	AI197445	AI197445	105120	expressed sequence AI197445	7.13987	-1.63405	50.4467	2.03619e-06	8.66301e-06
ENSMUSG00000036334	Igsf10	Igsf10	242050	immunoglobulin superfamily, member 10	7.13765	6.9152	384.353	8.5121e-15	4.00046e-13
ENSMUSG00000108693		ENSMUSG00000108693			7.13071	-1.75295	41.3175	7.01854e-06	2.63306e-05
ENSMUSG00000117292	E330032C10Rik	E330032C10Rik	328855	RIKEN cDNA E330032C10 gene	7.11252	-2.21677	51.7875	1.72288e-06	7.45916e-06
ENSMUSG00000028825	Rhd	Rhd	19746	Rh blood group, D antigen	7.10696	-1.18428	66.5387	3.32656e-07	1.71215e-06
ENSMUSG00000059173	Pde1a	Pde1a	18573	phosphodiesterase 1A, calmodulin-dependent	7.09303	-0.0814691	146.73	7.9013e-11	1.00155e-09
ENSMUSG00000054905	Stfa3	Stfa3	20863	stefin A3	7.09283	-3.15351	41.0223	1.34917e-05	4.78101e-05
ENSMUSG00000059326	Csf2ra	Csf2ra	12982	colony stimulating factor 2 receptor, alpha, low-affinity (granulocyte-macrophage)	7.08892	-2.40226	36.897	8.42202e-06	3.10807e-05
ENSMUSG00000022661	Cd200	Cd200	17470	CD200 antigen	7.08796	-2.28838	50.07	2.13536e-06	9.05579e-06
ENSMUSG00000107060		ENSMUSG00000107060			7.08149	-2.07408	44.6276	2.4408e-06	1.01759e-05
ENSMUSG00000027435	Cd93	Cd93	17064	CD93 antigen	7.06884	1.16073	121.276	4.37109e-10	4.53481e-09
ENSMUSG00000054934	Kcnmb4	Kcnmb4	58802	potassium large conductance calcium-activated channel, subfamily M, beta member 4	7.0642	-1.54353	50.6324	1.03384e-06	4.70575e-06
ENSMUSG00000039196	Orm1	Orm1	18405	orosomucoid 1	7.04518	0.33666	109.713	3.11352e-09	2.581e-08
ENSMUSG00000074923	Pak6	Pak6	214230	p21 (RAC1) activated kinase 6	7.04211	0.865038	84.7051	2.38021e-08	1.57046e-07
ENSMUSG00000031099	Smarca1	Smarca1	93761	SWI/SNF related, matrix associated, actin dependent regulator of chromatin, subfamily a, member 1	7.03985	1.17743	91.8157	4.90122e-09	3.87079e-08
ENSMUSG00000038530	Rgs4	Rgs4	19736	regulator of G-protein signaling 4	7.03836	2.15346	122.312	4.05349e-10	4.24113e-09
ENSMUSG00000056498	Tmem154	Tmem154	320782	transmembrane protein 154	7.03507	3.00151	951.616	1.0178e-18	2.16138e-16
ENSMUSG00000031202	Rab39b	Rab39b	67790	RAB39B, member RAS oncogene family	7.01888	3.8639	2077.03	3.68797e-22	8.83076e-19
ENSMUSG00000104064		ENSMUSG00000104064			7.01496	-1.70131	37.3197	1.28716e-05	4.57352e-05
ENSMUSG00000074771	Ankef1	Ankef1	319196	ankyrin repeat and EF-hand domain containing 1	7.01458	-0.492023	90.8025	3.88035e-08	2.4449e-07
ENSMUSG00000027208	Fgf7	Fgf7	14178	fibroblast growth factor 7	6.99977	7.26642	1415.5	1.82751e-20	1.74639e-17
ENSMUSG00000049420	Tmem200a	Tmem200a	77220	transmembrane protein 200A	6.99708	1.37302	308.074	5.02648e-13	1.25487e-11
ENSMUSG00000037455	Slc18b1	Slc18b1	76306	solute carrier family 18, subfamily B, member 1	6.98626	3.59304	664.906	3.73197e-17	4.12538e-15
ENSMUSG00000049691	Nkx3-2	Nkx3-2	12020	NK3 homeobox 2	6.98478	1.00375	95.3052	3.56691e-09	2.9147e-08
ENSMUSG00000028784	Spocd1	Spocd1	622480	SPOC domain containing 1	6.96378	-2.05897	42.7473	3.24989e-06	1.32029e-05
ENSMUSG00000035273	Hpse	Hpse	15442	heparanase	6.95971	2.49091	324.604	4.42288e-14	1.62213e-12
ENSMUSG00000027200	Sema6d	Sema6d	214968	sema domain, transmembrane domain (TM), and cytoplasmic domain, (semaphorin) 6D	6.95312	2.8992	271.832	1.50493e-12	3.24341e-11
ENSMUSG00000111577		ENSMUSG00000111577			6.95095	-2.57838	40.5735	7.83097e-06	2.91118e-05
ENSMUSG00000085982	9530051G07Rik	9530051G07Rik	319781	RIKEN cDNA 9530051G07 gene	6.94091	-1.69385	59.2485	7.1991e-07	3.39637e-06
ENSMUSG00000033316	Galnt9	Galnt9	231605	polypeptide N-acetylgalactosaminyltransferase 9	6.92878	0.442369	68.3255	5.62852e-08	3.40782e-07
ENSMUSG00000109651		ENSMUSG00000109651			6.92436	-2.8219	29.4107	4.9659e-05	0.000156158
ENSMUSG00000029130	Rnf32	Rnf32	56874	ring finger protein 32	6.91012	-0.76198	133.806	6.21392e-10	6.19987e-09
ENSMUSG00000071047	Ces1a	Ces1a	244595	carboxylesterase 1A	6.90575	-1.39994	126.957	9.55647e-10	9.0768e-09
ENSMUSG00000025272	Tro	Tro	56191	trophinin	6.90414	1.79723	195.958	2.53958e-11	3.65358e-10
ENSMUSG00000034825	Nrip3	Nrip3	78593	nuclear receptor interacting protein 3	6.90162	-0.796065	54.9881	5.80753e-07	2.79741e-06
ENSMUSG00000017897	Eya2	Eya2	14049	EYA transcriptional coactivator and phosphatase 2	6.88056	0.00681403	29.6548	3.19748e-05	0.000104324
ENSMUSG00000079429	Mroh2a	Mroh2a	100040766	maestro heat-like repeat family member 2A	6.85368	-1.82498	45.5424	3.86798e-06	1.54262e-05
ENSMUSG00000060429	Sntb1	Sntb1	20649	syntrophin, basic 1	6.84468	2.75771	116.719	6.13356e-10	6.1268e-09
ENSMUSG00000075318	Scn2a	Scn2a	110876	sodium channel, voltage-gated, type II, alpha	6.84365	2.0428	253.075	4.86753e-13	1.22228e-11
ENSMUSG00000071715	Ncf4	Ncf4	17972	neutrophil cytosolic factor 4	6.81451	-1.57443	37.171	8.03647e-06	2.976e-05
ENSMUSG00000021587	Pcsk1	Pcsk1	18548	proprotein convertase subtilisin/kexin type 1	6.80363	-1.31098	64.836	3.95869e-07	1.99629e-06
ENSMUSG00000097756	A730056A06Rik	A730056A06Rik	319783	RIKEN cDNA A730056A06 gene	6.80119	-2.16464	13.1324	0.00216862	0.00480701
ENSMUSG00000097626	4921504A21Rik	4921504A21Rik	70832	RIKEN cDNA 4921504A21 gene	6.79307	0.11437	77.4021	1.18601e-07	6.71223e-07
ENSMUSG00000063446	Plppr1	Plppr1	272031	phospholipid phosphatase related 1	6.78519	-1.27439	55.6031	1.09006e-06	4.94855e-06
ENSMUSG00000027009	Itga4	Itga4	16401	integrin alpha 4	6.77992	-1.32615	44.9217	4.21061e-06	1.6623e-05
ENSMUSG00000107796		ENSMUSG00000107796			6.77971	-1.59948	30.5478	4.03199e-05	0.000129055
ENSMUSG00000011382	Dhdh	Dhdh	71755	dihydrodiol dehydrogenase (dimeric)	6.76126	0.722061	184.674	9.52255e-12	1.57801e-10
ENSMUSG00000087651	1500009L16Rik	1500009L16Rik	69784	RIKEN cDNA 1500009L16 gene	6.75869	1.71581	231.877	5.98686e-12	1.06826e-10
ENSMUSG00000014813	Stc1	Stc1	20855	stanniocalcin 1	6.74309	4.92183	352.253	1.9964e-14	8.35524e-13
ENSMUSG00000051359	Ncald	Ncald	52589	neurocalcin delta	6.74288	1.70458	276.649	2.0727e-13	5.89297e-12
ENSMUSG00000053552	Ebf4	Ebf4	228598	early B cell factor 4	6.73913	-1.25576	66.1652	3.45487e-07	1.76972e-06
ENSMUSG00000060988	Galnt13	Galnt13	271786	polypeptide N-acetylgalactosaminyltransferase 13	6.72582	2.02848	237.039	4.94897e-12	8.99865e-11
ENSMUSG00000051375	Pcdh1	Pcdh1	75599	protocadherin 1	6.72393	3.26967	1090.94	2.56019e-19	7.54148e-17
ENSMUSG00000097265		ENSMUSG00000097265			6.71858	-2.11097	46.9663	3.19386e-06	1.30061e-05
ENSMUSG00000030519	Apba2	Apba2	11784	amyloid beta (A4) precursor protein-binding, family A, member 2	6.71272	-2.12883	26.1176	9.37147e-05	0.000278121
ENSMUSG00000115686		ENSMUSG00000115686			6.69245	-1.3954	34.4655	2.04315e-05	6.96891e-05
ENSMUSG00000028943	Espn	Espn	56226	espin	6.68688	-0.734232	90.151	1.4692e-08	1.02481e-07
ENSMUSG00000031364	Grpr	Grpr	14829	gastrin releasing peptide receptor	6.68098	0.321263	160.852	3.41399e-11	4.72819e-10
ENSMUSG00000034810	Scn7a	Scn7a	20272	sodium channel, voltage-gated, type VII, alpha	6.67551	0.555743	13.2017	0.00182003	0.00410253
ENSMUSG00000035177	Nlrp2	Nlrp2	232827	NLR family, pyrin domain containing 2	6.66713	-0.198728	93.1311	4.34287e-09	3.47412e-08
ENSMUSG00000022510	Trp63	Trp63	22061	transformation related protein 63	6.66372	-0.100537	74.7389	2.72324e-08	1.77635e-07
ENSMUSG00000057880	Abat	Abat	268860	4-aminobutyrate aminotransferase	6.65759	-2.25508	26.6453	8.43603e-05	0.00025311
ENSMUSG00000034853	Acot11	Acot11	329910	acyl-CoA thioesterase 11	6.64615	-0.556541	30.9499	2.48213e-05	8.31615e-05
ENSMUSG00000110646	Olfr369-ps1	Olfr369-ps1	404381	olfactory receptor 369, pseudogene 1	6.64589	-1.69303	51.0758	1.88186e-06	8.05222e-06
ENSMUSG00000029755	Dlx5	Dlx5	13395	distal-less homeobox 5	6.64322	-1.7254	34.7545	1.22528e-05	4.37242e-05
ENSMUSG00000034634	Ly6d	Ly6d	17068	lymphocyte antigen 6 complex, locus D	6.63405	-2.24976	13.4993	0.00194667	0.00436282
ENSMUSG00000041020	Map7d2	Map7d2	78283	MAP7 domain containing 2	6.62756	-2.54378	40.959	4.30337e-06	1.69581e-05
ENSMUSG00000110357	A030001D20Rik	A030001D20Rik	100126243	RIKEN cDNA A030001D20 gene	6.62631	1.09928	179.94	1.21228e-11	1.94156e-10
ENSMUSG00000020810	Cygb	Cygb	114886	cytoglobin	6.62393	-0.284877	34.8852	1.90579e-05	6.53277e-05
ENSMUSG00000086662	BC046251	BC046251	407810	cDNA sequence BC046251	6.62124	-1.80868	32.0072	3.10936e-05	0.000101777
ENSMUSG00000043969	Emx2	Emx2	13797	empty spiracles homeobox 2	6.61257	2.39955	681.866	2.90071e-17	3.46487e-15
ENSMUSG00000038523	1700003F12Rik	1700003F12Rik	75480	RIKEN cDNA 1700003F12 gene	6.60974	-0.71953	50.6131	1.03656e-06	4.71688e-06
ENSMUSG00000038296	Galnt18	Galnt18	233733	polypeptide N-acetylgalactosaminyltransferase 18	6.60702	-1.11994	34.1748	2.1448e-05	7.27954e-05
ENSMUSG00000086233		ENSMUSG00000086233			6.60418	1.20935	112.437	2.55719e-09	2.16894e-08
ENSMUSG00000019577	Pdk4	Pdk4	27273	pyruvate dehydrogenase kinase, isoenzyme 4	6.6003	0.254037	41.3459	6.98948e-06	2.62502e-05
ENSMUSG00000027849	Syt6	Syt6	54524	synaptotagmin VI	6.59322	-2.00349	26.8277	8.13749e-05	0.000245308
ENSMUSG00000028358	Zfp618	Zfp618	72701	zinc finger protein 618	6.57799	1.8662	127.866	2.72958e-10	2.97538e-09
ENSMUSG00000118018		ENSMUSG00000118018			6.57784	-1.09496	47.3198	3.04767e-06	1.24579e-05
ENSMUSG00000113362	Gm40557	Gm40557	105245048	predicted gene, 40557	6.57555	-2.6263	22.1573	0.000216123	0.000596045
ENSMUSG00000020376	Rnf130	Rnf130	59044	ring finger protein 130	6.5724	-2.97751	35.1437	3.10437e-05	0.000101672
ENSMUSG00000070138	Mir452	Mir452	723919	microRNA 452	6.56652	-2.03217	21.4645	0.000252462	0.000684414
ENSMUSG00000062380	Tubb3	Tubb3	22152	tubulin, beta 3 class III	6.56267	1.79927	302.066	8.88169e-14	2.90998e-12
ENSMUSG00000022885	St6gal1	St6gal1	20440	beta galactoside alpha 2,6 sialyltransferase 1	6.55984	3.26773	211.598	2.66141e-12	5.28015e-11
ENSMUSG00000024033	Rsph1	Rsph1	22092	radial spoke head 1 homolog (Chlamydomonas)	6.53878	-0.275885	58.2149	8.08072e-07	3.76991e-06
ENSMUSG00000039601	Rcan2	Rcan2	53901	regulator of calcineurin 2	6.5242	2.45689	84.3949	9.97254e-09	7.27779e-08
ENSMUSG00000020007	Il20ra	Il20ra	237313	interleukin 20 receptor, alpha	6.51261	-2.41154	30.2686	0.000114241	0.000332666
ENSMUSG00000039716	Dock3	Dock3	208869	dedicator of cyto-kinesis 3	6.49754	-1.36706	48.2462	2.69886e-06	1.11647e-05
ENSMUSG00000049723	Mmp12	Mmp12	17381	matrix metallopeptidase 12	6.49361	1.74779	47.3698	9.3536e-07	4.29616e-06
ENSMUSG00000007888	Crlf1	Crlf1	12931	cytokine receptor-like factor 1	6.49245	4.46468	700.349	2.21932e-17	2.82774e-15
ENSMUSG00000019539	Rcn3	Rcn3	52377	reticulocalbin 3, EF-hand calcium binding domain	6.49022	5.86397	520.406	4.28684e-16	3.30663e-14
ENSMUSG00000013367	Iglon5	Iglon5	210094	IgLON family member 5	6.48471	4.74915	814.435	4.88114e-18	7.7028e-16
ENSMUSG00000019359	Gdpd2	Gdpd2	71584	glycerophosphodiester phosphodiesterase domain containing 2	6.48145	2.28121	340.606	2.77028e-14	1.10305e-12
ENSMUSG00000039252	Lgi2	Lgi2	246316	leucine-rich repeat LGI family, member 2	6.48049	-0.73193	27.7368	4.71502e-05	0.000148914
ENSMUSG00000099809	Gm18665	Gm18665	100417526	ring finger and WD repeat domain 2 pseudogene	6.47339	-2.36004	26.9521	7.94068e-05	0.000239796
ENSMUSG00000053062	Jam2	Jam2	67374	junction adhesion molecule 2	6.46388	2.44388	160.424	3.4985e-11	4.82966e-10
ENSMUSG00000079481	Nhsl2	Nhsl2	100042480	NHS-like 2	6.44859	2.11234	67.436	1.32995e-07	7.43468e-07
ENSMUSG00000078307	AI593442	AI593442	330941	expressed sequence AI593442	6.44492	-1.52191	31.4785	3.41302e-05	0.00011056
ENSMUSG00000068962	Zfp114	Zfp114	232966	zinc finger protein 114	6.43496	-3.20438	18.2173	0.00144182	0.00332494
ENSMUSG00000116180		ENSMUSG00000116180			6.42675	-1.59858	21.1544	0.000270914	0.000729148
ENSMUSG00000043017	Ptgir	Ptgir	19222	prostaglandin I receptor (IP)	6.41267	-2.5289	24.7016	0.000125118	0.000361786
ENSMUSG00000107620		ENSMUSG00000107620			6.40629	-2.14728	11.8603	0.00319116	0.00683066
ENSMUSG00000028747	Htr6	Htr6	15565	5-hydroxytryptamine (serotonin) receptor 6	6.40605	-1.69933	38.1078	1.13802e-05	4.08667e-05
ENSMUSG00000054545	Ugt1a6a	Ugt1a6a	94284	UDP glucuronosyltransferase 1 family, polypeptide A6A	6.40265	-0.523024	93.3064	1.12326e-08	8.07405e-08
ENSMUSG00000079022	Col22a1	Col22a1	69700	collagen, type XXII, alpha 1	6.3851	-1.12352	41.5985	3.88846e-06	1.55043e-05
ENSMUSG00000115944	AU021063	AU021063	105968	expressed sequence AU021063	6.37615	-0.469528	178.396	5.63914e-11	7.33728e-10
ENSMUSG00000095105	Edaradd	Edaradd	171211	EDAR (ectodysplasin-A receptor)-associated death domain	6.37552	1.37535	325.996	4.24285e-14	1.55943e-12
ENSMUSG00000031748	Gnao1	Gnao1	14681	guanine nucleotide binding protein, alpha O	6.36441	4.24793	441.224	2.19332e-15	1.29203e-13
ENSMUSG00000027016	Zfp385b	Zfp385b	241494	zinc finger protein 385B	6.35958	-1.56414	27.5872	4.86347e-05	0.000153217
ENSMUSG00000027074	Slc43a3	Slc43a3	58207	solute carrier family 43, member 3	6.35128	3.9722	1237.3	7.15678e-20	3.15651e-17
ENSMUSG00000050395	Tnfsf15	Tnfsf15	326623	tumor necrosis factor (ligand) superfamily, member 15	6.34827	-0.898834	64.4556	1.85392e-07	1.00756e-06
ENSMUSG00000039081	Zfp503	Zfp503	218820	zinc finger protein 503	6.32687	4.81697	467.224	1.24651e-15	8.09101e-14
ENSMUSG00000063060	Sox7	Sox7	20680	SRY (sex determining region Y)-box 7	6.3195	0.0731906	131.963	2.05833e-10	2.32471e-09
ENSMUSG00000086825		ENSMUSG00000086825			6.30857	-2.89239	15.3699	0.00114738	0.00270305
ENSMUSG00000027386	Fbln7	Fbln7	70370	fibulin 7	6.30608	-0.466054	19.4956	0.000311309	0.000825724
ENSMUSG00000033152	Podxl2	Podxl2	319655	podocalyxin-like 2	6.3025	-1.15062	28.0688	4.40322e-05	0.000139974
ENSMUSG00000043811	Rtn4r	Rtn4r	65079	reticulon 4 receptor	6.29803	1.14025	90.1381	5.73066e-09	4.44424e-08
ENSMUSG00000032315	Cyp1a1	Cyp1a1	13076	cytochrome P450, family 1, subfamily a, polypeptide 1	6.29311	3.14164	99.4301	2.4801e-09	2.10876e-08
ENSMUSG00000017969	Ptgis	Ptgis	19223	prostaglandin I2 (prostacyclin) synthase	6.29236	-1.9167	24.5019	9.4471e-05	0.000280075
ENSMUSG00000109903	Gm28710	Gm28710	102640594	predicted gene 28710	6.2792	0.532119	188.463	7.8806e-12	1.34079e-10
ENSMUSG00000086711		ENSMUSG00000086711			6.2758	-2.11606	26.1063	9.39277e-05	0.000278608
ENSMUSG00000059336	Slc14a1	Slc14a1	108052	solute carrier family 14 (urea transporter), member 1	6.27557	-2.27474	12.599	0.00219905	0.00486883
ENSMUSG00000107276		ENSMUSG00000107276			6.27378	-0.216082	202.319	4.05757e-12	7.60286e-11
ENSMUSG00000042129	Rassf4	Rassf4	213391	Ras association (RalGDS/AF-6) domain family member 4	6.27155	3.05331	102.35	1.93205e-09	1.69211e-08
ENSMUSG00000026620	Mark1	Mark1	226778	MAP/microtubule affinity regulating kinase 1	6.26603	-0.114176	95.3227	9.49947e-09	6.971e-08
ENSMUSG00000024055	Cyp4f13	Cyp4f13	170716	cytochrome P450, family 4, subfamily f, polypeptide 13	6.25414	1.91253	323.437	4.58028e-14	1.65864e-12
ENSMUSG00000028197	Col24a1	Col24a1	71355	collagen, type XXIV, alpha 1	6.25288	1.185	498.639	6.54786e-16	4.75231e-14
ENSMUSG00000117616		ENSMUSG00000117616			6.24886	-2.23705	39.0105	9.90518e-06	3.60209e-05
ENSMUSG00000028370	Pappa	Pappa	18491	pregnancy-associated plasma protein A	6.23965	2.16562	292.271	1.22113e-13	3.77104e-12
ENSMUSG00000052914	Cyp2j6	Cyp2j6	13110	cytochrome P450, family 2, subfamily j, polypeptide 6	6.22306	1.54402	132.964	6.54456e-10	6.48089e-09
ENSMUSG00000029123	Stk32b	Stk32b	64293	serine/threonine kinase 32B	6.21538	-1.02402	87.6554	1.82705e-08	1.24563e-07
ENSMUSG00000106760		ENSMUSG00000106760			6.19785	-1.76028	36.2862	1.51704e-05	5.30916e-05
ENSMUSG00000026271	Gpr35	Gpr35	64095	G protein-coupled receptor 35	6.18589	0.154757	93.1204	4.34712e-09	3.47467e-08
ENSMUSG00000036356	Csgalnact1	Csgalnact1	234356	chondroitin sulfate N-acetylgalactosaminyltransferase 1	6.18394	5.40359	319.83	5.1068e-14	1.81126e-12
ENSMUSG00000030109	Slc6a12	Slc6a12	14411	solute carrier family 6 (neurotransmitter transporter, betaine/GABA), member 12	6.18068	-1.98961	18.6409	0.000388017	0.00100957
ENSMUSG00000025776	Crispld1	Crispld1	83691	cysteine-rich secretory protein LCCL domain containing 1	6.17574	-3.12732	23.5998	0.00034237	0.000900338
ENSMUSG00000107583		ENSMUSG00000107583			6.16829	-1.97335	41.6219	6.71378e-06	2.52921e-05
ENSMUSG00000020676	Ccl11	Ccl11	20292	chemokine (C-C motif) ligand 11	6.16798	-1.37327	53.9457	1.32573e-06	5.9019e-06
ENSMUSG00000026589	Sec16b	Sec16b	89867	SEC16 homolog B (S. cerevisiae)	6.16466	2.45846	351.819	2.02054e-14	8.42025e-13
ENSMUSG00000021904	Sema3g	Sema3g	218877	sema domain, immunoglobulin domain (Ig), short basic domain, secreted, (semaphorin) 3G	6.16097	0.655738	182.036	4.75235e-11	6.29126e-10
ENSMUSG00000029765	Plxna4	Plxna4	243743	plexin A4	6.14726	1.77896	293.233	1.18305e-13	3.67324e-12
ENSMUSG00000048794	Cfap100	Cfap100	243538	cilia and flagella associated protein 100	6.11657	-1.37872	42.087	6.27627e-06	2.3816e-05
ENSMUSG00000037440	Vnn1	Vnn1	22361	vanin 1	6.11642	-1.22354	13.6127	0.00188331	0.00423351
ENSMUSG00000027765	P2ry1	P2ry1	18441	purinergic receptor P2Y, G-protein coupled 1	6.11414	2.9325	147.804	7.39443e-11	9.42858e-10
ENSMUSG00000079038	D130040H23Rik	D130040H23Rik	211135	RIKEN cDNA D130040H23 gene	6.11345	2.10716	572.217	1.66917e-16	1.47429e-14
ENSMUSG00000050578	Mmp13	Mmp13	17386	matrix metallopeptidase 13	6.1117	7.38551	107.543	1.25736e-09	1.16404e-08
ENSMUSG00000038543	BC028528	BC028528	229600	cDNA sequence BC028528	6.1037	0.288566	166.637	2.46689e-11	3.56879e-10
ENSMUSG00000082513	Gm15374	Gm15374	100418106	UDP glycosyltransferase 1 family, polypeptide A10 pseudogene	6.1028	-2.52903	25.2797	0.000111056	0.000323995
ENSMUSG00000028031	Dkk2	Dkk2	56811	dickkopf WNT signaling pathway inhibitor 2	6.09307	2.0832	169.182	2.14503e-11	3.16167e-10
ENSMUSG00000061414	Cracr2a	Cracr2a	381812	calcium release activated channel regulator 2A	6.07792	1.18693	316.765	5.6068e-14	1.9366e-12
ENSMUSG00000024479	Mal2	Mal2	105853	mal, T cell differentiation protein 2	6.07038	0.882681	91.2223	5.17849e-09	4.05809e-08
ENSMUSG00000075405		ENSMUSG00000075405			6.06379	-2.19208	41.1509	4.17397e-06	1.65012e-05
ENSMUSG00000070644	Etnk2	Etnk2	214253	ethanolamine kinase 2	6.05655	-2.14085	21.7007	0.00018057	0.000504874
ENSMUSG00000040181	Fmo1	Fmo1	14261	flavin containing monooxygenase 1	6.05651	-2.60801	13.9048	0.00173063	0.00392156
ENSMUSG00000113331	3110009F21Rik	3110009F21Rik	67280	RIKEN cDNA 3110009F21 gene	6.05303	-2.22388	29.5383	4.84985e-05	0.000152844
ENSMUSG00000022479	Vdr	Vdr	22337	vitamin D (1,25-dihydroxyvitamin D3) receptor	6.05292	2.96731	237.804	8.81041e-13	2.02875e-11
ENSMUSG00000095440	Fignl2	Fignl2	668225	fidgetin-like 2	6.02914	1.76742	158.269	3.96025e-11	5.39353e-10
ENSMUSG00000030301	Ccdc91	Ccdc91	67015	coiled-coil domain containing 91	6.02706	3.10211	414.863	4.02231e-15	2.10939e-13
ENSMUSG00000110017		ENSMUSG00000110017			6.01191	-2.27775	17.7392	0.000615466	0.00153252
ENSMUSG00000030351	Tspan11	Tspan11	68498	tetraspanin 11	6.00502	4.98068	1038.47	4.21389e-19	1.04336e-16
ENSMUSG00000099429	1600019K03Rik	1600019K03Rik	69768	RIKEN cDNA 1600019K03 gene	6.00487	-2.21618	15.0748	0.00124427	0.00291193
ENSMUSG00000004558	Ndrg2	Ndrg2	29811	N-myc downstream regulated gene 2	6.00078	3.22275	185.427	9.16862e-12	1.53265e-10
ENSMUSG00000036564	Ndrg4	Ndrg4	234593	N-myc downstream regulated gene 4	5.99682	2.80717	275.227	2.17802e-13	6.13755e-12
ENSMUSG00000094256	Rpl21-ps7	Rpl21-ps7	545226	ribosomal protein L21, pseudogene 7	5.99669	4.54026	3.89983	0.0653335	0.102809
ENSMUSG00000090812	Samd15	Samd15	238333	sterile alpha motif domain containing 15	5.99363	-2.27501	40.8197	4.40015e-06	1.7275e-05
ENSMUSG00000011171	Vipr2	Vipr2	22355	vasoactive intestinal peptide receptor 2	5.99357	-1.3849	23.7505	0.000152827	0.000434726
ENSMUSG00000025207	Sema4g	Sema4g	26456	sema domain, immunoglobulin domain (Ig), transmembrane domain (TM) and short cytoplasmic domain, (semaphorin) 4G	5.99135	1.78062	277.401	2.01931e-13	5.78901e-12
ENSMUSG00000086040	Wipf3	Wipf3	330319	WAS/WASL interacting protein family, member 3	5.98256	-2.47368	23.3942	0.000164934	0.000465163
ENSMUSG00000079056	Kcnip3	Kcnip3	56461	Kv channel interacting protein 3, calsenilin	5.98154	-0.265431	86.7904	7.88621e-09	5.89529e-08
ENSMUSG00000062012	Zfp13	Zfp13	22654	zinc finger protein 13	5.97948	2.92167	1036.24	4.30663e-19	1.04336e-16
ENSMUSG00000059146	Ntrk3	Ntrk3	18213	neurotrophic tyrosine kinase, receptor, type 3	5.96716	-0.435459	55.3068	5.57528e-07	2.69535e-06
ENSMUSG00000028150	Rorc	Rorc	19885	RAR-related orphan receptor gamma	5.96549	2.1169	213.47	2.4494e-12	4.90478e-11
ENSMUSG00000024424	Ttc39c	Ttc39c	72747	tetratricopeptide repeat domain 39C	5.95368	4.08169	1312.9	3.92242e-20	2.12795e-17
ENSMUSG00000106863		ENSMUSG00000106863			5.95058	-2.33018	18.119	0.00044509	0.00114576
ENSMUSG00000114888		ENSMUSG00000114888			5.9431	-2.45818	14.1054	0.00138082	0.00319756
ENSMUSG00000106086		ENSMUSG00000106086			5.94273	-1.83675	35.7994	1.64102e-05	5.70478e-05
ENSMUSG00000068762	Gstm6	Gstm6	14867	glutathione S-transferase, mu 6	5.94257	-1.58865	17.0821	0.000728012	0.00178409
ENSMUSG00000044499	Hs3st5	Hs3st5	319415	heparan sulfate (glucosamine) 3-O-sulfotransferase 5	5.93935	0.548905	219.172	1.90973e-12	3.92464e-11
ENSMUSG00000070291	Ddx43	Ddx43	100048658	DEAD box helicase 43	5.9358	-3.17777	17.6275	0.0011149	0.0026339
ENSMUSG00000020135	Apc2	Apc2	23805	APC regulator of WNT signaling pathway 2	5.92997	2.78089	270.989	2.52811e-13	6.92452e-12
ENSMUSG00000010803	Gabra1	Gabra1	14394	gamma-aminobutyric acid (GABA) A receptor, subunit alpha 1	5.92865	-1.05682	34.6235	3.35813e-05	0.000108987
ENSMUSG00000037224	Zfyve28	Zfyve28	231125	zinc finger, FYVE domain containing 28	5.91534	-0.839307	128.018	2.70079e-10	2.9496e-09
ENSMUSG00000021728	Emb	Emb	13723	embigin	5.89363	7.38944	356.168	1.79232e-14	7.55628e-13
ENSMUSG00000101724		ENSMUSG00000101724			5.88646	-2.28408	18.3448	0.000528819	0.00133768
ENSMUSG00000110170		ENSMUSG00000110170			5.88637	-1.94422	23.2251	0.0001262	0.000364527
ENSMUSG00000042804	Gpr153	Gpr153	100129	G protein-coupled receptor 153	5.88339	5.59075	179.008	1.27216e-11	2.01442e-10
ENSMUSG00000079445	B3gnt7	B3gnt7	227327	UDP-GlcNAc:betaGal beta-1,3-N-acetylglucosaminyltransferase 7	5.88282	-0.0578772	110.638	2.91073e-09	2.4281e-08
ENSMUSG00000004609	Cd33	Cd33	12489	CD33 antigen	5.88069	1.26821	73.8904	2.98911e-08	1.92785e-07
ENSMUSG00000020258	Glyctk	Glyctk	235582	glycerate kinase	5.88015	0.793703	189.868	7.35315e-12	1.25978e-10
ENSMUSG00000032186	Tmod2	Tmod2	50876	tropomodulin 2	5.87744	2.3107	629.395	6.45849e-17	6.65225e-15
ENSMUSG00000048503	Tlcd5	Tlcd5	235300	TLC domain containing 5	5.8681	-0.957876	93.27	1.12669e-08	8.09532e-08
ENSMUSG00000049556	Lingo1	Lingo1	235402	leucine rich repeat and Ig domain containing 1	5.86735	-2.38036	17.3347	0.000682224	0.00168162
ENSMUSG00000118029		ENSMUSG00000118029			5.86395	0.309123	46.6397	1.04757e-06	4.7632e-06
ENSMUSG00000047261	Gap43	Gap43	14432	growth associated protein 43	5.86068	0.838177	236.941	9.12061e-13	2.08198e-11
ENSMUSG00000020905	Usp43	Usp43	216835	ubiquitin specific peptidase 43	5.85682	0.053205	71.2736	8.81856e-08	5.1452e-07
ENSMUSG00000038259	Gdf5	Gdf5	14563	growth differentiation factor 5	5.85562	3.17772	56.2199	4.96485e-07	2.42891e-06
ENSMUSG00000022237	Ankrd33b	Ankrd33b	67434	ankyrin repeat domain 33B	5.85237	-0.387942	265.746	3.04935e-13	8.15738e-12
ENSMUSG00000087355		ENSMUSG00000087355			5.8483	-2.28445	21.9325	0.000170838	0.000480222
ENSMUSG00000074604	Mgst2	Mgst2	211666	microsomal glutathione S-transferase 2	5.82947	1.85483	129.703	2.40291e-10	2.66834e-09
ENSMUSG00000036353	P2ry12	P2ry12	70839	purinergic receptor P2Y, G-protein coupled 12	5.82321	-2.45396	23.756	0.00015265	0.000434508
ENSMUSG00000083817	Gm14400	Gm14400	100039198	predicted gene 14400	5.81571	-2.4318	15.1735	0.00100704	0.00240417
ENSMUSG00000017639	Rab11fip4	Rab11fip4	268451	RAB11 family interacting protein 4 (class II)	5.81196	1.07294	62.997	1.07269e-07	6.13817e-07
ENSMUSG00000025375	Aatk	Aatk	11302	apoptosis-associated tyrosine kinase	5.80762	-1.63649	23.4077	0.000164454	0.000464038
ENSMUSG00000048142	Nat8l	Nat8l	269642	N-acetyltransferase 8-like	5.80387	-2.61772	25.3425	7.8457e-05	0.000237136
ENSMUSG00000029231	Pdgfra	Pdgfra	18595	platelet derived growth factor receptor, alpha polypeptide	5.79253	7.96018	339.625	2.84917e-14	1.12707e-12
ENSMUSG00000038591	Colec10	Colec10	239447	collectin sub-family member 10	5.78463	-0.850214	50.7059	5.6602e-07	2.73486e-06
ENSMUSG00000029279	Brdt	Brdt	114642	bromodomain, testis-specific	5.76512	0.743063	143.369	9.74997e-11	1.20481e-09
ENSMUSG00000061540	Orm2	Orm2	18406	orosomucoid 2	5.76057	-1.96864	45.3796	2.18208e-06	9.22766e-06
ENSMUSG00000052688	Rab7b	Rab7b	226421	RAB7B, member RAS oncogene family	5.75477	2.95102	712.586	1.86577e-17	2.48783e-15
ENSMUSG00000022208	Jph4	Jph4	319984	junctophilin 4	5.74913	-2.23243	25.4211	7.71216e-05	0.00023351
ENSMUSG00000003559	As3mt	As3mt	57344	arsenite methyltransferase	5.74891	-0.413323	94.0589	3.99114e-09	3.22157e-08
ENSMUSG00000057465	Saa2	Saa2	20209	serum amyloid A 2	5.73703	-3.09236	7.91408	0.0133821	0.024928
ENSMUSG00000043487	Acot6	Acot6	217700	acyl-CoA thioesterase 6	5.73328	-2.44559	29.6902	4.71564e-05	0.000148914
ENSMUSG00000100937	Nscme3l	Nscme3l	75555	NSE3 homolog, SMC5-SMC6 complex component like	5.73202	-1.24469	59.5401	1.66754e-07	9.13482e-07
ENSMUSG00000058624	Gda	Gda	14544	guanine deaminase	5.73161	3.61895	129.774	2.3911e-10	2.65865e-09
ENSMUSG00000040434	Large2	Large2	228366	LARGE xylosyl- and glucuronyltransferase 2	5.72261	1.86553	183.895	9.90474e-12	1.62879e-10
ENSMUSG00000043613	Mmp3	Mmp3	17392	matrix metallopeptidase 3	5.7162	8.13832	331.157	3.64236e-14	1.38e-12
ENSMUSG00000011118	Panx3	Panx3	208098	pannexin 3	5.70979	-1.81998	30.8988	1.73982e-05	6.00815e-05
ENSMUSG00000038630	Zkscan16	Zkscan16	100041581	zinc finger with KRAB and SCAN domains 16	5.70329	-0.0273567	142.36	1.0394e-10	1.27069e-09
ENSMUSG00000002475	Abhd3	Abhd3	106861	abhydrolase domain containing 3	5.70007	-1.14528	78.8647	1.75158e-08	1.1994e-07
ENSMUSG00000028572	Hook1	Hook1	77963	hook microtubule tethering protein 1	5.69308	-0.173821	191.011	6.95251e-12	1.20734e-10
ENSMUSG00000029053	Prkcz	Prkcz	18762	protein kinase C, zeta	5.68986	0.31248	130.347	2.29868e-10	2.56585e-09
ENSMUSG00000022044	Stmn4	Stmn4	56471	stathmin-like 4	5.68405	-0.115422	42.2947	2.11279e-06	8.9667e-06
ENSMUSG00000032348	Gsta4	Gsta4	14860	glutathione S-transferase, alpha 4	5.68	4.65709	667.548	3.58685e-17	4.00633e-15
ENSMUSG00000052516	Robo2	Robo2	268902	roundabout guidance receptor 2	5.67781	5.37799	141.187	1.12018e-10	1.35692e-09
ENSMUSG00000117561		ENSMUSG00000117561			5.67143	-2.5117	16.0988	0.00077289	0.00188478
ENSMUSG00000030701	Plekhb1	Plekhb1	27276	pleckstrin homology domain containing, family B (evectins) member 1	5.67132	-2.44882	18.6756	0.00048734	0.0012441
ENSMUSG00000023914	Mep1a	Mep1a	17287	meprin 1 alpha	5.66322	-2.38215	21.0055	0.000213642	0.000589486
ENSMUSG00000040605	Bace2	Bace2	56175	beta-site APP-cleaving enzyme 2	5.66319	-0.608241	19.9771	0.000356156	0.000933167
ENSMUSG00000054580	Pla2r1	Pla2r1	18779	phospholipase A2 receptor 1	5.66286	0.649256	132.296	6.82093e-10	6.7159e-09
ENSMUSG00000021256	Vash1	Vash1	238328	vasohibin 1	5.66163	0.877061	177.608	1.36826e-11	2.1357e-10
ENSMUSG00000064125	Prr36	Prr36	73072	proline rich 36	5.65938	-1.71301	19.117	0.000437564	0.00112707
ENSMUSG00000023873	1700010I14Rik	1700010I14Rik	66931	RIKEN cDNA 1700010I14 gene	5.65922	-2.01697	17.8637	0.000596425	0.00148899
ENSMUSG00000033770	Clcnka	Clcnka	12733	chloride channel, voltage-sensitive Ka	5.64698	-2.67308	11.5507	0.00351609	0.00745658
ENSMUSG00000058427	Cxcl2	Cxcl2	20310	chemokine (C-X-C motif) ligand 2	5.64191	3.16683	581.478	1.74126e-15	1.06969e-13
ENSMUSG00000048216	Gpr85	Gpr85	64450	G protein-coupled receptor 85	5.64161	2.41654	461.227	1.41619e-15	9.02216e-14
ENSMUSG00000031827	Cotl1	Cotl1	72042	coactosin-like 1 (Dictyostelium)	5.63233	5.39328	512.764	4.96434e-16	3.76175e-14
ENSMUSG00000001663	Gstt1	Gstt1	14871	glutathione S-transferase, theta 1	5.62439	2.59208	210.577	2.78544e-12	5.48196e-11
ENSMUSG00000041324	Inhba	Inhba	16323	inhibin beta-A	5.61982	5.88187	1370.84	2.53057e-20	2.12795e-17
ENSMUSG00000074793	Hspa12b	Hspa12b	72630	heat shock protein 12B	5.6175	3.84512	467.233	1.24628e-15	8.09101e-14
ENSMUSG00000021373	Cap2	Cap2	67252	CAP, adenylate cyclase-associated protein, 2 (yeast)	5.6121	0.420602	101.308	2.11065e-09	1.83175e-08
ENSMUSG00000034265	Zdhhc14	Zdhhc14	224454	zinc finger, DHHC domain containing 14	5.60515	-2.09244	63.4485	2.07984e-07	1.11868e-06
ENSMUSG00000097336	Fendrr	Fendrr	68790	Foxf1 adjacent non-coding developmental regulatory RNA	5.60408	-0.751858	96.2664	3.27351e-09	2.69544e-08
ENSMUSG00000097250		ENSMUSG00000097250			5.59827	-1.06708	66.3989	1.4909e-07	8.25129e-07
ENSMUSG00000026463	Atp2b4	Atp2b4	381290	ATPase, Ca++ transporting, plasma membrane 4	5.59765	5.21575	186.571	8.65774e-12	1.45716e-10
ENSMUSG00000044576	Garem2	Garem2	242915	GRB2 associated regulator of MAPK1 subtype 2	5.59651	3.32604	693.112	2.4626e-17	3.0695e-15
ENSMUSG00000056124	B4galt6	B4galt6	56386	UDP-Gal:betaGlcNAc beta 1,4-galactosyltransferase, polypeptide 6	5.59098	4.66684	1113.79	2.07592e-19	6.73733e-17
ENSMUSG00000022584	Ly6c2	Ly6c2	100041546	lymphocyte antigen 6 complex, locus C2	5.58928	-2.36172	24.6594	9.12125e-05	0.000271397
ENSMUSG00000027546	Atp9a	Atp9a	11981	ATPase, class II, type 9A	5.58694	1.8437	81.2749	1.3651e-08	9.58409e-08
ENSMUSG00000045877		ENSMUSG00000045877			5.58531	-2.20781	24.8864	0.000120419	0.00034959
ENSMUSG00000075334	Rprm	Rprm	67874	reprimo, TP53 dependent G2 arrest mediator candidate	5.57536	-0.515751	23.1261	0.000174753	0.000489723
ENSMUSG00000032036	Kirrel3	Kirrel3	67703	kirre like nephrin family adhesion molecule 3	5.56325	3.20871	384.446	8.4918e-15	4.00046e-13
ENSMUSG00000040026	Saa3	Saa3	20210	serum amyloid A 3	5.55088	5.27627	67.313	6.3428e-08	3.80546e-07
ENSMUSG00000117764		ENSMUSG00000117764			5.54542	-1.63251	42.0219	2.21156e-06	9.33524e-06
ENSMUSG00000079092	Prl2c2	Prl2c2	18811	prolactin family 2, subfamily c, member 2	5.53937	1.14278	41.5449	2.39667e-06	1.00183e-05
ENSMUSG00000043259	Fam13c	Fam13c	71721	family with sequence similarity 13, member C	5.53642	4.45581	555.715	2.23328e-16	1.90172e-14
ENSMUSG00000006369	Fbln1	Fbln1	14114	fibulin 1	5.53389	6.8133	466.674	1.2611e-15	8.15497e-14
ENSMUSG00000049036	Tmem121	Tmem121	69195	transmembrane protein 121	5.53275	1.90247	222.919	1.62684e-12	3.42093e-11
ENSMUSG00000028989	Angptl7	Angptl7	654812	angiopoietin-like 7	5.53008	2.35656	52.7341	4.21946e-07	2.11147e-06
ENSMUSG00000042757	Tmem108	Tmem108	81907	transmembrane protein 108	5.52774	0.100267	136.81	5.17658e-10	5.2719e-09
ENSMUSG00000049491	Slc36a3	Slc36a3	215332	solute carrier family 36 (proton/amino acid symporter), member 3	5.5199	-2.60412	22.4256	0.000152015	0.000432845
ENSMUSG00000025727	A930017K11Rik	A930017K11Rik	100034748	RIKEN cDNA A930017K11 gene	5.51946	-1.89692	17.7369	0.000492783	0.00125557
ENSMUSG00000061815	Rufy4	Rufy4	435626	RUN and FYVE domain containing 4	5.51553	-2.15531	29.6109	3.22541e-05	0.000105176
ENSMUSG00000106498		ENSMUSG00000106498			5.51477	-1.07641	27.6089	6.98619e-05	0.000213293
ENSMUSG00000070570	Slc17a7	Slc17a7	72961	solute carrier family 17 (sodium-dependent inorganic phosphate cotransporter), member 7	5.50336	1.02164	144.959	8.82202e-11	1.10523e-09
ENSMUSG00000056174	Col8a2	Col8a2	329941	collagen, type VIII, alpha 2	5.49874	-2.20953	22.352	0.000154675	0.000439253
ENSMUSG00000032548	Slco2a1	Slco2a1	24059	solute carrier organic anion transporter family, member 2a1	5.49625	5.12719	288.58	1.3804e-13	4.19509e-12
ENSMUSG00000040584	Abcb1a	Abcb1a	18671	ATP-binding cassette, sub-family B (MDR/TAP), member 1A	5.48729	2.25447	280.853	1.79286e-13	5.224e-12
ENSMUSG00000020363	Gfpt2	Gfpt2	14584	glutamine fructose-6-phosphate transaminase 2	5.47067	3.14143	254.021	4.6969e-13	1.18636e-11
ENSMUSG00000009628	Tex15	Tex15	104271	testis expressed gene 15	5.46337	-1.46878	55.8127	5.2274e-07	2.54577e-06
ENSMUSG00000031785	Adgrg1	Adgrg1	14766	adhesion G protein-coupled receptor G1	5.44659	4.45186	465.212	1.3008e-15	8.38019e-14
ENSMUSG00000042834	Nrep	Nrep	27528	neuronal regeneration related protein	5.42754	4.90879	74.453	2.80981e-08	1.8259e-07
ENSMUSG00000091475	Cerox1	Cerox1	72834	cytoplasmic endogenous regulator of oxidative phosphorylation 1	5.42528	-0.76696	121.763	4.21846e-10	4.39501e-09
ENSMUSG00000035835	Plppr3	Plppr3	216152	phospholipid phosphatase related 3	5.42313	3.01581	169.01	2.16534e-11	3.18888e-10
ENSMUSG00000038390	Gpr162	Gpr162	14788	G protein-coupled receptor 162	5.42198	-0.153943	102.661	1.8821e-09	1.65596e-08
ENSMUSG00000038587	Akap12	Akap12	83397	A kinase (PRKA) anchor protein (gravin) 12	5.42135	5.664	1566.74	6.51428e-21	8.00372e-18
ENSMUSG00000031789	Cngb1	Cngb1	333329	cyclic nucleotide gated channel beta 1	5.41156	-2.54514	17.3958	0.000540205	0.00136267
ENSMUSG00000002108	Nr1h3	Nr1h3	22259	nuclear receptor subfamily 1, group H, member 3	5.41063	2.86364	1310.53	3.99501e-20	2.12795e-17
ENSMUSG00000013846	St3gal1	St3gal1	20442	ST3 beta-galactoside alpha-2,3-sialyltransferase 1	5.40751	6.16884	1239.32	7.03961e-20	3.15651e-17
ENSMUSG00000039620	Trmt9b	Trmt9b	319582	tRNA methyltransferase 9B	5.40719	-2.28518	20.7558	0.000296897	0.000791917
ENSMUSG00000006360	Crip1	Crip1	12925	cysteine-rich protein 1 (intestinal)	5.40651	3.41822	321.474	4.85907e-14	1.7449e-12
ENSMUSG00000037225	Fgf2	Fgf2	14173	fibroblast growth factor 2	5.40341	1.10257	203	3.9316e-12	7.42343e-11
ENSMUSG00000083674	Gm38402	Gm38402	171588	zinc finger protein pseudogene	5.40276	-1.21043	45.5281	1.24784e-06	5.58235e-06
ENSMUSG00000040703	Cyp2s1	Cyp2s1	74134	cytochrome P450, family 2, subfamily s, polypeptide 1	5.40166	-0.124771	121.877	4.18367e-10	4.36406e-09
ENSMUSG00000047495	Dlgap2	Dlgap2	244310	DLG associated protein 2	5.38665	1.12387	175.78	1.50598e-11	2.32414e-10
ENSMUSG00000100313		ENSMUSG00000100313			5.38067	-1.56198	37.7398	7.29701e-06	2.72801e-05
ENSMUSG00000098912	1500004A13Rik	1500004A13Rik	319830	RIKEN cDNA 1500004A13 gene	5.37257	0.512734	168.436	2.23434e-11	3.27646e-10
ENSMUSG00000059325	Hopx	Hopx	74318	HOP homeobox	5.36645	1.88372	83.9734	1.03988e-08	7.55684e-08
ENSMUSG00000002831	Plin4	Plin4	57435	perilipin 4	5.35108	2.15413	158.188	3.97885e-11	5.41457e-10
ENSMUSG00000052920	Prkg1	Prkg1	19091	protein kinase, cGMP-dependent, type I	5.34977	2.67435	162.025	3.19356e-11	4.4588e-10
ENSMUSG00000008028	1700008O03Rik	1700008O03Rik	69349	RIKEN cDNA 1700008O03 gene	5.34533	-2.24177	15.0568	0.00104181	0.00247927
ENSMUSG00000012396	Nanog	Nanog	71950	Nanog homeobox	5.34044	-1.81147	20.1069	0.000266794	0.000719186
ENSMUSG00000025092	Hspa12a	Hspa12a	73442	heat shock protein 12A	5.33982	3.15242	299.899	9.52194e-14	3.07292e-12
ENSMUSG00000003411	Rab3b	Rab3b	69908	RAB3B, member RAS oncogene family	5.33792	3.43186	749.891	1.11856e-17	1.58689e-15
ENSMUSG00000040016	Ptger3	Ptger3	19218	prostaglandin E receptor 3 (subtype EP3)	5.33216	-2.68962	18.1367	0.000556943	0.00139956
ENSMUSG00000071531	Gprin2	Gprin2	432839	G protein regulated inducer of neurite outgrowth 2	5.33199	-1.87886	8.58201	0.00953863	0.0184022
ENSMUSG00000024011	Pi16	Pi16	74116	peptidase inhibitor 16	5.31084	0.261696	31.774	1.45563e-05	5.11405e-05
ENSMUSG00000027562	Car2	Car2	12349	carbonic anhydrase 2	5.29992	0.309555	84.6707	9.70398e-09	7.10593e-08
ENSMUSG00000061353	Cxcl12	Cxcl12	20315	chemokine (C-X-C motif) ligand 12	5.28811	6.70116	237.3	8.99024e-13	2.05914e-11
ENSMUSG00000025176	Hoga1	Hoga1	67432	4-hydroxy-2-oxoglutarate aldolase 1	5.28198	0.447431	109.363	1.08606e-09	1.01806e-08
ENSMUSG00000024897	Apba1	Apba1	319924	amyloid beta (A4) precursor protein binding, family A, member 1	5.27971	-0.250967	40.6215	2.80541e-06	1.15527e-05
ENSMUSG00000050334	C130071C03Rik	C130071C03Rik	320203	RIKEN cDNA C130071C03 gene	5.24971	2.51756	269.418	2.67324e-13	7.2757e-12
ENSMUSG00000027966	Col11a1	Col11a1	12814	collagen, type XI, alpha 1	5.24638	4.61164	115.802	6.57485e-10	6.50339e-09
ENSMUSG00000042812	Foxf1	Foxf1	15227	forkhead box F1	5.24424	2.75453	356.914	1.75612e-14	7.49556e-13
ENSMUSG00000062342	Serpinb9e	Serpinb9e	20710	serine (or cysteine) peptidase inhibitor, clade B, member 9e	5.24385	-1.48286	75.3979	5.78159e-08	3.49558e-07
ENSMUSG00000017400	Stac2	Stac2	217154	SH3 and cysteine rich domain 2	5.23545	6.1696	1089.83	2.58675e-19	7.54148e-17
ENSMUSG00000086067		ENSMUSG00000086067			5.23351	-2.36818	12.895	0.00200296	0.00447537
ENSMUSG00000022623	Shank3	Shank3	58234	SH3 and multiple ankyrin repeat domains 3	5.22929	-1.63473	21.5032	0.000189348	0.000527529
ENSMUSG00000049916	2610318N02Rik	2610318N02Rik	70458	RIKEN cDNA 2610318N02 gene	5.22853	2.67802	207.619	3.18222e-12	6.16412e-11
ENSMUSG00000026786	Apbb1ip	Apbb1ip	54519	amyloid beta (A4) precursor protein-binding, family B, member 1 interacting protein	5.21995	1.15893	169.801	2.07392e-11	3.06736e-10
ENSMUSG00000026768	Itga8	Itga8	241226	integrin alpha 8	5.21978	2.56126	147.168	7.69042e-11	9.76979e-10
ENSMUSG00000028469	Npr2	Npr2	230103	natriuretic peptide receptor 2	5.21849	2.59341	276.699	2.06912e-13	5.89297e-12
ENSMUSG00000060548	Tnfrsf19	Tnfrsf19	29820	tumor necrosis factor receptor superfamily, member 19	5.21563	-2.15737	13.0724	0.00220756	0.00488515
ENSMUSG00000034171	Faah	Faah	14073	fatty acid amide hydrolase	5.18955	1.04883	277.975	1.97962e-13	5.69421e-12
ENSMUSG00000039577	Nphp4	Nphp4	260305	nephronophthisis 4 (juvenile) homolog (human)	5.18434	3.47816	451.993	1.72911e-15	1.06603e-13
ENSMUSG00000035864	Syt1	Syt1	20979	synaptotagmin I	5.18427	0.884733	36.8832	8.44205e-06	3.11413e-05
ENSMUSG00000102758	Naaladl2	Naaladl2	635702	N-acetylated alpha-linked acidic dipeptidase-like 2	5.17979	0.802415	113.359	7.93152e-10	7.68188e-09
ENSMUSG00000027985	Lef1	Lef1	16842	lymphoid enhancer binding factor 1	5.17679	3.99101	256.975	4.20531e-13	1.07482e-11
ENSMUSG00000071226	Cecr2	Cecr2	330409	CECR2, histone acetyl-lysine reader	5.17676	-1.61082	34.4324	1.29808e-05	4.60947e-05
ENSMUSG00000027217	Tspan18	Tspan18	241556	tetraspanin 18	5.17675	-0.639695	115.516	6.71975e-10	6.63908e-09
ENSMUSG00000054612	Mgmt	Mgmt	17314	O-6-methylguanine-DNA methyltransferase	5.17619	1.43716	180.627	1.17012e-11	1.88457e-10
ENSMUSG00000028517	Plpp3	Plpp3	67916	phospholipid phosphatase 3	5.17366	6.84222	1069.42	3.13171e-19	8.8309e-17
ENSMUSG00000057098	Ebf1	Ebf1	13591	early B cell factor 1	5.16805	4.87898	949.966	1.03578e-18	2.17274e-16
ENSMUSG00000028525	Pde4b	Pde4b	18578	phosphodiesterase 4B, cAMP specific	5.15969	6.67104	858.985	2.85659e-18	4.86497e-16
ENSMUSG00000022425	Enpp2	Enpp2	18606	ectonucleotide pyrophosphatase/phosphodiesterase 2	5.15424	7.08583	122.763	3.92323e-10	4.11736e-09
ENSMUSG00000091248	Pate8	Pate8	100312948	prostate and testis expressed 8	5.14171	-2.74295	8.81117	0.00878852	0.0170757
ENSMUSG00000027797	Dclk1	Dclk1	13175	doublecortin-like kinase 1	5.13737	7.25319	492.127	7.45818e-16	5.21497e-14
ENSMUSG00000022941	Ripply3	Ripply3	170765	ripply transcriptional repressor 3	5.13223	-1.43497	16.368	0.000877364	0.00211841
ENSMUSG00000018008	Cyth4	Cyth4	72318	cytohesin 4	5.1251	0.4309	134.631	1.71982e-10	1.98541e-09
ENSMUSG00000033722	BC034090	BC034090	207792	cDNA sequence BC034090	5.11644	3.31341	1269.7	5.50681e-20	2.56007e-17
ENSMUSG00000045382	Cxcr4	Cxcr4	12767	chemokine (C-X-C motif) receptor 4	5.11404	-2.48278	17.5301	0.000649005	0.00160835
ENSMUSG00000079685	Ulbp1	Ulbp1	77777	UL16 binding protein 1	5.11183	4.625	1420.12	1.76802e-20	1.74639e-17
ENSMUSG00000001076	C1ql4	C1ql4	239659	complement component 1, q subcomponent-like 4	5.10481	-2.44378	8.73832	0.00824685	0.0161267
ENSMUSG00000068686	Cd59b	Cd59b	333883	CD59b antigen	5.10463	-0.976519	52.6583	4.2654e-07	2.13097e-06
ENSMUSG00000040420	Cdh18	Cdh18	320865	cadherin 18	5.10286	3.47625	110.145	1.02047e-09	9.61291e-09
ENSMUSG00000060131	Atp8b4	Atp8b4	241633	ATPase, class I, type 8B, member 4	5.09919	1.0259	113.235	8.00792e-10	7.73934e-09
ENSMUSG00000050737	Ptges	Ptges	64292	prostaglandin E synthase	5.09686	1.76499	143.059	9.94309e-11	1.22427e-09
ENSMUSG00000038537	Mc3r	Mc3r	17201	melanocortin 3 receptor	5.09275	-0.408031	65.9057	7.506e-08	4.43222e-07
ENSMUSG00000037493	Cib2	Cib2	56506	calcium and integrin binding family member 2	5.07948	1.54782	137.486	1.42379e-10	1.68205e-09
ENSMUSG00000044006	Cilp2	Cilp2	68709	cartilage intermediate layer protein 2	5.07456	0.079824	53.006	4.05907e-07	2.03973e-06
ENSMUSG00000022012	Enox1	Enox1	239188	ecto-NOX disulfide-thiol exchanger 1	5.07329	0.565286	183.902	9.90094e-12	1.62879e-10
ENSMUSG00000005107	Slc2a9	Slc2a9	117591	solute carrier family 2 (facilitated glucose transporter), member 9	5.04492	-1.5479	54.3462	3.36048e-07	1.72703e-06
ENSMUSG00000051920	Rspo2	Rspo2	239405	R-spondin 2	5.04102	1.09461	61.6727	1.26737e-07	7.12422e-07
ENSMUSG00000026574	Dpt	Dpt	56429	dermatopontin	5.03741	-0.0603117	38.7939	3.85949e-06	1.53959e-05
ENSMUSG00000116673	A630089N07Rik	A630089N07Rik	320586	RIKEN cDNA A630089N07 gene	5.03639	2.91218	477.689	1.00139e-15	6.78144e-14
ENSMUSG00000032532	Cck	Cck	12424	cholecystokinin	5.03111	-2.97709	26.5265	8.63724e-05	0.000258336
ENSMUSG00000069670	Nkain2	Nkain2	432450	Na+/K+ transporting ATPase interacting 2	5.02845	-2.85055	28.8884	8.49466e-05	0.000254559
ENSMUSG00000061718	Ppp1r1b	Ppp1r1b	19049	protein phosphatase 1, regulatory inhibitor subunit 1B	5.02227	-0.500555	21.0576	0.000210947	0.000582704
ENSMUSG00000051851	Rtl8c	Rtl8c	72865	retrotransposon Gag like 8C	5.01877	-2.41679	10.1001	0.00563343	0.0114486
ENSMUSG00000062866	Phactr2	Phactr2	215789	phosphatase and actin regulator 2	5.01868	-2.30187	13.4366	0.00198269	0.00443545
ENSMUSG00000103088	Pcdhgb6	Pcdhgb6	93703	protocadherin gamma subfamily B, 6	5.01799	2.53567	397.551	6.11341e-15	3.02175e-13
ENSMUSG00000056671	Prelid2	Prelid2	77619	PRELI domain containing 2	5.01765	0.65443	201.536	4.20804e-12	7.8336e-11
ENSMUSG00000028931	Kcnab2	Kcnab2	16498	potassium voltage-gated channel, shaker-related subfamily, beta member 2	5.01011	2.38734	193.291	6.22284e-12	1.10009e-10
ENSMUSG00000006567	Atp7b	Atp7b	11979	ATPase, Cu++ transporting, beta polypeptide	5.00707	-1.06931	39.7091	3.28561e-06	1.33292e-05
ENSMUSG00000017740	Slc12a5	Slc12a5	57138	solute carrier family 12, member 5	5.00116	0.736425	151.353	5.95805e-11	7.71721e-10
ENSMUSG00000020000	Moxd1	Moxd1	59012	monooxygenase, DBH-like 1	5.0004	-1.98142	13.9279	0.00171914	0.00389913
ENSMUSG00000021125	Arg2	Arg2	11847	arginase type II	4.99997	1.58406	280.015	1.84515e-13	5.36122e-12
ENSMUSG00000040722	Scamp5	Scamp5	56807	secretory carrier membrane protein 5	4.99873	3.04124	177.552	1.37231e-11	2.14008e-10
ENSMUSG00000038486	Sv2a	Sv2a	64051	synaptic vesicle glycoprotein 2 a	4.99776	3.28381	1053.84	3.63253e-19	9.82225e-17
ENSMUSG00000025746	Il6	Il6	16193	interleukin 6	4.98779	4.19872	399.178	5.87323e-15	2.92827e-13
ENSMUSG00000063234	Gpr84	Gpr84	80910	G protein-coupled receptor 84	4.97992	-1.90522	50.4368	1.06187e-06	4.82442e-06
ENSMUSG00000022947	Cbr3	Cbr3	109857	carbonyl reductase 3	4.9786	1.25965	227.867	1.32142e-12	2.90291e-11
ENSMUSG00000024521	Pmaip1	Pmaip1	58801	phorbol-12-myristate-13-acetate-induced protein 1	4.97469	0.866132	171.283	1.91401e-11	2.86286e-10
ENSMUSG00000031480	Thsd1	Thsd1	56229	thrombospondin, type I, domain 1	4.97425	3.14576	541.142	2.90846e-16	2.37101e-14
ENSMUSG00000017737	Mmp9	Mmp9	17395	matrix metallopeptidase 9	4.95965	3.59819	356.566	1.77288e-14	7.50457e-13
ENSMUSG00000052921	Arhgef15	Arhgef15	442801	Rho guanine nucleotide exchange factor (GEF) 15	4.94943	0.231149	140.567	1.16566e-10	1.40706e-09
ENSMUSG00000035868	Zfp983	Zfp983	73229	zinc finger protein 983	4.94719	0.844426	172.747	1.76926e-11	2.6719e-10
ENSMUSG00000049892	Rasd1	Rasd1	19416	RAS, dexamethasone-induced 1	4.94423	-1.12085	61.6631	1.26892e-07	7.13056e-07
ENSMUSG00000028064	Sema4a	Sema4a	20351	sema domain, immunoglobulin domain (Ig), transmembrane domain (TM) and short cytoplasmic domain, (semaphorin) 4A	4.94298	0.759864	174.549	1.60725e-11	2.45527e-10
ENSMUSG00000087461	C230014O12Rik	C230014O12Rik	329387	RIKEN cDNA C230014O12 gene	4.93141	-2.3464	31.2785	1.60967e-05	5.6037e-05
ENSMUSG00000034910	Pygo1	Pygo1	72135	pygopus 1	4.92539	1.18282	50.0359	1.12202e-06	5.08024e-06
ENSMUSG00000025002	Cyp2c55	Cyp2c55	72082	cytochrome P450, family 2, subfamily c, polypeptide 55	4.91851	0.915957	183.747	9.97899e-12	1.63787e-10
ENSMUSG00000020388	Pdlim4	Pdlim4	30794	PDZ and LIM domain 4	4.91729	1.80268	176.964	1.41517e-11	2.20281e-10
ENSMUSG00000029379	Cxcl3	Cxcl3	330122	chemokine (C-X-C motif) ligand 3	4.91124	-0.209096	67.5607	6.15928e-08	3.7031e-07
ENSMUSG00000047669	Msl3l2	Msl3l2	73390	MSL3 like 2	4.91075	-0.233343	143.117	9.90652e-11	1.22065e-09
ENSMUSG00000056643	Chst13	Chst13	71797	carbohydrate sulfotransferase 13	4.91051	-3.06613	9.43021	0.0079723	0.0156382
ENSMUSG00000024924	Vldlr	Vldlr	22359	very low density lipoprotein receptor	4.90631	1.87674	129.078	2.50894e-10	2.76111e-09
ENSMUSG00000007653	Gabrb2	Gabrb2	14401	gamma-aminobutyric acid (GABA) A receptor, subunit beta 2	4.90035	-1.99115	10.3086	0.0052548	0.0107464
ENSMUSG00000074785	Plxnc1	Plxnc1	54712	plexin C1	4.8907	-2.61003	12.0841	0.00259337	0.00564736
ENSMUSG00000021070	Bdkrb2	Bdkrb2	12062	bradykinin receptor, beta 2	4.88824	3.74769	617.753	7.78161e-17	7.78206e-15
ENSMUSG00000026188	Tmem169	Tmem169	271711	transmembrane protein 169	4.88789	-0.759175	57.2159	2.26827e-07	1.21094e-06
ENSMUSG00000031825	Crispld2	Crispld2	78892	cysteine-rich secretory protein LCCL domain containing 2	4.88684	0.260928	53.856	3.59939e-07	1.835e-06
ENSMUSG00000017692	Rhbdl3	Rhbdl3	246104	rhomboid like 3	4.88587	-2.71741	7.14461	0.0152282	0.028012
ENSMUSG00000053825	Ppfia2	Ppfia2	327814	protein tyrosine phosphatase, receptor type, f polypeptide (PTPRF), interacting protein (liprin), alpha 2	4.88193	-2.29172	25.9916	6.81485e-05	0.000208395
ENSMUSG00000068874	Selenbp1	Selenbp1	20341	selenium binding protein 1	4.8819	0.903258	46.9685	9.95295e-07	4.54234e-06
ENSMUSG00000049086	Bmyc	Bmyc	107771	brain expressed myelocytomatosis oncogene	4.88162	1.55148	224.023	1.55251e-12	3.31735e-11
ENSMUSG00000015243	Abca1	Abca1	11303	ATP-binding cassette, sub-family A (ABC1), member 1	4.87585	4.65666	494.911	7.05309e-16	5.02485e-14
ENSMUSG00000097727	F630040K05Rik	F630040K05Rik	433111	RIKEN cDNA F630040K05 gene	4.8721	-1.65967	43.0795	1.85459e-06	7.95982e-06
ENSMUSG00000058248	Kcnh1	Kcnh1	16510	potassium voltage-gated channel, subfamily H (eag-related), member 1	4.87151	-2.10355	54.9907	3.0725e-07	1.59668e-06
ENSMUSG00000039774	Galnt12	Galnt12	230145	polypeptide N-acetylgalactosaminyltransferase 12	4.86596	3.03382	312.901	6.31491e-14	2.15521e-12
ENSMUSG00000025475	Adgra1	Adgra1	52389	adhesion G protein-coupled receptor A1	4.86546	-1.39965	27.4004	5.05619e-05	0.000158707
ENSMUSG00000075316	Scn9a	Scn9a	20274	sodium channel, voltage-gated, type IX, alpha	4.86378	2.27881	56.9386	2.35453e-07	1.25271e-06
ENSMUSG00000039431	Mtmr7	Mtmr7	54384	myotubularin related protein 7	4.86321	1.32017	278.038	1.97526e-13	5.69119e-12
ENSMUSG00000054728	Phactr1	Phactr1	218194	phosphatase and actin regulator 1	4.84038	4.07931	31.0752	1.67797e-05	5.82027e-05
ENSMUSG00000049092	Gpr137c	Gpr137c	70713	G protein-coupled receptor 137C	4.83732	1.35587	287.311	1.44032e-13	4.35411e-12
ENSMUSG00000024421	Lama3	Lama3	16774	laminin, alpha 3	4.83574	-0.345937	69.261	5.0465e-08	3.08914e-07
ENSMUSG00000070942	Il1rl2	Il1rl2	107527	interleukin 1 receptor-like 2	4.83263	-1.16929	54.4327	3.32018e-07	1.71092e-06
ENSMUSG00000042476	Abcb4	Abcb4	18670	ATP-binding cassette, sub-family B (MDR/TAP), member 4	4.82834	-1.43834	63.8502	1.98626e-07	1.07338e-06
ENSMUSG00000073650	Catip	Catip	241112	ciliogenesis associated TTC17 interacting protein	4.81769	1.15854	98.1091	2.78233e-09	2.33344e-08
ENSMUSG00000055435	Maf	Maf	17132	avian musculoaponeurotic fibrosarcoma oncogene homolog	4.815	6.57294	484.431	8.71742e-16	5.97404e-14
ENSMUSG00000003282	Plag1	Plag1	56711	pleiomorphic adenoma gene 1	4.81416	2.59362	496.172	6.87757e-16	4.92921e-14
ENSMUSG00000035934	Pknox2	Pknox2	208076	Pbx/knotted 1 homeobox 2	4.81274	1.27833	34.5728	8.3966e-06	3.09935e-05
ENSMUSG00000051242	Pcdhb9	Pcdhb9	93880	protocadherin beta 9	4.8105	-1.76394	33.8991	9.55982e-06	3.48904e-05
ENSMUSG00000071470	Ccnb1ip1	Ccnb1ip1	239083	cyclin B1 interacting protein 1	4.80941	-2.42475	24.5905	9.26228e-05	0.00027507
ENSMUSG00000032285	Dnaja4	Dnaja4	58233	DnaJ heat shock protein family (Hsp40) member A4	4.79836	3.07967	572.142	1.67133e-16	1.47429e-14
ENSMUSG00000039518	Cdsn	Cdsn	386463	corneodesmosin	4.79011	4.67086	300.803	9.24888e-14	3.01879e-12
ENSMUSG00000031965	Tbx20	Tbx20	57246	T-box 20	4.78624	0.271497	92.7014	4.51718e-09	3.59889e-08
ENSMUSG00000007021	Syngr3	Syngr3	20974	synaptogyrin 3	4.78147	2.48152	270.678	2.55612e-13	6.97903e-12
ENSMUSG00000001334	Fndc5	Fndc5	384061	fibronectin type III domain containing 5	4.76593	-2.42135	7.88879	0.0122896	0.0231158
ENSMUSG00000027004	Frzb	Frzb	20378	frizzled-related protein	4.76107	-2.08175	10.2569	0.00534599	0.0109134
ENSMUSG00000029419	Ajm1	Ajm1	381353	apical junction component 1	4.76076	1.91962	298.981	9.80805e-14	3.13821e-12
ENSMUSG00000084989	Crocc2	Crocc2	381284	ciliary rootlet coiled-coil, rootletin family member 2	4.75887	-0.432755	23.8494	8.31406e-05	0.000250018
ENSMUSG00000024810	Il33	Il33	77125	interleukin 33	4.75526	-1.38257	71.5971	3.86157e-08	2.43396e-07
ENSMUSG00000032313	Tmem266	Tmem266	244886	transmembrane protein 266	4.75148	-0.974517	64.0265	1.94668e-07	1.05431e-06
ENSMUSG00000041119	Pde9a	Pde9a	18585	phosphodiesterase 9A	4.74747	-1.60061	10.8421	0.00391283	0.00821589
ENSMUSG00000028600	Podn	Podn	242608	podocan	4.74429	-0.500927	85.582	8.87156e-09	6.57474e-08
ENSMUSG00000024274		ENSMUSG00000024274			4.7403	0.0216568	84.0211	1.03496e-08	7.52741e-08
ENSMUSG00000027070	Lrp2	Lrp2	14725	low density lipoprotein receptor-related protein 2	4.73045	0.493915	78.3426	1.85026e-08	1.25895e-07
ENSMUSG00000032262	Elovl4	Elovl4	83603	elongation of very long chain fatty acids (FEN1/Elo2, SUR4/Elo3, yeast)-like 4	4.72941	4.75767	1030.86	4.53912e-19	1.08441e-16
ENSMUSG00000106651		ENSMUSG00000106651			4.72619	-0.511658	57.7868	2.10134e-07	1.12813e-06
ENSMUSG00000025933	Tmem14a	Tmem14a	75712	transmembrane protein 14A	4.72588	0.9231	270.835	2.54192e-13	6.95128e-12
ENSMUSG00000037686	Aspg	Aspg	104816	asparaginase	4.72551	0.714022	96.6875	3.15342e-09	2.60653e-08
ENSMUSG00000020435	Osbp2	Osbp2	74309	oxysterol binding protein 2	4.72406	0.0894988	66.5646	6.93456e-08	4.12596e-07
ENSMUSG00000060314	Zfp941	Zfp941	407812	zinc finger protein 941	4.72171	1.62471	166.013	2.55352e-11	3.66943e-10
ENSMUSG00000055632	Hmcn2	Hmcn2	665700	hemicentin 2	4.71668	0.951892	191.948	6.64175e-12	1.15985e-10
ENSMUSG00000037217	Syn1	Syn1	20964	synapsin I	4.70235	1.88566	257.867	4.06816e-13	1.04598e-11
ENSMUSG00000095325	Zfp870	Zfp870	240066	zinc finger protein 870	4.69176	2.65304	319.14	5.21504e-14	1.82325e-12
ENSMUSG00000028289	Epha7	Epha7	13841	Eph receptor A7	4.69086	3.62156	204.195	3.72084e-12	7.07988e-11
ENSMUSG00000023903	Mmp25	Mmp25	240047	matrix metallopeptidase 25	4.68845	-1.734	34.0556	1.38939e-05	4.90132e-05
ENSMUSG00000022367	Has2	Has2	15117	hyaluronan synthase 2	4.68754	5.39223	547.37	2.59583e-16	2.17491e-14
ENSMUSG00000002565	Scin	Scin	20259	scinderin	4.68376	-0.865639	54.5213	3.27944e-07	1.69297e-06
ENSMUSG00000031595	Pdgfrl	Pdgfrl	68797	platelet-derived growth factor receptor-like	4.68371	2.79996	120.522	4.61975e-10	4.76977e-09
ENSMUSG00000066026	Dhrs3	Dhrs3	20148	dehydrogenase/reductase (SDR family) member 3	4.68307	1.52272	49.0001	7.29508e-07	3.436e-06
ENSMUSG00000015533	Itga2	Itga2	16398	integrin alpha 2	4.67419	1.73886	95.322	3.56155e-09	2.9117e-08
ENSMUSG00000055782	Abcd2	Abcd2	26874	ATP-binding cassette, sub-family D (ALD), member 2	4.65713	1.60627	284.378	1.58994e-13	4.70714e-12
ENSMUSG00000023935	Spats1	Spats1	71020	spermatogenesis associated, serine-rich 1	4.65108	-2.23179	31.7809	1.45361e-05	5.10902e-05
ENSMUSG00000074457	S100a16	S100a16	67860	S100 calcium binding protein A16	4.64805	0.0104158	40.6418	2.7956e-06	1.15179e-05
ENSMUSG00000073590		ENSMUSG00000073590			4.64504	-2.07926	13.8219	0.00130703	0.00304366
ENSMUSG00000030428	Ttyh1	Ttyh1	57776	tweety family member 1	4.62938	-2.17754	26.6192	4.36752e-05	0.000138916
ENSMUSG00000079547	H2-DMb1	H2-DMb1	14999	histocompatibility 2, class II, locus Mb1	4.62845	-2.63916	9.46688	0.00698614	0.0138875
ENSMUSG00000047242	Taf9b	Taf9b	407786	TATA-box binding protein associated factor 9B	4.62521	2.15472	460.369	1.44247e-15	9.13882e-14
ENSMUSG00000062393	Dgkk	Dgkk	331374	diacylglycerol kinase kappa	4.62245	-1.15232	20.1002	0.000587103	0.00146806
ENSMUSG00000022144	Gdnf	Gdnf	14573	glial cell line derived neurotrophic factor	4.61943	5.61003	754.138	1.05695e-17	1.52454e-15
ENSMUSG00000045287	Rtn4rl1	Rtn4rl1	237847	reticulon 4 receptor-like 1	4.61777	2.46338	248.22	5.85643e-13	1.42484e-11
ENSMUSG00000074281	Gm12522	Gm12522	100038453	predicted gene 12522	4.6116	-2.05161	18.7828	0.000303995	0.000808695
ENSMUSG00000037995	Igsf9	Igsf9	93842	immunoglobulin superfamily, member 9	4.61052	1.83757	251.573	5.15234e-13	1.28257e-11
ENSMUSG00000032020	Ubash3b	Ubash3b	72828	ubiquitin associated and SH3 domain containing, B	4.60571	0.525497	167.785	2.31559e-11	3.37546e-10
ENSMUSG00000009739	Pou6f1	Pou6f1	19009	POU domain, class 6, transcription factor 1	4.5993	3.64925	272.382	2.40666e-13	6.64477e-12
ENSMUSG00000037375	Hhat	Hhat	226861	hedgehog acyltransferase	4.59707	1.3752	163.767	2.8946e-11	4.08785e-10
ENSMUSG00000034687	Fras1	Fras1	231470	Fraser extracellular matrix complex subunit 1	4.59506	-1.90491	26.8291	4.16635e-05	0.000132985
ENSMUSG00000048387	Osr1	Osr1	23967	odd-skipped related transcription factor 1	4.58061	5.55196	1023.25	4.89189e-19	1.15268e-16
ENSMUSG00000003824	Syce2	Syce2	71846	synaptonemal complex central element protein 2	4.56694	0.498084	156.884	4.29242e-11	5.78183e-10
ENSMUSG00000053310	Nrgn	Nrgn	64011	neurogranin	4.56488	-2.3593	42.3307	3.46693e-06	1.39889e-05
ENSMUSG00000054619	Mettl7a1	Mettl7a1	70152	methyltransferase like 7A1	4.5615	2.12581	225.92	1.43334e-12	3.11299e-11
ENSMUSG00000056900	Usp13	Usp13	72607	ubiquitin specific peptidase 13 (isopeptidase T-3)	4.55754	1.64746	191.001	6.95583e-12	1.20734e-10
ENSMUSG00000104709		ENSMUSG00000104709			4.55565	-2.16027	20.9248	0.000172129	0.000483475
ENSMUSG00000020623	Map2k6	Map2k6	26399	mitogen-activated protein kinase kinase 6	4.55305	3.96762	768.476	8.74889e-18	1.32008e-15
ENSMUSG00000114319		ENSMUSG00000114319			4.52953	-1.74899	21.7588	0.000139113	0.000399147
ENSMUSG00000035493	Tgfbi	Tgfbi	21810	transforming growth factor, beta induced	4.52421	7.38617	200.678	4.37983e-12	8.10953e-11
ENSMUSG00000046318	Ccbe1	Ccbe1	320924	collagen and calcium binding EGF domains 1	4.52308	6.64764	416.781	3.844e-15	2.04076e-13
ENSMUSG00000026676	Ccdc3	Ccdc3	74186	coiled-coil domain containing 3	4.51628	-1.68441	34.2118	1.3507e-05	4.78547e-05
ENSMUSG00000116237		ENSMUSG00000116237			4.50725	-0.349923	49.2776	6.99709e-07	3.31288e-06
ENSMUSG00000097214		ENSMUSG00000097214			4.50467	-0.84676	42.053	3.62053e-06	1.45472e-05
ENSMUSG00000036292	Gramd1c	Gramd1c	207798	GRAM domain containing 1C	4.50016	2.84287	385.128	8.34579e-15	3.95471e-13
ENSMUSG00000049001	Ndnf	Ndnf	68169	neuron-derived neurotrophic factor	4.49641	2.34361	53.1562	3.97338e-07	2.00252e-06
ENSMUSG00000037211	Spry1	Spry1	24063	sprouty RTK signaling antagonist 1	4.48908	0.336917	49.5642	6.70325e-07	3.18692e-06
ENSMUSG00000046589	Lrrc8e	Lrrc8e	72267	leucine rich repeat containing 8 family, member E	4.47923	2.91451	327.203	4.09328e-14	1.5207e-12
ENSMUSG00000028359	Orm3	Orm3	18407	orosomucoid 3	4.47229	-2.39755	18.906	0.000293952	0.000785135
ENSMUSG00000042246	Tmc7	Tmc7	209760	transmembrane channel-like gene family 7	4.47122	-2.67202	19.6419	0.000241047	0.0006573
ENSMUSG00000057182	Scn3a	Scn3a	20269	sodium channel, voltage-gated, type III, alpha	4.46941	-2.48776	7.16433	0.0161724	0.0295969
ENSMUSG00000045231	BC106179	BC106179	320099	cDNA sequence BC106179	4.46419	-2.37577	8.60739	0.00945205	0.0182515
ENSMUSG00000032118	Fez1	Fez1	235180	fasciculation and elongation protein zeta 1 (zygin I)	4.46392	-1.96843	8.70316	0.00913339	0.0176819
ENSMUSG00000073514	Dok6	Dok6	623279	docking protein 6	4.46325	-2.59454	17.0512	0.000593314	0.00148186
ENSMUSG00000056133	Unc93a2	Unc93a2	667055	unc-93 homolog A2	4.4618	-1.90052	13.6476	0.00158646	0.00362802
ENSMUSG00000092751	Mir3080	Mir3080	100526477	microRNA 3080	4.45889	-2.64761	5.16025	0.0367314	0.0616467
ENSMUSG00000049630	C1ql3	C1ql3	227580	C1q-like 3	4.45884	-2.35062	10.8552	0.00439181	0.00912803
ENSMUSG00000040009	Gnaz	Gnaz	14687	guanine nucleotide binding protein, alpha z subunit	4.45425	1.99903	269.293	2.68512e-13	7.29649e-12
ENSMUSG00000029084	Cd38	Cd38	12494	CD38 antigen	4.44849	-2.62525	6.79393	0.018687	0.0337891
ENSMUSG00000031289	Il13ra2	Il13ra2	16165	interleukin 13 receptor, alpha 2	4.4464	1.43065	134.556	5.93493e-10	5.96998e-09
ENSMUSG00000056069	Otulinl	Otulinl	223433	OTU deubiquitinase with linear linkage specificity like	4.44442	-0.426742	84.1325	1.02356e-08	7.46029e-08
ENSMUSG00000025466	Fuom	Fuom	69064	fucose mutarotase	4.44015	-0.0479194	167.572	2.34284e-11	3.40941e-10
ENSMUSG00000010660	Plcd1	Plcd1	18799	phospholipase C, delta 1	4.43863	3.74762	551.467	2.41037e-16	2.0424e-14
ENSMUSG00000093661	Eif4e3	Eif4e3	66892	eukaryotic translation initiation factor 4E member 3	4.43794	3.53957	166.815	2.44266e-11	3.53969e-10
ENSMUSG00000041817	Fam169a	Fam169a	320557	family with sequence similarity 169, member A	4.43599	-1.95183	39.8042	3.23156e-06	1.31409e-05
ENSMUSG00000038292	Kash5	Kash5	384619	KASH domain containing 5	4.43411	-1.20317	47.0613	1.70656e-06	7.39223e-06
ENSMUSG00000026981	Il1rn	Il1rn	16181	interleukin 1 receptor antagonist	4.43306	2.82844	62.6811	1.11596e-07	6.36036e-07
ENSMUSG00000027834	Serpini1	Serpini1	20713	serine (or cysteine) peptidase inhibitor, clade I, member 1	4.43297	1.90342	296.846	1.05113e-13	3.34205e-12
ENSMUSG00000103061		ENSMUSG00000103061			4.42584	-1.29993	38.516	6.40669e-06	2.42574e-05
ENSMUSG00000022176	Rem2	Rem2	140743	rad and gem related GTP binding protein 2	4.42457	-0.830101	59.2724	1.72688e-07	9.43287e-07
ENSMUSG00000022206	Npr3	Npr3	18162	natriuretic peptide receptor 3	4.42375	3.65897	65.3714	8.00741e-08	4.69766e-07
ENSMUSG00000116307		ENSMUSG00000116307			4.41731	-0.143966	88.6683	6.58494e-09	5.04004e-08
ENSMUSG00000070313	Pate14	Pate14	235973	prostate and testis expressed 14	4.41653	-0.281415	50.6622	5.69667e-07	2.74899e-06
ENSMUSG00000030930	Chst15	Chst15	77590	carbohydrate sulfotransferase 15	4.41286	-0.178508	51.0242	5.4021e-07	2.62342e-06
ENSMUSG00000082229	Nap1l2	Nap1l2	17954	nucleosome assembly protein 1-like 2	4.40859	-2.33179	24.7817	6.66353e-05	0.000204276
ENSMUSG00000064702		ENSMUSG00000064702			4.3973	-1.20509	36.0454	6.35899e-06	2.41033e-05
ENSMUSG00000063704	Mapk15	Mapk15	332110	mitogen-activated protein kinase 15	4.39545	0.395782	71.9989	3.69044e-08	2.33896e-07
ENSMUSG00000023945	Slc5a7	Slc5a7	63993	solute carrier family 5 (choline transporter), member 7	4.3911	2.10295	59.5707	3.28338e-07	1.69449e-06
ENSMUSG00000031506	Ptpn7	Ptpn7	320139	protein tyrosine phosphatase, non-receptor type 7	4.38476	-0.826706	40.6687	2.78272e-06	1.14703e-05
ENSMUSG00000026073	Il1r2	Il1r2	16178	interleukin 1 receptor, type II	4.37683	-2.05207	32.7601	1.76204e-05	6.07756e-05
ENSMUSG00000029669	Tspan12	Tspan12	269831	tetraspanin 12	4.37151	1.05251	93.4929	4.20181e-09	3.37271e-08
ENSMUSG00000030790	Adm	Adm	11535	adrenomedullin	4.3688	0.148598	37.6585	4.72967e-06	1.84145e-05
ENSMUSG00000026347	Tmem163	Tmem163	72160	transmembrane protein 163	4.36732	-3.18932	8.32706	0.0115742	0.0219187
ENSMUSG00000020614	Fam20a	Fam20a	208659	FAM20A, golgi associated secretory pathway pseudokinase	4.35355	1.87809	52.3428	4.4626e-07	2.21469e-06
ENSMUSG00000097493		ENSMUSG00000097493			4.34629	-0.0340721	58.2067	1.9872e-07	1.07355e-06
ENSMUSG00000035305	Ror1	Ror1	26563	receptor tyrosine kinase-like orphan receptor 1	4.34564	1.43432	70.8237	4.21608e-08	2.63329e-07
ENSMUSG00000034777	Vax2	Vax2	24113	ventral anterior homeobox 2	4.34437	-2.60102	22.8386	0.000138013	0.000396321
ENSMUSG00000028444	Cntfr	Cntfr	12804	ciliary neurotrophic factor receptor	4.33748	-1.47198	56.9593	4.52463e-07	2.24095e-06
ENSMUSG00000039853	Trim14	Trim14	74735	tripartite motif-containing 14	4.33087	-1.67372	19.021	0.000284903	0.000763335
ENSMUSG00000024176	Sox8	Sox8	20681	SRY (sex determining region Y)-box 8	4.33083	-2.07104	26.9496	5.55707e-05	0.000173259
ENSMUSG00000078365	Mos	Mos	17451	Moloney sarcoma oncogene	4.33064	-2.53566	22.571	0.00011354	0.000330792
ENSMUSG00000086291		ENSMUSG00000086291			4.32732	-2.27118	25.6981	7.26097e-05	0.000220898
ENSMUSG00000107164		ENSMUSG00000107164			4.31845	-1.95667	18.1023	0.000366777	0.000957932
ENSMUSG00000050587	Lrrc4c	Lrrc4c	241568	leucine rich repeat containing 4C	4.30723	0.362956	76.377	2.28036e-08	1.51563e-07
ENSMUSG00000050821	Fam131a	Fam131a	78408	family with sequence similarity 131, member A	4.30105	-0.158179	99.6877	2.42546e-09	2.06946e-08
ENSMUSG00000048416	Mlf1	Mlf1	17349	myeloid leukemia factor 1	4.28873	2.47258	376.792	1.03398e-14	4.74282e-13
ENSMUSG00000068794	Col28a1	Col28a1	213945	collagen, type XXVIII, alpha 1	4.28725	-2.66198	12.9399	0.00197494	0.00441985
ENSMUSG00000019874	Fabp7	Fabp7	12140	fatty acid binding protein 7, brain	4.28466	-2.75377	4.25667	0.0551063	0.0884632
ENSMUSG00000024155	Meiob	Meiob	75178	meiosis specific with OB domains	4.27902	-2.45892	8.16587	0.0110942	0.0211144
ENSMUSG00000002578	Ikzf4	Ikzf4	22781	IKAROS family zinc finger 4	4.27105	1.16243	127.41	2.81807e-10	3.05885e-09
ENSMUSG00000026764	Kif5c	Kif5c	16574	kinesin family member 5C	4.26304	4.76817	598.237	1.07181e-16	1.00745e-14
ENSMUSG00000032420	Nt5e	Nt5e	23959	5' nucleotidase, ecto	4.25702	3.82495	221.048	1.76186e-12	3.67788e-11
ENSMUSG00000027656	Ccn5	Ccn5	22403	cellular communication network factor 5	4.25082	4.01324	89.8067	5.91204e-09	4.57149e-08
ENSMUSG00000012705	Retn	Retn	57264	resistin	4.24453	-0.47917	50.6125	5.73844e-07	2.76723e-06
ENSMUSG00000073418	C4b	C4b	12268	complement component 4B (Chido blood group)	4.24224	0.980937	81.0718	1.39375e-08	9.76537e-08
ENSMUSG00000003273	Car11	Car11	12348	carbonic anhydrase 11	4.23746	-0.107503	76.4005	2.27461e-08	1.51239e-07
ENSMUSG00000022658	Tagln3	Tagln3	56370	transgelin 3	4.23671	-0.939324	85.6344	8.82613e-09	6.54672e-08
ENSMUSG00000028539	Artn	Artn	11876	artemin	4.22841	1.68559	106.711	1.34536e-09	1.23355e-08
ENSMUSG00000059479	B3gnt8	B3gnt8	232984	UDP-GlcNAc:betaGal beta-1,3-N-acetylglucosaminyltransferase 8	4.22095	-1.19867	26.9396	4.06452e-05	0.000129903
ENSMUSG00000056413	Adap1	Adap1	231821	ArfGAP with dual PH domains 1	4.20521	-0.926792	78.6197	1.79715e-08	1.22767e-07
ENSMUSG00000028909	Ptpru	Ptpru	19273	protein tyrosine phosphatase, receptor type, U	4.19158	-2.30459	52.7295	4.2222e-07	2.11147e-06
ENSMUSG00000020340	Cyfip2	Cyfip2	76884	cytoplasmic FMR1 interacting protein 2	4.19131	2.9254	182.032	1.08887e-11	1.77196e-10
ENSMUSG00000004371	Il11	Il11	16156	interleukin 11	4.18036	2.43601	197.719	5.03438e-12	9.14428e-11
ENSMUSG00000024066	Xdh	Xdh	22436	xanthine dehydrogenase	4.17792	7.64456	367.119	1.33346e-14	5.86879e-13
ENSMUSG00000041361	Myzap	Myzap	102371	myocardial zonula adherens protein	4.17533	2.0121	227.032	1.36822e-12	2.99043e-11
ENSMUSG00000043004	Gng2	Gng2	14702	guanine nucleotide binding protein (G protein), gamma 2	4.17165	4.35395	156.69	4.34131e-11	5.83329e-10
ENSMUSG00000021876	Rnase4	Rnase4	58809	ribonuclease, RNase A family 4	4.17085	3.57311	117.899	5.61211e-10	5.6818e-09
ENSMUSG00000027333	Smox	Smox	228608	spermine oxidase	4.1684	5.77564	225.207	1.47691e-12	3.18749e-11
ENSMUSG00000117182	Gm18068	Gm18068	100416358	predicted gene, 18068	4.16404	-0.497122	61.8949	1.23217e-07	6.94676e-07
ENSMUSG00000006519	Cyba	Cyba	13057	cytochrome b-245, alpha polypeptide	4.16384	2.48419	285.409	1.53549e-13	4.5854e-12
ENSMUSG00000079559	Colca2	Colca2	100502940	COLCA2 homolog	4.16317	-0.509046	76.9038	2.15523e-08	1.44623e-07
ENSMUSG00000052364	B630019K06Rik	B630019K06Rik	102941	F-box and leucine-rich repeat protein 17 pseudogene	4.1614	1.07896	132.365	2.00295e-10	2.27711e-09
ENSMUSG00000038552	Fndc4	Fndc4	64339	fibronectin type III domain containing 4	4.15767	4.35248	905.689	1.67596e-18	3.20314e-16
ENSMUSG00000045555	Mettl24	Mettl24	327747	methyltransferase like 24	4.15446	-1.81323	21.6577	0.000142717	0.000408535
ENSMUSG00000020658	Efr3b	Efr3b	668212	EFR3 homolog B	4.15322	0.931911	130.019	2.35107e-10	2.61584e-09
ENSMUSG00000041912	Tdrkh	Tdrkh	72634	tudor and KH domain containing protein	4.1522	3.22495	1128.04	1.82525e-19	6.15611e-17
ENSMUSG00000048388	Fam171b	Fam171b	241520	family with sequence similarity 171, member B	4.14288	5.27628	615.648	8.05118e-17	7.96204e-15
ENSMUSG00000084128	Esrp2	Esrp2	77411	epithelial splicing regulatory protein 2	4.1386	-0.527553	55.6545	2.80392e-07	1.46775e-06
ENSMUSG00000023094	Msrb2	Msrb2	76467	methionine sulfoxide reductase B2	4.13067	0.601989	178.766	1.28819e-11	2.03285e-10
ENSMUSG00000031722	Hp	Hp	15439	haptoglobin	4.11819	-1.43473	31.4744	2.24456e-05	7.59117e-05
ENSMUSG00000029510	Gpc2	Gpc2	71951	glypican 2 (cerebroglycan)	4.11792	-1.35028	26.9998	4.01025e-05	0.000128383
ENSMUSG00000039217	Il18	Il18	16173	interleukin 18	4.11683	2.84772	95.408	3.5342e-09	2.89485e-08
ENSMUSG00000033768	Nrxn2	Nrxn2	18190	neurexin II	4.11097	-2.01463	18.0557	0.000371565	0.000969259
ENSMUSG00000039621	Prex1	Prex1	277360	phosphatidylinositol-3,4,5-trisphosphate-dependent Rac exchange factor 1	4.10595	2.8162	101.199	2.1304e-09	1.84609e-08
ENSMUSG00000047992	Dipk1c	Dipk1c	240479	divergent protein kinase domain 1C	4.10547	-1.92348	33.6688	9.99721e-06	3.63172e-05
ENSMUSG00000032322	Pstpip1	Pstpip1	19200	proline-serine-threonine phosphatase-interacting protein 1	4.10462	-0.621841	46.8082	1.02041e-06	4.64956e-06
ENSMUSG00000052353	Cemip	Cemip	80982	cell migration inducing protein, hyaluronan binding	4.09949	3.0993	235.982	9.47902e-13	2.15388e-11
ENSMUSG00000053646	Plxnb1	Plxnb1	235611	plexin B1	4.08979	5.00719	588.891	1.25391e-16	1.1534e-14
ENSMUSG00000040289	Hey1	Hey1	15213	hairy/enhancer-of-split related with YRPW motif 1	4.08549	2.28563	211.462	2.67752e-12	5.29989e-11
ENSMUSG00000042425	Frmpd3	Frmpd3	245643	FERM and PDZ domain containing 3	4.06738	-2.39942	5.20738	0.0344612	0.0582572
ENSMUSG00000002006	Pdzd4	Pdzd4	245469	PDZ domain containing 4	4.06375	3.74127	469.45	1.18933e-15	7.83819e-14
ENSMUSG00000031292	Cdkl5	Cdkl5	382253	cyclin-dependent kinase-like 5	4.06318	4.29246	664.738	3.74141e-17	4.12538e-15
ENSMUSG00000024013	Fgd2	Fgd2	26382	FYVE, RhoGEF and PH domain containing 2	4.06182	-2.27132	6.32626	0.0212741	0.0379681
ENSMUSG00000070576	Mn1	Mn1	433938	meningioma 1	4.05978	0.592235	9.27992	0.00622967	0.0125212
ENSMUSG00000021294	Kif26a	Kif26a	668303	kinesin family member 26A	4.05494	0.546046	67.0121	6.57379e-08	3.93307e-07
ENSMUSG00000032940	Rbm11	Rbm11	224344	RNA binding motif protein 11	4.05206	-0.0934181	10.8722	0.00349712	0.00742109
ENSMUSG00000081941		ENSMUSG00000081941			4.05189	-1.64626	13.5479	0.00163564	0.00372892
ENSMUSG00000041293	Adgrf1	Adgrf1	77596	adhesion G protein-coupled receptor F1	4.05071	-2.88048	4.4689	0.04998	0.081181
ENSMUSG00000017412	Cacnb4	Cacnb4	12298	calcium channel, voltage-dependent, beta 4 subunit	4.04682	-0.852951	22.3374	0.000120322	0.000349368
ENSMUSG00000022383	Ppara	Ppara	19013	peroxisome proliferator activated receptor alpha	4.04579	0.0898949	69.8216	4.72957e-08	2.91694e-07
ENSMUSG00000033949	Trim36	Trim36	28105	tripartite motif-containing 36	4.04461	0.816114	182.696	1.05262e-11	1.71785e-10
ENSMUSG00000061411	Nol4l	Nol4l	329540	nucleolar protein 4-like	4.04219	2.58944	175.924	1.49457e-11	2.31396e-10
ENSMUSG00000076441	Ass1	Ass1	11898	argininosuccinate synthetase 1	4.04157	5.31052	733.467	1.39679e-17	1.9221e-15
ENSMUSG00000034402	Kcnh5	Kcnh5	238271	potassium voltage-gated channel, subfamily H (eag-related), member 5	4.03952	-0.639763	61.5293	2.59984e-07	1.37051e-06
ENSMUSG00000042284	Itga1	Itga1	109700	integrin alpha 1	4.0325	2.2368	84.6099	9.7625e-09	7.1427e-08
ENSMUSG00000037108	Zcwpw1	Zcwpw1	381678	zinc finger, CW type with PWWP domain 1	4.0275	3.10179	689.022	2.61292e-17	3.16513e-15
ENSMUSG00000060063	Alox5ap	Alox5ap	11690	arachidonate 5-lipoxygenase activating protein	4.01798	-0.694298	53.3563	3.86224e-07	1.95281e-06
ENSMUSG00000032735	Ablim3	Ablim3	319713	actin binding LIM protein family, member 3	4.01584	-1.81322	20.1965	0.000260879	0.000705102
ENSMUSG00000085785	Sox5os3	Sox5os3	66760	SRY (sex determining region Y)-box 5, opposite strand 3	4.00956	-1.86406	48.788	7.53229e-07	3.53418e-06
ENSMUSG00000105302		ENSMUSG00000105302			4.00862	-1.92729	15.1705	0.00100791	0.00240526
ENSMUSG00000024873	Cnih2	Cnih2	12794	cornichon family AMPA receptor auxiliary protein 2	4.00724	0.626252	70.4228	4.4138e-08	2.74284e-07
ENSMUSG00000068299	Nat8f4	Nat8f4	75541	N-acetyltransferase 8 (GCN5-related) family member 4	4.00257	1.33699	298.958	9.81546e-14	3.13821e-12
ENSMUSG00000092349	Smim40	Smim40	474160	small integral membrane protein 40	3.99895	-2.65456	16.7008	0.000546191	0.00137636
ENSMUSG00000016995	Matn4	Matn4	17183	matrilin 4	3.99681	-0.464114	43.1397	1.8363e-06	7.89258e-06
ENSMUSG00000018500	Adora2b	Adora2b	11541	adenosine A2b receptor	3.99405	0.302542	163.377	2.95879e-11	4.16142e-10
ENSMUSG00000044117	Bmerb1	Bmerb1	67254	bMERB domain containing 1	3.9862	-0.562067	76.0045	2.37364e-08	1.56673e-07
ENSMUSG00000074657	Kif5a	Kif5a	16572	kinesin family member 5A	3.98468	1.7701	173.957	1.6586e-11	2.52251e-10
ENSMUSG00000002104	Rapsn	Rapsn	19400	receptor-associated protein of the synapse	3.98345	0.42402	152.446	5.57953e-11	7.26521e-10
ENSMUSG00000096883	Shisa8	Shisa8	435145	shisa family member 8	3.97527	-1.52834	40.8104	2.71593e-06	1.12192e-05
ENSMUSG00000022454	Nell2	Nell2	54003	NEL-like 2	3.96915	1.32348	52.2367	4.5311e-07	2.24286e-06
ENSMUSG00000063568	Jazf1	Jazf1	231986	JAZF zinc finger 1	3.96842	0.861464	96.9931	3.06927e-09	2.54724e-08
ENSMUSG00000087230	Mroh3	Mroh3	76422	maestro heat-like repeat family member 3	3.96069	-1.41211	41.8901	2.26107e-06	9.5162e-06
ENSMUSG00000003271	Sult2b1	Sult2b1	54200	sulfotransferase family, cytosolic, 2B, member 1	3.95414	-0.224868	73.7015	3.05213e-08	1.96407e-07
ENSMUSG00000017417	Plxdc1	Plxdc1	72324	plexin domain containing 1	3.95143	1.49446	56.6475	2.44899e-07	1.29576e-06
ENSMUSG00000022853	Ehhadh	Ehhadh	74147	enoyl-Coenzyme A, hydratase/3-hydroxyacyl Coenzyme A dehydrogenase	3.94736	-1.71684	19.5984	0.00024386	0.000663917
ENSMUSG00000021118	Plek2	Plek2	27260	pleckstrin 2	3.94174	1.52105	201.637	4.18833e-12	7.80535e-11
ENSMUSG00000045532	C1ql1	C1ql1	23829	complement component 1, q subcomponent-like 1	3.94023	-0.537627	60.1931	1.53196e-07	8.44593e-07
ENSMUSG00000029832	Nfe2l3	Nfe2l3	18025	nuclear factor, erythroid derived 2, like 3	3.93968	0.631049	16.0072	0.000669267	0.00165379
ENSMUSG00000052062	Pard3b	Pard3b	72823	par-3 family cell polarity regulator beta	3.92676	1.87158	167.845	2.30801e-11	3.37012e-10
ENSMUSG00000029228	Lnx1	Lnx1	16924	ligand of numb-protein X 1	3.92474	0.293679	69.8128	4.73439e-08	2.91886e-07
ENSMUSG00000026360	Rgs2	Rgs2	19735	regulator of G-protein signaling 2	3.92417	2.44661	241.146	7.71469e-13	1.81037e-11
ENSMUSG00000066392	Nrxn3	Nrxn3	18191	neurexin III	3.9206	-2.24843	20.9416	0.000217006	0.000598097
ENSMUSG00000094050		ENSMUSG00000094050			3.91959	-1.50814	29.8531	2.16211e-05	7.33249e-05
ENSMUSG00000022871	Fetub	Fetub	59083	fetuin beta	3.91904	0.398889	132.176	2.02885e-10	2.29896e-09
ENSMUSG00000027676	Ccdc39	Ccdc39	51938	coiled-coil domain containing 39	3.91438	0.929639	162.753	3.0647e-11	4.30685e-10
ENSMUSG00000021596	Mctp1	Mctp1	78771	multiple C2 domains, transmembrane 1	3.91109	0.604246	38.2485	4.25324e-06	1.67798e-05
ENSMUSG00000098098	Bvht	Bvht	545261	braveheart long non-coding RNA	3.91104	0.792693	110.071	1.02648e-09	9.66422e-09
ENSMUSG00000038600	Atp6v0a4	Atp6v0a4	140494	ATPase, H+ transporting, lysosomal V0 subunit A4	3.90596	0.955829	167.962	2.29315e-11	3.35413e-10
ENSMUSG00000023960	Enpp5	Enpp5	83965	ectonucleotide pyrophosphatase/phosphodiesterase 5	3.90492	3.95105	231.488	1.13786e-12	2.53527e-11
ENSMUSG00000027339	Rassf2	Rassf2	215653	Ras association (RalGDS/AF-6) domain family member 2	3.90146	5.90704	261.942	3.50123e-13	9.20867e-12
ENSMUSG00000055994	Nod2	Nod2	257632	nucleotide-binding oligomerization domain containing 2	3.8966	-0.105883	156.317	1.71287e-10	1.98137e-09
ENSMUSG00000021108	Prkch	Prkch	18755	protein kinase C, eta	3.88378	-1.17368	56.6989	2.43201e-07	1.28836e-06
ENSMUSG00000078350	Smim1	Smim1	68859	small integral membrane protein 1	3.88288	2.73435	178.996	1.27295e-11	2.01442e-10
ENSMUSG00000106354		ENSMUSG00000106354			3.8827	-1.19737	33.6524	1.49505e-05	5.2386e-05
ENSMUSG00000024087	Cyp1b1	Cyp1b1	13078	cytochrome P450, family 1, subfamily b, polypeptide 1	3.87885	9.94446	851.777	3.10944e-18	5.24368e-16
ENSMUSG00000026809	Spaca9	Spaca9	69987	sperm acrosome associated 9	3.87692	-1.68433	17.2284	0.000469258	0.0012024
ENSMUSG00000026678	Rgs5	Rgs5	19737	regulator of G-protein signaling 5	3.87661	-2.09643	8.64052	0.00793928	0.0155841
ENSMUSG00000000263	Glra1	Glra1	14654	glycine receptor, alpha 1 subunit	3.87286	-2.0656	14.7271	0.00114747	0.00270305
ENSMUSG00000027805	Pfn2	Pfn2	18645	profilin 2	3.87139	4.0595	1145.73	1.55941e-19	5.47416e-17
ENSMUSG00000047115	Fam221a	Fam221a	231946	family with sequence similarity 221, member A	3.87123	1.46434	246.021	6.37531e-13	1.53803e-11
ENSMUSG00000024379	Tslp	Tslp	53603	thymic stromal lymphopoietin	3.86986	0.727299	91.9368	4.84664e-09	3.83297e-08
ENSMUSG00000026822	Lcn2	Lcn2	16819	lipocalin 2	3.86648	4.34042	62.4094	2.34539e-07	1.24824e-06
ENSMUSG00000023918	Adgrf4	Adgrf4	78249	adhesion G protein-coupled receptor F4	3.86563	-0.197879	38.7224	3.90873e-06	1.55815e-05
ENSMUSG00000020627	Klhl29	Klhl29	208439	kelch-like 29	3.84899	-2.6018	20.6252	0.000234549	0.000641615
ENSMUSG00000024793	Tnfrsf25	Tnfrsf25	85030	tumor necrosis factor receptor superfamily, member 25	3.84306	0.172693	80.6296	1.45846e-08	1.01814e-07
ENSMUSG00000024084	Qpct	Qpct	70536	glutaminyl-peptide cyclotransferase (glutaminyl cyclase)	3.83908	3.14338	116.827	6.08347e-10	6.0909e-09
ENSMUSG00000032796	Lama1	Lama1	16772	laminin, alpha 1	3.83372	-2.30659	24.025	0.000105148	0.000308169
ENSMUSG00000054889	Dsp	Dsp	109620	desmoplakin	3.8305	-1.27267	62.4965	1.14212e-07	6.49011e-07
ENSMUSG00000062713	Sim2	Sim2	20465	single-minded family bHLH transcription factor 2	3.82959	-0.887935	41.1224	2.57495e-06	1.06985e-05
ENSMUSG00000020788	Atp2a3	Atp2a3	53313	ATPase, Ca++ transporting, ubiquitous	3.82937	-0.0118932	55.0084	3.06494e-07	1.59323e-06
ENSMUSG00000022534	Mefv	Mefv	54483	Mediterranean fever	3.82849	-2.95607	18.1141	0.000731451	0.00179048
ENSMUSG00000024990	Rbp4	Rbp4	19662	retinol binding protein 4, plasma	3.82604	-2.48108	17.7323	0.000406804	0.00105399
ENSMUSG00000019906	Lin7a	Lin7a	108030	lin-7 homolog A (C. elegans)	3.82533	-2.79299	3.28116	0.0862666	0.131293
ENSMUSG00000031837	Necab2	Necab2	117148	N-terminal EF-hand calcium binding protein 2	3.82229	-2.01926	13.2919	0.00154848	0.00354759
ENSMUSG00000078869		ENSMUSG00000078869			3.81952	-1.88654	5.27429	0.0334511	0.0567001
ENSMUSG00000057286	St6galnac2	St6galnac2	20446	ST6 (alpha-N-acetyl-neuraminyl-2,3-beta-galactosyl-1,3)-N-acetylgalactosaminide alpha-2,6-sialyltransferase 2	3.81878	0.851739	82.9943	1.14684e-08	8.21947e-08
ENSMUSG00000028167	Bdh2	Bdh2	69772	3-hydroxybutyrate dehydrogenase, type 2	3.81743	1.34847	59.4487	1.68754e-07	9.23851e-07
ENSMUSG00000097002		ENSMUSG00000097002			3.81404	-3.04245	6.95427	0.0189965	0.0342873
ENSMUSG00000078872		ENSMUSG00000078872			3.81401	-2.63628	6.9727	0.016317	0.0298298
ENSMUSG00000071317	Bves	Bves	23828	blood vessel epicardial substance	3.80881	-1.76493	4.58556	0.0473988	0.0773903
ENSMUSG00000029671	Wnt16	Wnt16	93735	wingless-type MMTV integration site family, member 16	3.80869	-1.79873	4.90522	0.0410807	0.0681417
ENSMUSG00000086272		ENSMUSG00000086272			3.80695	-0.14904	93.3124	4.27153e-09	3.4222e-08
ENSMUSG00000000154	Slc22a18	Slc22a18	18400	solute carrier family 22 (organic cation transporter), member 18	3.80416	-1.05618	9.47473	0.00579334	0.0117361
ENSMUSG00000021457	Syk	Syk	20963	spleen tyrosine kinase	3.79533	2.36116	518.358	4.45784e-16	3.42319e-14
ENSMUSG00000029828	4921507P07Rik	4921507P07Rik	70821	RIKEN cDNA 4921507P07 gene	3.79483	-2.1743	20.4693	0.000193739	0.000538979
ENSMUSG00000024621	Csf1r	Csf1r	12978	colony stimulating factor 1 receptor	3.78183	0.469621	107.98	1.21367e-09	1.12845e-08
ENSMUSG00000105112		ENSMUSG00000105112			3.77884	-0.7187	8.78233	0.00751932	0.0148376
ENSMUSG00000009731	Kcnd1	Kcnd1	16506	potassium voltage-gated channel, Shal-related family, member 1	3.77231	3.74515	425.235	3.15491e-15	1.73935e-13
ENSMUSG00000041235	Chd7	Chd7	320790	chromodomain helicase DNA binding protein 7	3.76793	1.9491	107.345	1.27771e-09	1.18034e-08
ENSMUSG00000016239	Lonrf3	Lonrf3	74365	LON peptidase N-terminal domain and ring finger 3	3.75377	4.3783	498.933	6.50975e-16	4.75231e-14
ENSMUSG00000038352	Arl5c	Arl5c	217151	ADP-ribosylation factor-like 5C	3.75109	-2.27823	17.7993	0.000399206	0.00103555
ENSMUSG00000022240	Ctnnd2	Ctnnd2	18163	catenin (cadherin associated protein), delta 2	3.75009	2.88898	327.586	4.04701e-14	1.51004e-12
ENSMUSG00000006435	Neurl1a	Neurl1a	18011	neuralized E3 ubiquitin protein ligase 1A	3.74884	4.58767	1041.75	4.08169e-19	1.03249e-16
ENSMUSG00000054136	Adm2	Adm2	223780	adrenomedullin 2	3.74859	-0.123826	54.9346	3.09644e-07	1.60815e-06
ENSMUSG00000107300		ENSMUSG00000107300			3.74613	-1.89396	8.99444	0.00750397	0.0148125
ENSMUSG00000113621		ENSMUSG00000113621			3.74599	-0.784792	46.9453	9.98896e-07	4.55756e-06
ENSMUSG00000046687	Gm5424	Gm5424	432466	argininosuccinate synthase pseudogene	3.74069	-0.536583	69.8238	4.72837e-08	2.91694e-07
ENSMUSG00000036523	Greb1	Greb1	268527	gene regulated by estrogen in breast cancer protein	3.7393	-0.801969	15.1432	0.000867251	0.00209575
ENSMUSG00000020646	Mboat2	Mboat2	67216	membrane bound O-acyltransferase domain containing 2	3.73495	4.1862	624.859	6.94214e-17	7.06579e-15
ENSMUSG00000112291		ENSMUSG00000112291			3.73232	-2.36685	18.0414	0.000454347	0.00116732
ENSMUSG00000029163	Emilin1	Emilin1	100952	elastin microfibril interfacer 1	3.7319	6.17592	116.78	6.10523e-10	6.10428e-09
ENSMUSG00000045502	Hcar2	Hcar2	80885	hydroxycarboxylic acid receptor 2	3.71662	-0.290125	111.074	9.48228e-10	9.02627e-09
ENSMUSG00000074467		ENSMUSG00000074467			3.71422	-0.342807	76.3654	2.2832e-08	1.51657e-07
ENSMUSG00000056476	Med12l	Med12l	329650	mediator complex subunit 12-like	3.70953	-0.580339	112.942	8.19235e-10	7.90334e-09
ENSMUSG00000050908	Tvp23a	Tvp23a	383103	trans-golgi network vesicle protein 23A	3.70478	4.34643	708.813	1.9677e-17	2.52585e-15
ENSMUSG00000068227	Il2rb	Il2rb	16185	interleukin 2 receptor, beta chain	3.7039	-0.726431	32.7258	1.20317e-05	4.30086e-05
ENSMUSG00000037977	6430571L13Rik	6430571L13Rik	235599	RIKEN cDNA 6430571L13 gene	3.70285	-2.14168	26.0826	4.93194e-05	0.000155232
ENSMUSG00000021451	Sema4d	Sema4d	20354	sema domain, immunoglobulin domain (Ig), transmembrane domain (TM) and short cytoplasmic domain, (semaphorin) 4D	3.69291	3.26506	507.889	5.4575e-16	4.0815e-14
ENSMUSG00000090958	Lrrc32	Lrrc32	434215	leucine rich repeat containing 32	3.68892	1.33122	217.48	2.0548e-12	4.1977e-11
ENSMUSG00000050957	Insl6	Insl6	27356	insulin-like 6	3.68694	-0.856367	43.3692	1.76823e-06	7.63819e-06
ENSMUSG00000066442	Mthfs	Mthfs	107885	5, 10-methenyltetrahydrofolate synthetase	3.67254	-0.623143	60.1393	1.54266e-07	8.49943e-07
ENSMUSG00000033249	Hsf4	Hsf4	26386	heat shock transcription factor 4	3.66676	1.72148	294.55	1.13298e-13	3.54978e-12
ENSMUSG00000040624	Plekhg1	Plekhg1	213783	pleckstrin homology domain containing, family G (with RhoGef domain) member 1	3.66596	1.77387	35.1015	7.59243e-06	2.83107e-05
ENSMUSG00000078954	Arhgap8	Arhgap8	73167	Rho GTPase activating protein 8	3.66513	-0.249261	48.5028	7.86472e-07	3.67611e-06
ENSMUSG00000031548	Sfrp1	Sfrp1	20377	secreted frizzled-related protein 1	3.66203	-1.85932	28.0058	3.21145e-05	0.00010476
ENSMUSG00000025978	Rftn2	Rftn2	74013	raftlin family member 2	3.65577	3.17111	240.354	7.96007e-13	1.86541e-11
ENSMUSG00000084616		ENSMUSG00000084616			3.64708	0.847892	208.553	3.05059e-12	5.94935e-11
ENSMUSG00000104263		ENSMUSG00000104263			3.64543	-0.550794	67.6382	6.10309e-08	3.67189e-07
ENSMUSG00000064080	Fbln2	Fbln2	14115	fibulin 2	3.64386	8.76314	1613.8	4.82109e-21	6.91063e-18
ENSMUSG00000031189	Aff2	Aff2	14266	AF4/FMR2 family, member 2	3.63699	2.93413	711.821	1.88595e-17	2.49541e-15
ENSMUSG00000053797	Krt16	Krt16	16666	keratin 16	3.63657	-0.415623	51.6066	4.96275e-07	2.42857e-06
ENSMUSG00000000296	Tpd52l1	Tpd52l1	21987	tumor protein D52-like 1	3.63611	1.78904	285.11	1.55105e-13	4.61586e-12
ENSMUSG00000037126	Psd	Psd	73728	pleckstrin and Sec7 domain containing	3.63482	2.02724	267.113	2.90289e-13	7.81418e-12
ENSMUSG00000117028		ENSMUSG00000117028			3.63244	-2.42068	10.9007	0.00383591	0.00807015
ENSMUSG00000103472	Pcdhga7	Pcdhga7	93715	protocadherin gamma subfamily A, 7	3.62606	-1.41075	39.9593	3.14548e-06	1.28273e-05
ENSMUSG00000082361	Btc	Btc	12223	betacellulin, epidermal growth factor family member	3.62175	-1.03356	34.9341	7.83759e-06	2.91301e-05
ENSMUSG00000026109	Tmeff2	Tmeff2	56363	transmembrane protein with EGF-like and two follistatin-like domains 2	3.6155	0.559462	82.3748	1.22072e-08	8.70183e-08
ENSMUSG00000074738	Fndc10	Fndc10	230991	fibronectin type III domain containing 10	3.61515	2.27114	216.092	2.18288e-12	4.43302e-11
ENSMUSG00000028039	Efna3	Efna3	13638	ephrin A3	3.61123	2.12102	211.645	2.65582e-12	5.27514e-11
ENSMUSG00000019768	Esr1	Esr1	13982	estrogen receptor 1 (alpha)	3.60281	1.26033	70.8376	4.20941e-08	2.63104e-07
ENSMUSG00000025064	Col17a1	Col17a1	12821	collagen, type XVII, alpha 1	3.6015	-1.57796	31.8969	1.41999e-05	4.99698e-05
ENSMUSG00000034205	Loxl2	Loxl2	94352	lysyl oxidase-like 2	3.5954	1.12445	54.0767	3.48962e-07	1.7838e-06
ENSMUSG00000042978	Sbk1	Sbk1	104175	SH3-binding kinase 1	3.59417	3.03867	165.86	2.5754e-11	3.6947e-10
ENSMUSG00000035279	Ssc5d	Ssc5d	269855	scavenger receptor cysteine rich family, 5 domains	3.59337	4.54059	361.83	1.53656e-14	6.67435e-13
ENSMUSG00000047842	Diras2	Diras2	68203	DIRAS family, GTP-binding RAS-like 2	3.58792	2.1557	240.031	8.06279e-13	1.88435e-11
ENSMUSG00000087408	Gdf1	Gdf1_ENSMUSG00000087408	14559	growth differentiation factor 1	3.5849	0.768727	140.342	1.18267e-10	1.42559e-09
ENSMUSG00000053049	Gm15413	Gm15413	791381	predicted gene 15413	3.57851	-2.50346	12.6751	0.00189352	0.00425534
ENSMUSG00000032359	Ctsh	Ctsh	13036	cathepsin H	3.57421	-2.26986	13.5873	0.00140835	0.00325605
ENSMUSG00000032224	Fam81a	Fam81a	76886	family with sequence similarity 81, member A	3.5741	-0.803807	20.2976	0.000202644	0.000561934
ENSMUSG00000041046	Ramp3	Ramp3	56089	receptor (calcitonin) activity modifying protein 3	3.57377	3.65909	62.5257	1.13793e-07	6.47487e-07
ENSMUSG00000020044	Timp3	Timp3	21859	tissue inhibitor of metalloproteinase 3	3.57033	8.63781	409.434	4.57827e-15	2.34377e-13
ENSMUSG00000097804	Gm16685	Gm16685	102634900	predicted gene, 16685	3.56974	1.97943	184.282	9.71281e-12	1.6049e-10
ENSMUSG00000015709	Arnt2	Arnt2	11864	aryl hydrocarbon receptor nuclear translocator 2	3.56646	3.56957	142.237	1.04752e-10	1.27839e-09
ENSMUSG00000027820	Mme	Mme	17380	membrane metallo endopeptidase	3.56267	8.52372	71.8182	3.76634e-08	2.38092e-07
ENSMUSG00000070867	Trabd2b	Trabd2b	666048	TraB domain containing 2B	3.56182	3.72681	90.9826	5.29533e-09	4.14023e-08
ENSMUSG00000032243	Itga11	Itga11	319480	integrin alpha 11	3.54964	-1.46002	11.1447	0.00317907	0.00680562
ENSMUSG00000007594	Hapln4	Hapln4	330790	hyaluronan and proteoglycan link protein 4	3.54191	4.16844	319.701	5.12694e-14	1.81126e-12
ENSMUSG00000059022	Kcp	Kcp	333088	kielin/chordin-like protein	3.54053	-0.478502	23.8228	8.36746e-05	0.000251316
ENSMUSG00000006731	B4galnt1	B4galnt1	14421	beta-1,4-N-acetyl-galactosaminyl transferase 1	3.53534	3.90812	686.436	2.71315e-17	3.26356e-15
ENSMUSG00000026170	Cyp27a1	Cyp27a1	104086	cytochrome P450, family 27, subfamily a, polypeptide 1	3.53522	-1.16421	19.4502	0.000253738	0.000687763
ENSMUSG00000040473	Cfap69	Cfap69	207686	cilia and flagella associated protein 69	3.53216	5.20833	1051.59	3.71168e-19	9.82225e-17
ENSMUSG00000097229		ENSMUSG00000097229			3.53118	-1.6385	37.275	5.07053e-06	1.96001e-05
ENSMUSG00000010064	Slc38a3	Slc38a3	76257	solute carrier family 38, member 3	3.52891	-1.44303	24.7587	6.6996e-05	0.000205126
ENSMUSG00000025196	Cpn1	Cpn1	93721	carboxypeptidase N, polypeptide 1	3.52795	-1.2164	43.1338	1.83808e-06	7.89639e-06
ENSMUSG00000028845	Tekt2	Tekt2	24084	tektin 2	3.52531	0.436776	108.62	1.15272e-09	1.07585e-08
ENSMUSG00000006235	Epor	Epor	13857	erythropoietin receptor	3.52076	1.13072	153.298	5.3027e-11	6.95742e-10
ENSMUSG00000043557	Mdga1	Mdga1	74762	MAM domain containing glycosylphosphatidylinositol anchor 1	3.52026	0.435706	42.0533	2.19993e-06	9.2907e-06
ENSMUSG00000027254	Map1a	Map1a	17754	microtubule-associated protein 1 A	3.51293	6.58454	984.549	7.22039e-19	1.57213e-16
ENSMUSG00000045062	Pcdhb7	Pcdhb7	93878	protocadherin beta 7	3.51198	-0.59138	45.4034	1.27281e-06	5.68371e-06
ENSMUSG00000024232	Bambi	Bambi	68010	BMP and activin membrane-bound inhibitor	3.50653	-0.857094	67.5514	6.16604e-08	3.70587e-07
ENSMUSG00000038893	Fam117a	Fam117a	215512	family with sequence similarity 117, member A	3.50564	2.28151	187.081	8.44033e-12	1.42335e-10
ENSMUSG00000026664	Phyh	Phyh	16922	phytanoyl-CoA hydroxylase	3.50376	3.11889	259.866	3.77844e-13	9.81765e-12
ENSMUSG00000041605	Inava	Inava	67313	innate immunity activator	3.50332	4.27416	217.431	2.05922e-12	4.20175e-11
ENSMUSG00000118383		ENSMUSG00000118383			3.49861	0.964331	134.92	1.68698e-10	1.95538e-09
ENSMUSG00000114541		ENSMUSG00000114541			3.49582	-1.48629	33.1659	1.63455e-05	5.68344e-05
ENSMUSG00000056155	Nanos3	Nanos3	244551	nanos C2HC-type zinc finger 3	3.49406	-2.66501	7.65784	0.0116792	0.0221005
ENSMUSG00000050052	Tdrp	Tdrp	72148	testis development related protein	3.49253	0.526112	137.872	1.38824e-10	1.6457e-09
ENSMUSG00000034959	Rubcnl	Rubcnl	271221	RUN and cysteine rich domain containing beclin 1 interacting protein like	3.49166	0.219947	63.0263	1.06878e-07	6.11988e-07
ENSMUSG00000022211	Carmil3	Carmil3	268747	capping protein regulator and myosin 1 linker 3	3.49154	-2.26501	12.0181	0.0023571	0.00517876
ENSMUSG00000115186		ENSMUSG00000115186			3.49141	-2.05834	22.2835	0.000121949	0.000353614
ENSMUSG00000030465	Psd3	Psd3	234353	pleckstrin and Sec7 domain containing 3	3.49139	5.22435	123.744	3.65522e-10	3.86676e-09
ENSMUSG00000020601	Trib2	Trib2	217410	tribbles pseudokinase 2	3.48646	4.81203	204.531	3.66367e-12	6.98608e-11
ENSMUSG00000037172	Dennd11	Dennd11	243780	DENN domain containing 11	3.48589	3.72809	679.969	2.98274e-17	3.50319e-15
ENSMUSG00000042099	Kank3	Kank3	80880	KN motif and ankyrin repeat domains 3	3.48005	1.87615	62.8504	1.09254e-07	6.2414e-07
ENSMUSG00000031958	Ldhd	Ldhd	52815	lactate dehydrogenase D	3.47377	-0.477407	30.9409	1.72484e-05	5.9624e-05
ENSMUSG00000005237	Dnah2	Dnah2	327954	dynein, axonemal, heavy chain 2	3.4727	-1.98536	10.7833	0.00360828	0.00763513
ENSMUSG00000028524	Sgip1	Sgip1	73094	SH3-domain GRB2-like (endophilin) interacting protein 1	3.46732	-2.19343	14.2143	0.00133638	0.00310677
ENSMUSG00000049409	Prokr1	Prokr1	58182	prokineticin receptor 1	3.4579	2.19827	575.722	1.57072e-16	1.39989e-14
ENSMUSG00000029861	Fam131b	Fam131b	76156	family with sequence similarity 131, member B	3.45511	4.17413	620.008	7.50369e-17	7.59241e-15
ENSMUSG00000034780	B3galt1	B3galt1	26877	UDP-Gal:betaGlcNAc beta 1,3-galactosyltransferase, polypeptide 1	3.45148	2.96345	118.31	5.44247e-10	5.52306e-09
ENSMUSG00000024451	Arap3	Arap3	106952	ArfGAP with RhoGAP domain, ankyrin repeat and PH domain 3	3.45034	1.88491	181.022	1.14664e-11	1.8537e-10
ENSMUSG00000022594	Lynx1	Lynx1	23936	Ly6/neurotoxin 1	3.44894	4.64264	310.469	6.81087e-14	2.30165e-12
ENSMUSG00000103292		ENSMUSG00000103292			3.4489	-1.64339	46.782	1.77687e-06	7.66205e-06
ENSMUSG00000050234	Gja4	Gja4	14612	gap junction protein, alpha 4	3.44649	-1.28062	42.732	1.96438e-06	8.37819e-06
ENSMUSG00000020866	Cacna1g	Cacna1g	12291	calcium channel, voltage-dependent, T type, alpha 1G subunit	3.44616	1.56875	24.7683	6.68448e-05	0.000204773
ENSMUSG00000052373	Mpp3	Mpp3	13384	membrane protein, palmitoylated 3 (MAGUK p55 subfamily member 3)	3.44072	0.304461	36.3188	6.04411e-06	2.29909e-05
ENSMUSG00000072660		ENSMUSG00000072660			3.43423	-0.303533	207.909	3.14073e-12	6.09749e-11
ENSMUSG00000018566	Slc2a4	Slc2a4	20528	solute carrier family 2 (facilitated glucose transporter), member 4	3.42444	-0.62176	35.4033	7.17168e-06	2.68641e-05
ENSMUSG00000043501	Lgals2	Lgals2	107753	lectin, galactose-binding, soluble 2	3.42239	-0.532734	12.3934	0.00207866	0.00462787
ENSMUSG00000038058	Nod1	Nod1	107607	nucleotide-binding oligomerization domain containing 1	3.41834	1.47928	171.215	1.92107e-11	2.87093e-10
ENSMUSG00000068205	Macrod2	Macrod2	72899	mono-ADP ribosylhydrolase 2	3.41758	1.56765	254.885	4.5469e-13	1.15354e-11
ENSMUSG00000028766	Alpl	Alpl	11647	alkaline phosphatase, liver/bone/kidney	3.41511	-0.889799	36.8626	8.47196e-06	3.12382e-05
ENSMUSG00000039328	Rnf122	Rnf122	68867	ring finger protein 122	3.41456	2.97174	142.194	1.0504e-10	1.27959e-09
ENSMUSG00000044164	Rnf182	Rnf182	328234	ring finger protein 182	3.41095	1.59683	192.469	6.47571e-12	1.1343e-10
ENSMUSG00000009614	Sardh	Sardh	192166	sarcosine dehydrogenase	3.40664	4.38315	241.186	7.70247e-13	1.80998e-11
ENSMUSG00000038415	Foxq1	Foxq1	15220	forkhead box Q1	3.40308	5.53711	491.328	7.57926e-16	5.27817e-14
ENSMUSG00000020566	Atp6v1c2	Atp6v1c2	68775	ATPase, H+ transporting, lysosomal V1 subunit C2	3.40128	-0.594143	30.2932	1.97202e-05	6.74369e-05
ENSMUSG00000029330	Cds1	Cds1	74596	CDP-diacylglycerol synthase 1	3.39717	-1.745	22.3918	0.000217309	0.000598837
ENSMUSG00000084157		ENSMUSG00000084157			3.39715	-2.01939	9.77253	0.00519038	0.0106247
ENSMUSG00000062980	Cped1	Cped1	214642	cadherin-like and PC-esterase domain containing 1	3.39625	-0.634527	81.4494	1.34099e-08	9.43021e-08
ENSMUSG00000087684		ENSMUSG00000087684			3.39415	-0.668128	66.4925	6.99473e-08	4.15888e-07
ENSMUSG00000029847	Slc23a4	Slc23a4	243753	solute carrier family 23 member 4	3.39109	2.84069	92.1135	4.76822e-09	3.77604e-08
ENSMUSG00000028950	Tas1r1	Tas1r1	110326	taste receptor, type 1, member 1	3.39033	-1.86265	31.7787	1.45424e-05	5.11019e-05
ENSMUSG00000037348	Paqr7	Paqr7	71904	progestin and adipoQ receptor family member VII	3.38996	2.12708	107.076	1.30594e-09	1.20126e-08
ENSMUSG00000050447	Lypd6	Lypd6	320343	LY6/PLAUR domain containing 6	3.38907	3.86932	532.433	3.41701e-16	2.73377e-14
ENSMUSG00000063687	Pcdhb5	Pcdhb5	93876	protocadherin beta 5	3.38899	0.448224	61.769	1.25199e-07	7.05156e-07
ENSMUSG00000045348	Nyap1	Nyap1	243300	neuronal tyrosine-phosphorylated phosphoinositide 3-kinase adaptor 1	3.3862	3.74626	636.557	5.76849e-17	6.05023e-15
ENSMUSG00000062991	Nrg1	Nrg1	211323	neuregulin 1	3.38551	6.55212	1109.22	2.16398e-19	6.78962e-17
ENSMUSG00000053199	Arhgap20	Arhgap20	244867	Rho GTPase activating protein 20	3.37788	-1.43217	23.9413	8.13292e-05	0.000245224
ENSMUSG00000090173	Fbxw10	Fbxw10	213980	F-box and WD-40 domain protein 10	3.37066	-0.245296	31.2206	1.62881e-05	5.66463e-05
ENSMUSG00000102533		ENSMUSG00000102533			3.36762	-2.1299	25.3103	5.89022e-05	0.000182554
ENSMUSG00000073007	Tent5d	Tent5d	213449	terminal nucleotidyltransferase 5D	3.36344	-1.46349	43.9329	1.61255e-06	7.02036e-06
ENSMUSG00000022223	Sdr39u1	Sdr39u1	654795	short chain dehydrogenase/reductase family 39U, member 1	3.363	1.864	250.123	5.44469e-13	1.34013e-11
ENSMUSG00000029206	Nsun7	Nsun7	70918	NOL1/NOP2/Sun domain family, member 7	3.36091	0.191214	86.0324	8.48927e-09	6.31045e-08
ENSMUSG00000002032	Tmem25	Tmem25	71687	transmembrane protein 25	3.3548	-0.394081	79.5017	1.63891e-08	1.13035e-07
ENSMUSG00000032657	Fam189b	Fam189b	68521	family with sequence similarity 189, member B	3.35274	4.69727	305.686	7.91532e-14	2.62841e-12
ENSMUSG00000068551	Zfp467	Zfp467	68910	zinc finger protein 467	3.34411	3.24532	324.041	4.49803e-14	1.63921e-12
ENSMUSG00000041078	Grid1	Grid1	14803	glutamate receptor, ionotropic, delta 1	3.3401	-1.55727	32.11	1.36042e-05	4.81593e-05
ENSMUSG00000029005	Draxin	Draxin	70433	dorsal inhibitory axon guidance protein	3.33734	0.536232	22.3823	0.000118983	0.000345656
ENSMUSG00000020312	Shc2	Shc2	216148	SHC (Src homology 2 domain containing) transforming protein 2	3.33576	-1.26471	17.9232	0.000385583	0.00100369
ENSMUSG00000041649	Klf8	Klf8	245671	Kruppel-like factor 8	3.33509	3.97118	356.601	1.77122e-14	7.50457e-13
ENSMUSG00000021123	Rdh12	Rdh12	77974	retinol dehydrogenase 12	3.32449	1.43388	100.558	2.25035e-09	1.93445e-08
ENSMUSG00000044694		ENSMUSG00000044694			3.32349	-1.80996	27.8152	3.34826e-05	0.000108728
ENSMUSG00000038560	Sp6	Sp6	83395	trans-acting transcription factor 6	3.32046	-2.08766	16.0082	0.00066906	0.00165352
ENSMUSG00000023809	Rps6ka2	Rps6ka2	20112	ribosomal protein S6 kinase, polypeptide 2	3.31681	3.50484	289.715	1.32913e-13	4.06802e-12
ENSMUSG00000029408	Abcb9	Abcb9	56325	ATP-binding cassette, sub-family B (MDR/TAP), member 9	3.31638	-2.28996	7.59758	0.0119656	0.0225844
ENSMUSG00000020961	Ston2	Ston2	108800	stonin 2	3.31188	-0.50514	32.2498	1.32283e-05	4.69346e-05
ENSMUSG00000073433	Arhgdig	Arhgdig	14570	Rho GDP dissociation inhibitor (GDI) gamma	3.31106	-1.03186	31.54	1.52624e-05	5.33922e-05
ENSMUSG00000022562	Oplah	Oplah	75475	5-oxoprolinase (ATP-hydrolysing)	3.31017	3.584	189.011	7.6701e-12	1.31016e-10
ENSMUSG00000048772	Tmem53	Tmem53	68777	transmembrane protein 53	3.31012	0.389196	44.6824	1.42837e-06	6.31605e-06
ENSMUSG00000019647	Sema6a	Sema6a	20358	sema domain, transmembrane domain (TM), and cytoplasmic domain, (semaphorin) 6A	3.30879	1.59669	36.7951	5.53566e-06	2.12447e-05
ENSMUSG00000090863		ENSMUSG00000090863			3.30282	2.06335	178.186	1.32768e-11	2.08181e-10
ENSMUSG00000020639	Pfn4	Pfn4	382562	profilin family, member 4	3.30254	-1.49126	18.6885	0.000311944	0.000826899
ENSMUSG00000024395	Lims2	Lims2	225341	LIM and senescent cell antigen like domains 2	3.30091	0.960474	101.524	2.07232e-09	1.80486e-08
ENSMUSG00000087535		ENSMUSG00000087535			3.29988	-0.439193	113.965	7.5686e-10	7.35522e-09
ENSMUSG00000032377	Plscr4	Plscr4	235527	phospholipid scramblase 4	3.29776	-0.521793	31.4341	1.55944e-05	5.43876e-05
ENSMUSG00000033419	Snap91	Snap91	20616	synaptosomal-associated protein 91	3.29414	-1.90147	11.1801	0.00314018	0.00673075
ENSMUSG00000091155	Serpine3	Serpine3	319433	serpin peptidase inhibitor, clade E (nexin, plasminogen activator inhibitor type 1), member 3	3.29402	-2.63701	8.06769	0.0106151	0.0202778
ENSMUSG00000023232	Serinc2	Serinc2	230779	serine incorporator 2	3.29389	-1.69872	16.0832	0.000654391	0.00162099
ENSMUSG00000106032		ENSMUSG00000106032			3.29097	-0.447228	26.4284	4.55962e-05	0.000144438
ENSMUSG00000027977	Ndst3	Ndst3	83398	N-deacetylase/N-sulfotransferase (heparan glucosaminyl) 3	3.28805	2.72651	157.984	4.02623e-11	5.4704e-10
ENSMUSG00000042918	Mamstr	Mamstr	74490	MEF2 activating motif and SAP domain containing transcriptional regulator	3.28588	-1.64016	20.3378	0.000200523	0.000556502
ENSMUSG00000074971	Fibin	Fibin	67606	fin bud initiation factor homolog (zebrafish)	3.28557	0.00228073	8.72353	0.00769037	0.0151301
ENSMUSG00000109143	Gm10046	Gm10046	100043229	predicted gene 10046	3.28424	-2.04895	19.7468	0.0002344	0.000641309
ENSMUSG00000003420	Fcgrt	Fcgrt	14132	Fc fragment of IgG receptor and transporter	3.28329	3.7406	93.5545	4.17828e-09	3.35687e-08
ENSMUSG00000034762	Glis1	Glis1	230587	GLIS family zinc finger 1	3.28321	2.34932	351.502	2.03836e-14	8.46903e-13
ENSMUSG00000078502	Zfp268	Zfp268	433801	zinc finger protein 268	3.27933	-1.65061	65.0976	1.72418e-07	9.42107e-07
ENSMUSG00000003585	Sec14l2	Sec14l2	67815	SEC14-like lipid binding 2	3.27928	2.96459	428.251	2.94291e-15	1.63822e-13
ENSMUSG00000020424	Castor1	Castor1	71962	cytosolic arginine sensor for mTORC1 subunit 1	3.27673	1.17529	193.555	6.14379e-12	1.0906e-10
ENSMUSG00000045319	Proser2	Proser2	227545	proline and serine rich 2	3.27546	1.39023	86.849	7.84157e-09	5.86958e-08
ENSMUSG00000026303	Mlph	Mlph	171531	melanophilin	3.26858	-1.77407	19.3202	0.00026276	0.000709423
ENSMUSG00000046204	Pnma2	Pnma2	239157	paraneoplastic antigen MA2	3.26692	1.20268	52.1816	4.56716e-07	2.25774e-06
ENSMUSG00000021319	Sfrp4	Sfrp4	20379	secreted frizzled-related protein 4	3.26438	-1.67941	12.185	0.00222845	0.00492693
ENSMUSG00000013921	Clip3	Clip3	76686	CAP-GLY domain containing linker protein 3	3.26221	6.74631	371.607	1.18409e-14	5.3202e-13
ENSMUSG00000003070	Efna2	Efna2	13637	ephrin A2	3.2602	3.06212	268.484	2.76382e-13	7.49848e-12
ENSMUSG00000040329	Il7	Il7	16196	interleukin 7	3.24982	3.09058	360.744	1.58234e-14	6.85589e-13
ENSMUSG00000066170		ENSMUSG00000066170			3.24771	-1.78239	50.4799	1.05563e-06	4.79732e-06
ENSMUSG00000030306	Tmtc1	Tmtc1	387314	transmembrane and tetratricopeptide repeat containing 1	3.24722	-1.35567	16.286	0.000733283	0.00179445
ENSMUSG00000018126	Baiap2l2	Baiap2l2	207495	BAI1-associated protein 2-like 2	3.2461	-0.540336	31.6494	1.49277e-05	5.2317e-05
ENSMUSG00000019066	Rab3d	Rab3d	19340	RAB3D, member RAS oncogene family	3.24345	2.48015	63.3822	1.02242e-07	5.88774e-07
ENSMUSG00000024164	C3	C3	12266	complement component 3	3.23946	7.45811	164.565	2.76799e-11	3.92516e-10
ENSMUSG00000028681	Ptch2	Ptch2	19207	patched 2	3.23686	-1.44067	32.0744	1.37017e-05	4.84646e-05
ENSMUSG00000026825	Dnm1	Dnm1	13429	dynamin 1	3.23236	6.62921	1694.35	2.9371e-21	4.59282e-18
ENSMUSG00000042766	Trim46	Trim46	360213	tripartite motif-containing 46	3.22318	4.50105	865.517	2.64684e-18	4.59881e-16
ENSMUSG00000019789	Hey2	Hey2	15214	hairy/enhancer-of-split related with YRPW motif 2	3.21746	-0.995213	32.9701	1.14642e-05	4.11423e-05
ENSMUSG00000086541	Has2os	Has2os	594843	hyaluronan synthase 2, opposite strand	3.21263	0.612108	104.973	1.55173e-09	1.39453e-08
ENSMUSG00000036832	Lpar3	Lpar3	65086	lysophosphatidic acid receptor 3	3.21088	-2.97722	19.0367	0.000446183	0.00114789
ENSMUSG00000051379	Flrt3	Flrt3	71436	fibronectin leucine rich transmembrane protein 3	3.21047	3.83821	244.903	6.65817e-13	1.60178e-11
ENSMUSG00000031355	Arhgap6	Arhgap6	11856	Rho GTPase activating protein 6	3.20811	1.80548	170.901	1.95389e-11	2.91238e-10
ENSMUSG00000002908	Kcnn1	Kcnn1	84036	potassium intermediate/small conductance calcium-activated channel, subfamily N, member 1	3.20803	1.35727	180.218	1.195e-11	1.91568e-10
ENSMUSG00000024901	Peli3	Peli3	240518	pellino 3	3.20629	0.529208	88.0055	7.01518e-09	5.33114e-08
ENSMUSG00000097194		ENSMUSG00000097194			3.20176	-0.114941	42.4766	2.04962e-06	8.7144e-06
ENSMUSG00000099032	Tcf24	Tcf24	100039596	transcription factor 24	3.20007	1.08641	82.335	1.22564e-08	8.72967e-08
ENSMUSG00000029601	Iqcd	Iqcd	75732	IQ motif containing D	3.19625	-1.72261	22.7652	0.000108223	0.00031659
ENSMUSG00000074529	Zfp972	Zfp972	78703	zinc finger protein 972	3.19073	-0.180907	51.5746	4.98582e-07	2.43831e-06
ENSMUSG00000037709	Fam13a	Fam13a	58909	family with sequence similarity 13, member A	3.18785	-0.218069	31.6262	1.49981e-05	5.25421e-05
ENSMUSG00000052430	Bmpr1b	Bmpr1b	12167	bone morphogenetic protein receptor, type 1B	3.18674	-0.550533	53.4415	3.81598e-07	1.93168e-06
ENSMUSG00000021732	Fgf10	Fgf10	14165	fibroblast growth factor 10	3.18608	3.55938	174.33	1.626e-11	2.47951e-10
ENSMUSG00000055408	Hottip	Hottip	791364	Hoxa distal transcript antisense RNA	3.18314	0.109249	73.5004	3.12078e-08	2.00525e-07
ENSMUSG00000034245	Hdac11	Hdac11	232232	histone deacetylase 11	3.17997	2.14102	158.879	3.82315e-11	5.23537e-10
ENSMUSG00000008129	Brme1	Brme1	74666	break repair meiotic recombinase recruitment factor 1	3.16965	-0.00786631	108.086	1.20332e-09	1.12065e-08
ENSMUSG00000030616	Sytl2	Sytl2	83671	synaptotagmin-like 2	3.16456	3.48609	212.683	2.53617e-12	5.06087e-11
ENSMUSG00000079018	Ly6c1	Ly6c1	17067	lymphocyte antigen 6 complex, locus C1	3.15864	6.93856	63.8686	9.62591e-08	5.56743e-07
ENSMUSG00000052135	Foxo6	Foxo6	329934	forkhead box O6	3.15732	0.201393	50.2043	6.09471e-07	2.92427e-06
ENSMUSG00000024430	Cabyr	Cabyr	71132	calcium-binding tyrosine-(Y)-phosphorylation regulated (fibrousheathin 2)	3.15719	-1.7415	18.7063	0.000310423	0.000823628
ENSMUSG00000044080	S100a1	S100a1	20193	S100 calcium binding protein A1	3.15594	4.51704	299.8	9.55234e-14	3.07696e-12
ENSMUSG00000023484	Prph	Prph	19132	peripherin	3.15286	-1.78646	29.268	2.44665e-05	8.21499e-05
ENSMUSG00000117948		ENSMUSG00000117948			3.15063	-2.5342	8.37145	0.00880972	0.0171129
ENSMUSG00000047033	Pcdhb15	Pcdhb15	93886	protocadherin beta 15	3.14813	-0.362554	19.833	0.000229085	0.000627964
ENSMUSG00000054675	Tmem119	Tmem119	231633	transmembrane protein 119	3.14747	4.49829	103.421	1.76571e-09	1.56638e-08
ENSMUSG00000059334	Zfp36l3	Zfp36l3	333473	zinc finger protein 36, C3H type-like 3	3.1454	-3.02426	3.17639	0.0930167	0.140374
ENSMUSG00000054863	Tafa5	Tafa5	106014	TAFA chemokine like family member 5	3.14484	3.23052	114.183	7.44225e-10	7.23652e-09
ENSMUSG00000113566	Gm40977	Gm40977	105245532	predicted gene, 40977	3.14294	-1.84247	16.4856	0.00058148	0.00145548
ENSMUSG00000022773	Ypel1	Ypel1	106369	yippee like 1	3.1366	2.16723	78.9971	1.72748e-08	1.18478e-07
ENSMUSG00000029223	Uchl1	Uchl1	22223	ubiquitin carboxy-terminal hydrolase L1	3.13569	4.96085	849.63	3.18942e-18	5.32381e-16
ENSMUSG00000019027	Dnah1	Dnah1	110084	dynein, axonemal, heavy chain 1	3.13513	-1.82316	11.5541	0.00275984	0.00597959
ENSMUSG00000020101	Vsir	Vsir	74048	V-set immunoregulatory receptor	3.13334	-1.71835	21.0432	0.00016696	0.00047026
ENSMUSG00000034612	Chst11	Chst11	58250	carbohydrate sulfotransferase 11	3.12988	5.52601	671.084	3.40225e-17	3.85014e-15
ENSMUSG00000029309	Sparcl1	Sparcl1	13602	SPARC-like 1	3.11865	-0.958845	12.7646	0.00208683	0.00464306
ENSMUSG00000038151	Prdm1	Prdm1	12142	PR domain containing 1, with ZNF domain	3.11733	-1.08691	40.4551	2.88689e-06	1.18571e-05
ENSMUSG00000021091	Serpina3n	Serpina3n	20716	serine (or cysteine) peptidase inhibitor, clade A, member 3N	3.11566	1.49979	77.9952	1.91929e-08	1.3018e-07
ENSMUSG00000059401	Mamld1	Mamld1	333639	mastermind-like domain containing 1	3.11485	2.6216	589.512	1.24082e-16	1.14749e-14
ENSMUSG00000020150	Gamt	Gamt	14431	guanidinoacetate methyltransferase	3.11161	3.19323	135.635	1.60864e-10	1.87978e-09
ENSMUSG00000019102	Aldh3a1	Aldh3a1	11670	aldehyde dehydrogenase family 3, subfamily A1	3.1103	4.49641	131.975	2.05667e-10	2.32436e-09
ENSMUSG00000034059	Ypel4	Ypel4	241525	yippee like 4	3.10938	0.945382	79.1454	1.70092e-08	1.1689e-07
ENSMUSG00000018387	Shroom1	Shroom1	71774	shroom family member 1	3.1078	3.93085	1012.47	5.44397e-19	1.23213e-16
ENSMUSG00000074121	Ntf5	Ntf5	78405	neurotrophin 5	3.09741	0.40513	74.542	2.78254e-08	1.80954e-07
ENSMUSG00000043079	Synpo	Synpo	104027	synaptopodin	3.09707	5.64656	86.6478	7.99596e-09	5.96955e-08
ENSMUSG00000067629	Syngap1	Syngap1	240057	synaptic Ras GTPase activating protein 1 homolog (rat)	3.09383	5.88642	338.23	2.96568e-14	1.16734e-12
ENSMUSG00000029371	Cxcl5	Cxcl5	20311	chemokine (C-X-C motif) ligand 5	3.09253	9.5396	313.636	6.17301e-14	2.11097e-12
ENSMUSG00000030500	Slc17a6	Slc17a6	140919	solute carrier family 17 (sodium-dependent inorganic phosphate cotransporter), member 6	3.09067	-2.28687	3.84413	0.0635879	0.100365
ENSMUSG00000047759	Hs3st3a1	Hs3st3a1	15478	heparan sulfate (glucosamine) 3-O-sulfotransferase 3A1	3.08973	0.87796	31.8391	1.43662e-05	5.05342e-05
ENSMUSG00000000730	Dnmt3l	Dnmt3l	54427	DNA (cytosine-5-)-methyltransferase 3-like	3.08906	-2.53525	9.34555	0.00607873	0.0122536
ENSMUSG00000036957	Lrfn3	Lrfn3	233067	leucine rich repeat and fibronectin type III domain containing 3	3.08873	-0.683971	60.2878	1.51332e-07	8.36458e-07
ENSMUSG00000017652	Cd40	Cd40	21939	CD40 antigen	3.08384	-0.73654	44.7214	1.41944e-06	6.27818e-06
ENSMUSG00000032006	Pdgfd	Pdgfd	71785	platelet-derived growth factor, D polypeptide	3.08353	-2.48384	10.3837	0.00512567	0.0105098
ENSMUSG00000022912	Pros1	Pros1	19128	protein S (alpha)	3.08325	6.50702	437.689	2.3743e-15	1.38913e-13
ENSMUSG00000023411	Nfatc4	Nfatc4	73181	nuclear factor of activated T cells, cytoplasmic, calcineurin dependent 4	3.07948	4.31707	289.469	1.34006e-13	4.08804e-12
ENSMUSG00000019806	Aig1	Aig1	66253	androgen-induced 1	3.07537	2.60695	130.931	2.20849e-10	2.4748e-09
ENSMUSG00000024769	Cdc42bpg	Cdc42bpg	240505	CDC42 binding protein kinase gamma (DMPK-like)	3.07523	3.61769	459.489	1.46995e-15	9.26179e-14
ENSMUSG00000116697		ENSMUSG00000116697			3.07152	-2.43499	18.4822	0.000330139	0.000870968
ENSMUSG00000042810	Krba1	Krba1	77827	KRAB-A domain containing 1	3.06955	3.86435	494.589	7.09865e-16	5.02485e-14
ENSMUSG00000037922	Bank1	Bank1	242248	B cell scaffold protein with ankyrin repeats 1	3.06942	-2.93397	3.37792	0.0840484	0.128155
ENSMUSG00000039485	Tspyl4	Tspyl4	72480	TSPY-like 4	3.06852	2.46834	114.343	7.3512e-10	7.16289e-09
ENSMUSG00000040729	Cep126	Cep126	234915	centrosomal protein 126	3.06692	2.48295	175.296	1.54493e-11	2.36848e-10
ENSMUSG00000070802	Pnmal2	Pnmal2	434128	PNMA-like 2	3.06122	-2.65327	15.319	0.00188412	0.00423477
ENSMUSG00000026494	Kif26b	Kif26b	269152	kinesin family member 26B	3.05495	3.84666	33.624	1.00848e-05	3.66045e-05
ENSMUSG00000021257	Angel1	Angel1	68737	angel homolog 1	3.05404	0.943165	183.408	1.01521e-11	1.6647e-10
ENSMUSG00000032374	Plod2	Plod2	26432	procollagen lysine, 2-oxoglutarate 5-dioxygenase 2	3.0497	7.0025	387.524	7.85362e-15	3.75823e-13
ENSMUSG00000028637	Ccdc30	Ccdc30	73332	coiled-coil domain containing 30	3.0495	-0.666891	32.4219	1.27813e-05	4.54427e-05
ENSMUSG00000054626	Xlr	Xlr	22441	X-linked lymphocyte-regulated	3.04812	3.32729	252.787	4.92073e-13	1.23204e-11
ENSMUSG00000036186	Dipk1b	Dipk1b	56279	divergent protein kinase domain 1B	3.04209	2.16387	277.64	2.00269e-13	5.75095e-12
ENSMUSG00000024036	Slc37a1	Slc37a1	224674	solute carrier family 37 (glycerol-3-phosphate transporter), member 1	3.03971	-0.570217	40.3651	2.93206e-06	1.2034e-05
ENSMUSG00000020432	Tcn2	Tcn2	21452	transcobalamin 2	3.03511	4.50349	83.2349	1.11948e-08	8.05363e-08
ENSMUSG00000052316	Lrrc15	Lrrc15	74488	leucine rich repeat containing 15	3.03446	0.548596	27.3529	3.70741e-05	0.000119198
ENSMUSG00000030284	Creld1	Creld1	171508	cysteine-rich with EGF-like domains 1	3.02899	3.31322	249.971	5.47642e-13	1.34571e-11
ENSMUSG00000044835	Ankrd45	Ankrd45	73844	ankyrin repeat domain 45	3.02866	-2.37982	13.7005	0.00135844	0.00315253
ENSMUSG00000109930		ENSMUSG00000109930			3.02678	-2.16121	16.2644	0.000620388	0.00154366
ENSMUSG00000024899	Papss2	Papss2	23972	3'-phosphoadenosine 5'-phosphosulfate synthase 2	3.02115	3.44276	51.7526	4.8589e-07	2.38658e-06
ENSMUSG00000045573	Penk	Penk	18619	preproenkephalin	3.02074	2.49603	146.254	8.13801e-11	1.02777e-09
ENSMUSG00000055493	Epm2a	Epm2a	13853	epilepsy, progressive myoclonic epilepsy, type 2 gene alpha	3.02025	-1.11006	60.9895	1.38273e-07	7.70717e-07
ENSMUSG00000031351	Zfp185	Zfp185	22673	zinc finger protein 185	3.01854	2.53946	145.843	8.34878e-11	1.05053e-09
ENSMUSG00000021895	Arhgef3	Arhgef3	71704	Rho guanine nucleotide exchange factor (GEF) 3	3.01588	5.12241	271.597	2.47428e-13	6.82053e-12
ENSMUSG00000075297	H60b	H60b	667281	histocompatibility 60b	3.01219	3.52756	323.739	4.53894e-14	1.65062e-12
ENSMUSG00000033147	Slc22a15	Slc22a15	242126	solute carrier family 22 (organic anion/cation transporter), member 15	3.00062	2.07947	218.599	1.95757e-12	4.01816e-11
ENSMUSG00000029410	Ppef2	Ppef2	19023	protein phosphatase, EF hand calcium-binding domain 2	3.00016	-2.38385	16.91	0.000514138	0.0013038
ENSMUSG00000028378	Ptgr1	Ptgr1	67103	prostaglandin reductase 1	2.99808	4.37872	418.749	3.67002e-15	1.97275e-13
ENSMUSG00000042686	Jph1	Jph1	57339	junctophilin 1	2.99412	-2.83154	17.9415	0.000584861	0.00146266
ENSMUSG00000000753	Serpinf1	Serpinf1	20317	serine (or cysteine) peptidase inhibitor, clade F, member 1	2.98977	3.85749	88.9983	6.38164e-09	4.89828e-08
ENSMUSG00000097557	C130060C02Rik	C130060C02Rik	100502653	RIKEN cDNA C130060C02 gene	2.98951	-1.35786	32.5739	1.24003e-05	4.42249e-05
ENSMUSG00000111334		ENSMUSG00000111334			2.97939	-1.60877	9.96424	0.00483917	0.00998063
ENSMUSG00000040537	Adam22	Adam22	11496	a disintegrin and metallopeptidase domain 22	2.97286	0.155792	33.6328	1.00675e-05	3.65494e-05
ENSMUSG00000102752	Gm7694	Gm7694	665574	predicted gene 7694	2.97132	-0.749903	45.9125	1.17418e-06	5.28029e-06
ENSMUSG00000047910	Pcdhb16	Pcdhb16	93887	protocadherin beta 16	2.96932	2.54209	69.851	4.71356e-08	2.91019e-07
ENSMUSG00000043089	Mmp1a	Mmp1a	83995	matrix metallopeptidase 1a (interstitial collagenase)	2.96754	-2.55184	15.3176	0.000822605	0.00199741
ENSMUSG00000027583	Zbtb46	Zbtb46	72147	zinc finger and BTB domain containing 46	2.96429	1.79408	208.056	3.11987e-12	6.07069e-11
ENSMUSG00000078490	Cfap74	Cfap74	544678	cilia and flagella associated protein 74	2.96166	0.527376	45.1079	1.33418e-06	5.93312e-06
ENSMUSG00000060791	Gmfg	Gmfg	63986	glia maturation factor, gamma	2.95899	-0.842321	26.6592	4.32833e-05	0.00013772
ENSMUSG00000116164		ENSMUSG00000116164			2.95876	-2.07038	20.1032	0.000213275	0.000588567
ENSMUSG00000034786	Gpsm3	Gpsm3	106512	G-protein signalling modulator 3 (AGS3-like, C. elegans)	2.95757	-0.723242	55.7299	2.77507e-07	1.45412e-06
ENSMUSG00000021786	Oxsm	Oxsm	71147	3-oxoacyl-ACP synthase, mitochondrial	2.95695	3.21023	368.195	1.29586e-14	5.73011e-13
ENSMUSG00000002847	Pla1a	Pla1a	85031	phospholipase A1 member A	2.9563	1.36325	99.465	2.47263e-09	2.10449e-08
ENSMUSG00000097649		ENSMUSG00000097649			2.95602	1.54645	101.671	2.04653e-09	1.7833e-08
ENSMUSG00000026433	Rab29	Rab29	226422	RAB29, member RAS oncogene family	2.94943	2.20741	378.663	9.8506e-15	4.55484e-13
ENSMUSG00000083081	Gm13223	Gm13223	100418367	carnitine deficiency-associated gene expressed in ventricle 3 pseudogene	2.94926	-1.66695	21.4983	0.000148609	0.000423638
ENSMUSG00000056185	Snx32	Snx32	225861	sorting nexin 32	2.94793	1.5542	121.562	4.2808e-10	4.44919e-09
ENSMUSG00000041930	Fam222a	Fam222a	433940	family with sequence similarity 222, member A	2.9472	-0.604531	34.1911	9.03516e-06	3.31514e-05
ENSMUSG00000037362	Ccn3	Ccn3	18133	cellular communication network factor 3	2.94681	8.07042	64.9113	8.46869e-08	4.95476e-07
ENSMUSG00000044548	Dact1	Dact1	59036	dishevelled-binding antagonist of beta-catenin 1	2.94185	-1.42778	20.9782	0.000169779	0.000477575
ENSMUSG00000040260	Daam2	Daam2	76441	dishevelled associated activator of morphogenesis 2	2.94113	0.0594876	47.4603	9.2239e-07	4.24649e-06
ENSMUSG00000064267	Hvcn1	Hvcn1	74096	hydrogen voltage-gated channel 1	2.94035	-1.15143	12.9585	0.00172545	0.00391189
ENSMUSG00000002228	Ppm1j	Ppm1j	71887	protein phosphatase 1J	2.93148	-1.4075	17.4969	0.000434758	0.00112081
ENSMUSG00000043924	Ncmap	Ncmap	230822	noncompact myelin associated protein	2.93032	-2.51063	11.0193	0.00332126	0.00708075
ENSMUSG00000060738	Prl7c1	Prl7c1	67505	prolactin family 7, subfamily c, member 1	2.92999	-2.53777	14.6808	0.000999173	0.00238705
ENSMUSG00000030030	1700003E16Rik	1700003E16Rik	71837	RIKEN cDNA 1700003E16 gene	2.92789	1.20869	128.303	2.64763e-10	2.89338e-09
ENSMUSG00000111348		ENSMUSG00000111348			2.92685	-2.47261	7.79877	0.0117722	0.0222594
ENSMUSG00000036502	Tmem255a	Tmem255a	245386	transmembrane protein 255A	2.92548	-1.74173	16.4914	0.000580494	0.00145356
ENSMUSG00000026817	Ak1	Ak1	11636	adenylate kinase 1	2.92261	5.84759	169.42	2.11737e-11	3.12357e-10
ENSMUSG00000024921	Smarca2	Smarca2	67155	SWI/SNF related, matrix associated, actin dependent regulator of chromatin, subfamily a, member 2	2.9189	4.80379	332.688	3.48268e-14	1.32242e-12
ENSMUSG00000086363	A330102I10Rik	A330102I10Rik	77920	RIKEN cDNA A330102I10 gene	2.91864	-0.535241	35.9542	6.46798e-06	2.44401e-05
ENSMUSG00000114610	Cyp2c52-ps	Cyp2c52-ps	209753	cytochrome P450, family 2, subfamily c, polypeptide 52, pseudogene	2.91524	-1.01029	25.9785	5.05053e-05	0.000158574
ENSMUSG00000023885	Thbs2	Thbs2	21826	thrombospondin 2	2.91085	1.05597	19.6734	0.00023903	0.000652836
ENSMUSG00000046561	Arsj	Arsj	271970	arylsulfatase J	2.90659	5.40118	235.904	9.50883e-13	2.1578e-11
ENSMUSG00000021136	Smoc1	Smoc1	64075	SPARC related modular calcium binding 1	2.90575	-0.959366	36.0405	6.36482e-06	2.41156e-05
ENSMUSG00000020335	Zfp354b	Zfp354b	27274	zinc finger protein 354B	2.90372	-1.45543	17.7231	0.000407857	0.0010564
ENSMUSG00000078627	Marchf10	Marchf10	632687	membrane associated ring-CH-type finger 10	2.89987	-1.19181	30.7887	1.7797e-05	6.13726e-05
ENSMUSG00000024053	Emilin2	Emilin2	246707	elastin microfibril interfacer 2	2.89933	4.65989	275.096	2.18797e-13	6.14956e-12
ENSMUSG00000020669	Sh3yl1	Sh3yl1	24057	Sh3 domain YSC-like 1	2.89843	1.52539	153.09	5.36877e-11	7.03873e-10
ENSMUSG00000078716	Tmem8b	Tmem8b	242409	transmembrane protein 8B	2.89718	0.976276	53.9491	3.55261e-07	1.81331e-06
ENSMUSG00000021708	Rasgrf2	Rasgrf2	19418	RAS protein-specific guanine nucleotide-releasing factor 2	2.89679	-2.35012	7.57559	0.0120721	0.0227439
ENSMUSG00000028919	Arhgef19	Arhgef19	213649	Rho guanine nucleotide exchange factor (GEF) 19	2.89674	3.7757	205.581	3.49154e-12	6.68053e-11
ENSMUSG00000037370	Enpp1	Enpp1	18605	ectonucleotide pyrophosphatase/phosphodiesterase 1	2.89458	4.60565	20.3483	0.00019997	0.000555055
ENSMUSG00000035944	Ttc38	Ttc38	239570	tetratricopeptide repeat domain 38	2.89179	2.49878	105.695	1.46204e-09	1.3264e-08
ENSMUSG00000051579	Tceal8	Tceal8	66684	transcription elongation factor A (SII)-like 8	2.89037	6.08265	1203.63	9.46507e-20	3.69708e-17
ENSMUSG00000037337	Map4k1	Map4k1	26411	mitogen-activated protein kinase kinase kinase kinase 1	2.88889	1.50702	186.146	8.84382e-12	1.48345e-10
ENSMUSG00000030222	Rerg	Rerg	232441	RAS-like, estrogen-regulated, growth-inhibitor	2.8869	-0.362307	9.24534	0.00631088	0.0126652
ENSMUSG00000049811	Fam161a	Fam161a	73873	family with sequence similarity 161, member A	2.88643	0.415963	56.3968	2.5337e-07	1.3377e-06
ENSMUSG00000015468	Notch4	Notch4	18132	notch 4	2.88449	0.286953	81.526	1.33056e-08	9.36775e-08
ENSMUSG00000068923	Syt11	Syt11	229521	synaptotagmin XI	2.88209	5.74584	584.361	1.3542e-16	1.23246e-14
ENSMUSG00000026380	Tfcp2l1	Tfcp2l1	81879	transcription factor CP2-like 1	2.87373	-0.707704	56.7134	2.42727e-07	1.28664e-06
ENSMUSG00000036136	Fam110c	Fam110c	104943	family with sequence similarity 110, member C	2.87336	3.88369	601.285	1.01886e-16	9.68253e-15
ENSMUSG00000070999	Ccin	Ccin	442829	calicin	2.86903	-2.31011	14.6815	0.000998945	0.00238684
ENSMUSG00000020178	Adora2a	Adora2a	11540	adenosine A2a receptor	2.86824	0.385681	99.5756	2.44909e-09	2.08549e-08
ENSMUSG00000043157	Arl11	Arl11	219144	ADP-ribosylation factor-like 11	2.86771	-1.62181	21.5505	0.000146653	0.000418545
ENSMUSG00000030257	Srgap3	Srgap3	259302	SLIT-ROBO Rho GTPase activating protein 3	2.86747	5.73649	142.516	1.02915e-10	1.25995e-09
ENSMUSG00000050106	Tmc8	Tmc8	217356	transmembrane channel-like gene family 8	2.86717	-1.89304	12.1083	0.0022866	0.00504512
ENSMUSG00000104969		ENSMUSG00000104969			2.86656	2.26597	128.438	2.62285e-10	2.87138e-09
ENSMUSG00000041695	Kcnj2	Kcnj2	16518	potassium inwardly-rectifying channel, subfamily J, member 2	2.86655	3.28347	49.8398	6.43344e-07	3.07137e-06
ENSMUSG00000040327	Cul9	Cul9	78309	cullin 9	2.86564	0.781574	64.014	9.45461e-08	5.47941e-07
ENSMUSG00000085596	Gm11476	Gm11476	102634096	predicted gene 11476	2.86495	-0.85988	39.7935	3.23759e-06	1.31592e-05
ENSMUSG00000038775	Vill	Vill	22351	villin-like	2.86381	1.97994	135.735	1.59797e-10	1.86858e-09
ENSMUSG00000027470	Mylk2	Mylk2	228785	myosin, light polypeptide kinase 2, skeletal muscle	2.86318	-2.07012	9.28105	0.00622705	0.0125189
ENSMUSG00000073408	Mucl3	Mucl3	268949	mucin like 3	2.86182	0.11509	30.9759	1.71251e-05	5.92455e-05
ENSMUSG00000102494		ENSMUSG00000102494			2.86112	-2.48808	5.65442	0.0271881	0.0471883
ENSMUSG00000025422	Agap2	Agap2	216439	ArfGAP with GTPase domain, ankyrin repeat and PH domain 2	2.85908	-0.572223	18.3739	0.000340155	0.000894786
ENSMUSG00000085456		ENSMUSG00000085456			2.85466	-1.50704	12.1154	0.00228115	0.0050344
ENSMUSG00000042759	Apobr	Apobr	171504	apolipoprotein B receptor	2.85369	3.40462	395.226	6.4755e-15	3.17336e-13
ENSMUSG00000041842	Fhdc1	Fhdc1	229474	FH2 domain containing 1	2.85334	4.29707	231.393	1.14229e-12	2.54185e-11
ENSMUSG00000108067		ENSMUSG00000108067			2.85104	-0.935875	31.3331	1.59186e-05	5.54731e-05
ENSMUSG00000056481	Cd248	Cd248	70445	CD248 antigen, endosialin	2.85058	2.77746	48.0526	8.42258e-07	3.91474e-06
ENSMUSG00000006218	Fam131c	Fam131c	277743	family with sequence similarity 131, member C	2.85053	-0.393798	52.3645	4.44868e-07	2.21033e-06
ENSMUSG00000037259	Dzank1	Dzank1	241688	double zinc ribbon and ankyrin repeat domains 1	2.85011	0.753258	159.909	3.60314e-11	4.95821e-10
ENSMUSG00000048478	Spata33	Spata33	320869	spermatogenesis associated 33	2.84245	0.728291	146.037	8.24852e-11	1.0402e-09
ENSMUSG00000027603	Ggt7	Ggt7	207182	gamma-glutamyltransferase 7	2.83919	3.3379	315.193	5.88372e-14	2.02412e-12
ENSMUSG00000035357	Pdzrn3	Pdzrn3	55983	PDZ domain containing RING finger 3	2.83024	5.59958	239.133	8.35544e-13	1.93957e-11
ENSMUSG00000038319	Kcnh2	Kcnh2	16511	potassium voltage-gated channel, subfamily H (eag-related), member 2	2.83003	2.24893	39.7531	3.26048e-06	1.32335e-05
ENSMUSG00000108218		ENSMUSG00000108218			2.82882	-0.498171	25.2571	5.96341e-05	0.000184623
ENSMUSG00000029378	Areg	Areg	11839	amphiregulin	2.8288	0.408913	43.0125	1.87524e-06	8.03186e-06
ENSMUSG00000057228	Aadat	Aadat	23923	aminoadipate aminotransferase	2.82479	-2.05877	28.9231	2.63353e-05	8.76706e-05
ENSMUSG00000095892		ENSMUSG00000095892			2.81667	-0.0498793	35.6124	6.89507e-06	2.59126e-05
ENSMUSG00000018334	Ksr1	Ksr1	16706	kinase suppressor of ras 1	2.81439	5.94703	214.793	2.31066e-12	4.64318e-11
ENSMUSG00000068744	Psrc1	Psrc1	56742	proline/serine-rich coiled-coil 1	2.81438	3.55502	285.545	1.52848e-13	4.57242e-12
ENSMUSG00000027202	Slc12a1	Slc12a1	20495	solute carrier family 12, member 1	2.80945	-0.635747	39.1156	3.64605e-06	1.46395e-05
ENSMUSG00000107448		ENSMUSG00000107448			2.80772	-1.29811	23.8682	8.27668e-05	0.000249068
ENSMUSG00000112937		ENSMUSG00000112937			2.80663	-2.36176	10.5188	0.003963	0.00831313
ENSMUSG00000025321	Itgb8	Itgb8	320910	integrin beta 8	2.80613	4.97866	87.5412	7.33488e-09	5.55069e-08
ENSMUSG00000085315	A430018G15Rik	A430018G15Rik	115489452	RIKEN cDNA A430018G15 gene	2.80567	-0.724455	39.1904	3.59833e-06	1.44749e-05
ENSMUSG00000105050		ENSMUSG00000105050			2.80452	-1.77916	16.8911	0.00051695	0.00131055
ENSMUSG00000090039		ENSMUSG00000090039			2.8044	-2.35958	6.96954	0.0154663	0.0284045
ENSMUSG00000041577	Prelp	Prelp	116847	proline arginine-rich end leucine-rich repeat	2.80061	-0.615724	9.63752	0.00545465	0.0111167
ENSMUSG00000006494	Pdk1	Pdk1	228026	pyruvate dehydrogenase kinase, isoenzyme 1	2.78847	6.10261	53.9833	3.53563e-07	1.80625e-06
ENSMUSG00000038515	Grtp1	Grtp1	66790	GH regulated TBC protein 1	2.78671	2.51543	424.133	3.23652e-15	1.76735e-13
ENSMUSG00000115317		ENSMUSG00000115317			2.78364	2.03031	292.535	1.21055e-13	3.74509e-12
ENSMUSG00000043587	Pxylp1	Pxylp1	235534	2-phosphoxylose phosphatase 1	2.77432	5.77633	138.128	1.36524e-10	1.62179e-09
ENSMUSG00000034226	Rhov	Rhov	228543	ras homolog family member V	2.77058	0.5274	90.5523	5.5124e-09	4.28656e-08
ENSMUSG00000052396	Mogat2	Mogat2	233549	monoacylglycerol O-acyltransferase 2	2.76973	-1.23554	19.3728	0.000259068	0.000700887
ENSMUSG00000022676	Snai2	Snai2	20583	snail family zinc finger 2	2.7695	5.51064	276.397	2.09096e-13	5.9253e-12
ENSMUSG00000090369	4933411K16Rik	4933411K16Rik	66765	RIKEN cDNA 4933411K16 gene	2.76669	-1.04771	22.0551	0.000129115	0.000372573
ENSMUSG00000049929	Lpar4	Lpar4	78134	lysophosphatidic acid receptor 4	2.7659	3.78446	125.74	3.16994e-10	3.40576e-09
ENSMUSG00000026888	Grb14	Grb14	50915	growth factor receptor bound protein 14	2.7642	3.29738	184.382	9.66379e-12	1.59834e-10
ENSMUSG00000025355	Mmp19	Mmp19	58223	matrix metallopeptidase 19	2.75641	5.15656	171.979	1.84364e-11	2.76577e-10
ENSMUSG00000030321	Efcab12	Efcab12	212516	EF-hand calcium binding domain 12	2.75526	-0.491344	11.9748	0.00239179	0.00525029
ENSMUSG00000103622	B430319G15Rik	B430319G15Rik	78575	RIKEN cDNA B430319G15 gene	2.75327	1.37831	141.108	1.1259e-10	1.36288e-09
ENSMUSG00000040732	Erg	Erg	13876	ETS transcription factor	2.74933	-2.22466	9.74667	0.0057214	0.0116041
ENSMUSG00000038349	Plcl1	Plcl1	227120	phospholipase C-like 1	2.74883	1.9692	25.2274	6.00464e-05	0.000185666
ENSMUSG00000035158	Mitf	Mitf	17342	melanogenesis associated transcription factor	2.74823	5.47977	343.442	2.55546e-14	1.02224e-12
ENSMUSG00000034334	Fam151b	Fam151b	73942	family with sequence similarity 151, member B	2.74672	-1.09541	23.4985	9.04788e-05	0.000269447
ENSMUSG00000075416		ENSMUSG00000075416			2.74434	-0.507983	46.1484	1.13135e-06	5.11444e-06
ENSMUSG00000104667	Gm4961	Gm4961	242914	kinesin superfamily protein 2C pseudogene	2.73786	-2.48829	18.5525	0.000323805	0.000855836
ENSMUSG00000063975	Slco1a5	Slco1a5	108096	solute carrier organic anion transporter family, member 1a5	2.73722	-1.70187	23.323	9.4413e-05	0.000279951
ENSMUSG00000020577	Tspan13	Tspan13	66109	tetraspanin 13	2.73459	-0.0288726	21.6915	0.000141502	0.000405391
ENSMUSG00000072592	Gm10373	Gm10373	100038728	predicted gene 10373	2.73014	-2.11697	26.0558	4.96218e-05	0.00015607
ENSMUSG00000048776	Pthlh	Pthlh	19227	parathyroid hormone-like peptide	2.72884	1.50832	48.3966	7.99257e-07	3.73344e-06
ENSMUSG00000059708	Akap17b	Akap17b	338351	A kinase (PRKA) anchor protein 17B	2.72503	1.77228	95.7471	3.42859e-09	2.81504e-08
ENSMUSG00000036995	Asap3	Asap3	230837	ArfGAP with SH3 domain, ankyrin repeat and PH domain 3	2.72251	2.97907	196.317	5.38119e-12	9.6822e-11
ENSMUSG00000096960	A230028O05Rik	A230028O05Rik	319487	RIKEN cDNA A230028O05 gene	2.71845	-2.27592	13.3115	0.00153876	0.00352815
ENSMUSG00000006179	Prss16	Prss16	54373	protease, serine 16 (thymus)	2.71306	1.18236	148.072	7.27364e-11	9.28834e-10
ENSMUSG00000029168	Dpysl5	Dpysl5	65254	dihydropyrimidinase-like 5	2.71274	-1.15652	25.246	5.9787e-05	0.000184963
ENSMUSG00000034872	Gipc3	Gipc3	209047	GIPC PDZ domain containing family, member 3	2.71101	0.401062	70.4699	4.39003e-08	2.73004e-07
ENSMUSG00000020644	Id2	Id2	15902	inhibitor of DNA binding 2	2.71092	5.66943	93.3377	4.26169e-09	3.41749e-08
ENSMUSG00000089665	Fcor	Fcor	100503924	Foxo1 corepressor	2.70942	-0.0368463	68.9111	5.25606e-08	3.2026e-07
ENSMUSG00000048040	Arxes2	Arxes2	76976	adipocyte-related X-chromosome expressed sequence 2	2.70923	2.4676	146.552	7.98898e-11	1.01117e-09
ENSMUSG00000030720	Cln3	Cln3	12752	ceroid lipofuscinosis, neuronal 3, juvenile (Batten, Spielmeyer-Vogt disease)	2.7056	0.564218	72.3547	3.54583e-08	2.25645e-07
ENSMUSG00000109946	Brd3os	Brd3os	100504116	bromodomain containing 3, opposite strand	2.70258	2.81852	602.543	9.97847e-17	9.53553e-15
ENSMUSG00000022286	Grhl2	Grhl2	252973	grainyhead like transcription factor 2	2.70251	-1.77272	10.5149	0.00396851	0.00832163
ENSMUSG00000107720		ENSMUSG00000107720			2.6994	-1.17098	22.6916	0.000110206	0.000321678
ENSMUSG00000034308	Sdr42e1	Sdr42e1	74032	short chain dehydrogenase/reductase family 42E, member 1	2.6978	-1.42095	9.57247	0.00558727	0.0113628
ENSMUSG00000035373	Ccl7	Ccl7	20306	chemokine (C-C motif) ligand 7	2.69527	8.62548	319.503	5.15785e-14	1.81804e-12
ENSMUSG00000085584	Rtl9	Rtl9	209540	retrotransposon Gag like 9	2.6934	-2.56766	4.72085	0.0429483	0.0708909
ENSMUSG00000028476	Reck	Reck	53614	reversion-inducing-cysteine-rich protein with kazal motifs	2.69245	1.71161	152.456	5.57598e-11	7.26521e-10
ENSMUSG00000018916	Csf2	Csf2	12981	colony stimulating factor 2 (granulocyte-macrophage)	2.69238	-1.94528	19.86	0.000283855	0.000760884
ENSMUSG00000099034		ENSMUSG00000099034			2.69186	0.109734	59.3053	1.71947e-07	9.39835e-07
ENSMUSG00000002980	Bcam	Bcam	57278	basal cell adhesion molecule	2.69183	-0.375926	33.1563	1.10514e-05	3.97438e-05
ENSMUSG00000031554	Adam5	Adam5	11499	a disintegrin and metallopeptidase domain 5	2.68885	-1.41418	12.0249	0.00235169	0.00516876
ENSMUSG00000047787	Flrt1	Flrt1	396184	fibronectin leucine rich transmembrane protein 1	2.68874	4.20506	267.836	2.82863e-13	7.65019e-12
ENSMUSG00000061298	Agbl4	Agbl4	78933	ATP/GTP binding protein-like 4	2.6856	-2.44783	7.33563	0.0133051	0.0248008
ENSMUSG00000097754	Ptgs2os2	Ptgs2os2	102639566	prostaglandin-endoperoxide synthase 2, opposite strand 2	2.68378	2.93571	197.001	5.20882e-12	9.42133e-11
ENSMUSG00000074272	Ceacam1	Ceacam1	26365	carcinoembryonic antigen-related cell adhesion molecule 1	2.67822	-2.27423	6.6069	0.0189386	0.0341972
ENSMUSG00000085936		ENSMUSG00000085936			2.67786	-0.201756	43.3457	1.77507e-06	7.65813e-06
ENSMUSG00000033618	Map3k13	Map3k13	71751	mitogen-activated protein kinase kinase kinase 13	2.6738	1.91512	198.25	4.90926e-12	8.94536e-11
ENSMUSG00000024593	Megf10	Megf10	70417	multiple EGF-like-domains 10	2.66798	1.8308	40.124	3.05687e-06	1.24918e-05
ENSMUSG00000028226	Mmp16	Mmp16	17389	matrix metallopeptidase 16	2.66293	4.10566	289.461	1.34042e-13	4.08804e-12
ENSMUSG00000046196	Ttc39d	Ttc39d	67737	tetratricopeptide repeat domain 39D	2.66184	-2.26165	12.8018	0.00181622	0.00409446
ENSMUSG00000037846	Rtkn2	Rtkn2	170799	rhotekin 2	2.65965	3.81143	423.485	3.28562e-15	1.78284e-13
ENSMUSG00000075272	Ttc30a2	Ttc30a2	620631	tetratricopeptide repeat domain 30A2	2.65674	-0.637192	51.5732	4.9869e-07	2.43831e-06
ENSMUSG00000097580		ENSMUSG00000097580			2.6547	-0.445536	31.8321	1.43865e-05	5.05955e-05
ENSMUSG00000097439		ENSMUSG00000097439			2.65326	0.54571	77.6616	1.98825e-08	1.34539e-07
ENSMUSG00000039629	Strip2	Strip2	320609	striatin interacting protein 2	2.64962	0.944129	88.7471	6.53577e-09	5.00542e-08
ENSMUSG00000046550	Spin2c	Spin2c	278240	spindlin family, member 2C	2.6495	-0.939967	26.5787	4.40755e-05	0.00014006
ENSMUSG00000022311	Csmd3	Csmd3	239420	CUB and Sushi multiple domains 3	2.64377	-3.04615	0.938563	0.346559	0.432532
ENSMUSG00000063611		ENSMUSG00000063611			2.64367	-2.36256	1.61227	0.219836	0.295792
ENSMUSG00000022762	Ncam2	Ncam2	17968	neural cell adhesion molecule 2	2.64362	-2.3805	2.80957	0.112442	0.165521
ENSMUSG00000026829	Gbgt1	Gbgt1	227671	globoside alpha-1,3-N-acetylgalactosaminyltransferase 1	2.64353	-2.15712	1.83581	0.193605	0.265566
ENSMUSG00000052160	Pld4	Pld4	104759	phospholipase D family, member 4	2.63377	-0.462283	21.6033	0.000144699	0.000413655
ENSMUSG00000019880	Rspo3	Rspo3	72780	R-spondin 3	2.63319	4.63275	89.2669	6.22121e-09	4.79226e-08
ENSMUSG00000087331	1810021B22Rik	1810021B22Rik	69120	RIKEN cDNA 1810021B22 gene	2.6313	-0.760303	43.6605	1.6858e-06	7.30968e-06
ENSMUSG00000068740	Celsr2	Celsr2	53883	cadherin, EGF LAG seven-pass G-type receptor 2	2.62987	-2.44793	16.2616	0.000620885	0.00154445
ENSMUSG00000116594		ENSMUSG00000116594			2.6266	0.137271	43.1938	1.81998e-06	7.83029e-06
ENSMUSG00000046854	Pip5kl1	Pip5kl1	227733	phosphatidylinositol-4-phosphate 5-kinase-like 1	2.62593	-0.229181	71.6056	3.85788e-08	2.43342e-07
ENSMUSG00000062960	Kdr	Kdr	16542	kinase insert domain protein receptor	2.62579	1.0955	91.7908	4.91253e-09	3.87616e-08
ENSMUSG00000085527		ENSMUSG00000085527			2.6254	-1.52765	22.0135	0.00013047	0.00037598
ENSMUSG00000102440	Pcdhga9	Pcdhga9	93717	protocadherin gamma subfamily A, 9	2.6236	-0.743542	54.1088	3.47392e-07	1.77736e-06
ENSMUSG00000059602	Syn3	Syn3	27204	synapsin III	2.62348	-1.29601	19.8897	0.000225663	0.000619377
ENSMUSG00000073412	Lst1	Lst1	16988	leukocyte specific transcript 1	2.62112	-2.08216	18.5601	0.00032313	0.000854314
ENSMUSG00000004791	Pgf	Pgf	18654	placental growth factor	2.61997	0.733577	112.464	8.50308e-10	8.17103e-09
ENSMUSG00000039713	Plekhg5	Plekhg5	269608	pleckstrin homology domain containing, family G (with RhoGef domain) member 5	2.61892	4.3831	523.33	4.05501e-16	3.15612e-14
ENSMUSG00000031070	Mrgprf	Mrgprf	211577	MAS-related GPR, member F	2.61326	3.33333	106.086	1.41581e-09	1.28786e-08
ENSMUSG00000089669	Tnfsf13	Tnfsf13	69583	tumor necrosis factor (ligand) superfamily, member 13	2.59683	-1.31946	12.9235	0.00174525	0.00395313
ENSMUSG00000032750	Gab3	Gab3	210710	growth factor receptor bound protein 2-associated protein 3	2.59409	0.0201325	44.3169	1.51514e-06	6.65353e-06
ENSMUSG00000107388	Gm42788	Gm42788	105242579	predicted gene 42788	2.59086	-1.39995	10.8169	0.00356581	0.00755457
ENSMUSG00000034981	Parm1	Parm1	231440	prostate androgen-regulated mucin-like protein 1	2.58786	-1.60499	26.8517	4.14531e-05	0.000132362
ENSMUSG00000029771	Irf5	Irf5	27056	interferon regulatory factor 5	2.58643	2.28305	170.605	1.98545e-11	2.95174e-10
ENSMUSG00000039798		ENSMUSG00000039798			2.58587	-2.29111	12.2976	0.00214605	0.00476434
ENSMUSG00000015476	Prrt1	Prrt1	260297	proline-rich transmembrane protein 1	2.58413	-2.68971	6.60646	0.0180045	0.0326785
ENSMUSG00000040187	Arntl2	Arntl2	272322	aryl hydrocarbon receptor nuclear translocator-like 2	2.58162	-1.77963	12.0774	0.00231045	0.00508861
ENSMUSG00000089687	Rab42	Rab42	242681	RAB42, member RAS oncogene family	2.57701	0.0253716	57.2326	2.26317e-07	1.20897e-06
ENSMUSG00000059013	Sh2d3c	Sh2d3c	27387	SH2 domain containing 3C	2.57299	1.84942	91.4472	5.07143e-09	3.98145e-08
ENSMUSG00000105374		ENSMUSG00000105374			2.56801	-2.33123	9.72864	0.00527469	0.0107843
ENSMUSG00000105695		ENSMUSG00000105695			2.56419	1.63267	105.146	1.52968e-09	1.37904e-08
ENSMUSG00000056043	Rgs9bp	Rgs9bp	243923	regulator of G-protein signalling 9 binding protein	2.56392	1.28459	92.8399	4.46015e-09	3.55755e-08
ENSMUSG00000110649		ENSMUSG00000110649			2.56126	-1.51323	24.4181	7.25998e-05	0.000220898
ENSMUSG00000117845		ENSMUSG00000117845			2.55983	-2.22308	13.0931	0.00165144	0.00375944
ENSMUSG00000086413		ENSMUSG00000086413			2.55977	-1.11314	24.2055	7.63576e-05	0.0002314
ENSMUSG00000032577	Mapkapk3	Mapkapk3	102626	mitogen-activated protein kinase-activated protein kinase 3	2.55758	3.33319	291.969	1.2334e-13	3.8021e-12
ENSMUSG00000006356	Crip2	Crip2	68337	cysteine rich protein 2	2.55631	3.54678	180.26	1.19241e-11	1.91331e-10
ENSMUSG00000056457	Prl2c3	Prl2c3	18812	prolactin family 2, subfamily c, member 3	2.55337	1.45203	9.45537	0.00583514	0.0118124
ENSMUSG00000040714	Klc3	Klc3	232943	kinesin light chain 3	2.55181	2.01397	98.9727	2.58046e-09	2.1833e-08
ENSMUSG00000041351	Rap1gap	Rap1gap	110351	Rap1 GTPase-activating protein	2.55117	2.45114	193.72	6.09506e-12	1.08453e-10
ENSMUSG00000038463	Olfml2b	Olfml2b	320078	olfactomedin-like 2B	2.54991	5.25436	130.74	2.23753e-10	2.50408e-09
ENSMUSG00000097993	Ptprv	Ptprv	13924	protein tyrosine phosphatase, receptor type, V	2.54781	-0.967257	14.5918	0.00102702	0.00244645
ENSMUSG00000039062	Anpep	Anpep	16790	alanyl (membrane) aminopeptidase	2.54163	-0.906576	51.2339	5.23919e-07	2.55007e-06
ENSMUSG00000022309	Angpt1	Angpt1	11600	angiopoietin 1	2.54053	6.99078	78.1016	1.89786e-08	1.2893e-07
ENSMUSG00000074203	G430095P16Rik	G430095P16Rik	619292	RIKEN cDNA G430095P16 gene	2.53797	0.469228	150.884	6.12896e-11	7.92664e-10
ENSMUSG00000020826	Nos2	Nos2	18126	nitric oxide synthase 2, inducible	2.53772	5.27899	44.8485	2.36142e-06	9.88533e-06
ENSMUSG00000085767		ENSMUSG00000085767			2.53677	1.51414	44.0985	1.56972e-06	6.85993e-06
ENSMUSG00000117278		ENSMUSG00000117278			2.52845	-0.175667	33.8006	9.74426e-06	3.54958e-05
ENSMUSG00000027220	Syt13	Syt13	80976	synaptotagmin XIII	2.52788	1.42791	45.1936	1.31606e-06	5.86315e-06
ENSMUSG00000029449	Rhof	Rhof	23912	ras homolog family member F (in filopodia)	2.52446	1.8968	149.159	6.8056e-11	8.74258e-10
ENSMUSG00000041607	Mbp	Mbp	17196	myelin basic protein	2.52422	2.56546	308.942	7.14389e-14	2.39536e-12
ENSMUSG00000090257		ENSMUSG00000090257			2.52398	-2.45614	13.2476	0.00157083	0.00359594
ENSMUSG00000105741		ENSMUSG00000105741			2.52228	-1.52697	31.0014	1.70356e-05	5.89714e-05
ENSMUSG00000022842	Ece2	Ece2	107522	endothelin converting enzyme 2	2.51793	0.335658	36.3271	6.03488e-06	2.29694e-05
ENSMUSG00000086416		ENSMUSG00000086416			2.51241	2.12029	135.498	1.62329e-10	1.89432e-09
ENSMUSG00000078794	Dact3	Dact3	629378	dishevelled-binding antagonist of beta-catenin 3	2.51091	2.4525	157.146	4.22728e-11	5.70749e-10
ENSMUSG00000065934	Gm25630	Gm25630	115487300	predicted gene, 25630	2.51004	-2.42597	7.50349	0.0124286	0.0233404
ENSMUSG00000036667	Tcaf1	Tcaf1	77574	TRPM8 channel-associated factor 1	2.50463	5.89911	209.732	2.89299e-12	5.68063e-11
ENSMUSG00000054723	Vmac	Vmac	106639	vimentin-type intermediate filament associated coiled-coil protein	2.50454	2.48106	105.378	1.50065e-09	1.35603e-08
ENSMUSG00000033594	Spata2l	Spata2l	78779	spermatogenesis associated 2-like	2.50294	0.438704	80.025	1.55231e-08	1.0758e-07
ENSMUSG00000033730	Egr3	Egr3	13655	early growth response 3	2.50288	1.69464	96.7033	3.14899e-09	2.60412e-08
ENSMUSG00000031840	Rab3a	Rab3a	19339	RAB3A, member RAS oncogene family	2.49799	2.56694	184.743	9.48925e-12	1.57553e-10
ENSMUSG00000113769	5033406O09Rik	5033406O09Rik	77675	RIKEN cDNA 5033406O09 gene	2.49647	-2.26976	16.9645	0.00050613	0.00128577
ENSMUSG00000023886	Smoc2	Smoc2	64074	SPARC related modular calcium binding 2	2.49514	0.636808	47.6722	8.92802e-07	4.12424e-06
ENSMUSG00000087159	Gm15246	Gm15246	101055907	predicted gene 15246	2.49377	0.545539	54.6168	3.23611e-07	1.6721e-06
ENSMUSG00000032068	Plet1	Plet1	76509	placenta expressed transcript 1	2.49279	-1.80145	18.6588	0.000314494	0.000832759
ENSMUSG00000049571	Cfap46	Cfap46	212124	cilia and flagella associated protein 46	2.49128	-2.52735	6.46782	0.0190939	0.0344343
ENSMUSG00000053216	Btn2a2	Btn2a2	238555	butyrophilin, subfamily 2, member A2	2.48861	-0.823502	30.4558	1.90651e-05	6.53307e-05
ENSMUSG00000067925	Rtl8a	Rtl8a	66158	retrotransposon Gag like 8A	2.48802	1.72889	99.2725	2.5142e-09	2.13564e-08
ENSMUSG00000031980	Agt	Agt	11606	angiotensinogen (serpin peptidase inhibitor, clade A, member 8)	2.48491	-2.92355	4.66912	0.0439835	0.0724051
ENSMUSG00000032281	Acsbg1	Acsbg1	94180	acyl-CoA synthetase bubblegum family member 1	2.4845	2.24265	29.4665	2.34575e-05	7.90541e-05
ENSMUSG00000027867	Spag17	Spag17	74362	sperm associated antigen 17	2.48351	-2.6192	24.2729	7.51435e-05	0.000227988
ENSMUSG00000048644	Ctxn1	Ctxn1	330695	cortexin 1	2.48285	5.40056	187.2	8.39068e-12	1.41776e-10
ENSMUSG00000058498	Rnf207	Rnf207	433809	ring finger protein 207	2.48173	-1.54877	19.3561	0.000260234	0.000703598
ENSMUSG00000079008	Gm14124	Gm14124	100216455	predicted gene 14124	2.4812	-1.34719	16.2009	0.000632072	0.00157023
ENSMUSG00000027408	Cpxm1	Cpxm1	56264	carboxypeptidase X 1 (M14 family)	2.47964	1.16787	48.6925	7.64185e-07	3.57995e-06
ENSMUSG00000096214		ENSMUSG00000096214			2.47952	-1.81214	13.0635	0.00166743	0.00379385
ENSMUSG00000088075		ENSMUSG00000088075			2.47898	-0.752635	26.9562	4.04954e-05	0.000129521
ENSMUSG00000085803		ENSMUSG00000085803			2.47868	-1.37148	10.5973	0.00385386	0.00810294
ENSMUSG00000037509	Arhgef4	Arhgef4	226970	Rho guanine nucleotide exchange factor (GEF) 4	2.46326	0.692498	53.7444	3.65636e-07	1.86074e-06
ENSMUSG00000029468	P2rx7	P2rx7	18439	purinergic receptor P2X, ligand-gated ion channel, 7	2.45738	-0.508657	54.8608	3.12828e-07	1.62224e-06
ENSMUSG00000031549	Ido2	Ido2	209176	indoleamine 2,3-dioxygenase 2	2.45661	-2.16658	14.0699	0.00120857	0.00283456
ENSMUSG00000038859	Baiap2l1	Baiap2l1	66898	BAI1-associated protein 2-like 1	2.45447	2.73301	197.098	5.18474e-12	9.38766e-11
ENSMUSG00000101059		ENSMUSG00000101059			2.45415	-1.7307	13.4904	0.00145271	0.00334782
ENSMUSG00000038777	Sema6c	Sema6c	20360	sema domain, transmembrane domain (TM), and cytoplasmic domain, (semaphorin) 6C	2.45188	2.15243	43.1618	1.82959e-06	7.86771e-06
ENSMUSG00000003032	Klf4	Klf4	16600	Kruppel-like factor 4 (gut)	2.45052	4.89737	243.432	7.05159e-13	1.68464e-11
ENSMUSG00000054256	Msi1	Msi1	17690	musashi RNA-binding protein 1	2.44774	1.14034	55.5263	2.85369e-07	1.49198e-06
ENSMUSG00000030592	Ryr1	Ryr1	20190	ryanodine receptor 1, skeletal muscle	2.44756	1.78508	69.3602	4.98878e-08	3.05707e-07
ENSMUSG00000029304	Spp1	Spp1	20750	secreted phosphoprotein 1	2.44644	7.94876	61.2373	1.33961e-07	7.48624e-07
ENSMUSG00000004187	Kifc2	Kifc2	16581	kinesin family member C2	2.44553	0.797928	52.1773	4.57003e-07	2.25823e-06
ENSMUSG00000110986		ENSMUSG00000110986			2.44374	-0.463979	29.9284	2.12822e-05	7.23039e-05
ENSMUSG00000041012	Cmtm8	Cmtm8	70031	CKLF-like MARVEL transmembrane domain containing 8	2.44032	0.356314	29.4537	2.35215e-05	7.92387e-05
ENSMUSG00000108076		ENSMUSG00000108076			2.4386	-1.11951	20.7752	0.000178923	0.000500594
ENSMUSG00000051029	Serpinb1b	Serpinb1b	282663	serine (or cysteine) peptidase inhibitor, clade B, member 1b	2.43492	-1.42234	14.4023	0.00108921	0.002581
ENSMUSG00000028661	Epha8	Epha8	13842	Eph receptor A8	2.43286	-1.33529	8.39382	0.00873343	0.0169821
ENSMUSG00000034664	Itga2b	Itga2b	16399	integrin alpha 2b	2.43257	1.53943	76.5718	2.23318e-08	1.48945e-07
ENSMUSG00000028041	Adam15	Adam15	11490	a disintegrin and metallopeptidase domain 15 (metargidin)	2.43133	6.50077	2451.64	6.78765e-23	2.91886e-19
ENSMUSG00000030089	Slc41a3	Slc41a3	71699	solute carrier family 41, member 3	2.42716	2.16377	62.2913	1.17199e-07	6.64232e-07
ENSMUSG00000032827	Ppp1r9a	Ppp1r9a	243725	protein phosphatase 1, regulatory subunit 9A	2.4266	-1.64176	10.6705	0.00375507	0.00792138
ENSMUSG00000049721	Gal3st1	Gal3st1	53897	galactose-3-O-sulfotransferase 1	2.42638	-0.378024	12.6642	0.0019003	0.00426725
ENSMUSG00000025268	Maged2	Maged2	80884	MAGE family member D2	2.42626	5.99056	98.0116	2.80618e-09	2.35001e-08
ENSMUSG00000021903	Galnt15	Galnt15	78754	polypeptide N-acetylgalactosaminyltransferase 15	2.41793	-1.18489	14.6241	0.0010168	0.00242444
ENSMUSG00000014164	Klhl3	Klhl3	100503085	kelch-like 3	2.41734	-1.92161	5.68899	0.0267743	0.0465619
ENSMUSG00000031298	Adgrg2	Adgrg2	237175	adhesion G protein-coupled receptor G2	2.4152	4.71707	445.943	1.9749e-15	1.18398e-13
ENSMUSG00000021379	Id4	Id4	15904	inhibitor of DNA binding 4	2.41445	0.222575	43.843	1.63633e-06	7.11128e-06
ENSMUSG00000096051	Vmn1r40	Vmn1r40	113855	vomeronasal 1 receptor 40	2.41361	-2.90033	5.55094	0.0296171	0.0508478
ENSMUSG00000113529		ENSMUSG00000113529			2.41108	0.789808	81.4053	1.34704e-08	9.46891e-08
ENSMUSG00000108143		ENSMUSG00000108143			2.41042	-0.340757	28.566	2.84366e-05	9.39024e-05
ENSMUSG00000036641	Ccdc148	Ccdc148	227933	coiled-coil domain containing 148	2.4089	-0.486991	46.156	1.13e-06	5.10966e-06
ENSMUSG00000053702	Nebl	Nebl	74103	nebulette	2.40831	0.673282	12.6978	0.00187938	0.00422633
ENSMUSG00000024866	Acy3	Acy3	71670	aspartoacylase (aminoacylase) 3	2.40638	2.80386	104.801	1.57395e-09	1.41155e-08
ENSMUSG00000029135	Fosl2	Fosl2	14284	fos-like antigen 2	2.40473	8.5335	381.662	9.1184e-15	4.26211e-13
ENSMUSG00000022146	Osmr	Osmr	18414	oncostatin M receptor	2.40455	7.46158	319.693	5.12811e-14	1.81126e-12
ENSMUSG00000058420	Syt17	Syt17	110058	synaptotagmin XVII	2.40212	1.46419	61.8778	1.23484e-07	6.95952e-07
ENSMUSG00000028278	Rragd	Rragd	52187	Ras-related GTP binding D	2.40135	2.36914	60.3941	1.49269e-07	8.2559e-07
ENSMUSG00000030303	Far2	Far2	330450	fatty acyl CoA reductase 2	2.39904	-1.55363	14.277	0.00113259	0.00267165
ENSMUSG00000053693	Mast1	Mast1	56527	microtubule associated serine/threonine kinase 1	2.39864	-2.59376	22.364	0.000119527	0.000347176
ENSMUSG00000109111		ENSMUSG00000109111			2.39729	-2.4051	4.47758	0.0467049	0.0763878
ENSMUSG00000102398		ENSMUSG00000102398			2.39533	-1.89339	10.8573	0.0035155	0.00745623
ENSMUSG00000110030		ENSMUSG00000110030			2.39465	-1.00185	27.2013	3.83424e-05	0.000123
ENSMUSG00000036106	Prr5	Prr5	109270	proline rich 5 (renal)	2.39301	1.74288	179.292	1.25354e-11	1.9943e-10
ENSMUSG00000056679	Gpr173	Gpr173	70771	G-protein coupled receptor 173	2.39229	3.32549	560.914	2.03572e-16	1.77748e-14
ENSMUSG00000024697	Gna14	Gna14	14675	guanine nucleotide binding protein, alpha 14	2.38986	-1.65744	17.9694	0.000380625	0.00099184
ENSMUSG00000074731	Zfp345	Zfp345	545471	zinc finger protein 345	2.38884	1.22797	107.634	1.24813e-09	1.15736e-08
ENSMUSG00000064147	Rab44	Rab44	442827	RAB44, member RAS oncogene family	2.38158	-1.64587	14.9642	0.000915907	0.00220475
ENSMUSG00000062151	Unc13c	Unc13c	208898	unc-13 homolog C	2.38154	0.953199	45.635	1.22686e-06	5.49994e-06
ENSMUSG00000026126	Ptpn18	Ptpn18	19253	protein tyrosine phosphatase, non-receptor type 18	2.37991	-1.74775	11.9655	0.00239932	0.00526412
ENSMUSG00000118310		ENSMUSG00000118310			2.37755	0.587719	37.7217	4.67594e-06	1.823e-05
ENSMUSG00000092241	Gm20522	Gm20522	105245272	predicted gene 20522	2.37727	-1.32092	24.3863	7.31493e-05	0.000222461
ENSMUSG00000045136	Tubb2b	Tubb2b	73710	tubulin, beta 2B class IIB	2.3764	5.0261	397.657	6.09746e-15	3.02175e-13
ENSMUSG00000044362	Ccdc89	Ccdc89	70054	coiled-coil domain containing 89	2.37559	-0.612581	30.9049	1.73764e-05	6.00184e-05
ENSMUSG00000045394	Epcam	Epcam	17075	epithelial cell adhesion molecule	2.37554	-2.46338	10.4795	0.00401894	0.00841648
ENSMUSG00000020758	Itgb4	Itgb4	192897	integrin beta 4	2.37333	-0.379785	30.7749	1.78478e-05	6.15042e-05
ENSMUSG00000024743	Syt7	Syt7	54525	synaptotagmin VII	2.37292	5.89267	120.184	4.73608e-10	4.87524e-09
ENSMUSG00000004952	Rasa4	Rasa4	54153	RAS p21 protein activator 4	2.372	3.44821	119.401	5.018e-10	5.12861e-09
ENSMUSG00000086881		ENSMUSG00000086881			2.37134	-0.633146	17.3858	0.000448689	0.00115373
ENSMUSG00000041205	Map6d1	Map6d1	208158	MAP6 domain containing 1	2.37106	-0.741362	20.9184	0.000172417	0.000484124
ENSMUSG00000000290	Itgb2	Itgb2	16414	integrin beta 2	2.36907	0.421316	31.7536	1.46163e-05	5.13406e-05
ENSMUSG00000087519	AV039307	AV039307	100502700	expressed sequence AV039307	2.36807	-1.82589	12.0856	0.00230406	0.00507779
ENSMUSG00000033644	Piwil2	Piwil2	57746	piwi-like RNA-mediated gene silencing 2	2.36791	-1.63505	17.8998	0.00038811	0.00100966
ENSMUSG00000037579	Kcnh3	Kcnh3	16512	potassium voltage-gated channel, subfamily H (eag-related), member 3	2.36608	-1.71887	7.91577	0.0105366	0.0201534
ENSMUSG00000115151		ENSMUSG00000115151			2.36501	-2.38929	12.2756	0.00216192	0.00479464
ENSMUSG00000028080	Lrba	Lrba	80877	LPS-responsive beige-like anchor	2.36476	5.11736	267.37	2.87628e-13	7.75468e-12
ENSMUSG00000050132	Sarm1	Sarm1	237868	sterile alpha and HEAT/Armadillo motif containing 1	2.35937	0.74372	65.153	8.22282e-08	4.81747e-07
ENSMUSG00000107552		ENSMUSG00000107552			2.35805	-2.0847	6.45731	0.0191795	0.0345742
ENSMUSG00000035211	Xrra1	Xrra1	446101	X-ray radiation resistance associated 1	2.35692	-1.32096	13.4921	0.00145195	0.0033465
ENSMUSG00000041439	Mfsd6	Mfsd6	98682	major facilitator superfamily domain containing 6	2.35363	2.17568	50.9258	5.48049e-07	2.65549e-06
ENSMUSG00000097328	Tnfsf12	Tnfsf12	21944	tumor necrosis factor (ligand) superfamily, member 12	2.35128	2.64522	87.5782	7.30877e-09	5.53825e-08
ENSMUSG00000045667	Smtnl2	Smtnl2	276829	smoothelin-like 2	2.35008	0.605135	27.3653	3.69726e-05	0.000118939
ENSMUSG00000032482	Cspg5	Cspg5	29873	chondroitin sulfate proteoglycan 5	2.34818	-0.756158	29.8262	2.17434e-05	7.37253e-05
ENSMUSG00000074039	4930520O04Rik	4930520O04Rik	75116	RIKEN cDNA 4930520O04 gene	2.34722	0.663597	21.1723	0.000161512	0.000456561
ENSMUSG00000000958	Slc7a7	Slc7a7	20540	solute carrier family 7 (cationic amino acid transporter, y+ system), member 7	2.34489	0.419717	39.673	3.30638e-06	1.34071e-05
ENSMUSG00000045094	Arhgef37	Arhgef37	328967	Rho guanine nucleotide exchange factor (GEF) 37	2.34397	-1.67826	9.54209	0.00565043	0.0114818
ENSMUSG00000030600	Lrfn1	Lrfn1	80749	leucine rich repeat and fibronectin type III domain containing 1	2.3434	2.86986	273.942	2.27821e-13	6.38232e-12
ENSMUSG00000040380	Cbln3	Cbln3	56410	cerebellin 3 precursor protein	2.34109	-0.888086	13.4474	0.00147291	0.00339117
ENSMUSG00000031618	Nr3c2	Nr3c2	110784	nuclear receptor subfamily 3, group C, member 2	2.34103	1.02873	12.8836	0.00176821	0.00399671
ENSMUSG00000058656	Samd12	Samd12	320679	sterile alpha motif domain containing 12	2.34098	1.33377	24.3699	7.34331e-05	0.000223235
ENSMUSG00000087292		ENSMUSG00000087292			2.34015	-1.45097	16.3225	0.0006099	0.0015202
ENSMUSG00000000552	Zfp385a	Zfp385a	29813	zinc finger protein 385A	2.33669	5.69351	157.331	4.18202e-11	5.65723e-10
ENSMUSG00000015134	Aldh1a3	Aldh1a3	56847	aldehyde dehydrogenase family 1, subfamily A3	2.33559	-1.12477	18.6588	0.000314492	0.000832759
ENSMUSG00000020175	Rab36	Rab36	76877	RAB36, member RAS oncogene family	2.33412	1.99316	66.1824	7.25998e-08	4.30468e-07
ENSMUSG00000043614	Vps37d	Vps37d	194309	vacuolar protein sorting 37D	2.33219	0.716335	75.8004	2.4265e-08	1.59611e-07
ENSMUSG00000022099	Dmtn	Dmtn	13829	dematin actin binding protein	2.33102	1.73075	105.234	1.51862e-09	1.36979e-08
ENSMUSG00000022096	Hr	Hr	15460	lysine demethylase and nuclear receptor corepressor	2.32588	4.82212	179.246	1.25657e-11	1.9943e-10
ENSMUSG00000044646	Zbtb7c	Zbtb7c	207259	zinc finger and BTB domain containing 7C	2.31889	3.1361	58.8544	1.82424e-07	9.92998e-07
ENSMUSG00000116056		ENSMUSG00000116056			2.31636	-0.746867	8.91298	0.00715416	0.0141904
ENSMUSG00000063594	Gng8	Gng8	14709	guanine nucleotide binding protein (G protein), gamma 8	2.3161	-1.08689	25.7097	5.37137e-05	0.000167773
ENSMUSG00000028051	Hcn3	Hcn3	15168	hyperpolarization-activated, cyclic nucleotide-gated K+ 3	2.31608	0.07783	53.6974	3.68066e-07	1.87089e-06
ENSMUSG00000000531	Tamalin	Tamalin	56149	trafficking regulator and scaffold protein tamalin	2.31263	3.84652	175.046	1.56547e-11	2.39783e-10
ENSMUSG00000108049		ENSMUSG00000108049			2.30983	1.2945	28.4382	2.92331e-05	9.63291e-05
ENSMUSG00000103793	Pcdhga6	Pcdhga6	93714	protocadherin gamma subfamily A, 6	2.30948	0.837518	59.2418	1.73381e-07	9.46771e-07
ENSMUSG00000038860	Garnl3	Garnl3	99326	GTPase activating RANGAP domain-like 3	2.30567	2.47502	231.035	1.15918e-12	2.57278e-11
ENSMUSG00000056486	Chn1	Chn1	108699	chimerin 1	2.30428	-1.03028	15.8139	0.000708797	0.00174147
ENSMUSG00000039563	2210406O10Rik	2210406O10Rik	76710	RIKEN cDNA 2210406O10 gene	2.29945	-0.9504	18.9192	0.000292897	0.000782437
ENSMUSG00000097888	Gm26682	Gm26682	102637682	predicted gene, 26682	2.298	-2.16366	6.27046	0.0207746	0.0371575
ENSMUSG00000042821	Snai1	Snai1	20613	snail family zinc finger 1	2.29653	5.79698	440.601	2.22407e-15	1.30568e-13
ENSMUSG00000044583	Tlr7	Tlr7	170743	toll-like receptor 7	2.29562	1.67751	100.164	2.32799e-09	1.99222e-08
ENSMUSG00000026556	Vangl2	Vangl2	93840	VANGL planar cell polarity 2	2.29554	4.2122	168.277	2.25391e-11	3.30234e-10
ENSMUSG00000078995	Zfp456	Zfp456	408065	zinc finger protein 456	2.29495	0.303974	79.1179	1.7058e-08	1.17179e-07
ENSMUSG00000005986	Ankrd13d	Ankrd13d	68423	ankyrin repeat domain 13 family, member D	2.29489	1.1461	145.932	8.30242e-11	1.04546e-09
ENSMUSG00000072568	Lratd2	Lratd2	399603	LRAT domain containing 1	2.29484	3.8601	114.732	7.13484e-10	6.985e-09
ENSMUSG00000028266	Lmo4	Lmo4	16911	LIM domain only 4	2.28698	7.10164	246.033	6.37215e-13	1.53803e-11
ENSMUSG00000053615		ENSMUSG00000053615			2.28203	0.393116	33.6032	1.01258e-05	3.67456e-05
ENSMUSG00000039058	Ak5	Ak5	229949	adenylate kinase 5	2.28157	2.73878	300.399	9.3699e-14	3.04672e-12
ENSMUSG00000016386	Mpped2	Mpped2	77015	metallophosphoesterase domain containing 2	2.2788	-2.01251	4.43631	0.047634	0.0777522
ENSMUSG00000048148	Nwd1	Nwd1	319555	NACHT and WD repeat domain containing 1	2.27875	-2.29074	4.55196	0.046436	0.0759914
ENSMUSG00000046329	Slc25a23	Slc25a23	66972	solute carrier family 25 (mitochondrial carrier; phosphate carrier), member 23	2.27696	3.57852	181.142	1.13957e-11	1.84747e-10
ENSMUSG00000007872	Id3	Id3	15903	inhibitor of DNA binding 3	2.26799	6.37777	330.62	3.70025e-14	1.39274e-12
ENSMUSG00000027544	Nfatc2	Nfatc2	18019	nuclear factor of activated T cells, cytoplasmic, calcineurin dependent 2	2.26765	2.65406	76.5595	2.23611e-08	1.49025e-07
ENSMUSG00000042678	Myo15	Myo15	17910	myosin XV	2.26736	-2.49451	4.59672	0.0441357	0.0726348
ENSMUSG00000020053	Igf1	Igf1	16000	insulin-like growth factor 1	2.26507	0.433017	3.56035	0.0733547	0.113704
ENSMUSG00000103404		ENSMUSG00000103404			2.26249	-1.99667	14.3119	0.0011203	0.00264594
ENSMUSG00000041000	Trim62	Trim62	67525	tripartite motif-containing 62	2.26114	2.30478	86.6171	8.01979e-09	5.98475e-08
ENSMUSG00000116480		ENSMUSG00000116480			2.26091	-1.82939	13.3995	0.00149574	0.00343776
ENSMUSG00000038060	Dlec1	Dlec1	320256	deleted in lung and esophageal cancer 1	2.26013	-1.2459	40.4446	2.8921e-06	1.18728e-05
ENSMUSG00000109568		ENSMUSG00000109568			2.25967	-0.814598	18.1746	0.000359468	0.000940699
ENSMUSG00000085165		ENSMUSG00000085165			2.25547	-2.08829	10.9871	0.00335889	0.00715495
ENSMUSG00000041073	Nacad	Nacad	192950	NAC alpha domain containing	2.2547	-1.53424	13.0547	0.00167217	0.00380212
ENSMUSG00000049649	Gpr3	Gpr3	14748	G-protein coupled receptor 3	2.25104	-2.0538	20.0172	0.000218175	0.000600644
ENSMUSG00000063873	Slc24a3	Slc24a3	94249	solute carrier family 24 (sodium/potassium/calcium exchanger), member 3	2.24898	5.76774	74.6954	2.73621e-08	1.78346e-07
ENSMUSG00000066175		ENSMUSG00000066175			2.24792	-0.0759032	48.7502	7.57552e-07	3.55252e-06
ENSMUSG00000020014	Cfap54	Cfap54	380654	cilia and flagella associated protein 54	2.24368	-2.15791	15.9242	0.000685935	0.00168964
ENSMUSG00000042564	Fam227a	Fam227a	75729	family with sequence similarity 227, member A	2.24243	0.80453	44.1223	1.56366e-06	6.84217e-06
ENSMUSG00000006711	D130043K22Rik	D130043K22Rik	210108	RIKEN cDNA D130043K22 gene	2.24134	-1.35737	20.3067	0.000202163	0.000560871
ENSMUSG00000079487	Med12	Med12	59024	mediator complex subunit 12	2.24012	6.6188	311.07	6.68442e-14	2.26336e-12
ENSMUSG00000031970	Dbndd1	Dbndd1	72185	dysbindin (dystrobrevin binding protein 1) domain containing 1	2.23481	0.238866	45.1421	1.32693e-06	5.90392e-06
ENSMUSG00000042567	Nek10	Nek10	674895	NIMA (never in mitosis gene a)- related kinase 10	2.23382	0.321253	53.2273	3.93349e-07	1.98591e-06
ENSMUSG00000028020	Glrb	Glrb	14658	glycine receptor, beta subunit	2.23379	0.926615	47.4551	9.23133e-07	4.24794e-06
ENSMUSG00000047793	Sned1	Sned1	208777	sushi, nidogen and EGF-like domains 1	2.23364	5.728	61.5291	1.29071e-07	7.23885e-07
ENSMUSG00000072214	Septin5	Septin5	18951	septin 5	2.2301	2.56114	125.61	3.19927e-10	3.43084e-09
ENSMUSG00000010721	Lmbr1	Lmbr1	56873	limb region 1	2.22877	0.544363	48.7564	1.34068e-06	5.96049e-06
ENSMUSG00000032363	Adamts7	Adamts7	108153	a disintegrin-like and metallopeptidase (reprolysin type) with thrombospondin type 1 motif, 7	2.22743	5.27627	92.4306	4.63096e-09	3.68041e-08
ENSMUSG00000104860		ENSMUSG00000104860			2.22069	-2.00719	5.318	0.0316142	0.0538625
ENSMUSG00000020902	Ntn1	Ntn1	18208	netrin 1	2.21855	7.92149	107.183	1.29459e-09	1.19209e-08
ENSMUSG00000003354	Ccdc65	Ccdc65	105833	coiled-coil domain containing 65	2.21855	0.121642	31.5375	1.52703e-05	5.34087e-05
ENSMUSG00000021611	Tert	Tert	21752	telomerase reverse transcriptase	2.21484	2.55974	131.273	2.15745e-10	2.42168e-09
ENSMUSG00000021404	Serpinb9c	Serpinb9c	20707	serine (or cysteine) peptidase inhibitor, clade B, member 9c	2.2123	-1.7324	14.1285	0.00118653	0.00278475
ENSMUSG00000117901		ENSMUSG00000117901			2.21172	0.386077	35.9566	6.46511e-06	2.44401e-05
ENSMUSG00000087222		ENSMUSG00000087222			2.21013	-0.814313	41.144	2.56549e-06	1.06617e-05
ENSMUSG00000105431		ENSMUSG00000105431			2.20601	-2.13511	8.00859	0.0101564	0.0194782
ENSMUSG00000085620		ENSMUSG00000085620			2.20236	-2.13793	7.4288	0.0128104	0.0239774
ENSMUSG00000028339	Col15a1	Col15a1	12819	collagen, type XV, alpha 1	2.20221	-1.6482	13.5164	0.00144066	0.00332316
ENSMUSG00000025017	Pik3ap1	Pik3ap1	83490	phosphoinositide-3-kinase adaptor protein 1	2.20198	-2.24399	5.8748	0.0246678	0.0432397
ENSMUSG00000087578		ENSMUSG00000087578			2.19946	-0.552759	22.054	0.000129151	0.000372615
ENSMUSG00000006462	A530013C23Rik	A530013C23Rik	329562	RIKEN cDNA A530013C23 gene	2.19758	0.294248	39.0486	3.68945e-06	1.4793e-05
ENSMUSG00000028040	Efna4	Efna4	13639	ephrin A4	2.19674	3.75486	224.33	1.53252e-12	3.2828e-11
ENSMUSG00000086851	A430108G06Rik	A430108G06Rik	319650	RIKEN cDNA A430108G06 gene	2.19586	-1.19689	35.9639	6.45627e-06	2.44129e-05
ENSMUSG00000107476	Zfp862-ps	Zfp862-ps	58894	zinc finger protein 862, pseudogene	2.1956	2.7537	349.869	2.13307e-14	8.7152e-13
ENSMUSG00000002504	Slc9a3r2	Slc9a3r2	65962	solute carrier family 9 (sodium/hydrogen exchanger), member 3 regulator 2	2.19545	3.64803	415.722	3.94136e-15	2.0787e-13
ENSMUSG00000023951	Vegfa	Vegfa	22339	vascular endothelial growth factor A	2.19469	6.2443	203.259	3.88486e-12	7.35132e-11
ENSMUSG00000090235	Gm16244	Gm16244	102637720	predicted gene 16244	2.19046	-0.964596	40.8857	2.68113e-06	1.11048e-05
ENSMUSG00000085929		ENSMUSG00000085929			2.19046	-0.181746	57.1597	2.28547e-07	1.21899e-06
ENSMUSG00000086247	Gm15787	Gm15787	100504007	predicted gene 15787	2.18969	0.224475	47.6453	8.96503e-07	4.13869e-06
ENSMUSG00000043631	Ecm2	Ecm2	407800	extracellular matrix protein 2, female organ and adipocyte specific	2.18836	-0.671907	38.6867	3.93361e-06	1.56553e-05
ENSMUSG00000040867	Begain	Begain	380785	brain-enriched guanylate kinase-associated	2.18806	-2.13484	8.11412	0.00974245	0.0187554
ENSMUSG00000104610	Gm567	Gm567	229861	predicted gene 567	2.18751	0.223792	22.2777	0.000122125	0.000354067
ENSMUSG00000001227	Sema6b	Sema6b	20359	sema domain, transmembrane domain (TM), and cytoplasmic domain, (semaphorin) 6B	2.18433	2.57833	178.221	1.32526e-11	2.08081e-10
ENSMUSG00000105979		ENSMUSG00000105979			2.18351	-2.47499	6.12412	0.022128	0.0393044
ENSMUSG00000031891	Hsd11b2	Hsd11b2	15484	hydroxysteroid 11-beta dehydrogenase 2	2.18194	-1.51331	11.9681	0.00239722	0.00526018
ENSMUSG00000021062	Rab15	Rab15	104886	RAB15, member RAS oncogene family	2.18105	2.29028	116.339	6.31242e-10	6.27267e-09
ENSMUSG00000040430	Pitpnc1	Pitpnc1	71795	phosphatidylinositol transfer protein, cytoplasmic 1	2.1807	3.90787	55.1129	3.02097e-07	1.57133e-06
ENSMUSG00000002257	Def6	Def6	23853	differentially expressed in FDCP 6	2.18057	-0.808076	23.3477	9.38481e-05	0.00027842
ENSMUSG00000047496	Rnf152	Rnf152	320311	ring finger protein 152	2.17732	-0.0340123	8.29763	0.00906672	0.0175607
ENSMUSG00000110710		ENSMUSG00000110710			2.17475	-0.109531	24.0033	8.01318e-05	0.000241773
ENSMUSG00000022440	C1qtnf6	C1qtnf6	72709	C1q and tumor necrosis factor related protein 6	2.17439	4.69652	65.7151	7.68081e-08	4.52793e-07
ENSMUSG00000025743	Sdc3	Sdc3	20970	syndecan 3	2.17429	7.19804	219.907	1.85022e-12	3.83441e-11
ENSMUSG00000033597	Caskin1	Caskin1	268932	CASK interacting protein 1	2.17249	-2.15112	7.23618	0.0146819	0.0271114
ENSMUSG00000022469	Rapgef3	Rapgef3	223864	Rap guanine nucleotide exchange factor (GEF) 3	2.1721	3.2219	167.654	2.33226e-11	3.39688e-10
ENSMUSG00000032066	Bco2	Bco2	170752	beta-carotene oxygenase 2	2.17132	-1.13531	4.89689	0.0396281	0.0659867
ENSMUSG00000046523	Kctd4	Kctd4	67516	potassium channel tetramerisation domain containing 4	2.16963	-1.33767	10.3944	0.00414306	0.00866336
ENSMUSG00000087028	Gm13387	Gm13387	329358	predicted gene 13387	2.16811	-0.909941	19.4372	0.000254622	0.000689833
ENSMUSG00000078302	Foxd1	Foxd1	15229	forkhead box D1	2.16791	2.17774	127.407	2.8186e-10	3.05885e-09
ENSMUSG00000039481	Nrtn	Nrtn	18188	neurturin	2.16768	-2.01961	12.285	0.0021551	0.00478198
ENSMUSG00000038257	Glra3	Glra3	110304	glycine receptor, alpha 3 subunit	2.16595	-0.942974	13.9449	0.00125714	0.00293846
ENSMUSG00000033287	Kctd17	Kctd17	72844	potassium channel tetramerisation domain containing 17	2.1659	6.52561	929.759	1.28659e-18	2.57333e-16
ENSMUSG00000044313	Mab21l3	Mab21l3	242125	mab-21-like 3	2.16295	-2.17314	6.77223	0.016792	0.0306396
ENSMUSG00000020057	Dram1	Dram1	71712	DNA-damage regulated autophagy modulator 1	2.16151	4.439	84.0279	1.03425e-08	7.52547e-08
ENSMUSG00000039004	Bmp6	Bmp6	12161	bone morphogenetic protein 6	2.16129	-1.71124	14.7707	0.00097187	0.00232635
ENSMUSG00000050914	Ankrd37	Ankrd37	654824	ankyrin repeat domain 37	2.15773	0.548295	53.9573	3.54856e-07	1.81231e-06
ENSMUSG00000031860	Pbx4	Pbx4	80720	pre B cell leukemia homeobox 4	2.14972	0.797826	45.8744	1.18126e-06	5.31075e-06
ENSMUSG00000050538		ENSMUSG00000050538			2.14934	1.35381	127.906	2.72207e-10	2.96908e-09
ENSMUSG00000097805		ENSMUSG00000097805			2.14881	-1.31294	13.1402	0.0016264	0.00371031
ENSMUSG00000034818	Celf5	Celf5	319586	CUGBP, Elav-like family member 5	2.14731	-0.216511	28.1546	3.10887e-05	0.000101777
ENSMUSG00000032514	Ttc21a	Ttc21a	74052	tetratricopeptide repeat domain 21A	2.14686	-1.46046	7.18217	0.0141671	0.0262228
ENSMUSG00000040258	Nxph4	Nxph4	104080	neurexophilin 4	2.14561	0.123236	33.9544	9.45797e-06	3.45502e-05
ENSMUSG00000017314	Mpp2	Mpp2	50997	membrane protein, palmitoylated 2 (MAGUK p55 subfamily member 2)	2.14472	4.85883	126.525	2.99889e-10	3.23005e-09
ENSMUSG00000117725		ENSMUSG00000117725			2.14099	0.279173	70.8746	4.19167e-08	2.62185e-07
ENSMUSG00000030088	Aldh1l1	Aldh1l1	107747	aldehyde dehydrogenase 1 family, member L1	2.1399	-0.0642879	9.41416	0.00592527	0.0119738
ENSMUSG00000052676	Zmat1	Zmat1	215693	zinc finger, matrin type 1	2.13916	2.22731	105.097	1.53594e-09	1.38251e-08
ENSMUSG00000087589		ENSMUSG00000087589			2.13317	0.319725	62.2093	1.18418e-07	6.70476e-07
ENSMUSG00000030074	Gxylt2	Gxylt2	232313	glucoside xylosyltransferase 2	2.13008	8.55736	71.428	3.93618e-08	2.47736e-07
ENSMUSG00000096727	Psmb9	Psmb9	16912	proteasome (prosome, macropain) subunit, beta type 9 (large multifunctional peptidase 2)	2.12895	-0.266016	13.1578	0.00161715	0.00369215
ENSMUSG00000083833		ENSMUSG00000083833			2.12893	0.355395	5.69947	0.0266502	0.0463722
ENSMUSG00000104871		ENSMUSG00000104871			2.1286	-1.6352	8.48449	0.00843175	0.0164457
ENSMUSG00000026070	Il18r1	Il18r1	16182	interleukin 18 receptor 1	2.1246	-1.86537	12.1244	0.00227425	0.00502046
ENSMUSG00000047181	Samd14	Samd14	217125	sterile alpha motif domain containing 14	2.12376	4.78641	174.748	1.5904e-11	2.43169e-10
ENSMUSG00000041120	Nbl1	Nbl1	17965	NBL1, DAN family BMP antagonist	2.12371	3.82374	73.8244	3.01097e-08	1.94049e-07
ENSMUSG00000036437	Npy1r	Npy1r	18166	neuropeptide Y receptor Y1	2.12178	-2.0575	6.48896	0.0198829	0.0356963
ENSMUSG00000047150	1700001C19Rik	1700001C19Rik	75462	RIKEN cDNA 1700001C19 gene	2.12152	-2.22546	5.03544	0.0578339	0.0923506
ENSMUSG00000041329	Atp1b2	Atp1b2	11932	ATPase, Na+/K+ transporting, beta 2 polypeptide	2.12101	-0.537962	5.85805	0.0248499	0.0435412
ENSMUSG00000060176	Kif27	Kif27	75050	kinesin family member 27	2.12052	2.06902	218.096	2.00063e-12	4.09676e-11
ENSMUSG00000044626	Liph	Liph	239759	lipase, member H	2.11913	-0.145797	44.7524	1.4124e-06	6.25024e-06
ENSMUSG00000053007	Creb5	Creb5	231991	cAMP responsive element binding protein 5	2.11633	4.80468	264.897	3.1443e-13	8.38528e-12
ENSMUSG00000072621	Slfn10-ps	Slfn10-ps	237887	schlafen 10, pseudogene	2.11526	0.859555	31.8874	1.42269e-05	5.00546e-05
ENSMUSG00000020698	Cct6b	Cct6b	12467	chaperonin containing Tcp1, subunit 6b (zeta)	2.11382	-2.31533	10.9633	0.00338701	0.0072034
ENSMUSG00000032609	Klhdc8b	Klhdc8b	78267	kelch domain containing 8B	2.11374	1.72795	229.306	1.24483e-12	2.74164e-11
ENSMUSG00000040219	Ttc12	Ttc12	235330	tetratricopeptide repeat domain 12	2.11285	1.27384	57.1596	2.28548e-07	1.21899e-06
ENSMUSG00000036856	Wnt4	Wnt4	22417	wingless-type MMTV integration site family, member 4	2.11153	-0.592309	6.09888	0.0223713	0.0396779
ENSMUSG00000084772		ENSMUSG00000084772			2.10998	-2.15597	9.85373	0.00503828	0.0103417
ENSMUSG00000096349		ENSMUSG00000096349			2.10718	1.08604	36.2927	6.0734e-06	2.3087e-05
ENSMUSG00000021464	Ror2	Ror2	26564	receptor tyrosine kinase-like orphan receptor 2	2.10029	6.4531	172.568	1.78622e-11	2.69279e-10
ENSMUSG00000039936	Pik3cd	Pik3cd	18707	phosphatidylinositol-4,5-bisphosphate 3-kinase catalytic subunit delta	2.09804	3.37279	124.69	3.41579e-10	3.63583e-09
ENSMUSG00000074818	Pdzd7	Pdzd7	100503041	PDZ domain containing 7	2.09383	-1.40101	11.4622	0.00284835	0.00615587
ENSMUSG00000003153	Slc2a3	Slc2a3	20527	solute carrier family 2 (facilitated glucose transporter), member 3	2.09342	-1.76546	8.58216	0.00811964	0.0158982
ENSMUSG00000020878	Lrrc46	Lrrc46	69297	leucine rich repeat containing 46	2.09149	-0.4272	18.411	0.000336682	0.000886465
ENSMUSG00000024177	Nme4	Nme4	56520	NME/NM23 nucleoside diphosphate kinase 4	2.09071	3.17472	530.442	3.54653e-16	2.82426e-14
ENSMUSG00000104591		ENSMUSG00000104591			2.08726	-2.37499	11.0816	0.00324985	0.00694763
ENSMUSG00000078868	Gm14412	Gm14412	102640477	predicted gene 14412	2.08534	0.901122	34.0059	9.36409e-06	3.4256e-05
ENSMUSG00000035270	Impg2	Impg2	224224	interphotoreceptor matrix proteoglycan 2	2.08443	-0.33409	29.7811	2.19506e-05	7.43545e-05
ENSMUSG00000029061	Mmp23	Mmp23	26561	matrix metallopeptidase 23	2.08305	-1.34536	27.8775	3.30281e-05	0.000107476
ENSMUSG00000020871	Dlx4	Dlx4	13394	distal-less homeobox 4	2.08186	0.605312	84.9814	9.41088e-09	6.9119e-08
ENSMUSG00000097253		ENSMUSG00000097253			2.08177	-2.54315	5.88179	0.0245923	0.0431205
ENSMUSG00000052403		ENSMUSG00000052403			2.08165	-0.433918	44.2375	1.53472e-06	6.72921e-06
ENSMUSG00000021730	Hcn1	Hcn1	15165	hyperpolarization activated cyclic nucleotide gated potassium channel 1	2.08116	1.92797	30.5992	1.8507e-05	6.35789e-05
ENSMUSG00000031297	Slc7a3	Slc7a3	11989	solute carrier family 7 (cationic amino acid transporter, y+ system), member 3	2.08025	0.735544	27.4925	3.59467e-05	0.00011592
ENSMUSG00000028341	Nr4a3	Nr4a3	18124	nuclear receptor subfamily 4, group A, member 3	2.07817	-0.0342819	32.4413	1.27319e-05	4.52855e-05
ENSMUSG00000043398	Gpr135	Gpr135	238252	G protein-coupled receptor 135	2.07706	0.248887	51.0493	5.38234e-07	2.61478e-06
ENSMUSG00000046719	Nxph3	Nxph3	104079	neurexophilin 3	2.07593	-0.989189	9.11952	0.00661638	0.0132166
ENSMUSG00000030699	Tbx6	Tbx6	21389	T-box 6	2.0724	-1.89954	20.1382	0.000488119	0.00124572
ENSMUSG00000044674	Fzd1	Fzd1	14362	frizzled class receptor 1	2.07163	5.30951	91.7488	4.93162e-09	3.88945e-08
ENSMUSG00000043664	Tmem221	Tmem221	434325	transmembrane protein 221	2.07086	-1.43267	10.6401	0.00379583	0.00799559
ENSMUSG00000023191	P3h3	P3h3	14789	prolyl 3-hydroxylase 3	2.06979	3.46315	266.932	2.92183e-13	7.85289e-12
ENSMUSG00000032607	Amt	Amt	434437	aminomethyltransferase	2.06745	0.782785	44.9382	1.37091e-06	6.08072e-06
ENSMUSG00000086389		ENSMUSG00000086389			2.06347	1.70299	101.211	2.12821e-09	1.84513e-08
ENSMUSG00000045506		ENSMUSG00000045506			2.06255	-1.49626	22.8448	0.000106122	0.000310707
ENSMUSG00000041263	Rusc1	Rusc1	72296	RUN and SH3 domain containing 1	2.05881	1.94168	199.097	4.71709e-12	8.6226e-11
ENSMUSG00000045761	Togaram2	Togaram2	320159	TOG array regulator of axonemal microtubules 2	2.05845	-0.253822	31.9338	1.40946e-05	4.96602e-05
ENSMUSG00000020334	Slc22a4	Slc22a4	30805	solute carrier family 22 (organic cation transporter), member 4	2.05833	2.4612	122.812	3.90924e-10	4.10518e-09
ENSMUSG00000105971		ENSMUSG00000105971			2.05814	-1.53718	14.3945	0.00109185	0.00258691
ENSMUSG00000024063	Lbh	Lbh	77889	limb-bud and heart	2.05663	3.59272	117.357	5.84548e-10	5.89367e-09
ENSMUSG00000031373	Car5b	Car5b	56078	carbonic anhydrase 5b, mitochondrial	2.05653	4.39863	227.766	1.32695e-12	2.91134e-11
ENSMUSG00000021203	Otub2	Otub2	68149	OTU domain, ubiquitin aldehyde binding 2	2.05604	2.05202	127.57	2.78663e-10	3.02989e-09
ENSMUSG00000074151	Nlrc5	Nlrc5	434341	NLR family, CARD domain containing 5	2.05328	3.51914	55.4893	2.86823e-07	1.49867e-06
ENSMUSG00000109016		ENSMUSG00000109016			2.05311	-2.46454	6.3376	0.0201849	0.0361932
ENSMUSG00000099094		ENSMUSG00000099094			2.0517	-0.0592326	44.0991	1.56957e-06	6.85993e-06
ENSMUSG00000042647	Acad12	Acad12	338350	acyl-Coenzyme A dehydrogenase family, member 12	2.05131	0.780006	71.3135	3.98761e-08	2.50515e-07
ENSMUSG00000027896	Slc16a4	Slc16a4	229699	solute carrier family 16 (monocarboxylic acid transporters), member 4	2.05074	1.23971	21.1056	0.000164301	0.000463745
ENSMUSG00000087187		ENSMUSG00000087187			2.04822	-2.08058	8.0885	0.00984118	0.0189307
ENSMUSG00000024827	Gldc	Gldc	104174	glycine decarboxylase	2.04675	-1.24069	18.5593	0.000323208	0.000854387
ENSMUSG00000035509	Fbxl21	Fbxl21	213311	F-box and leucine-rich repeat protein 21	2.04649	0.753734	40.2119	3.01068e-06	1.23273e-05
ENSMUSG00000006784	Odad4	Odad4	74407	outer dynein arm complex subunit 4	2.04594	-1.13088	13.8583	0.00129201	0.00301341
ENSMUSG00000036800	Fam135b	Fam135b	70363	family with sequence similarity 135, member B	2.04578	-0.392937	8.29492	0.00907631	0.0175753
ENSMUSG00000022180	Slc7a8	Slc7a8	50934	solute carrier family 7 (cationic amino acid transporter, y+ system), member 8	2.04327	0.523283	35.6332	6.86819e-06	2.58173e-05
ENSMUSG00000021209	Ppp4r4	Ppp4r4	74521	protein phosphatase 4, regulatory subunit 4	2.0426	0.330416	51.6243	4.95001e-07	2.42372e-06
ENSMUSG00000037032	Apbb1	Apbb1	11785	amyloid beta (A4) precursor protein-binding, family B, member 1	2.04209	3.85051	156.5	4.3897e-11	5.88063e-10
ENSMUSG00000065944		ENSMUSG00000065944			2.04087	1.06033	21.7612	0.00013903	0.000398975
ENSMUSG00000032064	Dixdc1	Dixdc1	330938	DIX domain containing 1	2.03687	3.84148	180.856	1.15643e-11	1.86777e-10
ENSMUSG00000021830	Txndc16	Txndc16	70561	thioredoxin domain containing 16	2.03655	4.12711	85.1204	9.28292e-09	6.83835e-08
ENSMUSG00000047420	Fam180a	Fam180a	208164	family with sequence similarity 180, member A	2.03648	1.97318	28.9165	2.63728e-05	8.77783e-05
ENSMUSG00000044807	Zfp354c	Zfp354c	30944	zinc finger protein 354C	2.03634	4.13699	98.6287	2.65887e-09	2.24192e-08
ENSMUSG00000032238	Rora	Rora	19883	RAR-related orphan receptor alpha	2.03355	4.80676	32.8074	1.18388e-05	4.23629e-05
ENSMUSG00000115829		ENSMUSG00000115829			2.03072	-2.25007	11.2843	0.00302872	0.00650805
ENSMUSG00000007783	Cpt1c	Cpt1c	78070	carnitine palmitoyltransferase 1c	2.03025	4.18117	147.103	7.72118e-11	9.80163e-10
ENSMUSG00000095087		ENSMUSG00000095087			2.02997	-2.41193	5.40513	0.0303946	0.0520268
ENSMUSG00000004032	Gstm5	Gstm5	14866	glutathione S-transferase, mu 5	2.02802	4.11593	200.078	4.5046e-12	8.28703e-11
ENSMUSG00000020926	Adam11	Adam11	11488	a disintegrin and metallopeptidase domain 11	2.02746	0.242218	40.5675	2.83155e-06	1.16492e-05
ENSMUSG00000105954		ENSMUSG00000105954			2.02468	-0.407018	21.1346	0.000163084	0.000460625
ENSMUSG00000101211		ENSMUSG00000101211			2.02328	-2.52514	9.3095	0.00616113	0.0124052
ENSMUSG00000019817	Plagl1	Plagl1	22634	pleiomorphic adenoma gene-like 1	2.02111	1.73083	114.741	7.13007e-10	6.9843e-09
ENSMUSG00000065251		ENSMUSG00000065251			2.02035	1.18306	19.5039	0.000250107	0.000679197
ENSMUSG00000007039	Ddah2	Ddah2	51793	dimethylarginine dimethylaminohydrolase 2	2.01958	3.84831	80.4506	1.48557e-08	1.03539e-07
ENSMUSG00000087067	Gm11532	Gm11532	100127433	predicted gene 11532	2.01629	-2.2566	9.91905	0.0049195	0.0101281
ENSMUSG00000032192	Gnb5	Gnb5	14697	guanine nucleotide binding protein (G protein), beta 5	2.01476	3.7011	92.4673	4.61538e-09	3.67033e-08
ENSMUSG00000020310	Madcam1	Madcam1	17123	mucosal vascular addressin cell adhesion molecule 1	2.0146	-1.53116	11.6833	0.00295513	0.00636503
ENSMUSG00000070737	Tmem35b	Tmem35b	100039968	transmembrane protein 35B	2.01124	0.448217	48.3955	7.99386e-07	3.73344e-06
ENSMUSG00000029122	Evc	Evc	59056	EvC ciliary complex subunit 1	2.01002	5.27148	722.344	1.62803e-17	2.20502e-15
ENSMUSG00000027994	Mcub	Mcub	66815	mitochondrial calcium uniporter dominant negative beta subunit	2.00972	4.79544	209.251	2.95619e-12	5.78491e-11
ENSMUSG00000075271	Ttc30a1	Ttc30a1	78802	tetratricopeptide repeat domain 30A1	2.00917	2.79655	179.482	1.24131e-11	1.97884e-10
ENSMUSG00000042359	Osbpl6	Osbpl6	99031	oxysterol binding protein-like 6	2.00911	2.5424	117.349	5.84878e-10	5.89367e-09
ENSMUSG00000038578	Susd1	Susd1	634731	sushi domain containing 1	2.00716	1.99964	32.4599	1.26847e-05	4.51364e-05
ENSMUSG00000038408	1700018A04Rik	1700018A04Rik	71307	RIKEN cDNA 1700018A04 gene	2.00496	0.191479	64.6395	8.75488e-08	5.11177e-07
ENSMUSG00000072115	Ang	Ang	11727	angiogenin, ribonuclease, RNase A family, 5	2.00285	-1.5874	10.3541	0.00420332	0.00877762
ENSMUSG00000005360	Slc1a3	Slc1a3	20512	solute carrier family 1 (glial high affinity glutamate transporter), member 3	2.00279	5.21817	79.0403	1.7197e-08	1.18039e-07
ENSMUSG00000032726	Bmp8a	Bmp8a	12163	bone morphogenetic protein 8a	2.00209	-1.04943	27.9043	3.28348e-05	0.000106928
ENSMUSG00000090799	Klhl33	Klhl33	546611	kelch-like 33	2.00184	-2.14294	8.8646	0.00728703	0.0144223
ENSMUSG00000000693	Loxl3	Loxl3	16950	lysyl oxidase-like 3	2.00074	3.22731	199.331	4.66538e-12	8.53715e-11
ENSMUSG00000086968	4933431E20Rik	4933431E20Rik	329735	RIKEN cDNA 4933431E20 gene	2.00006	2.87277	140.804	1.14805e-10	1.38872e-09
ENSMUSG00000103925		ENSMUSG00000103925			1.9989	-2.01544	14.7813	0.000968705	0.00232015
ENSMUSG00000045757	Zfp764	Zfp764	233893	zinc finger protein 764	1.99768	1.97381	173.664	1.68463e-11	2.55758e-10
ENSMUSG00000104346	Pcdhga3	Pcdhga3	93711	protocadherin gamma subfamily A, 3	1.99756	-0.123384	34.5212	8.47999e-06	3.12611e-05
ENSMUSG00000087397		ENSMUSG00000087397			1.99592	-1.86262	11.6226	0.00269587	0.00585058
ENSMUSG00000097876		ENSMUSG00000097876			1.99483	-2.06922	8.17828	0.00950001	0.0183339
ENSMUSG00000103041		ENSMUSG00000103041			1.99352	2.91982	275.412	2.16395e-13	6.12205e-12
ENSMUSG00000103047		ENSMUSG00000103047			1.99206	-0.998344	1.92982	0.179619	0.248997
ENSMUSG00000039787	Cercam	Cercam	99151	cerebral endothelial cell adhesion molecule	1.98829	3.44284	157.207	4.21223e-11	5.69164e-10
ENSMUSG00000074577	Ripor3	Ripor3	69553	RIPOR family member 3	1.98766	-1.09957	9.63314	0.00546346	0.0111334
ENSMUSG00000103408		ENSMUSG00000103408			1.98704	-0.0876887	45.0611	1.34422e-06	5.97156e-06
ENSMUSG00000041245	Wnk3	Wnk3	279561	WNK lysine deficient protein kinase 3	1.98624	0.109956	24.1491	7.73905e-05	0.000234159
ENSMUSG00000025213	Kazald1	Kazald1	107250	Kazal-type serine peptidase inhibitor domain 1	1.98577	-0.922632	29.2099	2.47711e-05	8.30257e-05
ENSMUSG00000028860	Sytl1	Sytl1	269589	synaptotagmin-like 1	1.9854	-2.41948	3.59582	0.0720442	0.111975
ENSMUSG00000052631	Sh2d6	Sh2d6	71130	SH2 domain containing 6	1.98414	-2.51267	3.45276	0.0775021	0.119345
ENSMUSG00000117434		ENSMUSG00000117434			1.9837	-1.50987	14.6033	0.00102337	0.00243842
ENSMUSG00000070960	Gm19680	Gm19680	100503415	polyamine oxidase (exo-N4-amino) pseudogene	1.98218	-1.88491	9.86126	0.00502443	0.0103219
ENSMUSG00000075602	Ly6a	Ly6a	110454	lymphocyte antigen 6 complex, locus A	1.97391	7.22054	31.7485	1.46316e-05	5.13578e-05
ENSMUSG00000084845	Tmem240	Tmem240	381582	transmembrane protein 240	1.97259	-0.159757	36.5811	5.75808e-06	2.19855e-05
ENSMUSG00000032392	Parp16	Parp16	214424	poly (ADP-ribose) polymerase family, member 16	1.96901	3.10419	223.244	1.60459e-12	3.38871e-11
ENSMUSG00000071332	E230015B07Rik	E230015B07Rik	320001	RIKEN cDNA E230015B07 gene	1.96813	-2.12348	16.6663	0.000551693	0.0013888
ENSMUSG00000028337	Coro2a	Coro2a	107684	coronin, actin binding protein 2A	1.9676	3.08692	51.7099	4.88899e-07	2.39862e-06
ENSMUSG00000097471	5830432E09Rik	5830432E09Rik	67765	RIKEN cDNA 5830432E09 gene	1.96657	-0.395604	24.9416	6.41844e-05	0.000197644
ENSMUSG00000075254	Heg1	Heg1	77446	heart development protein with EGF-like domains 1	1.96589	6.87203	87.5132	7.35463e-09	5.56147e-08
ENSMUSG00000071324	Armc2	Armc2	213402	armadillo repeat containing 2	1.96423	2.38374	119.492	4.98453e-10	5.10047e-09
ENSMUSG00000084950	Gm5577	Gm5577	434064	predicted gene 5577	1.96234	2.24153	44.7534	1.41218e-06	6.25024e-06
ENSMUSG00000049907	Rasl11b	Rasl11b	68939	RAS-like, family 11, member B	1.96033	0.108891	30.2183	2.00302e-05	6.83882e-05
ENSMUSG00000012819	Cdh23	Cdh23	22295	cadherin 23 (otocadherin)	1.95724	-0.780547	21.8307	0.000136612	0.000392559
ENSMUSG00000090500		ENSMUSG00000090500			1.95679	-1.62357	11.4472	0.00286307	0.00618378
ENSMUSG00000040231	Syngr4	Syngr4	58867	synaptogyrin 4	1.95629	-0.549423	21.0936	0.000164808	0.000464885
ENSMUSG00000092124		ENSMUSG00000092124			1.95296	-0.725863	32.8778	1.16751e-05	4.18122e-05
ENSMUSG00000090952		ENSMUSG00000090952			1.9517	1.29085	117.302	5.86977e-10	5.91136e-09
ENSMUSG00000021278	Amn	Amn	93835	amnionless	1.95146	-2.37505	5.39252	0.0305678	0.0523016
ENSMUSG00000036565	Ttyh3	Ttyh3	78339	tweety family member 3	1.9499	6.94127	89.1361	6.29876e-09	4.84332e-08
ENSMUSG00000102158		ENSMUSG00000102158			1.94805	-2.18708	11.3925	0.00291763	0.00629056
ENSMUSG00000052957	Gas1	Gas1	14451	growth arrest specific 1	1.94784	7.88042	59.3447	1.71063e-07	9.353e-07
ENSMUSG00000103976		ENSMUSG00000103976			1.94742	-0.154852	14.5063	0.00105457	0.00250686
ENSMUSG00000023050	Map3k12	Map3k12	26404	mitogen-activated protein kinase kinase kinase 12	1.94692	5.74601	1018.67	5.11862e-19	1.17394e-16
ENSMUSG00000025875	Tspan17	Tspan17	74257	tetraspanin 17	1.94414	1.84767	96.3755	3.24191e-09	2.6707e-08
ENSMUSG00000106643		ENSMUSG00000106643			1.94372	1.10674	39.3457	3.50139e-06	1.41081e-05
ENSMUSG00000057530	Ece1	Ece1	230857	endothelin converting enzyme 1	1.94146	7.93295	524.82	3.94222e-16	3.11056e-14
ENSMUSG00000031165	Was	Was	22376	Wiskott-Aldrich syndrome	1.94094	-1.65946	12.1886	0.00222576	0.00492162
ENSMUSG00000004113	Cacna1b	Cacna1b	12287	calcium channel, voltage-dependent, N type, alpha 1B subunit	1.9408	-0.0473826	17.594	0.000422975	0.00109358
ENSMUSG00000028965	Tnfrsf9	Tnfrsf9	21942	tumor necrosis factor receptor superfamily, member 9	1.94079	3.98901	92.3051	4.68477e-09	3.71692e-08
ENSMUSG00000021259	Cyp46a1	Cyp46a1	13116	cytochrome P450, family 46, subfamily a, polypeptide 1	1.93813	1.02981	23.5229	8.99453e-05	0.00026809
ENSMUSG00000010307	Tmem86a	Tmem86a	67893	transmembrane protein 86A	1.93789	2.76081	80.1359	1.53462e-08	1.06482e-07
ENSMUSG00000081137		ENSMUSG00000081137			1.93718	1.3133	121.665	4.24866e-10	4.42113e-09
ENSMUSG00000043833	2900005J15Rik	2900005J15Rik	67261	RIKEN cDNA 2900005J15 gene	1.93696	-0.7176	11.2884	0.00302444	0.00650048
ENSMUSG00000078942	Naip6	Naip6	17952	NLR family, apoptosis inhibitory protein 6	1.93636	-1.94807	8.4135	0.00866696	0.0168662
ENSMUSG00000031079	Zfp300	Zfp300	245368	zinc finger protein 300	1.93616	1.93884	116.465	6.25253e-10	6.22395e-09
ENSMUSG00000040264	Gbp2b	Gbp2b	14468	guanylate binding protein 2b	1.93451	-0.714166	15.0595	0.000889634	0.00214562
ENSMUSG00000045991	Onecut2	Onecut2	225631	one cut domain, family member 2	1.93407	1.66781	119.152	5.1117e-10	5.21509e-09
ENSMUSG00000022750	Klhl22	Klhl22	224023	kelch-like 22	1.93376	4.86508	415.611	3.95172e-15	2.0787e-13
ENSMUSG00000093587		ENSMUSG00000093587			1.93292	0.11587	67.8449	5.95588e-08	3.5896e-07
ENSMUSG00000115138		ENSMUSG00000115138			1.93251	-2.45754	4.06679	0.056963	0.0910868
ENSMUSG00000034391	Fbxo15	Fbxo15	50764	F-box protein 15	1.92951	-1.77555	11.9583	0.00240516	0.00527524
ENSMUSG00000075702	Selenom	Selenom	114679	selenoprotein M	1.92889	2.47656	106.125	1.41135e-09	1.28448e-08
ENSMUSG00000024598	Fbn2	Fbn2	14119	fibrillin 2	1.92806	6.27201	46.1822	1.12537e-06	5.09138e-06
ENSMUSG00000083834		ENSMUSG00000083834			1.92781	-1.6585	8.81817	0.00741714	0.0146596
ENSMUSG00000046058	Eid2	Eid2	386655	EP300 interacting inhibitor of differentiation 2	1.92689	1.06009	69.0703	5.15956e-08	3.15162e-07
ENSMUSG00000020882	Cacnb1	Cacnb1	12295	calcium channel, voltage-dependent, beta 1 subunit	1.92672	2.13017	38.9656	3.74392e-06	1.49696e-05
ENSMUSG00000001349	Cnn1	Cnn1	12797	calponin 1	1.92646	-0.120194	39.7458	5.7705e-06	2.20232e-05
ENSMUSG00000041268	Dmxl2	Dmxl2	235380	Dmx-like 2	1.92552	3.56156	367.102	1.33405e-14	5.86879e-13
ENSMUSG00000024846	Cst6	Cst6	73720	cystatin E/M	1.92283	-0.628492	23.9742	8.06909e-05	0.000243374
ENSMUSG00000030707	Coro1a	Coro1a	12721	coronin, actin binding protein 1A	1.92209	-0.346566	18.4168	0.000336148	0.000885328
ENSMUSG00000042485	Mustn1	Mustn1	66175	musculoskeletal, embryonic nuclear protein 1	1.91949	0.271713	18.5694	0.000322311	0.000852409
ENSMUSG00000062300	Nectin2	Nectin2	19294	nectin cell adhesion molecule 2	1.9186	5.04949	430.331	2.80581e-15	1.58759e-13
ENSMUSG00000021097	Clmn	Clmn	94040	calmin	1.91779	-0.707401	35.89	6.54598e-06	2.46978e-05
ENSMUSG00000110910		ENSMUSG00000110910			1.91711	-0.97396	20.8793	0.000174164	0.000488471
ENSMUSG00000032401	Lctl	Lctl	235435	lactase-like	1.91454	-0.14943	13.6877	0.00136397	0.00316493
ENSMUSG00000070524	Fcrlb	Fcrlb	435653	Fc receptor-like B	1.91444	-0.673098	15.5494	0.000767125	0.00187194
ENSMUSG00000105940		ENSMUSG00000105940			1.912	2.14466	28.6264	2.80687e-05	9.28301e-05
ENSMUSG00000038570	Saxo2	Saxo2	330577	stabilizer of axonemal microtubules 2	1.9119	-0.425007	24.7782	6.66898e-05	0.00020437
ENSMUSG00000039376	Synpo2l	Synpo2l	68760	synaptopodin 2-like	1.9118	-1.61808	12.6376	0.00191705	0.00430149
ENSMUSG00000107989		ENSMUSG00000107989			1.91139	0.589691	31.5074	1.53638e-05	5.37139e-05
ENSMUSG00000029436	Mmp17	Mmp17	23948	matrix metallopeptidase 17	1.91081	-1.21396	15.729	0.000726959	0.00178176
ENSMUSG00000082265		ENSMUSG00000082265			1.90929	-2.14157	6.29152	0.0205876	0.0368498
ENSMUSG00000099098		ENSMUSG00000099098			1.90891	-2.22324	8.13102	0.00967793	0.0186417
ENSMUSG00000022763	Aifm3	Aifm3	72168	apoptosis-inducing factor, mitochondrion-associated 3	1.90755	-2.42624	3.92958	0.0609464	0.0967102
ENSMUSG00000029380	Cxcl1	Cxcl1	14825	chemokine (C-X-C motif) ligand 1	1.90623	7.55363	103.391	1.77005e-09	1.56942e-08
ENSMUSG00000026447	Pik3c2b	Pik3c2b	240752	phosphatidylinositol-4-phosphate 3-kinase catalytic subunit type 2 beta	1.90516	2.45854	132.255	2.01801e-10	2.28819e-09
ENSMUSG00000022946	Dop1b	Dop1b	70028	DOP1 leucine zipper like protein B	1.90373	3.7787	134.997	1.67833e-10	1.94666e-09
ENSMUSG00000097191	Mm2pr	Mm2pr	433966	macrophage M2 polarization regulator	1.89681	-2.09252	14.0105	0.00123136	0.00288407
ENSMUSG00000082740		ENSMUSG00000082740			1.896	-2.67171	5.23025	0.0328986	0.055843
ENSMUSG00000022219	Cideb	Cideb	12684	cell death-inducing DNA fragmentation factor, alpha subunit-like effector B	1.89578	-2.57937	2.37263	0.138706	0.198973
ENSMUSG00000079343	C1s2	C1s2	317677	complement component 1, s subcomponent 2	1.8957	-0.180588	33.3181	1.07059e-05	3.86551e-05
ENSMUSG00000075569	Pms2	Pms2_ENSMUSG00000075569	18861	PMS1 homolog2, mismatch repair system component	1.89549	-1.79779	8.21148	0.00937722	0.0181172
ENSMUSG00000027848	Olfml3	Olfml3	99543	olfactomedin-like 3	1.89517	4.59508	55.8355	2.73522e-07	1.4344e-06
ENSMUSG00000073568	Arl14epl	Arl14epl	381142	ADP-ribosylation factor-like 14 effector protein-like	1.89485	-1.93753	7.91729	0.0105303	0.0201436
ENSMUSG00000046613	Vwa5b2	Vwa5b2	328643	von Willebrand factor A domain containing 5B2	1.89281	-1.93823	4.02465	0.0581536	0.0928009
ENSMUSG00000054453	Sytl5	Sytl5	236643	synaptotagmin-like 5	1.89198	-1.90756	2.2104	0.152235	0.215718
ENSMUSG00000103037	Pcdhgb1	Pcdhgb1	93699	protocadherin gamma subfamily B, 1	1.8903	-1.25743	19.7599	0.000233584	0.000639359
ENSMUSG00000053675	Tgm5	Tgm5	74176	transglutaminase 5	1.88956	-1.51661	1.31503	0.264637	0.345478
ENSMUSG00000034793	G6pc3	G6pc3	68401	glucose 6 phosphatase, catalytic, 3	1.88858	4.25178	473.777	1.08621e-15	7.27e-14
ENSMUSG00000056214	Pard6g	Pard6g	93737	par-6 family cell polarity regulator gamma	1.8883	4.47677	104.383	1.62945e-09	1.4545e-08
ENSMUSG00000102562		ENSMUSG00000102562			1.88796	-2.3494	2.43818	0.133651	0.19246
ENSMUSG00000115005		ENSMUSG00000115005			1.88784	-1.90679	7.36386	0.013153	0.0245518
ENSMUSG00000002791	Pdxk-ps	Pdxk-ps	435518	pyridoxal (pyridoxine, vitamin B6) kinase, pseudogene	1.88778	-1.69293	8.81771	0.00741843	0.0146604
ENSMUSG00000086401	Gm15559	Gm15559	100504049	predicted gene 15559	1.88653	-1.04732	21.9813	0.00013153	0.00037867
ENSMUSG00000024778	Fas	Fas	14102	Fas (TNF receptor superfamily member 6)	1.88633	5.57478	56.6298	2.45488e-07	1.29808e-06
ENSMUSG00000028967	Errfi1	Errfi1	74155	ERBB receptor feedback inhibitor 1	1.88542	6.96443	44.5066	1.46941e-06	6.47422e-06
ENSMUSG00000033276	Stk36	Stk36	269209	serine/threonine kinase 36	1.88448	2.88825	150.541	6.25727e-11	8.07437e-10
ENSMUSG00000115483	Gm9732	Gm9732	108168154	predicted gene 9732	1.88366	-2.26929	3.95609	0.0601523	0.0956177
ENSMUSG00000033420	Antxr1	Antxr1	69538	anthrax toxin receptor 1	1.88309	7.09905	56.9794	2.34162e-07	1.247e-06
ENSMUSG00000114278		ENSMUSG00000114278			1.88286	-1.89301	5.56027	0.028352	0.0489593
ENSMUSG00000056501	Cebpb	Cebpb	12608	CCAAT/enhancer binding protein (C/EBP), beta	1.87919	7.61296	71.9071	3.72878e-08	2.36065e-07
ENSMUSG00000039632	Odad3	Odad3	77609	outer dynein arm docking complex subunit 3	1.87849	0.168493	40.3465	2.94144e-06	1.2061e-05
ENSMUSG00000028838	Extl1	Extl1	56219	exostosin-like glycosyltransferase 1	1.87349	-1.3901	7.81697	0.0109589	0.0208799
ENSMUSG00000048337	Npy4r	Npy4r	19065	neuropeptide Y receptor Y4	1.87345	-2.61041	3.44032	0.0795524	0.122003
ENSMUSG00000068130	Zfp442	Zfp442	668923	zinc finger protein 442	1.87324	2.57286	187.79	8.14801e-12	1.38083e-10
ENSMUSG00000041849	Card6	Card6	239319	caspase recruitment domain family, member 6	1.87312	0.549239	30.1463	2.03335e-05	6.93686e-05
ENSMUSG00000034771	Tle2	Tle2	21886	transducin-like enhancer of split 2	1.87229	3.65544	105.133	1.53135e-09	1.37982e-08
ENSMUSG00000037855	Zfp365	Zfp365	216049	zinc finger protein 365	1.87157	4.67678	96.6128	3.17435e-09	2.62006e-08
ENSMUSG00000031398	Plxna3	Plxna3	18846	plexin A3	1.87066	5.46129	191.968	6.63549e-12	1.15985e-10
ENSMUSG00000035984	Nme5	Nme5	75533	NME/NM23 family member 5	1.86986	-2.12053	6.03611	0.0240374	0.0422552
ENSMUSG00000028161	Ppp3ca	Ppp3ca	19055	protein phosphatase 3, catalytic subunit, alpha isoform	1.868	7.9814	58.8364	1.82855e-07	9.94717e-07
ENSMUSG00000108959		ENSMUSG00000108959			1.86653	-2.50325	5.35647	0.031069	0.0530493
ENSMUSG00000028184	Adgrl2	Adgrl2	99633	adhesion G protein-coupled receptor L2	1.86637	8.76338	128.308	2.64672e-10	2.89338e-09
ENSMUSG00000023266	Frs3	Frs3	107971	fibroblast growth factor receptor substrate 3	1.864	1.4324	80.3631	1.49903e-08	1.04434e-07
ENSMUSG00000049526	Tmem202	Tmem202	73893	transmembrane protein 202	1.8629	-1.75352	14.5088	0.00105376	0.00250528
ENSMUSG00000052584	Serp2	Serp2	72661	stress-associated endoplasmic reticulum protein family member 2	1.85933	3.64737	192.687	6.4076e-12	1.12352e-10
ENSMUSG00000105139		ENSMUSG00000105139			1.8582	1.12518	51.2924	5.19474e-07	2.53201e-06
ENSMUSG00000087088	Gm16638	Gm16638	102631889	predicted gene, 16638	1.85816	-0.206372	29.6717	2.24622e-05	7.59477e-05
ENSMUSG00000000782	Tcf7	Tcf7	21414	transcription factor 7, T cell specific	1.85721	4.85418	247.869	5.93604e-13	1.44217e-11
ENSMUSG00000024306	Ccdc178	Ccdc178	70950	coiled coil domain containing 178	1.8563	-2.84917	1.10385	0.308485	0.392969
ENSMUSG00000090667	Mdfic2	Mdfic2	330390	MyoD family inhibitor domain containing 2	1.85622	-2.61678	0.762317	0.393742	0.480585
ENSMUSG00000027875	Hmgcs2	Hmgcs2	15360	3-hydroxy-3-methylglutaryl-Coenzyme A synthase 2	1.85613	-1.99706	1.33402	0.266654	0.347505
ENSMUSG00000106337		ENSMUSG00000106337			1.85465	-1.70926	13.6578	0.00137703	0.0031905
ENSMUSG00000037206	Islr	Islr	26968	immunoglobulin superfamily containing leucine-rich repeat	1.84995	-2.15934	0.852636	0.369042	0.455541
ENSMUSG00000054910	4931415C17Rik	4931415C17Rik	70966	RIKEN cDNA 4931415C17 gene	1.84908	-1.6323	13.8442	0.00129783	0.00302494
ENSMUSG00000000791	Il12rb1	Il12rb1	16161	interleukin 12 receptor, beta 1	1.84502	1.41078	122.696	3.94231e-10	4.13485e-09
ENSMUSG00000030486	Zfp108	Zfp108	54678	zinc finger protein 108	1.84156	0.801558	51.4919	5.04609e-07	2.46375e-06
ENSMUSG00000022838	Eaf2	Eaf2	106389	ELL associated factor 2	1.83927	0.188071	38.3226	4.19724e-06	1.65779e-05
ENSMUSG00000114442	F630042J09Rik	F630042J09Rik	100038627	RIKEN cDNA F630042J09 gene	1.83851	-1.13926	18.3	0.000347175	0.000911719
ENSMUSG00000085101		ENSMUSG00000085101			1.83598	0.88649	63.9327	9.54991e-08	5.52905e-07
ENSMUSG00000029372	Ppbp	Ppbp	57349	pro-platelet basic protein	1.83436	1.71728	40.4713	2.87882e-06	1.18324e-05
ENSMUSG00000019853	Hebp2	Hebp2	56016	heme binding protein 2	1.83416	3.06992	132.519	1.98223e-10	2.2586e-09
ENSMUSG00000052504	Epha3	Epha3	13837	Eph receptor A3	1.83412	0.542886	4.22053	0.0528489	0.0852372
ENSMUSG00000025735	Rhbdl1	Rhbdl1	214951	rhomboid like 1	1.83363	-2.02827	4.42592	0.0478713	0.0781173
ENSMUSG00000010830	Kdelr3	Kdelr3	105785	KDEL (Lys-Asp-Glu-Leu) endoplasmic reticulum protein retention receptor 3	1.8333	5.57404	70.2519	4.50114e-08	2.78906e-07
ENSMUSG00000053226	Dand5	Dand5	23863	DAN domain family member 5, BMP antagonist	1.8331	0.79472	62.8446	1.09333e-07	6.24383e-07
ENSMUSG00000071369	Map3k5	Map3k5	26408	mitogen-activated protein kinase kinase kinase 5	1.83189	4.19912	131.512	2.12256e-10	2.38629e-09
ENSMUSG00000022636	Alcam	Alcam	11658	activated leukocyte cell adhesion molecule	1.82946	7.19036	195.802	5.51504e-12	9.90232e-11
ENSMUSG00000055691	Gja6	Gja6	414089	gap junction protein, alpha 6	1.82943	-2.37347	4.24992	0.0535165	0.0861926
ENSMUSG00000097690	4930505N22Rik	4930505N22Rik	100174921	RIKEN cDNA 4930505N22 gene	1.8267	-2.02365	6.06617	0.0226911	0.0401635
ENSMUSG00000047473	Zfp30	Zfp30	22693	zinc finger protein 30	1.82615	1.85969	112.555	8.44249e-10	8.12189e-09
ENSMUSG00000035413	Tmem98	Tmem98	103743	transmembrane protein 98	1.82504	5.17991	133.779	1.82077e-10	2.09072e-09
ENSMUSG00000073002	Vamp5	Vamp5	53620	vesicle-associated membrane protein 5	1.8237	1.21619	87.4501	7.39944e-09	5.58481e-08
ENSMUSG00000042116	Vwa1	Vwa1	246228	von Willebrand factor A domain containing 1	1.82199	1.28451	108.701	1.14517e-09	1.06997e-08
ENSMUSG00000085766		ENSMUSG00000085766			1.82034	1.21265	86.9954	7.73129e-09	5.79965e-08
ENSMUSG00000053914	Kdm4d	Kdm4d	244694	lysine (K)-specific demethylase 4D	1.81787	-2.17114	7.05494	0.0149292	0.0275296
ENSMUSG00000057103	Nat8f1	Nat8f1	66116	N-acetyltransferase 8 (GCN5-related) family member 1	1.81688	0.267323	35.1371	7.5414e-06	2.81449e-05
ENSMUSG00000000686	Abhd15	Abhd15	67477	abhydrolase domain containing 15	1.81626	0.105028	42.0092	2.21629e-06	9.3506e-06
ENSMUSG00000012889	Podnl1	Podnl1	244550	podocan-like 1	1.81546	2.63672	100.831	2.19841e-09	1.89643e-08
ENSMUSG00000055805	Fmnl1	Fmnl1	57778	formin-like 1	1.81539	2.82553	51.7505	4.86036e-07	2.38661e-06
ENSMUSG00000020604	Arsg	Arsg	74008	arylsulfatase G	1.81392	-0.911544	16.8705	0.000520028	0.00131719
ENSMUSG00000052525	Spdya	Spdya	70891	speedy/RINGO cell cycle regulator family, member A	1.8118	0.692592	27.9795	3.22996e-05	0.000105304
ENSMUSG00000086644		ENSMUSG00000086644			1.8115	-1.94033	9.52833	0.00567931	0.0115342
ENSMUSG00000020689	Itgb3	Itgb3	16416	integrin beta 3	1.81145	3.6197	28.1159	3.13521e-05	0.000102565
ENSMUSG00000037621	Atoh8	Atoh8	71093	atonal bHLH transcription factor 8	1.81049	5.04088	92.4173	4.63663e-09	3.68041e-08
ENSMUSG00000085262		ENSMUSG00000085262			1.80842	-1.81382	7.53142	0.0122891	0.0231158
ENSMUSG00000039099	Wdr93	Wdr93	626359	WD repeat domain 93	1.80717	-2.0279	9.09245	0.00668426	0.0133398
ENSMUSG00000117123		ENSMUSG00000117123			1.80587	4.13498	23.1157	9.93048e-05	0.000292941
ENSMUSG00000021947	Cryl1	Cryl1	68631	crystallin, lambda 1	1.80532	1.87512	70.3104	4.47099e-08	2.77237e-07
ENSMUSG00000034394	Lif	Lif	16878	leukemia inhibitory factor	1.80293	4.64543	152.466	5.57263e-11	7.26521e-10
ENSMUSG00000031990	Jam3	Jam3	83964	junction adhesion molecule 3	1.80272	4.8752	335.539	3.20532e-14	1.24458e-12
ENSMUSG00000022010	Tsc22d1	Tsc22d1	21807	TSC22 domain family, member 1	1.80114	8.41109	223.656	1.57678e-12	3.34894e-11
ENSMUSG00000025170	Rab40b	Rab40b	217371	Rab40B, member RAS oncogene family	1.79976	-1.51969	6.07589	0.0225955	0.0400314
ENSMUSG00000033327	Tnxb	Tnxb	81877	tenascin XB	1.79931	2.20855	106.309	1.39027e-09	1.26865e-08
ENSMUSG00000042106	Inka1	Inka1	68176	inka box actin regulator 1	1.79912	0.894325	24.7283	6.74753e-05	0.00020652
ENSMUSG00000052125	F730043M19Rik	F730043M19Rik	320046	RIKEN cDNA F730043M19 gene	1.79845	4.193	34.6429	8.2848e-06	3.06137e-05
ENSMUSG00000030468	Siglecg	Siglecg	243958	sialic acid binding Ig-like lectin G	1.79756	3.53861	42.2666	2.12274e-06	9.00448e-06
ENSMUSG00000053181	A830005F24Rik	A830005F24Rik	442803	RIKEN cDNA A830005F24 gene	1.7969	-1.69316	7.88643	0.0106601	0.0203467
ENSMUSG00000029490	Mfsd7a	Mfsd7a	243197	major facilitator superfamily domain containing 7A	1.79648	0.451089	48.4115	7.97449e-07	3.72641e-06
ENSMUSG00000045275	Lca5l	Lca5l	385668	Leber congenital amaurosis 5-like	1.79578	-1.3744	9.82701	0.00508777	0.0104358
ENSMUSG00000073234	Gm8773	Gm8773	667705	predicted gene 8773	1.79522	0.770437	45.9551	1.16633e-06	5.25046e-06
ENSMUSG00000012350	Ehf	Ehf	13661	ets homologous factor	1.79464	-2.68756	6.37162	0.0221155	0.0392903
ENSMUSG00000040146	Rgl3	Rgl3	71746	ral guanine nucleotide dissociation stimulator-like 3	1.79457	3.26505	208.372	3.07574e-12	5.99159e-11
ENSMUSG00000032174	Icam5	Icam5	15898	intercellular adhesion molecule 5, telencephalin	1.79436	0.629324	62.9031	1.08535e-07	6.20238e-07
ENSMUSG00000002058	Unc119	Unc119	22248	unc-119 lipid binding chaperone	1.79429	4.14096	322.355	4.73163e-14	1.70626e-12
ENSMUSG00000015452	Ager	Ager	11596	advanced glycosylation end product-specific receptor	1.79382	0.553695	28.7642	2.72485e-05	9.04395e-05
ENSMUSG00000016758	Bik	Bik	12124	BCL2-interacting killer	1.79336	-1.87768	5.70107	0.0266313	0.0463508
ENSMUSG00000103520		ENSMUSG00000103520			1.79166	1.05766	70.9946	4.13478e-08	2.58909e-07
ENSMUSG00000026821	Ralgds	Ralgds	19730	ral guanine nucleotide dissociation stimulator	1.79145	5.29692	76.4091	2.2725e-08	1.51157e-07
ENSMUSG00000063087	Gm10125	Gm10125	791318	predicted gene 10125	1.7904	0.0303408	42.2684	2.12206e-06	9.00385e-06
ENSMUSG00000028457	Atp8b5	Atp8b5	320571	ATPase, class I, type 8B, member 5	1.79038	-0.438232	22.9986	0.000102191	0.00030022
ENSMUSG00000117893		ENSMUSG00000117893			1.79034	-1.02529	14.2052	0.00115833	0.00272565
ENSMUSG00000105637		ENSMUSG00000105637			1.78948	-1.31182	14.9961	0.000907018	0.0021851
ENSMUSG00000107741	Gm2011	Gm2011	100039027	predicted gene 2011	1.78944	-1.10547	33.2973	1.07497e-05	3.88049e-05
ENSMUSG00000117799		ENSMUSG00000117799			1.78763	-2.0935	8.76107	0.00758068	0.0149433
ENSMUSG00000051499	Zfp786	Zfp786	330301	zinc finger protein 786	1.78693	0.541802	32.5719	1.24051e-05	4.42317e-05
ENSMUSG00000027997	Casp6	Casp6	12368	caspase 6	1.78497	5.30831	176.067	1.48336e-11	2.29911e-10
ENSMUSG00000055976	Cldn23	Cldn23	71908	claudin 23	1.78316	-2.25484	10.8816	0.0034855	0.00739808
ENSMUSG00000117614		ENSMUSG00000117614			1.783	-2.34509	7.09387	0.0146912	0.0271258
ENSMUSG00000007030	Vwa7	Vwa7	27762	von Willebrand factor A domain containing 7	1.78213	-1.0164	18.4502	0.000333065	0.00087815
ENSMUSG00000050947	Amigo1	Amigo1	229715	adhesion molecule with Ig like domain 1	1.78058	3.54291	263.06	3.36119e-13	8.89474e-12
ENSMUSG00000099881	2810013P06Rik	2810013P06Rik	100503178	RIKEN cDNA 2810013P06 gene	1.77963	2.8012	152.956	5.41207e-11	7.0901e-10
ENSMUSG00000022843	Clcn2	Clcn2	12724	chloride channel, voltage-sensitive 2	1.77758	3.20267	54.02	3.51748e-07	1.79751e-06
ENSMUSG00000039114	Nrn1	Nrn1	68404	neuritin 1	1.77375	5.1225	68.9732	5.21823e-08	3.18294e-07
ENSMUSG00000035045	Zc3h12b	Zc3h12b	547176	zinc finger CCCH-type containing 12B	1.77341	3.65154	124.09	3.56551e-10	3.78115e-09
ENSMUSG00000024131	Slc3a1	Slc3a1	20532	solute carrier family 3, member 1	1.77141	-1.30665	14.2582	0.00113928	0.00268523
ENSMUSG00000087151		ENSMUSG00000087151			1.77123	-0.185389	33.4001	1.05355e-05	3.80796e-05
ENSMUSG00000095969		ENSMUSG00000095969			1.77066	1.96822	53.5858	3.73901e-07	1.89663e-06
ENSMUSG00000027932	Slc27a3	Slc27a3	26568	solute carrier family 27 (fatty acid transporter), member 3	1.76916	2.68333	92.4195	4.6357e-09	3.68041e-08
ENSMUSG00000097004		ENSMUSG00000097004			1.76912	-1.11377	24.8778	6.51498e-05	0.000200365
ENSMUSG00000072763	5430403G16Rik	5430403G16Rik	77200	RIKEN cDNA 5430403G16 gene	1.76771	1.7812	111.547	9.13574e-10	8.72053e-09
ENSMUSG00000004698	Hdac9	Hdac9	79221	histone deacetylase 9	1.7663	0.258965	12.6623	0.00190149	0.00426936
ENSMUSG00000096299		ENSMUSG00000096299			1.76562	-1.51239	10.8926	0.00347207	0.00737231
ENSMUSG00000014773	Dll1	Dll1	13388	delta like canonical Notch ligand 1	1.76556	-0.33557	32.4939	1.25992e-05	4.486e-05
ENSMUSG00000048029	Eno4	Eno4	226265	enolase 4	1.76554	-0.320492	29.8992	2.1413e-05	7.26908e-05
ENSMUSG00000073987	Ggh	Ggh	14590	gamma-glutamyl hydrolase	1.76516	3.29409	133.429	1.86413e-10	2.13472e-09
ENSMUSG00000028033	Kcnq5	Kcnq5	226922	potassium voltage-gated channel, subfamily Q, member 5	1.76404	4.09268	52.6353	4.27943e-07	2.13549e-06
ENSMUSG00000004961	Syt5	Syt5	53420	synaptotagmin V	1.76361	-2.49972	2.48495	0.130179	0.188201
ENSMUSG00000018604	Tbx3	Tbx3	21386	T-box 3	1.76335	5.1595	455.608	1.59836e-15	9.9254e-14
ENSMUSG00000037703	Lzts3	Lzts3	241638	leucine zipper, putative tumor suppressor family member 3	1.76303	4.84541	285.251	1.54369e-13	4.60192e-12
ENSMUSG00000017002	Slpi	Slpi	20568	secretory leukocyte peptidase inhibitor	1.76056	5.60278	43.0407	1.86651e-06	8.00047e-06
ENSMUSG00000020357	Flt4	Flt4	14257	FMS-like tyrosine kinase 4	1.76054	-2.29515	8.8277	0.00797861	0.0156488
ENSMUSG00000071669	Snx29	Snx29	74478	sorting nexin 29	1.7595	1.68406	46.1915	1.12372e-06	5.08663e-06
ENSMUSG00000012126	Ubxn11	Ubxn11	67586	UBX domain protein 11	1.7593	0.0804577	13.4257	0.00148321	0.00341398
ENSMUSG00000068742	Cry2	Cry2	12953	cryptochrome 2 (photolyase-like)	1.75912	3.90834	330.863	3.67391e-14	1.38586e-12
ENSMUSG00000024186	Rgs11	Rgs11	50782	regulator of G-protein signaling 11	1.75859	-1.47809	5.38555	0.030664	0.0524397
ENSMUSG00000109408	A930037H05Rik	A930037H05Rik	78439	RIKEN cDNA A930037H05 gene	1.75561	1.12644	60.5755	1.45821e-07	8.08075e-07
ENSMUSG00000083672	Kpna2-ps	Kpna2-ps	668463	Kpna2 retrotransposed pseudogene	1.75231	-0.980004	22.3597	0.000119655	0.00034749
ENSMUSG00000070044	Fam149a	Fam149a	212326	family with sequence similarity 149, member A	1.75155	5.3924	323.519	4.56906e-14	1.65807e-12
ENSMUSG00000052912	Smarca5-ps	Smarca5-ps	545700	SWI/SNF related, matrix associated, actin depenent ragulator of chromatin, subfamily a, member 5, pseudogene	1.74756	-0.427443	16.7737	0.000534778	0.00135077
ENSMUSG00000021643	Serf1	Serf1	20365	small EDRK-rich factor 1	1.74495	3.69926	196.875	5.24015e-12	9.46804e-11
ENSMUSG00000073888	Ccl27a	Ccl27a	20301	chemokine (C-C motif) ligand 27A	1.73972	1.84909	61.4537	1.30316e-07	7.30004e-07
ENSMUSG00000038555	Reep2	Reep2	225362	receptor accessory protein 2	1.7385	-1.63052	8.11979	0.00972078	0.0187179
ENSMUSG00000070604	Vsig10l	Vsig10l	75690	V-set and immunoglobulin domain containing 10 like	1.73667	2.04588	117.13	5.94606e-10	5.97769e-09
ENSMUSG00000025089	Gfra1	Gfra1	14585	glial cell line derived neurotrophic factor family receptor alpha 1	1.73625	2.05003	16.617	0.00055965	0.00140554
ENSMUSG00000038637	Lrrc56	Lrrc56	70552	leucine rich repeat containing 56	1.73613	1.96205	56.1913	2.60551e-07	1.37308e-06
ENSMUSG00000097177	9330159M07Rik	9330159M07Rik	319673	RIKEN cDNA 9330159M07 gene	1.73352	0.77902	32.0102	1.38796e-05	4.89803e-05
ENSMUSG00000046991	Wdr27	Wdr27	71682	WD repeat domain 27	1.73241	-0.510631	23.7268	8.56268e-05	0.000256329
ENSMUSG00000024299	Adamts10	Adamts10	224697	a disintegrin-like and metallopeptidase (reprolysin type) with thrombospondin type 1 motif, 10	1.73231	4.39088	108.668	1.14828e-09	1.07229e-08
ENSMUSG00000117992		ENSMUSG00000117992			1.73193	0.713944	47.2574	9.51739e-07	4.36556e-06
ENSMUSG00000029377	Ereg	Ereg	13874	epiregulin	1.73031	6.96255	69.1735	5.09803e-08	3.11924e-07
ENSMUSG00000067929		ENSMUSG00000067929			1.72831	-0.0704597	46.2864	1.10709e-06	5.01662e-06
ENSMUSG00000101603		ENSMUSG00000101603			1.72772	-0.586054	11.8871	0.00246379	0.00539456
ENSMUSG00000051177	Plcb1	Plcb1	18795	phospholipase C, beta 1	1.72675	4.60489	30.5472	1.87073e-05	6.42156e-05
ENSMUSG00000061758	Akr1b10	Akr1b10	67861	aldo-keto reductase family 1, member B10 (aldose reductase)	1.72654	4.41094	242.913	7.1965e-13	1.7155e-11
[truncated: 15,202 more rows]

## Sheet: Con2
ensembl_id	Symbol	Uniq_syms	entrez	Gene_name	logFC	logCPM	F	PValue	FDR
ENSMUSG00000069045	Ddx3y	Ddx3y	26900	DEAD box helicase 3, Y-linked	10.9513	6.15029	4731.44	8.10908e-26	1.39484e-21
ENSMUSG00000028041	Adam15	Adam15	11490	a disintegrin and metallopeptidase domain 15 (metargidin)	2.56397	6.50077	2703.46	2.4994e-23	2.03017e-19
ENSMUSG00000068457	Uty	Uty	22290	ubiquitously transcribed tetratricopeptide repeat containing, Y-linked	12.3229	5.59813	4009	3.54078e-23	2.03017e-19
ENSMUSG00000033033	Calhm2	Calhm2	72691	calcium homeostasis modulator family member 2	8.87547	3.96796	2480.02	6.03479e-23	2.59511e-19
ENSMUSG00000038587	Akap12	Akap12	83397	A kinase (PRKA) anchor protein (gravin) 12	6.8001	5.664	2382.19	9.10303e-23	3.13163e-19
ENSMUSG00000031202	Rab39b	Rab39b	67790	RAB39B, member RAS oncogene family	7.16746	3.8639	2169.88	2.36059e-22	6.76741e-19
ENSMUSG00000056673	Kdm5d	Kdm5d	20592	lysine (K)-specific demethylase 5D	13.9752	5.17352	5362.42	2.85749e-22	7.02168e-19
ENSMUSG00000048126	Col6a3	Col6a3	12835	collagen, type VI, alpha 3	9.22397	6.9068	2029.12	4.67878e-22	1.006e-18
ENSMUSG00000026825	Dnm1	Dnm1	13429	dynamin 1	3.48981	6.62921	1939.93	7.39884e-22	1.41408e-18
ENSMUSG00000029223	Uchl1	Uchl1	22223	ubiquitin carboxy-terminal hydrolase L1	4.62218	4.96085	1763.75	1.95178e-21	3.32493e-18
ENSMUSG00000028760	Eif4g3	Eif4g3	230861	eukaryotic translation initiation factor 4 gamma, 3	-3.80336	5.44389	1742.22	2.21174e-21	3.32493e-18
ENSMUSG00000025558	Dock9	Dock9	105445	dedicator of cytokinesis 9	-2.76904	5.50988	1734.09	2.31959e-21	3.32493e-18
ENSMUSG00000033436	Armcx2	Armcx2	67416	armadillo repeat containing, X-linked 2	11.3014	6.8865	1698.78	2.85997e-21	3.78419e-18
ENSMUSG00000029636	Wasf3	Wasf3	245880	WASP family, member 3	9.29115	3.37047	1625.9	4.46836e-21	5.49002e-18
ENSMUSG00000021944	Gata4	Gata4	14463	GATA binding protein 4	10.6617	4.9928	1562.09	6.71403e-21	7.6992e-18
ENSMUSG00000039457	Ppl	Ppl	19041	periplakin	10.4309	5.2666	1530.18	8.28187e-21	8.90353e-18
ENSMUSG00000006435	Neurl1a	Neurl1a	18011	neuralized E3 ubiquitin protein ligase 1A	4.55561	4.58767	1506.17	9.726e-21	9.5598e-18
ENSMUSG00000064080	Fbln2	Fbln2	14115	fibulin 2	3.49251	8.76314	1502	1.00039e-20	9.5598e-18
ENSMUSG00000027074	Slc43a3	Slc43a3	58207	solute carrier family 43, member 3	6.91721	3.9722	1478.37	1.17534e-20	1.06406e-17
ENSMUSG00000032262	Elovl4	Elovl4	83603	elongation of very long chain fatty acids (FEN1/Elo2, SUR4/Elo3, yeast)-like 4	5.65463	4.75767	1429.42	1.6547e-20	1.41798e-17
ENSMUSG00000023031	Cela1	Cela1	109901	chymotrypsin-like elastase family, member 1	9.55377	3.60611	1422.02	1.74421e-20	1.41798e-17
ENSMUSG00000048387	Osr1	Osr1	23967	odd-skipped related transcription factor 1	5.48889	5.55196	1416.57	1.8136e-20	1.41798e-17
ENSMUSG00000049804	Armcx4	Armcx4	100503043	armadillo repeat containing, X-linked 4	10.8339	4.71905	2019.25	1.99756e-20	1.49391e-17
ENSMUSG00000056124	B4galt6	B4galt6	56386	UDP-Gal:betaGlcNAc beta 1,4-galactosyltransferase, polypeptide 6	6.22691	4.66684	1371.92	2.51055e-20	1.79933e-17
ENSMUSG00000031375	Bgn	Bgn	12111	biglycan	9.14389	9.35585	1359.95	2.74395e-20	1.88794e-17
ENSMUSG00000030671	Pde3b	Pde3b	18576	phosphodiesterase 3B, cGMP-inhibited	12.3619	6.89151	1330.16	3.43571e-20	2.25016e-17
ENSMUSG00000044037	Als2cl	Als2cl	235633	ALS2 C-terminal like	-7.02255	4.63167	1326.54	3.53202e-20	2.25016e-17
ENSMUSG00000062991	Nrg1	Nrg1	211323	neuregulin 1	3.69403	6.55212	1292.02	4.61497e-20	2.77162e-17
ENSMUSG00000042408	Zmym6	Zmym6	100177	zinc finger, MYM-type 6	12.009	3.11181	2893.75	4.67281e-20	2.77162e-17
ENSMUSG00000023092	Fhl1	Fhl1	14199	four and a half LIM domains 1	-10.4605	5.47978	1282.69	4.96674e-20	2.84777e-17
ENSMUSG00000027208	Fgf7	Fgf7	14178	fibroblast growth factor 7	6.55363	7.26642	1278.5	5.13469e-20	2.84909e-17
ENSMUSG00000002108	Nr1h3	Nr1h3	22259	nuclear receptor subfamily 1, group H, member 3	5.32845	2.86364	1268.04	5.58036e-20	2.99962e-17
ENSMUSG00000041444	Arhgap32	Arhgap32	330914	Rho GTPase activating protein 32	9.81896	5.26899	1232.36	7.45274e-20	3.83314e-17
ENSMUSG00000023032	Slc4a8	Slc4a8	59033	solute carrier family 4 (anion exchanger), member 8	8.91954	4.24292	1227.92	7.73017e-20	3.83314e-17
ENSMUSG00000051375	Pcdh1	Pcdh1	75599	protocadherin 1	7.07515	3.26967	1226.42	7.8271e-20	3.83314e-17
ENSMUSG00000034111	Tmed8	Tmed8	382620	transmembrane p24 trafficking protein 8	12.9973	3.50663	1732.26	8.19613e-20	3.83314e-17
ENSMUSG00000013846	St3gal1	St3gal1	20442	ST3 beta-galactoside alpha-2,3-sialyltransferase 1	5.35177	6.16884	1217.12	8.45425e-20	3.83314e-17
ENSMUSG00000041324	Inhba	Inhba	16323	inhibin beta-A	5.24014	5.88187	1216.93	8.46807e-20	3.83314e-17
ENSMUSG00000025665	Rps6ka6	Rps6ka6	67071	ribosomal protein S6 kinase polypeptide 6	12.8475	3.58701	2660.75	9.33975e-20	4.0501e-17
ENSMUSG00000092416	Zfp141	Zfp141	434178	zinc finger protein 141	-8.65081	2.33579	1204.22	9.41828e-20	4.0501e-17
ENSMUSG00000039058	Ak5	Ak5	229949	adenylate kinase 5	4.45909	2.73878	1198.28	9.90202e-20	4.15426e-17
ENSMUSG00000041912	Tdrkh	Tdrkh	72634	tudor and KH domain containing protein	4.26649	3.22495	1189.25	1.06909e-19	4.37844e-17
ENSMUSG00000090066	1110002E22Rik	1110002E22Rik	102634333	RIKEN cDNA 1110002E22 gene	-5.8591	3.49651	1183.18	1.12595e-19	4.50405e-17
ENSMUSG00000040363	Bcor	Bcor	71458	BCL6 interacting corepressor	7.45908	5.24333	1173.86	1.21986e-19	4.768e-17
ENSMUSG00000023050	Map3k12	Map3k12	26404	mitogen-activated protein kinase kinase kinase 12	2.09497	5.74601	1171.27	1.24737e-19	4.768e-17
ENSMUSG00000059878	Zfp422	Zfp422	67255	zinc finger protein 422	13.514	5.17183	2548.82	1.33125e-19	4.97799e-17
ENSMUSG00000027833	Shox2	Shox2	20429	short stature homeobox 2	7.2091	4.72064	1140.91	1.62735e-19	5.95575e-17
ENSMUSG00000033722	BC034090	BC034090	207792	cDNA sequence BC034090	4.81853	3.31341	1124.9	1.8776e-19	6.72845e-17
ENSMUSG00000018387	Shroom1	Shroom1	71774	shroom family member 1	3.26843	3.93085	1114.77	2.05748e-19	7.22261e-17
ENSMUSG00000032911	Cspg4	Cspg4	121021	chondroitin sulfate proteoglycan 4	-10.4405	5.53586	1105.57	2.23749e-19	7.69742e-17
ENSMUSG00000025255	Zfhx4	Zfhx4	80892	zinc finger homeodomain 4	-12.1008	4.99647	2368.03	2.44145e-19	8.2344e-17
ENSMUSG00000030091	Nup210	Nup210	54563	nucleoporin 210	-6.05714	3.86069	1090.94	2.56014e-19	8.46866e-17
ENSMUSG00000041540	Sox5	Sox5	20678	SRY (sex determining region Y)-box 5	8.98471	5.12587	1083.9	2.73334e-19	8.87099e-17
ENSMUSG00000038486	Sv2a	Sv2a	64051	synaptic vesicle glycoprotein 2 a	5.04747	3.28381	1073.87	3.00291e-19	9.56539e-17
ENSMUSG00000047250	Ptgs1	Ptgs1	19224	prostaglandin-endoperoxide synthase 1	6.69564	6.33281	1055.37	3.57946e-19	1.11946e-16
ENSMUSG00000021806	Nid2	Nid2	18074	nidogen 2	-7.71213	4.49448	1045.05	3.95347e-19	1.20634e-16
ENSMUSG00000057098	Ebf1	Ebf1	13591	early B cell factor 1	5.4346	4.87898	1043.9	3.99752e-19	1.20634e-16
ENSMUSG00000029673	Auts2	Auts2	319974	autism susceptibility candidate 2	-6.82236	4.2587	1039.21	4.18377e-19	1.24078e-16
ENSMUSG00000024376	Epb41l4a	Epb41l4a	13824	erythrocyte membrane protein band 4.1 like 4a	-13.914	3.6182	1434.76	4.63363e-19	1.33218e-16
ENSMUSG00000030329	Pianp	Pianp	319352	PILR alpha associated neural protein	9.69549	5.50069	1028.47	4.64688e-19	1.33218e-16
ENSMUSG00000026249	Serpine2	Serpine2	20720	serine (or cysteine) peptidase inhibitor, clade E, member 2	6.70675	8.62688	994.627	6.51492e-19	1.8371e-16
ENSMUSG00000033361	Prrg3	Prrg3	208748	proline rich Gla (G-carboxyglutamic acid) 3 (transmembrane)	12.5747	5.00273	2054.95	7.85177e-19	2.17836e-16
ENSMUSG00000024087	Cyp1b1	Cyp1b1	13078	cytochrome P450, family 1, subfamily b, polypeptide 1	4.21332	9.94446	974.511	8.00724e-19	2.18623e-16
ENSMUSG00000053475	Tnfaip6	Tnfaip6	21930	tumor necrosis factor alpha induced protein 6	9.76555	3.90598	1348.55	8.18387e-19	2.19954e-16
ENSMUSG00000033287	Kctd17	Kctd17	72844	potassium channel tetramerisation domain containing 17	2.2156	6.52561	969.749	8.41305e-19	2.22635e-16
ENSMUSG00000051579	Tceal8	Tceal8	66684	transcription elongation factor A (SII)-like 8	2.54695	6.08265	952.675	1.00645e-18	2.62302e-16
ENSMUSG00000024981	Acsl5	Acsl5	433256	acyl-CoA synthetase long-chain family member 5	-1.5615	6.8349	947.104	1.06778e-18	2.74133e-16
ENSMUSG00000030351	Tspan11	Tspan11	68498	tetraspanin 11	5.71127	4.98068	945.036	1.09159e-18	2.76123e-16
ENSMUSG00000048388	Fam171b	Fam171b	241520	family with sequence similarity 171, member B	5.17188	5.27628	933.759	1.23207e-18	3.07144e-16
ENSMUSG00000060961	Slc4a4	Slc4a4	54403	solute carrier family 4 (anion exchanger), member 4	8.90243	3.62026	931.4	1.26392e-18	3.1058e-16
ENSMUSG00000031387	Renbp	Renbp	19703	renin binding protein	8.86587	4.7092	926.403	1.33436e-18	3.23272e-16
ENSMUSG00000024030	Abcg1	Abcg1	11307	ATP binding cassette subfamily G member 1	5.23093	4.40493	924.776	1.35822e-18	3.24481e-16
ENSMUSG00000024424	Ttc39c	Ttc39c	72747	tetratricopeptide repeat domain 39C	4.92655	4.08169	918.637	1.45255e-18	3.42265e-16
ENSMUSG00000013367	Iglon5	Iglon5	210094	IgLON family member 5	6.83956	4.74915	908.274	1.62852e-18	3.78542e-16
ENSMUSG00000059401	Mamld1	Mamld1	333639	mastermind-like domain containing 1	3.87343	2.6216	905.605	1.67754e-18	3.83678e-16
ENSMUSG00000029126	Nsg1	Nsg1	18196	neuron specific gene family member 1	6.97169	6.12198	904.663	1.69522e-18	3.83678e-16
ENSMUSG00000018417	Myo1b	Myo1b	17912	myosin IB	7.28854	6.48512	903.377	1.7197e-18	3.84164e-16
ENSMUSG00000022144	Gdnf	Gdnf	14573	glial cell line derived neurotrophic factor	5.12242	5.61003	899.364	1.79861e-18	3.91911e-16
ENSMUSG00000062012	Zfp13	Zfp13	22654	zinc finger protein 13	5.60665	2.92167	899.297	1.79995e-18	3.91911e-16
ENSMUSG00000029847	Slc23a4	Slc23a4	243753	solute carrier family 23 member 4	7.88571	2.84069	886.555	2.07824e-18	4.46848e-16
ENSMUSG00000027254	Map1a	Map1a	17754	microtubule-associated protein 1 A	3.30895	6.58454	885.038	2.11441e-18	4.49012e-16
ENSMUSG00000053253	Ndfip2	Ndfip2	76273	Nedd4 family interacting protein 2	-2.26366	4.93514	881.13	2.21077e-18	4.6375e-16
ENSMUSG00000067377	Tspan6	Tspan6	56496	tetraspanin 6	8.3956	2.84716	870.485	2.49864e-18	5.1782e-16
ENSMUSG00000017400	Stac2	Stac2	217154	SH3 and cysteine rich domain 2	4.58927	6.1696	866.067	2.62998e-18	5.3855e-16
ENSMUSG00000035161	Ints6	Ints6	18130	integrator complex subunit 6	1.50269	8.13085	863.487	2.71016e-18	5.4844e-16
ENSMUSG00000025105	Bnc1	Bnc1	12173	basonuclin 1	8.542	3.60328	859.895	2.8263e-18	5.65293e-16
ENSMUSG00000033906	Zdhhc15	Zdhhc15	108672	zinc finger, DHHC domain containing 15	12.9105	4.39501	1167.08	3.07849e-18	6.08656e-16
ENSMUSG00000069049	Eif2s3y	Eif2s3y	26908	eukaryotic translation initiation factor 2, subunit 3, structural gene Y-linked	12.2891	5.42879	1161.88	3.20684e-18	6.26829e-16
ENSMUSG00000026979	Psd4	Psd4	215632	pleckstrin and Sec7 domain containing 4	11.7774	2.3128	1158.99	3.28093e-18	6.34105e-16
ENSMUSG00000038552	Fndc4	Fndc4	64339	fibronectin type III domain containing 4	3.9847	4.35248	835.986	3.75363e-18	7.17403e-16
ENSMUSG00000032348	Gsta4	Gsta4	14860	glutathione S-transferase, alpha 4	6.35146	4.65709	834.192	3.83563e-18	7.23019e-16
ENSMUSG00000042104	Uggt2	Uggt2	66435	UDP-glucose glycoprotein glucosyltransferase 2	-2.14779	5.23497	833.515	3.86708e-18	7.23019e-16
ENSMUSG00000056498	Tmem154	Tmem154	320782	transmembrane protein 154	6.60266	3.00151	827.415	4.16359e-18	7.70086e-16
ENSMUSG00000040918	Slc19a2	Slc19a2	116914	solute carrier family 19 (thiamine transporter), member 2	-1.97323	4.37846	826.233	4.22393e-18	7.72935e-16
ENSMUSG00000028517	Plpp3	Plpp3	67916	phospholipid phosphatase 3	4.42159	6.84222	823.983	4.34137e-18	7.86062e-16
ENSMUSG00000022119	Rbm26	Rbm26	74213	RNA binding motif protein 26	-1.92762	6.02469	817.521	4.69904e-18	8.4196e-16
ENSMUSG00000079685	Ulbp1	Ulbp1	77777	UL16 binding protein 1	3.77397	4.625	815.55	4.81444e-18	8.53745e-16
ENSMUSG00000057614	Gnai1	Gnai1	14677	guanine nucleotide binding protein (G protein), alpha inhibiting 1	9.51156	3.82228	810.588	5.11908e-18	8.98503e-16
ENSMUSG00000020241	Col6a2	Col6a2	12834	collagen, type VI, alpha 2	10.1073	7.10559	800.163	5.83032e-18	1.013e-15
ENSMUSG00000027500	Stmn2	Stmn2	20257	stathmin-like 2	12.4734	6.82168	793.064	6.37649e-18	1.09682e-15
ENSMUSG00000032036	Kirrel3	Kirrel3	67703	kirre like nephrin family adhesion molecule 3	7.48294	3.20871	791.571	6.49836e-18	1.10672e-15
ENSMUSG00000032702	Kank1	Kank1	107351	KN motif and ankyrin repeat domains 1	-5.10314	3.69539	776.864	7.84537e-18	1.32302e-15
ENSMUSG00000027805	Pfn2	Pfn2	18645	profilin 2	3.1398	4.0595	774.881	8.04938e-18	1.34425e-15
ENSMUSG00000019775	Rgs17	Rgs17	56533	regulator of G-protein signaling 17	13.6082	4.40294	1544.66	8.21138e-18	1.35812e-15
ENSMUSG00000003068	Stk11	Stk11	20869	serine/threonine kinase 11	-1.91366	5.16803	769.746	8.60508e-18	1.40968e-15
ENSMUSG00000037455	Slc18b1	Slc18b1	76306	solute carrier family 18, subfamily B, member 1	7.41837	3.59304	766.306	9.00086e-18	1.4606e-15
ENSMUSG00000042766	Trim46	Trim46	360213	tripartite motif-containing 46	3.02046	4.50105	764.994	9.15697e-18	1.47205e-15
ENSMUSG00000053219	Raet1e	Raet1e	379043	retinoic acid early transcript 1E	10.9786	3.93695	762.334	9.48279e-18	1.50496e-15
ENSMUSG00000032878	Ccdc85a	Ccdc85a	216613	coiled-coil domain containing 85A	12.3896	2.4236	1031.39	9.53669e-18	1.50496e-15
ENSMUSG00000043259	Fam13c	Fam13c	71721	family with sequence similarity 13, member C	6.41593	4.45581	748.019	1.14698e-17	1.77939e-15
ENSMUSG00000032849	Abcc4	Abcc4	239273	ATP-binding cassette, sub-family C (CFTR/MRP), member 4	-2.45055	5.48769	747.671	1.15235e-17	1.77939e-15
ENSMUSG00000026764	Kif5c	Kif5c	16574	kinesin family member 5C	4.82047	4.76817	747.267	1.1586e-17	1.77939e-15
ENSMUSG00000050447	Lypd6	Lypd6	320343	LY6/PLAUR domain containing 6	4.0271	3.86932	744.741	1.19863e-17	1.82457e-15
ENSMUSG00000029814	Igf2bp3	Igf2bp3	140488	insulin-like growth factor 2 mRNA binding protein 3	3.40091	4.93507	743.145	1.2247e-17	1.84791e-15
ENSMUSG00000037461	Ints7	Ints7	77065	integrator complex subunit 7	-1.54291	6.33303	740.038	1.27727e-17	1.91047e-15
ENSMUSG00000031665	Sall1	Sall1	58198	spalt like transcription factor 1	-2.83475	3.88097	738.451	1.30508e-17	1.93524e-15
ENSMUSG00000026639	Lamb3	Lamb3	16780	laminin, beta 3	-7.25931	3.17814	728.347	1.49843e-17	2.20294e-15
ENSMUSG00000035095	Fam167a	Fam167a	219148	family with sequence similarity 167, member A	8.99456	3.19917	720.463	1.67115e-17	2.43605e-15
ENSMUSG00000046442	Ppm1e	Ppm1e	320472	protein phosphatase 1E (PP2C domain containing)	-3.12277	3.68016	718.013	1.72919e-17	2.49948e-15
ENSMUSG00000074934	Grem1	Grem1	23892	gremlin 1, DAN family BMP antagonist	9.75181	7.6812	716.926	1.75563e-17	2.51655e-15
ENSMUSG00000006731	B4galnt1	B4galnt1	14421	beta-1,4-N-acetyl-galactosaminyl transferase 1	3.61024	3.90812	713.754	1.83541e-17	2.60917e-15
ENSMUSG00000025504	Eps8l2	Eps8l2	98845	EPS8-like 2	-9.41908	3.30537	713.1	1.85234e-17	2.61165e-15
ENSMUSG00000109946	Brd3os	Brd3os	100504116	bromodomain containing 3, opposite strand	2.92613	2.81852	703.767	2.1137e-17	2.9525e-15
ENSMUSG00000044576	Garem2	Garem2	242915	GRB2 associated regulator of MAPK1 subtype 2	5.63736	3.32604	702.617	2.14861e-17	2.9525e-15
ENSMUSG00000046572	Zfp518b	Zfp518b	100515	zinc finger protein 518B	-11.1466	3.46036	1372.76	2.16262e-17	2.9525e-15
ENSMUSG00000034793	G6pc3	G6pc3	68401	glucose 6 phosphatase, catalytic, 3	2.31572	4.25178	701.823	2.17307e-17	2.9525e-15
ENSMUSG00000037902	Sirpa	Sirpa	19261	signal-regulatory protein alpha	12.5649	3.45692	942.126	2.17992e-17	2.9525e-15
ENSMUSG00000050908	Tvp23a	Tvp23a	383103	trans-golgi network vesicle protein 23A	3.68071	4.34643	699.342	2.25152e-17	3.02566e-15
ENSMUSG00000075297	H60b	H60b	667281	histocompatibility 60b	4.46905	3.52756	695.861	2.36688e-17	3.15602e-15
ENSMUSG00000057530	Ece1	Ece1	230857	endothelin converting enzyme 1	2.24305	7.93295	687.122	2.68614e-17	3.53028e-15
ENSMUSG00000032285	Dnaja4	Dnaja4	58233	DnaJ heat shock protein family (Hsp40) member A4	5.25536	3.07967	687.059	2.6886e-17	3.53028e-15
ENSMUSG00000022575	Gsdmd	Gsdmd	69146	gasdermin D	9.01008	3.1063	919.811	2.71279e-17	3.53505e-15
ENSMUSG00000046186	Cd109	Cd109	235505	CD109 antigen	-2.06136	7.39956	683.673	2.8249e-17	3.65347e-15
ENSMUSG00000051022	Hs3st1	Hs3st1	15476	heparan sulfate (glucosamine) 3-O-sulfotransferase 1	5.72438	4.80705	680.301	2.96821e-17	3.78662e-15
ENSMUSG00000001119	Col6a1	Col6a1	12833	collagen, type VI, alpha 1	8.36112	8.11619	680.193	2.97292e-17	3.78662e-15
ENSMUSG00000024805	Pcgf5	Pcgf5	76073	polycomb group ring finger 5	-1.93561	5.16242	679.715	2.99389e-17	3.78662e-15
ENSMUSG00000034612	Chst11	Chst11	58250	carbohydrate sulfotransferase 11	3.14747	5.52601	677.554	3.09084e-17	3.8807e-15
ENSMUSG00000033186	Mzt1	Mzt1	76789	mitotic spindle organizing protein 1	-1.79737	5.42386	673.44	3.28502e-17	4.09461e-15
ENSMUSG00000040473	Cfap69	Cfap69	207686	cilia and flagella associated protein 69	2.73969	5.20833	662.409	3.87505e-17	4.7953e-15
ENSMUSG00000031292	Cdkl5	Cdkl5	382253	cyclin-dependent kinase-like 5	4.05534	4.29246	661.791	3.9114e-17	4.80571e-15
ENSMUSG00000044026	Slc35g1	Slc35g1	240660	solute carrier family 35, member G1	-2.02065	5.67484	660.558	3.98504e-17	4.86146e-15
ENSMUSG00000003411	Rab3b	Rab3b	69908	RAB3B, member RAS oncogene family	5.00996	3.43186	655.135	4.32735e-17	5.2282e-15
ENSMUSG00000041607	Mbp	Mbp	17196	myelin basic protein	3.67859	2.56546	654.847	4.34645e-17	5.2282e-15
ENSMUSG00000049409	Prokr1	Prokr1	58182	prokineticin receptor 1	3.68353	2.19827	653.977	4.40454e-17	5.26128e-15
ENSMUSG00000026202	Tuba4a	Tuba4a	22145	tubulin, alpha 4A	-1.82164	6.47071	651.784	4.55493e-17	5.40341e-15
ENSMUSG00000043969	Emx2	Emx2	13797	empty spiracles homeobox 2	6.46099	2.39955	646.614	4.93228e-17	5.81097e-15
ENSMUSG00000049047	Armcx3	Armcx3	71703	armadillo repeat containing, X-linked 3	8.10719	3.95855	644.642	5.08513e-17	5.9503e-15
ENSMUSG00000029861	Fam131b	Fam131b	76156	family with sequence similarity 131, member B	3.52791	4.17413	644.116	5.12679e-17	5.95851e-15
ENSMUSG00000024642	Tle4	Tle4	21888	transducin-like enhancer of split 4	-5.01973	2.67494	643.283	5.19353e-17	5.97523e-15
ENSMUSG00000030022	Adamts9	Adamts9	101401	a disintegrin-like and metallopeptidase (reprolysin type) with thrombospondin type 1 motif, 9	8.86893	3.95902	642.736	5.23782e-17	5.97523e-15
ENSMUSG00000020623	Map2k6	Map2k6	26399	mitogen-activated protein kinase kinase 6	4.15121	3.96762	642.643	5.24539e-17	5.97523e-15
ENSMUSG00000026618	Iars2	Iars2	381314	isoleucine-tRNA synthetase 2, mitochondrial	-1.51256	6.36904	641.231	5.36194e-17	6.05325e-15
ENSMUSG00000040570	Rundc3b	Rundc3b	242819	RUN domain containing 3B	9.10976	2.02935	640.964	5.38427e-17	6.05325e-15
ENSMUSG00000037846	Rtkn2	Rtkn2	170799	rhotekin 2	3.28692	3.81143	639.108	5.54252e-17	6.19071e-15
ENSMUSG00000039263	Npepl1	Npepl1	228961	aminopeptidase-like 1	-2.13975	4.63174	636.97	5.73118e-17	6.36013e-15
ENSMUSG00000022750	Klhl22	Klhl22	224023	kelch-like 22	2.41345	4.86508	636.387	5.78385e-17	6.37743e-15
ENSMUSG00000015354	Pcolce2	Pcolce2	76477	procollagen C-endopeptidase enhancer 2	-2.27374	6.80784	633.57	6.04587e-17	6.62388e-15
ENSMUSG00000038910	Plcl2	Plcl2	224860	phospholipase C-like 2	11.5749	2.6461	1205.98	6.25235e-17	6.80675e-15
ENSMUSG00000068923	Syt11	Syt11	229521	synaptotagmin XI	3.00004	5.74584	628.49	6.55198e-17	7.08809e-15
ENSMUSG00000023868	Pde10a	Pde10a	23984	phosphodiesterase 10A	12.1243	4.52936	1186.19	7.15975e-17	7.69718e-15
ENSMUSG00000026526	Fh1	Fh1	14194	fumarate hydratase 1	-1.28413	5.82259	620.704	7.42019e-17	7.92762e-15
ENSMUSG00000028226	Mmp16	Mmp16	17389	matrix metallopeptidase 16	3.95541	4.10566	618.099	7.73815e-17	8.16867e-15
ENSMUSG00000007989	Fzd3	Fzd3	14365	frizzled class receptor 3	9.60681	4.12669	618.078	7.74079e-17	8.16867e-15
ENSMUSG00000019539	Rcn3	Rcn3	52377	reticulocalbin 3, EF-hand calcium binding domain	7.10459	5.86397	614.699	8.17601e-17	8.57534e-15
ENSMUSG00000072941	Sod3	Sod3	20657	superoxide dismutase 3, extracellular	10.7937	5.0991	612.496	8.47419e-17	8.7619e-15
ENSMUSG00000032186	Tmod2	Tmod2	50876	tropomodulin 2	5.80541	2.3107	612.383	8.48981e-17	8.7619e-15
ENSMUSG00000069268	H2bc7	H2bc7	319180	H2B clustered histone 7	-2.73493	5.31849	612.261	8.5067e-17	8.7619e-15
ENSMUSG00000030110	Ret	Ret	19713	ret proto-oncogene	9.70609	1.90201	611.871	8.56091e-17	8.76525e-15
ENSMUSG00000011589	Fsd1	Fsd1	240121	fibronectin type 3 and SPRY domain-containing protein	11.4711	2.69492	1159.43	8.62991e-17	8.78361e-15
ENSMUSG00000026335	Pam	Pam	18484	peptidylglycine alpha-amidating monooxygenase	-2.11773	6.3161	607.242	9.23467e-17	9.34386e-15
ENSMUSG00000015647	Lama5	Lama5	16776	laminin, alpha 5	-2.29507	7.58931	605.219	9.54717e-17	9.60356e-15
ENSMUSG00000035373	Ccl7	Ccl7	20306	chemokine (C-C motif) ligand 7	3.90096	8.62548	604.027	9.73672e-17	9.73729e-15
ENSMUSG00000056666	Retsat	Retsat	67442	retinol saturase (all trans retinol 13,14 reductase)	1.68989	4.65116	603.518	9.81889e-17	9.7627e-15
ENSMUSG00000027221	Chst1	Chst1	76969	carbohydrate sulfotransferase 1	5.50639	3.90187	602.914	9.91743e-17	9.804e-15
ENSMUSG00000079038	D130040H23Rik	D130040H23Rik	211135	RIKEN cDNA D130040H23 gene	6.25321	2.10716	601.916	1.00826e-16	9.91029e-15
ENSMUSG00000071723	Gspt2	Gspt2	14853	G1 to S phase transition 2	11.025	2.52574	1136.11	1.01912e-16	9.96012e-15
ENSMUSG00000026600	Soat1	Soat1	20652	sterol O-acyltransferase 1	-1.45888	6.95306	600.361	1.0346e-16	1.00543e-14
ENSMUSG00000031189	Aff2	Aff2	14266	AF4/FMR2 family, member 2	3.33046	2.93413	599.101	1.0565e-16	1.01618e-14
ENSMUSG00000021614	Vcan	Vcan	13003	versican	7.80347	9.47485	599.045	1.05747e-16	1.01618e-14
ENSMUSG00000030662	Ipo5	Ipo5	70572	importin 5	-2.12427	8.06581	596.277	1.10745e-16	1.05779e-14
ENSMUSG00000019124	Scrn1	Scrn1	69938	secernin 1	-6.09473	4.69019	595.974	1.11308e-16	1.05779e-14
ENSMUSG00000045215	Asxl3	Asxl3	211961	ASXL transcriptional regulator 3	9.30081	2.94031	785.373	1.14378e-16	1.08099e-14
ENSMUSG00000045348	Nyap1	Nyap1	243300	neuronal tyrosine-phosphorylated phosphoinositide 3-kinase adaptor 1	3.26978	3.74626	593.911	1.15221e-16	1.08301e-14
ENSMUSG00000028076	Cd1d1	Cd1d1	12479	CD1d1 antigen	12.161	3.57306	1117.41	1.16736e-16	1.09129e-14
ENSMUSG00000037108	Zcwpw1	Zcwpw1	381678	zinc finger, CW type with PWWP domain 1	3.72601	3.10179	592.5	1.17986e-16	1.09162e-14
ENSMUSG00000069806	Cacng7	Cacng7	81904	calcium channel, voltage-dependent, gamma subunit 7	13.4351	4.47653	782.654	1.18041e-16	1.09162e-14
ENSMUSG00000031596	Slc7a2	Slc7a2	11988	solute carrier family 7 (cationic amino acid transporter, y+ system), member 2	9.27463	6.53715	587.108	1.29237e-16	1.18877e-14
ENSMUSG00000059327	Eda	Eda	13607	ectodysplasin-A	8.41462	2.96742	584.914	1.3415e-16	1.2274e-14
ENSMUSG00000069171	Nr2f1	Nr2f1	13865	nuclear receptor subfamily 2, group F, member 1	8.04492	2.97518	582.367	1.40109e-16	1.26897e-14
ENSMUSG00000063410	Stk24	Stk24	223255	serine/threonine kinase 24	-2.39058	6.33187	582.342	1.40168e-16	1.26897e-14
ENSMUSG00000037892	Pcdh18	Pcdh18	73173	protocadherin 18	2.30313	6.61265	580.87	1.43746e-16	1.29454e-14
ENSMUSG00000078452	Raet1a	Raet1a	19368	retinoic acid early transcript 1, alpha	9.12354	3.41797	580.553	1.44531e-16	1.29483e-14
ENSMUSG00000052688	Rab7b	Rab7b	226421	RAB7B, member RAS oncogene family	5.24271	2.95102	579.96	1.46009e-16	1.30129e-14
ENSMUSG00000034463	Scara3	Scara3	219151	scavenger receptor class A, member 3	13.1746	4.41129	763.853	1.47233e-16	1.30544e-14
ENSMUSG00000033737	Fndc3c1	Fndc3c1	333564	fibronectin type III domain containing 3C1	14.8629	5.52049	1085.08	1.48423e-16	1.30924e-14
ENSMUSG00000032202	Rab27a	Rab27a	11891	RAB27A, member RAS oncogene family	7.8944	1.5943	576.544	1.54856e-16	1.35902e-14
ENSMUSG00000068876	Cgn	Cgn	70737	cingulin	-2.48241	4.64586	574	1.61826e-16	1.41298e-14
ENSMUSG00000031343	Gabra3	Gabra3	14396	gamma-aminobutyric acid (GABA) A receptor, subunit alpha 3	12.9775	3.93805	1065.71	1.71981e-16	1.49407e-14
ENSMUSG00000022070	Bora	Bora	77744	bora, aurora kinase A activator	-2.0503	4.44298	569.959	1.73618e-16	1.49883e-14
ENSMUSG00000074227	Spint2	Spint2	20733	serine protease inhibitor, Kunitz type 2	-9.91603	2.70532	569.743	1.74272e-16	1.49883e-14
ENSMUSG00000034413	Neurl1b	Neurl1b	240055	neuralized E3 ubiquitin protein ligase 1B	6.62192	4.43549	565.746	1.86921e-16	1.59962e-14
ENSMUSG00000078495	Zfp984	Zfp984	100041677	zinc finger protein 984	-2.48987	3.30392	563.72	1.93712e-16	1.64952e-14
ENSMUSG00000039713	Plekhg5	Plekhg5	269608	pleckstrin homology domain containing, family G (with RhoGef domain) member 5	2.72256	4.3831	563.09	1.95879e-16	1.65976e-14
ENSMUSG00000070047	Fat1	Fat1	14107	FAT atypical cadherin 1	-2.53492	7.52254	559.399	2.09123e-16	1.7633e-14
ENSMUSG00000028525	Pde4b	Pde4b	18578	phosphodiesterase 4B, cAMP specific	3.99909	6.67104	558.707	2.11715e-16	1.77644e-14
ENSMUSG00000022139	Mbnl2	Mbnl2	105559	muscleblind like splicing factor 2	-1.90143	7.20079	557.467	2.16444e-16	1.8073e-14
ENSMUSG00000036192	Rorb	Rorb	225998	RAR-related orphan receptor beta	7.35367	3.52119	555.45	2.24388e-16	1.86459e-14
ENSMUSG00000004880	Lbr	Lbr	98386	lamin B receptor	-1.33136	7.10546	553.47	2.32499e-16	1.9227e-14
ENSMUSG00000053646	Plxnb1	Plxnb1	235611	plexin B1	3.94241	5.00719	549.663	2.49014e-16	2.04942e-14
ENSMUSG00000033538	Casp4	Casp4	12363	caspase 4, apoptosis-related cysteine peptidase	-7.61054	2.66503	544.533	2.73337e-16	2.23889e-14
ENSMUSG00000074793	Hspa12b	Hspa12b	72630	heat shock protein 12B	6.03562	3.84512	543.469	2.78703e-16	2.27202e-14
ENSMUSG00000026478	Lamc1	Lamc1	226519	laminin, gamma 1	-1.74198	7.92563	540.754	2.92922e-16	2.37668e-14
ENSMUSG00000040212	Emp3	Emp3	13732	epithelial membrane protein 3	-1.4901	6.61635	537.945	3.08478e-16	2.49114e-14
ENSMUSG00000031990	Jam3	Jam3	83964	junction adhesion molecule 3	2.30203	4.8752	536.705	3.15631e-16	2.53072e-14
ENSMUSG00000029122	Evc	Evc	59056	EvC ciliary complex subunit 1	1.7258	5.27148	536.587	3.16322e-16	2.53072e-14
ENSMUSG00000000782	Tcf7	Tcf7	21414	transcription factor 7, T cell specific	2.77328	4.85418	535.366	3.23561e-16	2.57666e-14
ENSMUSG00000020646	Mboat2	Mboat2	67216	membrane bound O-acyltransferase domain containing 2	3.42755	4.1862	531.809	3.45703e-16	2.7403e-14
ENSMUSG00000003282	Plag1	Plag1	56711	pleiomorphic adenoma gene 1	4.97788	2.59362	529.793	3.58986e-16	2.83253e-14
ENSMUSG00000032024	Clmp	Clmp	71566	CXADR-like membrane protein	7.38151	5.48593	529.222	3.62853e-16	2.84908e-14
ENSMUSG00000038235	F11r	F11r	16456	F11 receptor	-2.52771	5.16704	528.996	3.64396e-16	2.84908e-14
ENSMUSG00000066191	Anks6	Anks6	75691	ankyrin repeat and sterile alpha motif domain containing 6	7.86999	3.04106	526.767	3.7999e-16	2.95756e-14
ENSMUSG00000070871	Ccnyl1	Ccnyl1	227210	cyclin Y-like 1	-1.33779	5.44692	524.941	3.93316e-16	3.04749e-14
ENSMUSG00000022019	Tdrd3	Tdrd3	219249	tudor domain containing 3	-1.87321	3.90589	524.226	3.98673e-16	3.07515e-14
ENSMUSG00000031827	Cotl1	Cotl1	72042	coactosin-like 1 (Dictyostelium)	5.69165	5.39328	522.529	4.11714e-16	3.16156e-14
ENSMUSG00000022124	Fbxl3	Fbxl3	50789	F-box and leucine-rich repeat protein 3	-1.99655	5.54565	520.804	4.25441e-16	3.25245e-14
ENSMUSG00000066595	Flvcr1	Flvcr1	226844	feline leukemia virus subgroup C cellular receptor 1	-1.82576	5.32064	520.283	4.29692e-16	3.27041e-14
ENSMUSG00000036292	Gramd1c	Gramd1c	207798	GRAM domain containing 1C	5.1816	2.84287	518.504	4.44541e-16	3.36853e-14
ENSMUSG00000030246	Ldhb	Ldhb	16832	lactate dehydrogenase B	8.2879	2.32293	517.622	4.52115e-16	3.41089e-14
ENSMUSG00000040420	Cdh18	Cdh18	320865	cadherin 18	9.01509	3.47625	515.722	4.68907e-16	3.51127e-14
ENSMUSG00000042608	Stk40	Stk40	74178	serine/threonine kinase 40	-2.50281	4.68391	515.656	4.69503e-16	3.51127e-14
ENSMUSG00000015243	Abca1	Abca1	11303	ATP-binding cassette, sub-family A (ABC1), member 1	4.98566	4.65666	515.109	4.74476e-16	3.5331e-14
ENSMUSG00000005267	Zfp287	Zfp287	170740	zinc finger protein 287	1.73809	4.25728	513.907	4.85596e-16	3.59071e-14
ENSMUSG00000027199	Gatm	Gatm	67092	glycine amidinotransferase (L-arginine:glycine amidinotransferase)	12.7205	3.70679	938.343	4.86388e-16	3.59071e-14
ENSMUSG00000032387	Rbpms2	Rbpms2	71973	RNA binding protein with multiple splicing 2	-1.93975	5.21926	513.581	4.88659e-16	3.59206e-14
ENSMUSG00000020121	Srgap1	Srgap1	117600	SLIT-ROBO Rho GTPase activating protein 1	9.39607	4.67899	512.608	4.97931e-16	3.64465e-14
ENSMUSG00000007594	Hapln4	Hapln4	330790	hyaluronan and proteoglycan link protein 4	4.53149	4.16844	511.597	5.07782e-16	3.701e-14
ENSMUSG00000048216	Gpr85	Gpr85	64450	G protein-coupled receptor 85	5.92257	2.41654	509.954	5.24233e-16	3.80478e-14
ENSMUSG00000092060	Bend4	Bend4	666938	BEN domain containing 4	-1.77541	6.29865	509.73	5.26527e-16	3.80538e-14
ENSMUSG00000041842	Fhdc1	Fhdc1	229474	FH2 domain containing 1	4.28475	4.29707	502.13	6.1105e-16	4.39777e-14
ENSMUSG00000033460	Armcx1	Armcx1	78248	armadillo repeat containing, X-linked 1	12.3862	3.18325	909.01	6.3023e-16	4.51691e-14
ENSMUSG00000030220	Arhgdib	Arhgdib	11857	Rho, GDP dissociation inhibitor (GDI) beta	-3.73625	5.3366	499.467	6.44107e-16	4.59722e-14
ENSMUSG00000019256	Ahr	Ahr	11622	aryl-hydrocarbon receptor	1.42991	5.82391	495.92	6.9122e-16	4.91309e-14
ENSMUSG00000001497	Pax9	Pax9	18511	paired box 9	7.59067	2.76175	492.71	7.37129e-16	5.21341e-14
ENSMUSG00000002006	Pdzd4	Pdzd4	245469	PDZ domain containing 4	4.16813	3.74127	492.548	7.39534e-16	5.21341e-14
ENSMUSG00000038415	Foxq1	Foxq1	15220	forkhead box Q1	3.40485	5.53711	491.121	7.61081e-16	5.34341e-14
ENSMUSG00000050394	Armcx6	Armcx6	278097	armadillo repeat containing, X-linked 6	10.3351	1.36663	885.732	7.78682e-16	5.44476e-14
ENSMUSG00000008206	Cers4	Cers4	67260	ceramide synthase 4	8.67501	2.90015	489.582	7.85103e-16	5.46553e-14
ENSMUSG00000029859	Epha1	Epha1	13835	Eph receptor A1	9.47984	2.13016	489.4	7.88007e-16	5.46553e-14
ENSMUSG00000029802	Abcg2	Abcg2	26357	ATP binding cassette subfamily G member 2 (Junior blood group)	-1.81441	5.81707	486.115	8.42321e-16	5.81878e-14
ENSMUSG00000041658	Rragb	Rragb	245670	Ras-related GTP binding B	1.58648	3.57778	484.737	8.6632e-16	5.95062e-14
ENSMUSG00000020044	Timp3	Timp3	21859	tissue inhibitor of metalloproteinase 3	3.94984	8.63781	484.623	8.68326e-16	5.95062e-14
ENSMUSG00000034156	Tspoap1	Tspoap1	207777	TSPO associated protein 1	7.61088	1.67353	482.342	9.09829e-16	6.21031e-14
ENSMUSG00000022103	Gfra2	Gfra2	14586	glial cell line derived neurotrophic factor family receptor alpha 2	13.2756	4.27604	864.766	9.46573e-16	6.43558e-14
ENSMUSG00000116673	A630089N07Rik	A630089N07Rik	320586	RIKEN cDNA A630089N07 gene	5.05003	2.91218	479.692	9.60789e-16	6.50651e-14
ENSMUSG00000010660	Plcd1	Plcd1	18799	phospholipase C, delta 1	4.13249	3.74762	478.483	9.85072e-16	6.6448e-14
ENSMUSG00000101609	Kcnq1ot1	Kcnq1ot1	63830	KCNQ1 overlapping transcript 1	-10.1335	3.493	617.858	1.00663e-15	6.76371e-14
ENSMUSG00000047205	Dusp18	Dusp18	75219	dual specificity phosphatase 18	-2.50596	5.74724	475.733	1.04286e-15	6.97985e-14
ENSMUSG00000035504	Reep6	Reep6	70335	receptor accessory protein 6	1.83759	4.01089	475.508	1.04775e-15	6.98539e-14
ENSMUSG00000017493	Igfbp4	Igfbp4	16010	insulin-like growth factor binding protein 4	8.29832	6.88144	474.234	1.07591e-15	7.14547e-14
ENSMUSG00000026626	Ppp2r5a	Ppp2r5a	226849	protein phosphatase 2, regulatory subunit B', alpha	-1.64706	5.82086	472.549	1.11444e-15	7.37289e-14
ENSMUSG00000036291	Ap5m1	Ap5m1	74385	adaptor-related protein complex 5, mu 1 subunit	-1.12041	5.35342	472.216	1.12222e-15	7.39589e-14
ENSMUSG00000027797	Dclk1	Dclk1	13175	doublecortin-like kinase 1	5.00341	7.25319	470.893	1.1538e-15	7.57498e-14
ENSMUSG00000021846	Peli2	Peli2	93834	pellino 2	9.81907	4.76654	470.249	1.16949e-15	7.64881e-14
ENSMUSG00000029135	Fosl2	Fosl2	14284	fos-like antigen 2	2.69331	8.5335	468.495	1.2135e-15	7.90659e-14
ENSMUSG00000027858	Tspan2	Tspan2	70747	tetraspanin 2	8.41892	2.98653	467.084	1.2502e-15	8.11498e-14
ENSMUSG00000072964	Bhlhb9	Bhlhb9	70237	basic helix-loop-helix domain containing, class B9	2.36821	4.98373	466.33	1.27032e-15	8.21455e-14
ENSMUSG00000010751	Tnfrsf22	Tnfrsf22	79202	tumor necrosis factor receptor superfamily, member 22	-3.67665	4.08648	465.964	1.28022e-15	8.2476e-14
ENSMUSG00000026558	Uck2	Uck2	80914	uridine-cytidine kinase 2	-2.26369	7.51195	464.166	1.33005e-15	8.52701e-14
ENSMUSG00000027030	Stk39	Stk39	53416	serine/threonine kinase 39	2.10674	4.8692	464.044	1.33351e-15	8.52701e-14
ENSMUSG00000026433	Rab29	Rab29	226422	RAB29, member RAS oncogene family	3.26496	2.20741	463.453	1.35041e-15	8.60311e-14
ENSMUSG00000024177	Nme4	Nme4	56520	NME/NM23 nucleoside diphosphate kinase 4	1.95069	3.17472	461.47	1.40882e-15	8.94212e-14
ENSMUSG00000019359	Gdpd2	Gdpd2	71584	glycerophosphodiester phosphodiesterase domain containing 2	7.33674	2.28121	458.784	1.49241e-15	9.43784e-14
ENSMUSG00000048040	Arxes2	Arxes2	76976	adipocyte-related X-chromosome expressed sequence 2	4.74267	2.4676	457.022	1.55021e-15	9.76749e-14
ENSMUSG00000047787	Flrt1	Flrt1	396184	fibronectin leucine rich transmembrane protein 1	3.55334	4.20506	454.95	1.62133e-15	1.01783e-13
ENSMUSG00000115317		ENSMUSG00000115317			3.45602	2.03031	454.153	1.64964e-15	1.03184e-13
ENSMUSG00000024812	Tjp2	Tjp2	21873	tight junction protein 2	-2.62524	6.26148	452.917	1.69461e-15	1.05613e-13
ENSMUSG00000041957	Pkp2	Pkp2	67451	plakophilin 2	-1.56575	5.27647	452.227	1.72029e-15	1.06826e-13
ENSMUSG00000040010	Slc7a5	Slc7a5	20539	solute carrier family 7 (cationic amino acid transporter, y+ system), member 5	-1.69567	7.60864	450.482	1.78717e-15	1.1058e-13
ENSMUSG00000005360	Slc1a3	Slc1a3	20512	solute carrier family 1 (glial high affinity glutamate transporter), member 3	4.91114	5.21817	449.64	1.82046e-15	1.12173e-13
ENSMUSG00000022221	Ripk3	Ripk3	56532	receptor-interacting serine-threonine kinase 3	-5.8187	2.13743	449.503	1.82597e-15	1.12173e-13
ENSMUSG00000097287		ENSMUSG00000097287			7.45179	1.65268	448.731	1.85719e-15	1.13685e-13
ENSMUSG00000037172	Dennd11	Dennd11	243780	DENN domain containing 11	2.82495	3.72809	447.57	1.90524e-15	1.16213e-13
ENSMUSG00000005148	Klf5	Klf5	12224	Kruppel-like factor 5	-2.94716	5.2962	447.238	1.91923e-15	1.16652e-13
ENSMUSG00000026663	Atf6	Atf6	226641	activating transcription factor 6	-1.99269	5.90409	444.741	2.0282e-15	1.22842e-13
ENSMUSG00000025938	Slco5a1	Slco5a1	240726	solute carrier organic anion transporter family, member 5A1	-4.6809	2.41597	444.555	2.03659e-15	1.22917e-13
ENSMUSG00000039087	Rreb1	Rreb1	68750	ras responsive element binding protein 1	-1.10808	5.75838	443.978	2.06283e-15	1.24066e-13
ENSMUSG00000027661	Slc2a10	Slc2a10	170441	solute carrier family 2 (facilitated glucose transporter), member 10	8.91762	3.0175	564.828	2.26281e-15	1.35619e-13
ENSMUSG00000053007	Creb5	Creb5	231991	cAMP responsive element binding protein 5	2.76505	4.80468	439.45	2.28216e-15	1.36304e-13
ENSMUSG00000041180	Hectd2	Hectd2	226098	HECT domain E3 ubiquitin protein ligase 2	11.2777	2.88237	557.887	2.52955e-15	1.50556e-13
ENSMUSG00000016239	Lonrf3	Lonrf3	74365	LON peptidase N-terminal domain and ring finger 3	3.48839	4.3783	434.488	2.55233e-15	1.51388e-13
ENSMUSG00000032816	Igdcc4	Igdcc4	56741	immunoglobulin superfamily, DCC subclass, member 4	9.90868	2.95944	433.874	2.58814e-15	1.52985e-13
ENSMUSG00000028121	Bcar3	Bcar3	29815	breast cancer anti-estrogen resistance 3	-3.17962	2.60274	432.772	2.65384e-15	1.56331e-13
ENSMUSG00000030587	2200002D01Rik	2200002D01Rik	72275	RIKEN cDNA 2200002D01 gene	-2.62882	3.43784	432.184	2.68959e-15	1.57369e-13
ENSMUSG00000050248	Evc2	Evc2	68525	EvC ciliary complex subunit 2	1.57864	5.16248	432.181	2.68976e-15	1.57369e-13
ENSMUSG00000025967	Eef1b2	Eef1b2	55949	eukaryotic translation elongation factor 1 beta 2	-1.03966	7.86501	430.784	2.77694e-15	1.61552e-13
ENSMUSG00000031502	Col4a1	Col4a1	12826	collagen, type IV, alpha 1	-2.43013	7.99062	430.735	2.78003e-15	1.61552e-13
ENSMUSG00000053846	Lipg	Lipg	16891	lipase, endothelial	-3.68221	5.04797	430.341	2.80517e-15	1.62464e-13
ENSMUSG00000071855	Ccdc112	Ccdc112	240261	coiled-coil domain containing 112	1.76756	3.55941	429.236	2.87713e-15	1.66072e-13
ENSMUSG00000029851	Tcaf2	Tcaf2	232748	TRPM8 channel-associated factor 2	8.11069	3.67393	428.128	2.95124e-15	1.6978e-13
ENSMUSG00000024640	Psat1	Psat1	107272	phosphoserine aminotransferase 1	-1.48426	8.69078	427.592	2.9879e-15	1.71316e-13
ENSMUSG00000059921	Unc5c	Unc5c	22253	unc-5 netrin receptor C	2.55602	5.92418	427.035	3.02646e-15	1.72951e-13
ENSMUSG00000046318	Ccbe1	Ccbe1	320924	collagen and calcium binding EGF domains 1	4.58137	6.64764	425.642	3.12537e-15	1.78012e-13
ENSMUSG00000032177	Pde4a	Pde4a	18577	phosphodiesterase 4A, cAMP specific	1.31681	5.18123	423.663	3.27209e-15	1.85753e-13
ENSMUSG00000037664	Cdkn1c	Cdkn1c	12577	cyclin-dependent kinase inhibitor 1C (P57)	10.9539	4.25659	423.153	3.31103e-15	1.87345e-13
ENSMUSG00000028289	Epha7	Epha7	13841	Eph receptor A7	6.44669	3.62156	422.689	3.34697e-15	1.88758e-13
ENSMUSG00000061353	Cxcl12	Cxcl12	20315	chemokine (C-X-C motif) ligand 12	7.35842	6.70116	422.476	3.3636e-15	1.89076e-13
ENSMUSG00000026617	Bpnt1	Bpnt1	23827	3'(2'), 5'-bisphosphate nucleotidase 1	-1.37844	5.37853	422.07	3.39561e-15	1.90254e-13
ENSMUSG00000055407	Map6	Map6	17760	microtubule-associated protein 6	-1.37176	6.20244	421.794	3.41756e-15	1.90862e-13
ENSMUSG00000025544	Tm9sf2	Tm9sf2	68059	transmembrane 9 superfamily member 2	-1.69874	6.94345	421.589	3.4339e-15	1.91154e-13
ENSMUSG00000027315	Spint1	Spint1	20732	serine protease inhibitor, Kunitz type 1	10.309	2.59047	537.367	3.54496e-15	1.967e-13
ENSMUSG00000031785	Adgrg1	Adgrg1	14766	adhesion G protein-coupled receptor G1	5.19121	4.45186	420.006	3.56333e-15	1.97083e-13
ENSMUSG00000024502	Jakmip2	Jakmip2	76217	janus kinase and microtubule interacting protein 2	8.7966	2.25051	536.734	3.5828e-15	1.97525e-13
ENSMUSG00000032609	Klhdc8b	Klhdc8b	78267	kelch domain containing 8B	2.84734	1.72795	419.246	3.62741e-15	1.99345e-13
ENSMUSG00000039103	Nexn	Nexn	68810	nexilin	-3.53911	3.44078	418.806	3.6651e-15	2.00775e-13
ENSMUSG00000015342	Xk	Xk	22439	X-linked Kx blood group	-2.39103	3.99886	418.363	3.70345e-15	2.02232e-13
ENSMUSG00000031740	Mmp2	Mmp2	17390	matrix metallopeptidase 2	12.9639	7.6192	417.495	3.77985e-15	2.05751e-13
ENSMUSG00000102222	Pcdhga10	Pcdhga10	93722	protocadherin gamma subfamily A, 10	-5.21458	2.07432	417.063	3.81856e-15	2.06564e-13
ENSMUSG00000053644	Aldh7a1	Aldh7a1	110695	aldehyde dehydrogenase family 7, member A1	1.82007	5.26272	417.06	3.81881e-15	2.06564e-13
ENSMUSG00000039081	Zfp503	Zfp503	218820	zinc finger protein 503	5.96135	4.81697	415.713	3.94218e-15	2.12569e-13
ENSMUSG00000058427	Cxcl2	Cxcl2	20310	chemokine (C-X-C motif) ligand 2	5.3625	3.16683	530.687	3.96738e-15	2.13259e-13
ENSMUSG00000058254	Tspan7	Tspan7	21912	tetraspanin 7	2.79392	3.71204	414.898	4.01896e-15	2.15358e-13
ENSMUSG00000087651	1500009L16Rik	1500009L16Rik	69784	RIKEN cDNA 1500009L16 gene	8.78108	1.71581	525.271	4.35085e-15	2.32033e-13
ENSMUSG00000022120	Obi1	Obi1	72486	ORC ubiquitin ligase 1	-2.16342	3.96383	411.502	4.35711e-15	2.32033e-13
ENSMUSG00000052572	Dlg2	Dlg2	23859	discs large MAGUK scaffold protein 2	7.90331	2.30325	411.237	4.38482e-15	2.32788e-13
ENSMUSG00000038765	Lmx1b	Lmx1b	16917	LIM homeobox transcription factor 1 beta	-5.87933	1.78636	410.972	4.4127e-15	2.32918e-13
ENSMUSG00000038633	Degs1	Degs1	13244	delta(4)-desaturase, sphingolipid 1	-1.38638	7.05296	410.956	4.41435e-15	2.32918e-13
ENSMUSG00000024055	Cyp4f13	Cyp4f13	170716	cytochrome P450, family 4, subfamily f, polypeptide 13	6.88525	1.91253	410.541	4.45836e-15	2.34521e-13
ENSMUSG00000044768	Macir	Macir	52392	macrophage immunometabolism regulator	-1.37623	5.17178	410.208	4.49414e-15	2.35682e-13
ENSMUSG00000026080	Chst10	Chst10	98388	carbohydrate sulfotransferase 10	8.29262	2.18647	522.889	4.53241e-15	2.36966e-13
ENSMUSG00000031503	Col4a2	Col4a2	12827	collagen, type IV, alpha 2	-2.51145	7.25866	408.23	4.7127e-15	2.44905e-13
ENSMUSG00000006301	Tmbim1	Tmbim1	69660	transmembrane BAX inhibitor motif containing 1	-1.13494	5.98048	408.229	4.71272e-15	2.44905e-13
ENSMUSG00000035279	Ssc5d	Ssc5d	269855	scavenger receptor cysteine rich family, 5 domains	3.82836	4.54059	407.484	4.79806e-15	2.48589e-13
ENSMUSG00000002058	Unc119	Unc119	22248	unc-119 lipid binding chaperone	2.01872	4.14096	405.767	5.00123e-15	2.58337e-13
ENSMUSG00000031383	Dusp9	Dusp9	75590	dual specificity phosphatase 9	-13.314	2.7733	702.775	5.11364e-15	2.63352e-13
ENSMUSG00000030657	Xylt1	Xylt1	233781	xylosyltransferase 1	10.5022	4.44837	515.26	5.17261e-15	2.65594e-13
ENSMUSG00000031480	Thsd1	Thsd1	56229	thrombospondin, type I, domain 1	4.28711	3.14576	402.836	5.37021e-15	2.7492e-13
ENSMUSG00000028378	Ptgr1	Ptgr1	67103	prostaglandin reductase 1	2.93896	4.37872	402.706	5.38728e-15	2.74975e-13
ENSMUSG00000052085	Dock8	Dock8	76088	dedicator of cytokinesis 8	-7.46566	2.01681	402.528	5.41071e-15	2.75354e-13
ENSMUSG00000040329	Il7	Il7	16196	interleukin 7	3.43665	3.09058	402.028	5.47719e-15	2.77915e-13
ENSMUSG00000041649	Klf8	Klf8	245671	Kruppel-like factor 8	3.55218	3.97118	401.795	5.50842e-15	2.78677e-13
ENSMUSG00000035960	Apex1	Apex1	11792	apurinic/apyrimidinic endonuclease 1	-1.06107	6.9775	400.27	5.71789e-15	2.88427e-13
ENSMUSG00000056820	Tsnax	Tsnax	53424	translin-associated factor X	-1.11526	5.50501	399.25	5.86286e-15	2.94874e-13
ENSMUSG00000089762	Ier5l	Ier5l	72500	immediate early response 5-like	1.94372	4.82381	398.19	6.01784e-15	3.01787e-13
ENSMUSG00000027173	Depdc7	Depdc7	211896	DEP domain containing 7	-2.74931	3.13984	397.919	6.05814e-15	3.02925e-13
ENSMUSG00000021457	Syk	Syk	20963	spleen tyrosine kinase	3.31285	2.36116	397.014	6.19505e-15	3.08872e-13
ENSMUSG00000032602	Slc25a20	Slc25a20	57279	solute carrier family 25 (mitochondrial carnitine/acylcarnitine translocase), member 20	2.06155	3.9398	396.62	6.25571e-15	3.10996e-13
ENSMUSG00000026589	Sec16b	Sec16b	89867	SEC16 homolog B (S. cerevisiae)	6.48656	2.45846	395.948	6.36057e-15	3.15298e-13
ENSMUSG00000022025	Cnmd	Cnmd	16840	chondromodulin	11.8772	2.41146	683.01	6.44527e-15	3.18578e-13
ENSMUSG00000006369	Fbln1	Fbln1	14114	fibulin 1	5.01892	6.8133	394.976	6.51591e-15	3.20917e-13
ENSMUSG00000047238	Mageh1	Mageh1	75625	MAGE family member H1	7.1647	4.05378	394.889	6.52991e-15	3.20917e-13
ENSMUSG00000061731	Ext1	Ext1	14042	exostosin glycosyltransferase 1	1.89739	8.15953	393.764	6.71524e-15	3.29085e-13
ENSMUSG00000021118	Plek2	Plek2	27260	pleckstrin 2	5.36285	1.52105	393.151	6.81871e-15	3.33207e-13
ENSMUSG00000028370	Pappa	Pappa	18491	pregnancy-associated plasma protein A	7.14816	2.16562	392.232	6.97688e-15	3.3997e-13
ENSMUSG00000021451	Sema4d	Sema4d	20354	sema domain, immunoglobulin domain (Ig), transmembrane domain (TM) and short cytoplasmic domain, (semaphorin) 4D	3.23499	3.26506	389.724	7.42977e-15	3.61016e-13
ENSMUSG00000026305	Lrrfip1	Lrrfip1	16978	leucine rich repeat (in FLII) interacting protein 1	-1.20506	6.95821	389.059	7.55521e-15	3.65828e-13
ENSMUSG00000018189	Uchl5	Uchl5	56207	ubiquitin carboxyl-terminal esterase L5	-1.39165	5.67494	388.974	7.57136e-15	3.65828e-13
ENSMUSG00000078185	Chml	Chml	12663	choroideremia-like	-1.81375	4.79908	386.648	8.02978e-15	3.86891e-13
ENSMUSG00000022594	Lynx1	Lynx1	23936	Ly6/neurotoxin 1	3.8674	4.64264	386.437	8.07281e-15	3.86928e-13
ENSMUSG00000029419	Ajm1	Ajm1	381353	apical junction component 1	5.34592	1.91962	386.424	8.07552e-15	3.86928e-13
ENSMUSG00000013921	Clip3	Clip3	76686	CAP-GLY domain containing linker protein 3	3.33173	6.74631	385.675	8.23057e-15	3.93261e-13
ENSMUSG00000056004	Elapor2	Elapor2	231014	endosome-lysosome associated apoptosis and autophagy regulator family member 2	11.7216	2.95316	488.327	8.37692e-15	3.99145e-13
ENSMUSG00000034714	Ttyh2	Ttyh2	117160	tweety family member 2	2.37428	6.50308	384.404	8.50108e-15	4.03942e-13
ENSMUSG00000047242	Taf9b	Taf9b	407786	TATA-box binding protein associated factor 9B	4.25072	2.15472	384.228	8.53923e-15	4.04637e-13
ENSMUSG00000042759	Apobr	Apobr	171504	apolipoprotein B receptor	2.81376	3.40462	384.04	8.58025e-15	4.05464e-13
ENSMUSG00000026628	Atf3	Atf3	11910	activating transcription factor 3	-2.55405	2.42993	382.85	8.845e-15	4.1683e-13
ENSMUSG00000060487	Samd5	Samd5	320825	sterile alpha motif domain containing 5	-3.94844	2.74443	382.708	8.87733e-15	4.1721e-13
ENSMUSG00000022064	Pibf1	Pibf1	52023	progesterone immunomodulatory binding factor 1	-1.67615	3.48983	380.522	9.38948e-15	4.40078e-13
ENSMUSG00000030560	Ctsc	Ctsc	13032	cathepsin C	12.9832	4.06805	645.739	1.01567e-14	4.74743e-13
ENSMUSG00000032344	Cgas	Cgas	214763	cyclic GMP-AMP synthase	-1.44718	4.75167	377.25	1.02177e-14	4.76067e-13
ENSMUSG00000009731	Kcnd1	Kcnd1	16506	potassium voltage-gated channel, Shal-related family, member 1	3.54967	3.74515	377.164	1.02404e-14	4.76067e-13
ENSMUSG00000048922	Cdca2	Cdca2	108912	cell division cycle associated 2	1.02981	7.09769	375.059	1.08171e-14	5.01523e-13
ENSMUSG00000003585	Sec14l2	Sec14l2	67815	SEC14-like lipid binding 2	3.06506	2.96459	374.468	1.09852e-14	5.07948e-13
ENSMUSG00000110357	A030001D20Rik	A030001D20Rik	100126243	RIKEN cDNA A030001D20 gene	8.45578	1.09928	374.267	1.10431e-14	5.09254e-13
ENSMUSG00000061758	Akr1b10	Akr1b10	67861	aldo-keto reductase family 1, member B10 (aldose reductase)	2.14953	4.41094	372.527	1.15579e-14	5.31571e-13
ENSMUSG00000050334	C130071C03Rik	C130071C03Rik	320203	RIKEN cDNA C130071C03 gene	6.05703	2.51756	372.062	1.17001e-14	5.36676e-13
ENSMUSG00000048277	Syngr2	Syngr2	20973	synaptogyrin 2	-0.904596	5.79519	371.947	1.17356e-14	5.36872e-13
ENSMUSG00000021611	Tert	Tert	21752	telomerase reverse transcriptase	3.67307	2.55974	371.415	1.19009e-14	5.42989e-13
ENSMUSG00000084350		ENSMUSG00000084350			-3.19332	2.04618	369.051	1.26676e-14	5.76442e-13
ENSMUSG00000024659	Anxa1	Anxa1	16952	annexin A1	-1.17506	8.95547	368.629	1.28101e-14	5.81391e-13
ENSMUSG00000050965	Prkca	Prkca	18750	protein kinase C, alpha	1.24291	7.46721	368.003	1.30247e-14	5.89571e-13
ENSMUSG00000046561	Arsj	Arsj	271970	arylsulfatase J	3.70783	5.40118	367.398	1.32358e-14	5.97558e-13
ENSMUSG00000056679	Gpr173	Gpr173	70771	G-protein coupled receptor 173	1.93484	3.32549	367.274	1.32797e-14	5.97968e-13
ENSMUSG00000026580	Selp	Selp	20344	selectin, platelet	-7.62789	1.79591	463.721	1.33154e-14	5.9801e-13
ENSMUSG00000038860	Garnl3	Garnl3	99326	GTPase activating RANGAP domain-like 3	2.90855	2.47502	367.071	1.33514e-14	5.98066e-13
ENSMUSG00000039577	Nphp4	Nphp4	260305	nephronophthisis 4 (juvenile) homolog (human)	4.66006	3.47816	365.476	1.39321e-14	6.22458e-13
ENSMUSG00000029371	Cxcl5	Cxcl5	20311	chemokine (C-X-C motif) ligand 5	3.37862	9.5396	365.087	1.40779e-14	6.27341e-13
ENSMUSG00000042228	Lyn	Lyn	17096	LYN proto-oncogene, Src family tyrosine kinase	-3.43285	3.7196	364.897	1.41496e-14	6.28909e-13
ENSMUSG00000044786	Zfp36	Zfp36	22695	zinc finger protein 36	-1.53759	4.2507	364.788	1.41907e-14	6.29109e-13
ENSMUSG00000027985	Lef1	Lef1	16842	lymphoid enhancer binding factor 1	6.13581	3.99101	364.618	1.42557e-14	6.30366e-13
ENSMUSG00000040722	Scamp5	Scamp5	56807	secretory carrier membrane protein 5	6.89682	3.04124	364.411	1.4335e-14	6.32245e-13
ENSMUSG00000044337	Ackr3	Ackr3	12778	atypical chemokine receptor 3	11.4958	6.54536	362.294	1.51744e-14	6.67555e-13
ENSMUSG00000048988	Elfn1	Elfn1	243312	leucine rich repeat and fibronectin type III, extracellular 1	-4.00823	2.99867	361.803	1.53767e-14	6.74733e-13
ENSMUSG00000095325	Zfp870	Zfp870	240066	zinc finger protein 870	4.98151	2.65304	361.229	1.5617e-14	6.81644e-13
ENSMUSG00000031608	Galnt7	Galnt7	108150	polypeptide N-acetylgalactosaminyltransferase 7	-1.31879	6.08793	361.156	1.56481e-14	6.81644e-13
ENSMUSG00000026516	Nvl	Nvl	67459	nuclear VCP-like	-0.897443	6.30043	361.144	1.56531e-14	6.81644e-13
ENSMUSG00000040782	Cop1	Cop1	26374	COP1, E3 ubiquitin ligase	-1.12257	5.02042	360.867	1.57708e-14	6.85035e-13
ENSMUSG00000048416	Mlf1	Mlf1	17349	myeloid leukemia factor 1	4.19157	2.47258	359.356	1.64303e-14	7.11883e-13
ENSMUSG00000026893	Gca	Gca	227960	grancalcin	-9.24132	1.74361	359.03	1.65765e-14	7.16411e-13
ENSMUSG00000000934	Top1mt	Top1mt	72960	DNA topoisomerase 1, mitochondrial	1.66931	3.54426	358.373	1.68753e-14	7.275e-13
ENSMUSG00000022111	Uchl3	Uchl3	50933	ubiquitin carboxyl-terminal esterase L3 (ubiquitin thiolesterase)	-1.77014	4.92888	358.276	1.69202e-14	7.27611e-13
ENSMUSG00000026166	Ccl20	Ccl20	20297	chemokine (C-C motif) ligand 20	-9.15582	2.96206	892.16	1.70138e-14	7.29812e-13
ENSMUSG00000007888	Crlf1	Crlf1	12931	cytokine receptor-like factor 1	4.60105	4.46468	357.447	1.73073e-14	7.40554e-13
ENSMUSG00000067215	Usp51	Usp51	635253	ubiquitin specific protease 51	9.96536	0.967099	604.203	1.73955e-14	7.42479e-13
ENSMUSG00000036412	Arsi	Arsi	545260	arylsulfatase i	11.1643	2.48196	449.336	1.76539e-14	7.51647e-13
ENSMUSG00000052353	Cemip	Cemip	80982	cell migration inducing protein, hyaluronan binding	5.05857	3.0993	353.991	1.90282e-14	8.08156e-13
ENSMUSG00000020634	Ubxn2a	Ubxn2a	217379	UBX domain protein 2A	-1.37158	5.17302	352.189	1.99992e-14	8.47306e-13
ENSMUSG00000000184	Ccnd2	Ccnd2	12444	cyclin D2	-5.24531	6.10704	351.577	2.03411e-14	8.59675e-13
ENSMUSG00000033793	Atp6v1h	Atp6v1h	108664	ATPase, H+ transporting, lysosomal V1 subunit H	-1.09461	5.70454	350.923	2.07141e-14	8.73293e-13
ENSMUSG00000019951	Uhrf1bp1l	Uhrf1bp1l	75089	UHRF1 (ICBP90) binding protein 1-like	-1.05916	6.82012	350.587	2.09084e-14	8.79329e-13
ENSMUSG00000053604	Rpia	Rpia	19895	ribose 5-phosphate isomerase A	-1.76997	4.17656	350.131	2.11757e-14	8.86793e-13
ENSMUSG00000000037	Scml2	Scml2	107815	Scm polycomb group protein like 2	11.0487	2.06247	440.256	2.1189e-14	8.86793e-13
ENSMUSG00000036186	Dipk1b	Dipk1b	56279	divergent protein kinase domain 1B	3.41407	2.16387	349.67	2.14491e-14	8.955e-13
ENSMUSG00000079184	Mphosph8	Mphosph8	75339	M-phase phosphoprotein 8	0.942987	6.56117	349.149	2.17632e-14	9.06415e-13
ENSMUSG00000031822	Gse1	Gse1	382034	genetic suppressor element 1, coiled-coil protein	-1.4413	5.76293	348.859	2.194e-14	9.11116e-13
ENSMUSG00000032657	Fam189b	Fam189b	68521	family with sequence similarity 189, member B	3.59829	4.69727	348.791	2.1982e-14	9.11116e-13
ENSMUSG00000022367	Has2	Has2	15117	hyaluronan synthase 2	3.64076	5.39223	348.499	2.21624e-14	9.16382e-13
ENSMUSG00000020135	Apc2	Apc2	23805	APC regulator of WNT signaling pathway 2	6.51414	2.78089	347.714	2.26545e-14	9.34486e-13
ENSMUSG00000012519	Mlkl	Mlkl	74568	mixed lineage kinase domain-like	-1.53022	5.2915	347.514	2.27818e-14	9.37488e-13
ENSMUSG00000009614	Sardh	Sardh	192166	sarcosine dehydrogenase	4.12509	4.38315	346.458	2.34676e-14	9.63405e-13
ENSMUSG00000027533	Fabp5	Fabp5	16592	fatty acid binding protein 5, epidermal	1.48659	5.79099	345.091	2.43891e-14	9.98851e-13
ENSMUSG00000055435	Maf	Maf	17132	avian musculoaponeurotic fibrosarcoma oncogene homolog	3.96981	6.57294	344.863	2.45468e-14	1.00292e-12
ENSMUSG00000028557	Rnf11	Rnf11	29864	ring finger protein 11	1.03841	8.11383	344.316	2.49297e-14	1.01615e-12
ENSMUSG00000025190	Got1	Got1	14718	glutamic-oxaloacetic transaminase 1, soluble	-1.31087	5.5543	343.464	2.55383e-14	1.0385e-12
ENSMUSG00000026491	Ahctf1	Ahctf1	226747	AT hook containing transcription factor 1	-1.24208	7.75053	342.802	2.6023e-14	1.05571e-12
ENSMUSG00000021311	Mtr	Mtr	238505	5-methyltetrahydrofolate-homocysteine methyltransferase	-1.16181	5.70791	342.46	2.62767e-14	1.0635e-12
ENSMUSG00000068566	Myadm	Myadm	50918	myeloid-associated differentiation marker	-1.48022	8.71863	342.266	2.64223e-14	1.06688e-12
ENSMUSG00000021508	Cxcl14	Cxcl14	57266	chemokine (C-X-C motif) ligand 14	10.7309	1.53629	573.358	2.65662e-14	1.07017e-12
ENSMUSG00000021662	Arhgef28	Arhgef28	110596	Rho guanine nucleotide exchange factor (GEF) 28	-2.61846	5.07292	341.674	2.68715e-14	1.07995e-12
ENSMUSG00000021786	Oxsm	Oxsm	71147	3-oxoacyl-ACP synthase, mitochondrial	2.84738	3.21023	341.431	2.70583e-14	1.08492e-12
ENSMUSG00000055044	Pdlim1	Pdlim1	54132	PDZ and LIM domain 1 (elfin)	-1.28034	6.56351	340.098	2.8109e-14	1.12268e-12
ENSMUSG00000067629	Syngap1	Syngap1	240057	synaptic Ras GTPase activating protein 1 homolog (rat)	3.10406	5.88642	340.071	2.81306e-14	1.12268e-12
ENSMUSG00000030188	Magohb	Magohb	66441	mago homolog B, exon junction complex core component	2.15883	3.73373	337.716	3.00991e-14	1.19604e-12
ENSMUSG00000030403	Vasp	Vasp	22323	vasodilator-stimulated phosphoprotein	-1.28534	6.14914	337.705	3.01078e-14	1.19604e-12
ENSMUSG00000058070	Eml1	Eml1	68519	echinoderm microtubule associated protein like 1	1.12238	7.01164	336.766	3.09354e-14	1.22502e-12
ENSMUSG00000021186	Fbln5	Fbln5	23876	fibulin 5	-4.81009	3.08522	336.716	3.09798e-14	1.22502e-12
ENSMUSG00000023191	P3h3	P3h3	14789	prolyl 3-hydroxylase 3	2.33094	3.46315	336.595	3.10879e-14	1.22647e-12
ENSMUSG00000036617	Etl4	Etl4	208618	enhancer trap locus 4	-8.25317	2.50923	335.093	3.2471e-14	1.27811e-12
ENSMUSG00000027834	Serpini1	Serpini1	20713	serine (or cysteine) peptidase inhibitor, clade I, member 1	4.70262	1.90342	334.537	3.29996e-14	1.29595e-12
ENSMUSG00000029348	Asphd2	Asphd2	72898	aspartate beta-hydroxylase domain containing 2	10.2041	1.56287	557.645	3.32467e-14	1.30268e-12
ENSMUSG00000022788	Fgd4	Fgd4	224014	FYVE, RhoGEF and PH domain containing 4	8.1771	1.89202	334.192	3.33316e-14	1.30292e-12
ENSMUSG00000024937	Ehbp1l1	Ehbp1l1	114601	EH domain binding protein 1-like 1	-1.31628	5.73929	334.118	3.34044e-14	1.30292e-12
ENSMUSG00000033350	Chst2	Chst2	54371	carbohydrate sulfotransferase 2	12.9756	4.25541	418.261	3.34851e-14	1.30311e-12
ENSMUSG00000026577	Blzf1	Blzf1	66352	basic leucine zipper nuclear factor 1	-1.48183	4.70476	333.363	3.41465e-14	1.32586e-12
ENSMUSG00000026031	Cflar	Cflar	12633	CASP8 and FADD-like apoptosis regulator	-1.35813	5.47032	333.029	3.44817e-14	1.33585e-12
ENSMUSG00000015961	Adss	Adss	11566	adenylosuccinate synthetase, non muscle	-1.16803	7.06393	332.044	3.5489e-14	1.37179e-12
ENSMUSG00000020027	Socs2	Socs2	216233	suppressor of cytokine signaling 2	-4.44629	3.37523	331.176	3.64037e-14	1.40399e-12
ENSMUSG00000051615	Rap2a	Rap2a	76108	RAS related protein 2a	-2.0871	4.11266	329.946	3.77437e-14	1.45242e-12
ENSMUSG00000048826	Dact2	Dact2	240025	dishevelled-binding antagonist of beta-catenin 2	11.2635	3.01045	544.815	4.0114e-14	1.54018e-12
ENSMUSG00000029153	Ociad2	Ociad2	433904	OCIA domain containing 2	7.39391	2.58319	327.233	4.08962e-14	1.56672e-12
ENSMUSG00000027603	Ggt7	Ggt7	207182	gamma-glutamyltransferase 7	2.89467	3.3379	326.733	4.15089e-14	1.58665e-12
ENSMUSG00000049191	Rtl5	Rtl5	331474	retrotransposon Gag like 5	10.7099	1.74291	542.351	4.16074e-14	1.58689e-12
ENSMUSG00000029231	Pdgfra	Pdgfra	18595	platelet derived growth factor receptor, alpha polypeptide	5.64954	7.96018	326.54	4.17479e-14	1.58873e-12
ENSMUSG00000034780	B3galt1	B3galt1	26877	UDP-Gal:betaGlcNAc beta 1,3-galactosyltransferase, polypeptide 1	5.54763	2.96345	325.134	4.35333e-14	1.65302e-12
ENSMUSG00000022021	Diaph3	Diaph3	56419	diaphanous related formin 3	-1.90106	6.6975	324.839	4.39196e-14	1.66213e-12
ENSMUSG00000074743	Thbd	Thbd	21824	thrombomodulin	3.79951	6.0242	324.782	4.39944e-14	1.66213e-12
ENSMUSG00000006360	Crip1	Crip1	12925	cysteine-rich protein 1 (intestinal)	5.4356	3.41822	324.73	4.40633e-14	1.66213e-12
ENSMUSG00000031434	Morc4	Morc4	75746	microrchidia 4	2.40086	4.44422	323.805	4.52994e-14	1.70502e-12
ENSMUSG00000031239	Itm2a	Itm2a	16431	integral membrane protein 2A	11.2196	1.5117	536.488	4.54176e-14	1.70574e-12
ENSMUSG00000036334	Igsf10	Igsf10	242050	immunoglobulin superfamily, member 10	6.44834	6.9152	323.444	4.57931e-14	1.71609e-12
ENSMUSG00000020388	Pdlim4	Pdlim4	30794	PDZ and LIM domain 4	6.36369	1.80268	323.287	4.60095e-14	1.72046e-12
ENSMUSG00000041215	Yeats2	Yeats2	208146	YEATS domain containing 2	0.86343	7.05197	323.147	4.62034e-14	1.72065e-12
ENSMUSG00000044080	S100a1	S100a1	20193	S100 calcium binding protein A1	3.28584	4.51704	323.139	4.62149e-14	1.72065e-12
ENSMUSG00000022742	Cpox	Cpox	12892	coproporphyrinogen oxidase	-1.02204	6.64078	322.034	4.77761e-14	1.77494e-12
ENSMUSG00000031298	Adgrg2	Adgrg2	237175	adhesion G protein-coupled receptor G2	2.03713	4.71707	321.764	4.81678e-14	1.78563e-12
ENSMUSG00000054293	P2ry10b	P2ry10b	213438	purinergic receptor P2Y, G-protein coupled 10B	-3.4312	2.5601	320.281	5.03761e-14	1.86348e-12
ENSMUSG00000040729	Cep126	Cep126	234915	centrosomal protein 126	4.16451	2.48295	319.842	5.10497e-14	1.88435e-12
ENSMUSG00000027171	Prrg4	Prrg4	228413	proline rich Gla (G-carboxyglutamic acid) 4 (transmembrane)	-3.6012	2.95904	319.228	5.20108e-14	1.91571e-12
ENSMUSG00000041625	Ggact	Ggact	223267	gamma-glutamylamine cyclotransferase	-2.06992	3.37241	318.593	5.30249e-14	1.94889e-12
ENSMUSG00000069808	Tlcd3a	Tlcd3a	116972	TLC domain containing 3A	-1.08167	5.40498	318.408	5.33246e-14	1.95573e-12
ENSMUSG00000028031	Dkk2	Dkk2	56811	dickkopf WNT signaling pathway inhibitor 2	7.87898	2.0832	318.056	5.39e-14	1.97262e-12
ENSMUSG00000045287	Rtn4rl1	Rtn4rl1	237847	reticulon 4 receptor-like 1	5.12728	2.46338	317.613	5.46326e-14	1.99519e-12
ENSMUSG00000001819	Hoxd13	Hoxd13	15433	homeobox D13	-16.24	5.98757	7685.69	5.49341e-14	2.00195e-12
ENSMUSG00000020024	Cep83	Cep83	77048	centrosomal protein 83	-1.03342	4.97098	317.198	5.53306e-14	2.01214e-12
ENSMUSG00000030000	Add2	Add2	11519	adducin 2 (beta)	9.20654	3.74598	316.699	5.61816e-14	2.03877e-12
ENSMUSG00000033965	Slc16a2	Slc16a2	20502	solute carrier family 16 (monocarboxylic acid transporters), member 2	15.4118	6.20948	522.335	5.63352e-14	2.04005e-12
ENSMUSG00000022130	Tgds	Tgds	76355	TDP-glucose 4,6-dehydratase	-1.84972	3.53821	316.04	5.73274e-14	2.07162e-12
ENSMUSG00000032374	Plod2	Plod2	26432	procollagen lysine, 2-oxoglutarate 5-dioxygenase 2	2.72032	7.0025	315.837	5.76848e-14	2.08016e-12
ENSMUSG00000041268	Dmxl2	Dmxl2	235380	Dmx-like 2	1.78407	3.56156	315.596	5.8113e-14	2.09032e-12
ENSMUSG00000023945	Slc5a7	Slc5a7	63993	solute carrier family 5 (choline transporter), member 7	8.07826	2.10295	393.088	5.82096e-14	2.09032e-12
ENSMUSG00000031974	Abcb10	Abcb10	56199	ATP-binding cassette, sub-family B (MDR/TAP), member 10	-1.04937	5.0874	314.685	5.97652e-14	2.14171e-12
ENSMUSG00000002799	Jag2	Jag2	16450	jagged 2	-2.15807	2.39092	313.998	6.10445e-14	2.18301e-12
ENSMUSG00000034998	Foxn2	Foxn2	14236	forkhead box N2	-1.34572	6.38852	312.968	6.30184e-14	2.24892e-12
ENSMUSG00000022454	Nell2	Nell2	54003	NEL-like 2	7.90367	1.32348	312.817	6.33137e-14	2.25478e-12
ENSMUSG00000062044	Lmtk3	Lmtk3	381983	lemur tyrosine kinase 3	7.80011	4.13576	312.716	6.35121e-14	2.25717e-12
ENSMUSG00000049086	Bmyc	Bmyc	107771	brain expressed myelocytomatosis oncogene	5.72496	1.55148	312.592	6.37565e-14	2.26119e-12
ENSMUSG00000040133	Gpr176	Gpr176	381413	G protein-coupled receptor 176	-3.36168	2.38594	312.236	6.44644e-14	2.28159e-12
ENSMUSG00000026608	Kctd3	Kctd3	226823	potassium channel tetramerisation domain containing 3	-1.2262	4.99799	312.039	6.48605e-14	2.29089e-12
ENSMUSG00000038331	Satb2	Satb2	212712	special AT-rich sequence binding protein 2	-1.57674	4.95699	311.622	6.5706e-14	2.316e-12
ENSMUSG00000015568	Lpl	Lpl	16956	lipoprotein lipase	10.9611	2.59388	385.87	6.86387e-14	2.41443e-12
ENSMUSG00000056919	Cep162	Cep162	382090	centrosomal protein 162	1.00421	5.66942	309.382	7.04604e-14	2.47345e-12
ENSMUSG00000032548	Slco2a1	Slco2a1	24059	solute carrier organic anion transporter family, member 2a1	5.71213	5.12719	308.595	7.2219e-14	2.53002e-12
ENSMUSG00000019982	Myb	Myb	17863	myeloblastosis oncogene	9.55425	0.857317	505.883	7.28916e-14	2.54839e-12
ENSMUSG00000021559	Dapk1	Dapk1	69635	death associated protein kinase 1	-8.11485	1.21387	382.281	7.45837e-14	2.60226e-12
ENSMUSG00000031367	Ap1s2	Ap1s2	108012	adaptor-related protein complex 1, sigma 2 subunit	-1.04076	5.86513	306.536	7.70531e-14	2.68298e-12
ENSMUSG00000032012	Nectin1	Nectin1	58235	nectin cell adhesion molecule 1	1.47406	5.79983	306.072	7.81905e-14	2.71708e-12
ENSMUSG00000038342	Mlxip	Mlxip	208104	MLX interacting protein	-0.996673	6.11899	303.9	8.37683e-14	2.90504e-12
ENSMUSG00000068744	Psrc1	Psrc1	56742	proline/serine-rich coiled-coil 1	2.90803	3.55502	303.831	8.39536e-14	2.90561e-12
ENSMUSG00000037995	Igsf9	Igsf9	93842	immunoglobulin superfamily, member 9	5.02224	1.83757	303.685	8.43423e-14	2.9132e-12
ENSMUSG00000039137	Whrn	Whrn	73750	whirlin	1.97671	3.04422	303.054	8.60578e-14	2.96649e-12
ENSMUSG00000061414	Cracr2a	Cracr2a	381812	calcium release activated channel regulator 2A	5.96345	1.18693	302.42	8.78184e-14	3.02113e-12
ENSMUSG00000025978	Rftn2	Rftn2	74013	raftlin family member 2	4.0967	3.17111	302.233	8.83444e-14	3.03316e-12
ENSMUSG00000022364	Tbc1d31	Tbc1d31	210544	TBC1 domain family, member 31	0.92756	6.0155	302.156	8.85633e-14	3.03462e-12
ENSMUSG00000045573	Penk	Penk	18619	preproenkephalin	4.4842	2.49603	301.759	8.96951e-14	3.06729e-12
ENSMUSG00000028919	Arhgef19	Arhgef19	213649	Rho guanine nucleotide exchange factor (GEF) 19	3.5217	3.7757	301.241	9.1196e-14	3.11243e-12
ENSMUSG00000049092	Gpr137c	Gpr137c	70713	G protein-coupled receptor 137C	4.94259	1.35587	300.694	9.28126e-14	3.16133e-12
ENSMUSG00000042216	Sgsm1	Sgsm1	52850	small G protein signaling modulator 1	2.14691	4.28601	300.234	9.41961e-14	3.20211e-12
ENSMUSG00000026307	Scly	Scly	50880	selenocysteine lyase	-1.87318	3.31494	300.029	9.48208e-14	3.21699e-12
ENSMUSG00000025083	Afap1l2	Afap1l2	226250	actin filament associated protein 1-like 2	2.62273	2.64328	299.546	9.63085e-14	3.26103e-12
ENSMUSG00000047821	Trim16	Trim16	94092	tripartite motif-containing 16	-1.93087	4.4543	298.136	1.00799e-13	3.40639e-12
ENSMUSG00000041361	Myzap	Myzap	102371	myocardial zonula adherens protein	4.74358	2.0121	297.538	1.02776e-13	3.46636e-12
ENSMUSG00000030946	Lhpp	Lhpp	76429	phospholysine phosphohistidine inorganic pyrophosphate phosphatase	3.03523	2.7087	296.478	1.0638e-13	3.58091e-12
ENSMUSG00000028197	Col24a1	Col24a1	71355	collagen, type XXIV, alpha 1	5.01458	1.185	296.357	1.068e-13	3.58189e-12
ENSMUSG00000068205	Macrod2	Macrod2	72899	mono-ADP ribosylhydrolase 2	3.68091	1.56765	296.349	1.06826e-13	3.58189e-12
ENSMUSG00000042812	Foxf1	Foxf1	15227	forkhead box F1	4.75211	2.75453	295.953	1.08215e-13	3.62142e-12
ENSMUSG00000022754	Tmem45a	Tmem45a	56277	transmembrane protein 45a	7.01796	5.18766	295.579	1.09545e-13	3.65879e-12
ENSMUSG00000031391	L1cam	L1cam	16728	L1 cell adhesion molecule	2.7156	2.96639	295.455	1.09988e-13	3.66649e-12
ENSMUSG00000024664	Fads3	Fads3	60527	fatty acid desaturase 3	-1.15371	7.04417	294.628	1.13006e-13	3.75981e-12
ENSMUSG00000028403	Zdhhc21	Zdhhc21	68268	zinc finger, DHHC domain containing 21	-1.13127	6.21948	294.312	1.14185e-13	3.79169e-12
ENSMUSG00000022456	Septin3	Septin3	24050	septin 3	8.35186	2.46255	364.247	1.14533e-13	3.79592e-12
ENSMUSG00000028036	Ptgfr	Ptgfr	19220	prostaglandin F receptor	9.10752	3.74419	293.935	1.15607e-13	3.82413e-12
ENSMUSG00000036304	Zdhhc23	Zdhhc23	332175	zinc finger, DHHC domain containing 23	8.86504	2.01906	363.143	1.17656e-13	3.88447e-12
ENSMUSG00000103088	Pcdhgb6	Pcdhgb6	93703	protocadherin gamma subfamily B, 6	4.30975	2.53567	292.697	1.20411e-13	3.9678e-12
ENSMUSG00000064181	Rab3ip	Rab3ip	216363	RAB3A interacting protein	-1.25986	4.67357	292.616	1.20733e-13	3.97078e-12
ENSMUSG00000049001	Ndnf	Ndnf	68169	neuron-derived neurotrophic factor	8.62267	2.34361	291.83	1.23906e-13	4.06739e-12
ENSMUSG00000055629	B4galnt4	B4galnt4	330671	beta-1,4-N-acetyl-galactosaminyl transferase 4	2.02427	3.75722	291.162	1.26679e-13	4.15047e-12
ENSMUSG00000038893	Fam117a	Fam117a	215512	family with sequence similarity 117, member A	4.32963	2.28151	291.095	1.2696e-13	4.15177e-12
ENSMUSG00000021550	2210016F16Rik	2210016F16Rik	70153	RIKEN cDNA 2210016F16 gene	-5.6427	2.80031	290.988	1.2741e-13	4.1586e-12
ENSMUSG00000115338	Pnp	Pnp	18950	purine-nucleoside phosphorylase	-1.65442	3.53345	289.874	1.3221e-13	4.30709e-12
ENSMUSG00000021728	Emb	Emb	13723	embigin	5.17791	7.38944	288.978	1.36218e-13	4.42445e-12
ENSMUSG00000039745	Htatip2	Htatip2	53415	HIV-1 Tat interactive protein 2	-9.2524	1.62277	288.952	1.36336e-13	4.42445e-12
ENSMUSG00000022125	Cln5	Cln5	211286	ceroid-lipofuscinosis, neuronal 5	-1.8942	4.29202	288.897	1.36584e-13	4.42445e-12
ENSMUSG00000057469	E2f6	E2f6	50496	E2F transcription factor 6	-1.23986	4.73502	288.125	1.40153e-13	4.53153e-12
ENSMUSG00000024052	Lpin2	Lpin2	64898	lipin 2	-1.01376	5.73546	287.895	1.41238e-13	4.55803e-12
ENSMUSG00000095098	Ccdc85b	Ccdc85b	240514	coiled-coil domain containing 85B	1.3753	3.90492	287.802	1.4168e-13	4.56374e-12
ENSMUSG00000029121	Crmp1	Crmp1	12933	collapsin response mediator protein 1	8.80736	2.94446	287.394	1.43628e-13	4.61783e-12
ENSMUSG00000033166	Dis3	Dis3	72662	DIS3 homolog, exosome endoribonuclease and 3'-5' exoribonuclease	-1.89337	6.9239	287.134	1.44888e-13	4.64967e-12
ENSMUSG00000075324	Fign	Fign	60344	fidgetin	-1.51412	3.25255	286.581	1.47603e-13	4.72796e-12
ENSMUSG00000053395	Cacng8	Cacng8	81905	calcium channel, voltage-dependent, gamma subunit 8	8.0779	1.41539	286.443	1.48291e-13	4.72936e-12
ENSMUSG00000063919	Srrm4	Srrm4	68955	serine/arginine repetitive matrix 4	7.90168	1.92972	286.442	1.48293e-13	4.72936e-12
ENSMUSG00000026502	Desi2	Desi2	78825	desumoylating isopeptidase 2	-1.36913	6.40752	286.407	1.48471e-13	4.72936e-12
ENSMUSG00000026675	Hsd17b7	Hsd17b7	15490	hydroxysteroid (17-beta) dehydrogenase 7	-2.08029	6.30063	286.211	1.49451e-13	4.75178e-12
ENSMUSG00000054612	Mgmt	Mgmt	17314	O-6-methylguanine-DNA methyltransferase	6.24493	1.43716	285.917	1.50942e-13	4.79032e-12
ENSMUSG00000017737	Mmp9	Mmp9	17395	matrix metallopeptidase 9	4.41927	3.59819	285.726	1.51916e-13	4.81236e-12
ENSMUSG00000028545	Bend5	Bend5	67621	BEN domain containing 5	7.98779	1.65202	284.774	1.56876e-13	4.96035e-12
ENSMUSG00000067276	Capn6	Capn6	12338	calpain 6	9.24064	6.45949	284.687	1.57339e-13	4.96584e-12
ENSMUSG00000057719	Sh3rf2	Sh3rf2	269016	SH3 domain containing ring finger 2	-5.26052	1.85076	284.142	1.6027e-13	5.04909e-12
ENSMUSG00000008475	Arpc5	Arpc5	67771	actin related protein 2/3 complex, subunit 5	-1.29958	7.14391	284.068	1.60677e-13	5.05267e-12
ENSMUSG00000021070	Bdkrb2	Bdkrb2	12062	bradykinin receptor, beta 2	3.23063	3.74769	283.97	1.61207e-13	5.06007e-12
ENSMUSG00000021892	Sh3bp5	Sh3bp5	24056	SH3-domain binding protein 5 (BTK-associated)	-1.92658	3.39882	283.366	1.64552e-13	5.15566e-12
ENSMUSG00000025199	Chuk	Chuk	12675	conserved helix-loop-helix ubiquitous kinase	-0.826331	6.05393	283.171	1.65644e-13	5.18043e-12
ENSMUSG00000043613	Mmp3	Mmp3	17392	matrix metallopeptidase 3	5.14109	8.13832	281.226	1.77009e-13	5.52582e-12
ENSMUSG00000013236	Ptprs	Ptprs	19280	protein tyrosine phosphatase, receptor type, S	0.929288	8.74988	280.968	1.78578e-13	5.56471e-12
ENSMUSG00000067916	Zfp991	Zfp991	666532	zinc finger protein 991	-4.33052	2.22849	280.644	1.80569e-13	5.61657e-12
ENSMUSG00000028955	Vamp3	Vamp3	22319	vesicle-associated membrane protein 3	-0.911072	6.13621	280.399	1.82095e-13	5.65382e-12
ENSMUSG00000091509		ENSMUSG00000091509			-1.95552	2.622	280.082	1.84088e-13	5.70541e-12
ENSMUSG00000019853	Hebp2	Hebp2	56016	heme binding protein 2	2.67922	3.06992	279.964	1.84837e-13	5.71831e-12
ENSMUSG00000037703	Lzts3	Lzts3	241638	leucine zipper, putative tumor suppressor family member 3	1.74689	4.84541	279.842	1.85612e-13	5.73196e-12
ENSMUSG00000022114	Spry2	Spry2	24064	sprouty RTK signaling antagonist 2	-2.54987	3.55064	279.237	1.89519e-13	5.84215e-12
ENSMUSG00000052997	Uba2	Uba2	50995	ubiquitin-like modifier activating enzyme 2	-0.755704	7.74819	278.874	1.91902e-13	5.90502e-12
ENSMUSG00000074923	Pak6	Pak6	214230	p21 (RAC1) activated kinase 6	10.2357	0.865038	343.236	1.93818e-13	5.95331e-12
ENSMUSG00000075318	Scn2a	Scn2a	110876	sodium channel, voltage-gated, type II, alpha	7.11425	2.0428	277.893	1.98521e-13	6.08691e-12
ENSMUSG00000025933	Tmem14a	Tmem14a	75712	transmembrane protein 14A	4.78451	0.9231	277.811	1.99086e-13	6.09339e-12
ENSMUSG00000030591	Psmd8	Psmd8	57296	proteasome (prosome, macropain) 26S subunit, non-ATPase, 8	-0.811354	7.80348	277.589	2.00621e-13	6.12947e-12
ENSMUSG00000032392	Parp16	Parp16	214424	poly (ADP-ribose) polymerase family, member 16	2.20039	3.10419	277.452	2.01575e-13	6.14768e-12
ENSMUSG00000022580	Rhpn1	Rhpn1	14787	rhophilin, Rho GTPase binding protein 1	8.68654	1.57989	277.156	2.03657e-13	6.20018e-12
ENSMUSG00000000296	Tpd52l1	Tpd52l1	21987	tumor protein D52-like 1	3.58777	1.78904	276.995	2.048e-13	6.22397e-12
ENSMUSG00000072294	Klf12	Klf12	16597	Kruppel-like factor 12	-12.6801	2.43005	628.95	2.08242e-13	6.3174e-12
ENSMUSG00000030607	Acan	Acan	11595	aggrecan	11.5489	5.115	276.074	2.11463e-13	6.40384e-12
ENSMUSG00000053929	Cyhr1	Cyhr1	54151	cysteine and histidine rich 1	0.979466	6.41142	275.942	2.12437e-13	6.42202e-12
ENSMUSG00000023805	Synj2	Synj2	20975	synaptojanin 2	-1.33753	5.76927	275.803	2.13467e-13	6.44184e-12
ENSMUSG00000026479	Lamc2	Lamc2	16782	laminin, gamma 2	-3.96847	3.27478	275.349	2.16874e-13	6.53318e-12
ENSMUSG00000028539	Artn	Artn	11876	artemin	6.34767	1.68559	274.73	2.21612e-13	6.66424e-12
ENSMUSG00000003526	Prodh	Prodh	19125	proline dehydrogenase	-5.88173	1.38252	274.085	2.26681e-13	6.80477e-12
ENSMUSG00000087143	A830082K12Rik	A830082K12Rik	320174	RIKEN cDNA A830082K12 gene	7.55295	1.35761	273.823	2.28772e-13	6.8556e-12
ENSMUSG00000032717	Mdfi	Mdfi	17240	MyoD family inhibitor	10.7553	1.955	336.719	2.29599e-13	6.86842e-12
ENSMUSG00000024764	Naa40	Naa40	70999	N(alpha)-acetyltransferase 40, NatD catalytic subunit	-1.06892	5.98466	273.136	2.34359e-13	6.99864e-12
ENSMUSG00000038305	Spats2l	Spats2l	67198	spermatogenesis associated, serine-rich 2-like	-6.19688	0.725953	272.891	2.36387e-13	7.04694e-12
ENSMUSG00000032369	Plscr1	Plscr1	22038	phospholipid scramblase 1	1.08139	5.99601	272.837	2.36841e-13	7.04827e-12
ENSMUSG00000075271	Ttc30a1	Ttc30a1	78802	tetratricopeptide repeat domain 30A1	2.48607	2.79655	272.748	2.37583e-13	7.05529e-12
ENSMUSG00000052516	Robo2	Robo2	268902	roundabout guidance receptor 2	7.8492	5.37799	272.71	2.37897e-13	7.05529e-12
ENSMUSG00000034501	Pcnx4	Pcnx4	67708	pecanex homolog 4	1.29682	4.60588	272.448	2.40109e-13	7.10863e-12
ENSMUSG00000022610	Mapk12	Mapk12	29857	mitogen-activated protein kinase 12	-1.41182	4.34992	271.766	2.45952e-13	7.26912e-12
ENSMUSG00000038371	Sbf2	Sbf2	319934	SET binding factor 2	-1.18969	6.24101	271.469	2.48554e-13	7.33342e-12
ENSMUSG00000023411	Nfatc4	Nfatc4	73181	nuclear factor of activated T cells, cytoplasmic, calcineurin dependent 4	2.97697	4.31707	271.034	2.5241e-13	7.43443e-12
ENSMUSG00000000753	Serpinf1	Serpinf1	20317	serine (or cysteine) peptidase inhibitor, clade F, member 1	5.2577	3.85749	270.368	2.58441e-13	7.59904e-12
ENSMUSG00000020901	Pik3r5	Pik3r5	320207	phosphoinositide-3-kinase regulatory subunit 5	1.43615	4.52113	270.056	2.6132e-13	7.67059e-12
ENSMUSG00000038515	Grtp1	Grtp1	66790	GH regulated TBC protein 1	2.22441	2.51543	269.866	2.63096e-13	7.70553e-12
ENSMUSG00000052369	Tmem106c	Tmem106c	380967	transmembrane protein 106C	1.54	4.00651	269.828	2.63447e-13	7.70553e-12
ENSMUSG00000070476	Fam217b	Fam217b	71532	family with sequence similarity 217, member B	-1.51493	4.40595	269.785	2.63854e-13	7.70553e-12
ENSMUSG00000029376	Mthfd2l	Mthfd2l	665563	methylenetetrahydrofolate dehydrogenase (NADP+ dependent) 2-like	1.18649	4.9299	269.716	2.64496e-13	7.71118e-12
ENSMUSG00000026923	Notch1	Notch1	18128	notch 1	-2.02921	5.31162	269.541	2.66149e-13	7.74623e-12
ENSMUSG00000043542	Zc2hc1a	Zc2hc1a	67306	zinc finger, C2HC-type containing 1A	1.38321	6.32126	269.245	2.68971e-13	7.81517e-12
ENSMUSG00000025314	Ptprj	Ptprj	19271	protein tyrosine phosphatase, receptor type, J	-1.65649	5.43766	269.016	2.7118e-13	7.86606e-12
ENSMUSG00000023960	Enpp5	Enpp5	83965	ectonucleotide pyrophosphatase/phosphodiesterase 5	4.21475	3.95105	268.341	2.77796e-13	8.04439e-12
ENSMUSG00000043391	2510009E07Rik	2510009E07Rik	72190	RIKEN cDNA 2510009E07 gene	9.92446	3.55167	329.355	2.79096e-13	8.06845e-12
ENSMUSG00000039217	Il18	Il18	16173	interleukin 18	6.43784	2.84772	267.899	2.82221e-13	8.13694e-12
ENSMUSG00000024769	Cdc42bpg	Cdc42bpg	240505	CDC42 binding protein kinase gamma (DMPK-like)	2.33067	3.61769	267.881	2.82411e-13	8.13694e-12
ENSMUSG00000036737	Oxsr1	Oxsr1	108737	oxidative-stress responsive 1	-0.993897	6.41665	267.313	2.88219e-13	8.29039e-12
ENSMUSG00000027111	Itga6	Itga6	16403	integrin alpha 6	-2.51914	5.48757	267.259	2.88778e-13	8.2926e-12
ENSMUSG00000028572	Hook1	Hook1	77963	hook microtubule tethering protein 1	6.44276	-0.173821	267.115	2.90269e-13	8.32152e-12
ENSMUSG00000021000	Mia2	Mia2	338320	MIA SH3 domain ER export factor 2	-0.784588	6.42031	266.749	2.94114e-13	8.41774e-12
ENSMUSG00000020258	Glyctk	Glyctk	235582	glycerate kinase	6.69289	0.793703	265.953	3.02665e-13	8.64808e-12
ENSMUSG00000046985	Tapt1	Tapt1	231225	transmembrane anterior posterior transformation 1	-0.795974	5.91211	265.843	3.03865e-13	8.66796e-12
ENSMUSG00000021607	Mrpl36	Mrpl36	94066	mitochondrial ribosomal protein L36	-1.28415	4.41573	265.705	3.05385e-13	8.6969e-12
ENSMUSG00000030600	Lrfn1	Lrfn1	80749	leucine rich repeat and fibronectin type III domain containing 1	2.30966	2.86986	265.53	3.07319e-13	8.73752e-12
ENSMUSG00000035385	Ccl2	Ccl2	20296	chemokine (C-C motif) ligand 2	1.70082	9.27586	264.962	3.13692e-13	8.904e-12
ENSMUSG00000047284	Neurl4	Neurl4	216860	neuralized E3 ubiquitin protein ligase 4	-0.940946	5.33695	264.903	3.14363e-13	8.90834e-12
ENSMUSG00000051359	Ncald	Ncald	52589	neurocalcin delta	6.64032	1.70458	264.795	3.15598e-13	8.92862e-12
ENSMUSG00000052951		ENSMUSG00000052951			-6.93533	1.23227	264.437	3.19714e-13	9.03022e-12
ENSMUSG00000090958	Lrrc32	Lrrc32	434215	leucine rich repeat containing 32	4.08489	1.33122	264.151	3.23049e-13	9.10944e-12
ENSMUSG00000026167	Wnt10a	Wnt10a	22409	wingless-type MMTV integration site family, member 10A	-4.60353	2.6568	263.657	3.28903e-13	9.25934e-12
ENSMUSG00000031729	Ist1	Ist1	71955	increased sodium tolerance 1 homolog (yeast)	-0.842072	6.59208	263.094	3.35703e-13	9.43535e-12
ENSMUSG00000028064	Sema4a	Sema4a	20351	sema domain, immunoglobulin domain (Ig), transmembrane domain (TM) and short cytoplasmic domain, (semaphorin) 4A	5.89078	0.759864	262.529	3.42695e-13	9.6026e-12
ENSMUSG00000025060	Slk	Slk	20874	STE20-like kinase	-1.10137	7.16529	262.523	3.42771e-13	9.6026e-12
ENSMUSG00000050370	Ch25h	Ch25h	12642	cholesterol 25-hydroxylase	9.63864	3.06413	261.56	3.55049e-13	9.93041e-12
ENSMUSG00000028469	Npr2	Npr2	230103	natriuretic peptide receptor 2	5.08311	2.59341	261.245	3.59172e-13	1.00294e-11
ENSMUSG00000032064	Dixdc1	Dixdc1	330938	DIX domain containing 1	2.46085	3.84148	261.064	3.61553e-13	1.00795e-11
ENSMUSG00000031748	Gnao1	Gnao1	14681	guanine nucleotide binding protein, alpha O	4.91509	4.24793	260.512	3.68962e-13	1.02695e-11
ENSMUSG00000039242	B3galnt2	B3galnt2	97884	UDP-GalNAc:betaGlcNAc beta 1,3-galactosaminyltransferase, polypeptide 2	-1.02922	5.44979	260.421	3.70206e-13	1.02874e-11
ENSMUSG00000055782	Abcd2	Abcd2	26874	ATP-binding cassette, sub-family D (ALD), member 2	4.4641	1.60627	259.204	3.87176e-13	1.07416e-11
ENSMUSG00000008690	Ncaph2	Ncaph2	52683	non-SMC condensin II complex, subunit H2	0.89688	7.32194	258.99	3.90256e-13	1.08097e-11
ENSMUSG00000036885	Arhgef26	Arhgef26	622434	Rho guanine nucleotide exchange factor (GEF) 26	10.8175	1.83058	409.905	3.93923e-13	1.08937e-11
ENSMUSG00000030616	Sytl2	Sytl2	83671	synaptotagmin-like 2	3.50268	3.48609	258.534	3.96881e-13	1.09579e-11
ENSMUSG00000027947	Il6ra	Il6ra	16194	interleukin 6 receptor, alpha	-1.41162	5.25991	258.412	3.9869e-13	1.09902e-11
ENSMUSG00000074280		ENSMUSG00000074280			1.45969	5.15373	258.152	4.02541e-13	1.10786e-11
ENSMUSG00000079487	Med12	Med12	59024	mediator complex subunit 12	2.02868	6.6188	257.959	4.0543e-13	1.11377e-11
ENSMUSG00000022223	Sdr39u1	Sdr39u1	654795	short chain dehydrogenase/reductase family 39U, member 1	3.41734	1.864	257.922	4.05986e-13	1.11377e-11
ENSMUSG00000026634	Angel2	Angel2	52477	angel homolog 2	-1.02569	5.49219	256.759	4.23929e-13	1.16013e-11
ENSMUSG00000045180	Shroom2	Shroom2	110380	shroom family member 2	-1.94041	4.56811	256.74	4.24232e-13	1.16013e-11
ENSMUSG00000003070	Efna2	Efna2	13637	ephrin A2	3.19036	3.06212	256.402	4.29608e-13	1.17297e-11
ENSMUSG00000023169	Slc38a1	Slc38a1	105727	solute carrier family 38, member 1	-0.927968	8.19527	255.718	4.40725e-13	1.20141e-11
ENSMUSG00000021575	Ahrr	Ahrr	11624	aryl-hydrocarbon receptor repressor	-4.51938	1.92495	254.936	4.5383e-13	1.23518e-11
ENSMUSG00000046329	Slc25a23	Slc25a23	66972	solute carrier family 25 (mitochondrial carrier; phosphate carrier), member 23	2.71317	3.57852	254.541	4.60601e-13	1.25163e-11
ENSMUSG00000042498	Radx	Radx	102871	RPA1 related single stranded DNA binding protein, X-linked	7.70724	1.65772	310.838	4.64674e-13	1.25754e-11
ENSMUSG00000051331	Cacna1c	Cacna1c	12288	calcium channel, voltage-dependent, L type, alpha 1C subunit	-2.07102	4.6092	254.299	4.64815e-13	1.25754e-11
ENSMUSG00000009828	Cilk1	Cilk1	56542	ciliogenesis associated kinase 1	1.93115	4.92205	254.29	4.64971e-13	1.25754e-11
ENSMUSG00000030682	Cdipt	Cdipt	52858	CDP-diacylglycerol--inositol 3-phosphatidyltransferase (phosphatidylinositol synthase)	-0.907108	5.79994	253.991	4.70231e-13	1.26977e-11
ENSMUSG00000039774	Galnt12	Galnt12	230145	polypeptide N-acetylgalactosaminyltransferase 12	4.39171	3.03382	253.02	4.87761e-13	1.31504e-11
ENSMUSG00000046589	Lrrc8e	Lrrc8e	72267	leucine rich repeat containing 8 family, member E	3.93923	2.91451	252.552	4.96467e-13	1.33491e-11
ENSMUSG00000027175	Tcp11l1	Tcp11l1	320554	t-complex 11 like 1	-6.96489	3.55966	252.54	4.9668e-13	1.33491e-11
ENSMUSG00000020128	Vps54	Vps54	245944	VPS54 GARP complex subunit	-0.783104	6.30823	252.317	5.00889e-13	1.34412e-11
ENSMUSG00000071757	Zhx2	Zhx2	387609	zinc fingers and homeoboxes 2	-2.01839	4.74466	251.223	5.22114e-13	1.39889e-11
ENSMUSG00000078350	Smim1	Smim1	68859	small integral membrane protein 1	4.5599	2.73435	250.954	5.275e-13	1.40986e-11
ENSMUSG00000040434	Large2	Large2	228366	LARGE xylosyl- and glucuronyltransferase 2	6.49127	1.86553	250.936	5.27846e-13	1.40986e-11
ENSMUSG00000025937	Lactb2	Lactb2	212442	lactamase, beta 2	-1.11854	5.71289	250.385	5.39045e-13	1.43754e-11
ENSMUSG00000045136	Tubb2b	Tubb2b	73710	tubulin, beta 2B class IIB	1.86738	5.0261	250.248	5.41874e-13	1.44108e-11
ENSMUSG00000095105	Edaradd	Edaradd	171211	EDAR (ectodysplasin-A receptor)-associated death domain	5.70917	1.37535	250.24	5.42051e-13	1.44108e-11
ENSMUSG00000008540	Mgst1	Mgst1	56615	microsomal glutathione S-transferase 1	5.54335	4.456	249.999	5.47041e-13	1.45211e-11
ENSMUSG00000050229	Pigm	Pigm	67556	phosphatidylinositol glycan anchor biosynthesis, class M	-1.14663	5.18778	249.7	5.53341e-13	1.46657e-11
ENSMUSG00000030757	Zkscan2	Zkscan2	210162	zinc finger with KRAB and SCAN domains 2	9.42654	0.992213	303.743	5.69269e-13	1.50646e-11
ENSMUSG00000056427	Slit3	Slit3	20564	slit guidance ligand 3	10.7771	4.23468	303.467	5.73827e-13	1.51619e-11
ENSMUSG00000020063	Sirt1	Sirt1	93759	sirtuin 1	-1.0803	5.91734	248.68	5.75393e-13	1.518e-11
ENSMUSG00000038020	Rapgefl1	Rapgefl1	268480	Rap guanine nucleotide exchange factor (GEF)-like 1	2.0068	2.92553	248.539	5.78516e-13	1.52332e-11
ENSMUSG00000022422	Dscc1	Dscc1	72107	DNA replication and sister chromatid cohesion 1	1.08829	4.69462	248.508	5.79184e-13	1.52332e-11
ENSMUSG00000027765	P2ry1	P2ry1	18441	purinergic receptor P2Y, G-protein coupled 1	7.52224	2.9325	248.244	5.851e-13	1.53654e-11
ENSMUSG00000031373	Car5b	Car5b	56078	carbonic anhydrase 5b, mitochondrial	2.14789	4.39863	247.504	6.02011e-13	1.57854e-11
ENSMUSG00000054484	Tmem62	Tmem62	96957	transmembrane protein 62	-1.17016	5.04492	247.4	6.04423e-13	1.57931e-11
ENSMUSG00000029381	Shroom3	Shroom3	27428	shroom family member 3	-1.62053	3.95535	247.393	6.04593e-13	1.57931e-11
ENSMUSG00000005575	Ube2m	Ube2m	22192	ubiquitin-conjugating enzyme E2M	-0.921083	7.37258	247.373	6.05062e-13	1.57931e-11
ENSMUSG00000019929	Dcn	Dcn	13179	decorin	6.06758	7.01389	246.938	6.15294e-13	1.60359e-11
ENSMUSG00000032754	Slc8b1	Slc8b1	170756	solute carrier family 8 (sodium/lithium/calcium exchanger), member B1	-1.74035	3.36221	245.329	6.5488e-13	1.70417e-11
ENSMUSG00000026596	Abl2	Abl2	11352	v-abl Abelson murine leukemia viral oncogene 2 (arg, Abelson-related gene)	-1.23372	7.05793	245.166	6.59049e-13	1.71243e-11
ENSMUSG00000039621	Prex1	Prex1	277360	phosphatidylinositol-3,4,5-trisphosphate-dependent Rac exchange factor 1	6.04908	2.8162	244.948	6.64657e-13	1.7244e-11
ENSMUSG00000020325	Fstl3	Fstl3	83554	follistatin-like 3	-4.78106	1.97572	244.9	6.65901e-13	1.72502e-11
ENSMUSG00000025272	Tro	Tro	56191	trophinin	8.13413	1.79723	297.798	6.77154e-13	1.75154e-11
ENSMUSG00000007783	Cpt1c	Cpt1c	78070	carnitine palmitoyltransferase 1c	2.63771	4.18117	244.254	6.82882e-13	1.7637e-11
ENSMUSG00000007021	Syngr3	Syngr3	20974	synaptogyrin 3	4.54592	2.48152	243.75	6.96443e-13	1.79603e-11
ENSMUSG00000030029	Lrig1	Lrig1	16206	leucine-rich repeats and immunoglobulin-like domains 1	1.73684	7.66095	243.648	6.99238e-13	1.80054e-11
ENSMUSG00000052914	Cyp2j6	Cyp2j6	13110	cytochrome P450, family 2, subfamily j, polypeptide 6	8.29498	1.54402	296.002	7.14083e-13	1.83602e-11
ENSMUSG00000042757	Tmem108	Tmem108	81907	transmembrane protein 108	7.11607	0.100267	295.825	7.17843e-13	1.84293e-11
ENSMUSG00000002504	Slc9a3r2	Slc9a3r2	65962	solute carrier family 9 (sodium/hydrogen exchanger), member 3 regulator 2	1.68016	3.64803	242.572	7.29355e-13	1.86969e-11
ENSMUSG00000062014	Gmfb	Gmfb	63985	glia maturation factor, beta	-0.794326	7.52367	242.099	7.43021e-13	1.90189e-11
ENSMUSG00000082082		ENSMUSG00000082082			1.08798	5.55364	241.476	7.61484e-13	1.94335e-11
ENSMUSG00000030353	Tead4	Tead4	21679	TEA domain family member 4	-1.7754	4.94907	241.449	7.62298e-13	1.94335e-11
ENSMUSG00000016028	Celsr1	Celsr1	12614	cadherin, EGF LAG seven-pass G-type receptor 1	3.23302	3.52961	241.439	7.62607e-13	1.94335e-11
ENSMUSG00000031467	Agpat5	Agpat5	52123	1-acylglycerol-3-phosphate O-acyltransferase 5 (lysophosphatidic acid acyltransferase, epsilon)	-0.966144	5.73141	241.131	7.71941e-13	1.96422e-11
ENSMUSG00000026578	Ccdc181	Ccdc181	74895	coiled-coil domain containing 181	9.58549	0.604327	292.919	7.82751e-13	1.98879e-11
ENSMUSG00000039813	Tbc1d2	Tbc1d2	381605	TBC1 domain family, member 2	-3.38797	2.08234	240.729	7.84295e-13	1.98977e-11
ENSMUSG00000039158	Akna	Akna	100182	AT-hook transcription factor	1.52561	3.99389	240.473	7.92263e-13	2.00703e-11
ENSMUSG00000015599	Ttbk1	Ttbk1	106763	tau tubulin kinase 1	9.68896	0.413121	292.155	8.00896e-13	2.02425e-11
ENSMUSG00000026193	Fn1	Fn1	14268	fibronectin 1	1.96138	10.7494	240.183	8.01414e-13	2.02425e-11
ENSMUSG00000024066	Xdh	Xdh	22436	xanthine dehydrogenase	3.25615	7.64456	239.875	8.11273e-13	2.04614e-11
ENSMUSG00000042821	Snai1	Snai1	20613	snail family zinc finger 1	1.67098	5.79698	239.783	8.14236e-13	2.04822e-11
ENSMUSG00000021127	Zfp36l1	Zfp36l1	12192	zinc finger protein 36, C3H type-like 1	1.83238	6.86016	239.776	8.14478e-13	2.04822e-11
ENSMUSG00000044636	Csrnp2	Csrnp2	207785	cysteine-serine-rich nuclear protein 2	1.19244	5.2054	239.286	8.30483e-13	2.08542e-11
ENSMUSG00000040584	Abcb1a	Abcb1a	18671	ATP-binding cassette, sub-family B (MDR/TAP), member 1A	5.08109	2.25447	239.242	8.31931e-13	2.08601e-11
ENSMUSG00000035390	Brsk1	Brsk1	381979	BR serine/threonine kinase 1	1.46592	4.1693	239.066	8.37775e-13	2.09761e-11
ENSMUSG00000070738	Dgkd	Dgkd	227333	diacylglycerol kinase, delta	-0.976936	6.00208	238.742	8.48676e-13	2.12181e-11
ENSMUSG00000031283	Chrdl1	Chrdl1	83453	chordin-like 1	11.4667	1.76291	372.164	8.51137e-13	2.12488e-11
ENSMUSG00000025283	Sat1	Sat1	20229	spermidine/spermine N1-acetyl transferase 1	-1.77364	5.99666	238.42	8.59645e-13	2.14301e-11
ENSMUSG00000068130	Zfp442	Zfp442	668923	zinc finger protein 442	2.11125	2.57286	238.07	8.71729e-13	2.16999e-11
ENSMUSG00000049916	2610318N02Rik	2610318N02Rik	70458	RIKEN cDNA 2610318N02 gene	5.5794	2.67802	237.96	8.75572e-13	2.1764e-11
ENSMUSG00000030970	Ctbp2	Ctbp2	13017	C-terminal binding protein 2	-0.977974	6.14644	237.491	8.92149e-13	2.21441e-11
ENSMUSG00000074221	Zfp568	Zfp568	243905	zinc finger protein 568	-1.34405	5.08323	237.276	8.99868e-13	2.23035e-11
ENSMUSG00000029209	Gnpda2	Gnpda2	67980	glucosamine-6-phosphate deaminase 2	-12.1864	1.84711	511.159	9.12318e-13	2.25796e-11
ENSMUSG00000044707	Ccnjl	Ccnjl	380694	cyclin J-like	9.1065	1.04238	368.54	9.20091e-13	2.27392e-11
ENSMUSG00000075592	Nynrin	Nynrin	277154	NYN domain and retroviral integrase containing	8.35641	4.00473	236.062	9.44858e-13	2.33178e-11
ENSMUSG00000026603	Smyd2	Smyd2	226830	SET and MYND domain containing 2	-1.04745	5.85122	235.906	9.50816e-13	2.34312e-11
ENSMUSG00000061778	Mospd2	Mospd2	76763	motile sperm domain containing 2	-0.958335	5.74956	235.041	9.84573e-13	2.42284e-11
ENSMUSG00000021994	Wnt5a	Wnt5a	22418	wingless-type MMTV integration site family, member 5A	3.95775	3.60238	234.979	9.87053e-13	2.42547e-11
ENSMUSG00000041594	Tmtc4	Tmtc4	70551	transmembrane and tetratricopeptide repeat containing 4	-1.91534	3.96381	234.858	9.91918e-13	2.43364e-11
ENSMUSG00000079834		ENSMUSG00000079834			-10.6933	0.451714	365.015	9.93205e-13	2.43364e-11
ENSMUSG00000022545	Ercc4	Ercc4	50505	excision repair cross-complementing rodent repair deficiency, complementation group 4	-1.10305	3.90432	234.187	1.01924e-12	2.49388e-11
ENSMUSG00000028039	Efna3	Efna3	13638	ephrin A3	3.79153	2.12102	233.973	1.02811e-12	2.51201e-11
ENSMUSG00000009207	Lnpk	Lnpk	69605	lunapark, ER junction formation factor	-0.81362	5.63387	233.511	1.04761e-12	2.55603e-11
ENSMUSG00000072949	Acot1	Acot1	26897	acyl-CoA thioesterase 1	10.9484	1.75606	362.313	1.05367e-12	2.56717e-11
ENSMUSG00000026308	Klhl30	Klhl30	70788	kelch-like 30	-5.93711	2.68794	232.892	1.07435e-12	2.61384e-11
ENSMUSG00000024598	Fbn2	Fbn2	14119	fibrillin 2	4.62663	6.27201	232.828	1.07715e-12	2.61697e-11
ENSMUSG00000001663	Gstt1	Gstt1	14871	glutathione S-transferase, theta 1	5.89383	2.59208	232.788	1.07892e-12	2.61757e-11
ENSMUSG00000066000	Zfp979	Zfp979	112422	zinc finger protein 979	-5.31178	1.72324	232.741	1.08098e-12	2.61887e-11
ENSMUSG00000022240	Ctnnd2	Ctnnd2	18163	catenin (cadherin associated protein), delta 2	3.16539	2.88898	232.446	1.0941e-12	2.64691e-11
ENSMUSG00000037185	Krt80	Krt80	74127	keratin 80	-2.66668	4.64305	231.58	1.13358e-12	2.73858e-11
ENSMUSG00000006235	Epor	Epor	13857	erythropoietin receptor	4.27273	1.13072	231.517	1.13648e-12	2.74175e-11
ENSMUSG00000022656	Nectin3	Nectin3	58998	nectin cell adhesion molecule 3	-0.975218	5.39556	231.389	1.14247e-12	2.75232e-11
ENSMUSG00000033386	Frrs1	Frrs1	20321	ferric-chelate reductase 1	-0.80086	6.88832	231.229	1.14999e-12	2.76657e-11
ENSMUSG00000027676	Ccdc39	Ccdc39	51938	coiled-coil domain containing 39	4.57507	0.929639	231.184	1.15215e-12	2.76788e-11
ENSMUSG00000023094	Msrb2	Msrb2	76467	methionine sulfoxide reductase B2	4.61916	0.601989	231.043	1.15882e-12	2.78004e-11
ENSMUSG00000029674	Limk1	Limk1	16885	LIM-domain containing, protein kinase	1.48182	5.20772	231.008	1.16048e-12	2.78014e-11
ENSMUSG00000024533	Spire1	Spire1	68166	spire type actin nucleation factor 1	-0.97624	6.58701	230.584	1.18089e-12	2.82511e-11
ENSMUSG00000053286	Trmt1l	Trmt1l	98685	tRNA methyltransferase 1 like	-1.12291	5.14748	230.479	1.186e-12	2.83338e-11
ENSMUSG00000078202	Nrarp	Nrarp	67122	Notch-regulated ankyrin repeat protein	-8.89175	0.636656	230.165	1.20145e-12	2.86631e-11
ENSMUSG00000014226	Cacybp	Cacybp	12301	calcyclin binding protein	-1.20834	7.39597	230.066	1.20635e-12	2.87401e-11
ENSMUSG00000041650	Pcca	Pcca	110821	propionyl-Coenzyme A carboxylase, alpha polypeptide	-2.33068	3.39509	229.955	1.21189e-12	2.88322e-11
ENSMUSG00000041112	Elmo1	Elmo1	140580	engulfment and cell motility 1	6.6118	4.19045	229.755	1.22196e-12	2.9024e-11
ENSMUSG00000037337	Map4k1	Map4k1	26411	mitogen-activated protein kinase kinase kinase kinase 1	3.19811	1.50702	229.728	1.22332e-12	2.9024e-11
ENSMUSG00000020658	Efr3b	Efr3b	668212	EFR3 homolog B	5.32318	0.931911	229.549	1.23237e-12	2.91983e-11
ENSMUSG00000026623	Lpgat1	Lpgat1	226856	lysophosphatidylglycerol acyltransferase 1	-1.58688	6.89349	229.275	1.24644e-12	2.94912e-11
ENSMUSG00000026888	Grb14	Grb14	50915	growth factor receptor bound protein 14	3.09198	3.29738	228.665	1.27831e-12	3.02037e-11
ENSMUSG00000040703	Cyp2s1	Cyp2s1	74134	cytochrome P450, family 2, subfamily s, polypeptide 1	6.62668	-0.124771	228.232	1.3015e-12	3.07093e-11
ENSMUSG00000028986	Klhl7	Klhl7	52323	kelch-like 7	-1.01518	4.67975	228.19	1.3038e-12	3.07116e-11
ENSMUSG00000030096	Slc6a6	Slc6a6	21366	solute carrier family 6 (neurotransmitter transporter, taurine), member 6	-0.952911	8.75462	228.164	1.30517e-12	3.07116e-11
ENSMUSG00000027583	Zbtb46	Zbtb46	72147	zinc finger and BTB domain containing 46	3.10661	1.79408	228.123	1.3074e-12	3.0722e-11
ENSMUSG00000037060	Cavin3	Cavin3	109042	caveolae associated 3	-1.98117	5.08696	227.978	1.31531e-12	3.08659e-11
ENSMUSG00000024969	Mark2	Mark2	13728	MAP/microtubule affinity regulating kinase 2	-0.986556	6.13504	227.868	1.32134e-12	3.09651e-11
ENSMUSG00000032060	Cryab	Cryab	12955	crystallin, alpha B	-3.55984	4.51475	227.697	1.33081e-12	3.11445e-11
ENSMUSG00000029217	Tec	Tec	21682	tec protein tyrosine kinase	-3.57127	2.1507	227.328	1.35144e-12	3.15843e-11
ENSMUSG00000075486	Commd6	Commd6	66200	COMM domain containing 6	-1.80515	3.24475	227.2	1.35865e-12	3.17098e-11
ENSMUSG00000006390	Elovl1	Elovl1	54325	elongation of very long chain fatty acids (FEN1/Elo2, SUR4/Elo3, yeast)-like 1	-0.877796	6.40809	226.534	1.39696e-12	3.25597e-11
ENSMUSG00000097039	Pvt1	Pvt1	19296	Pvt1 oncogene	-3.23047	5.36185	226.348	1.40789e-12	3.27292e-11
ENSMUSG00000038970	Lmtk2	Lmtk2	231876	lemur tyrosine kinase 2	-0.752969	6.91243	226.346	1.40804e-12	3.27292e-11
ENSMUSG00000000131	Xpo6	Xpo6	74204	exportin 6	-0.888078	7.36795	226.21	1.41607e-12	3.28716e-11
ENSMUSG00000096956	Snhg18	Snhg18	100616095	small nucleolar RNA host gene 18	10.8516	2.24246	273.688	1.4181e-12	3.28743e-11
ENSMUSG00000031734	Irx3	Irx3	16373	Iroquois related homeobox 3	-2.10862	2.99239	226.037	1.42637e-12	3.30216e-11
ENSMUSG00000040297	Suco	Suco	226551	SUN domain containing ossification factor	-1.01829	5.99388	225.839	1.43825e-12	3.32518e-11
ENSMUSG00000026109	Tmeff2	Tmeff2	56363	transmembrane protein with EGF-like and two follistatin-like domains 2	5.52578	0.559462	225.745	1.4439e-12	3.33264e-11
ENSMUSG00000085667	Gm12992	Gm12992	545681	predicted gene 12992	-1.80816	1.88114	225.71	1.44603e-12	3.33264e-11
ENSMUSG00000026768	Itga8	Itga8	241226	integrin alpha 8	6.27267	2.56126	225.69	1.44729e-12	3.33264e-11
ENSMUSG00000021280	Exoc3l4	Exoc3l4	74190	exocyst complex component 3-like 4	-2.23349	2.42384	225.454	1.46169e-12	3.36131e-11
ENSMUSG00000031903	Pla2g15	Pla2g15	192654	phospholipase A2, group XV	1.27364	3.99648	224.951	1.49294e-12	3.42596e-11
ENSMUSG00000003949	Hlf	Hlf	217082	hepatic leukemia factor	8.45088	4.99025	224.931	1.49418e-12	3.42596e-11
ENSMUSG00000049969	Plekhf2	Plekhf2	71801	pleckstrin homology domain containing, family F (with FYVE domain) member 2	-1.12644	4.91651	224.906	1.49578e-12	3.42596e-11
ENSMUSG00000021474	Sfxn1	Sfxn1	14057	sideroflexin 1	-0.890782	6.76557	224.852	1.49919e-12	3.42921e-11
ENSMUSG00000025915	Sgk3	Sgk3	170755	serum/glucocorticoid regulated kinase 3	-3.69763	3.1451	224.797	1.50261e-12	3.43246e-11
ENSMUSG00000036902	Neto2	Neto2	74513	neuropilin (NRP) and tolloid (TLL)-like 2	-1.29484	5.01037	224.698	1.50895e-12	3.43936e-11
ENSMUSG00000005836	Gata6	Gata6	14465	GATA binding protein 6	-5.43985	2.06387	224.687	1.50963e-12	3.43936e-11
ENSMUSG00000006019	Dhx34	Dhx34	71723	DEAH (Asp-Glu-Ala-His) box polypeptide 34	-1.3225	3.99738	224.564	1.51744e-12	3.45259e-11
ENSMUSG00000022636	Alcam	Alcam	11658	activated leukocyte cell adhesion molecule	1.96678	7.19036	224.471	1.52342e-12	3.4616e-11
ENSMUSG00000039067	Psmd7	Psmd7	17463	proteasome (prosome, macropain) 26S subunit, non-ATPase, 7	-0.756731	7.15944	224.28	1.53574e-12	3.48499e-11
ENSMUSG00000004319	Clcn3	Clcn3	12725	chloride channel, voltage-sensitive 3	-1.18884	6.17396	223.962	1.55655e-12	3.52756e-11
ENSMUSG00000025964	Adam23	Adam23	23792	a disintegrin and metallopeptidase domain 23	10.2286	1.34032	270.297	1.58117e-12	3.57864e-11
ENSMUSG00000031398	Plxna3	Plxna3	18846	plexin A3	2.02437	5.46129	223.337	1.59825e-12	3.61255e-11
ENSMUSG00000028073	Pear1	Pear1	73182	platelet endothelial aggregation receptor 1	1.2246	4.17426	223.266	1.60307e-12	3.61868e-11
ENSMUSG00000046818	Ddit4l	Ddit4l	73284	DNA-damage-inducible transcript 4-like	9.38796	0.8365	269.502	1.62233e-12	3.65736e-11
ENSMUSG00000025068	Gsto1	Gsto1	14873	glutathione S-transferase omega 1	-1.57205	5.91582	222.785	1.63612e-12	3.68363e-11
ENSMUSG00000048920	Fkrp	Fkrp	243853	fukutin related protein	-1.08756	4.43477	222.505	1.65576e-12	3.72297e-11
ENSMUSG00000052727	Map1b	Map1b	17755	microtubule-associated protein 1B	-1.51099	8.09973	222.371	1.66518e-12	3.73927e-11
ENSMUSG00000022676	Snai2	Snai2	20583	snail family zinc finger 2	2.46325	5.51064	221.68	1.71496e-12	3.84603e-11
ENSMUSG00000090394	4930523C07Rik	4930523C07Rik	67647	RIKEN cDNA 4930523C07 gene	-1.48766	3.94866	221.122	1.75629e-12	3.93359e-11
ENSMUSG00000025002	Cyp2c55	Cyp2c55	72082	cytochrome P450, family 2, subfamily c, polypeptide 55	5.33704	0.915957	221.02	1.76402e-12	3.94577e-11
ENSMUSG00000031441	Atp11a	Atp11a	50770	ATPase, class VI, type 11A	-1.29543	6.97728	220.88	1.77457e-12	3.96421e-11
ENSMUSG00000040289	Hey1	Hey1	15213	hairy/enhancer-of-split related with YRPW motif 1	4.17377	2.28563	220.594	1.79648e-12	4.00795e-11
ENSMUSG00000084616		ENSMUSG00000084616			3.74248	0.847892	219.932	1.84826e-12	4.11814e-11
ENSMUSG00000000567	Sox9	Sox9	20682	SRY (sex determining region Y)-box 9	1.72719	6.92566	219.284	1.9005e-12	4.22904e-11
ENSMUSG00000024451	Arap3	Arap3	106952	ArfGAP with RhoGAP domain, ankyrin repeat and PH domain 3	3.7944	1.88491	219.252	1.90318e-12	4.22953e-11
ENSMUSG00000027669	Gnb4	Gnb4	14696	guanine nucleotide binding protein (G protein), beta 4	-1.06388	5.9919	219.175	1.90949e-12	4.23142e-11
ENSMUSG00000041552	Ptchd1	Ptchd1	211612	patched domain containing 1	-6.48916	2.13876	219.166	1.91026e-12	4.23142e-11
ENSMUSG00000027656	Ccn5	Ccn5	22403	cellular communication network factor 5	6.61177	4.01324	219.152	1.91141e-12	4.23142e-11
ENSMUSG00000094786		ENSMUSG00000094786			1.73821	2.50647	219.052	1.91968e-12	4.24428e-11
ENSMUSG00000021171	Esyt2	Esyt2	52635	extended synaptotagmin-like protein 2	-0.962602	7.70726	218.938	1.92911e-12	4.25965e-11
ENSMUSG00000074194	Zfp791	Zfp791	244556	zinc finger protein 791	9.02277	0.805538	263.844	1.95204e-12	4.30475e-11
ENSMUSG00000033610	Pank1	Pank1	75735	pantothenate kinase 1	-1.98037	3.85721	218.529	1.9635e-12	4.32447e-11
ENSMUSG00000022305	Lrp12	Lrp12	239393	low density lipoprotein-related protein 12	1.17009	6.14634	218.355	1.97834e-12	4.3501e-11
ENSMUSG00000017723	Wfdc2	Wfdc2	67701	WAP four-disulfide core domain 2	-2.93111	2.56422	218.291	1.98386e-12	4.3501e-11
ENSMUSG00000027966	Col11a1	Col11a1	12814	collagen, type XI, alpha 1	7.07522	4.61164	218.262	1.98631e-12	4.3501e-11
ENSMUSG00000035783	Acta2	Acta2	11475	actin, alpha 2, smooth muscle, aorta	-4.4988	7.14148	218.257	1.98676e-12	4.3501e-11
ENSMUSG00000068101	Cenpm	Cenpm	66570	centromere protein M	1.23797	3.80679	218.245	1.98778e-12	4.3501e-11
ENSMUSG00000048728	Zfp454	Zfp454	237758	zinc finger protein 454	7.10012	0.436735	262.766	2.02295e-12	4.42145e-11
ENSMUSG00000030494	Rhpn2	Rhpn2	52428	rhophilin, Rho GTPase binding protein 2	-2.08697	3.2469	217.77	2.02907e-12	4.42862e-11
ENSMUSG00000040009	Gnaz	Gnaz	14687	guanine nucleotide binding protein, alpha z subunit	4.03648	1.99903	217.744	2.03138e-12	4.42862e-11
ENSMUSG00000032679	Cd59a	Cd59a	12509	CD59a antigen	7.38154	0.920502	262.35	2.05104e-12	4.46581e-11
ENSMUSG00000019997	Ccn2	Ccn2	14219	cellular communication network factor 2	-3.40851	6.11466	217.434	2.05888e-12	4.47722e-11
ENSMUSG00000022146	Osmr	Osmr	18414	oncostatin M receptor	1.95462	7.46158	217.214	2.07867e-12	4.51455e-11
ENSMUSG00000053702	Nebl	Nebl	74103	nebulette	6.81441	0.673282	217.058	2.09284e-12	4.5396e-11
ENSMUSG00000033004	Mycbp2	Mycbp2	105689	MYC binding protein 2, E3 ubiquitin protein ligase	-2.06887	5.67777	216.984	2.09959e-12	4.54849e-11
ENSMUSG00000034765	Dusp5	Dusp5	240672	dual specificity phosphatase 5	-2.91538	3.75315	216.787	2.11772e-12	4.582e-11
ENSMUSG00000000531	Tamalin	Tamalin	56149	trafficking regulator and scaffold protein tamalin	2.5834	3.84652	216.713	2.12453e-12	4.59095e-11
ENSMUSG00000014907	Naf1	Naf1	234344	nuclear assembly factor 1 ribonucleoprotein	-1.16177	5.65116	216.529	2.14159e-12	4.62201e-11
ENSMUSG00000041765	Ubac2	Ubac2	68889	ubiquitin associated domain containing 2	-1.58312	4.49932	216.447	2.14926e-12	4.63277e-11
ENSMUSG00000033658	Ddx19b	Ddx19b	234733	DEAD box helicase 19b	-1.18455	4.05734	216.408	2.15297e-12	4.63494e-11
ENSMUSG00000063455	D630045J12Rik	D630045J12Rik	330286	RIKEN cDNA D630045J12 gene	1.07759	5.99693	215.771	2.21371e-12	4.75976e-11
ENSMUSG00000060568	Fam78b	Fam78b	226610	family with sequence similarity 78, member B	7.20847	0.402203	259.484	2.25695e-12	4.84667e-11
ENSMUSG00000033192	Lpcat2	Lpcat2	270084	lysophosphatidylcholine acyltransferase 2	7.05289	1.76302	259.276	2.27272e-12	4.86959e-11
ENSMUSG00000037259	Dzank1	Dzank1	241688	double zinc ribbon and ankyrin repeat domains 1	3.28376	0.753258	215.142	2.2756e-12	4.86959e-11
ENSMUSG00000029648	Flt1	Flt1	14254	FMS-like tyrosine kinase 1	-2.17339	5.56735	215.136	2.27612e-12	4.86959e-11
ENSMUSG00000025355	Mmp19	Mmp19	58223	matrix metallopeptidase 19	3.10361	5.15656	214.837	2.30617e-12	4.92433e-11
ENSMUSG00000024862	Klc2	Klc2	16594	kinesin light chain 2	-0.968297	4.39435	214.825	2.30743e-12	4.92433e-11
ENSMUSG00000078302	Foxd1	Foxd1	15229	forkhead box D1	2.82639	2.17774	214.74	2.31606e-12	4.93663e-11
ENSMUSG00000030452	Nipa2	Nipa2	93790	non imprinted in Prader-Willi/Angelman syndrome 2 homolog (human)	-0.779096	6.2793	214.293	2.36208e-12	5.02177e-11
ENSMUSG00000054000	Tusc1	Tusc1	69136	tumor suppressor candidate 1	-5.82649	1.39087	214.275	2.36389e-12	5.02177e-11
ENSMUSG00000022136	Dnajc3	Dnajc3	100037258	DnaJ heat shock protein family (Hsp40) member C3	-2.09242	6.42909	214.267	2.36477e-12	5.02177e-11
ENSMUSG00000068299	Nat8f4	Nat8f4	75541	N-acetyltransferase 8 (GCN5-related) family member 4	3.42363	1.33699	214.159	2.37607e-12	5.03956e-11
ENSMUSG00000046897	Zfp740	Zfp740	68744	zinc finger protein 740	0.868864	6.81814	214.029	2.38967e-12	5.06216e-11
ENSMUSG00000028047	Thbs3	Thbs3	21827	thrombospondin 3	1.41375	5.37031	213.352	2.46215e-12	5.20928e-11
ENSMUSG00000022568	Scrib	Scrib	105782	scribbled planar cell polarity	0.704552	6.91358	213.264	2.47178e-12	5.22324e-11
ENSMUSG00000033701	Acbd6	Acbd6	72482	acyl-Coenzyme A binding domain containing 6	-1.18527	4.53698	212.739	2.52983e-12	5.33933e-11
ENSMUSG00000007379	Dennd2c	Dennd2c	329727	DENN/MADD domain containing 2C	1.60249	3.53092	212.68	2.53647e-12	5.34679e-11
ENSMUSG00000020541	Tom1l1	Tom1l1	71943	target of myb1-like 1 (chicken)	-1.95644	3.29198	212.637	2.54133e-12	5.35047e-11
ENSMUSG00000005470	Asf1b	Asf1b	66929	anti-silencing function 1B histone chaperone	-1.01398	5.58102	212.387	2.56967e-12	5.40354e-11
ENSMUSG00000015053	Gata2	Gata2	14461	GATA binding protein 2	-0.830962	5.73783	211.882	2.62799e-12	5.5138e-11
ENSMUSG00000005057	Sh2b2	Sh2b2	23921	SH2B adaptor protein 2	1.49278	3.53801	211.861	2.63037e-12	5.5138e-11
ENSMUSG00000025499	Hras	Hras	15461	Harvey rat sarcoma virus oncogene	-0.69393	5.65444	211.85	2.63172e-12	5.5138e-11
ENSMUSG00000029771	Irf5	Irf5	27056	interferon regulatory factor 5	2.88371	2.28305	211.625	2.65825e-12	5.5626e-11
ENSMUSG00000054619	Mettl7a1	Mettl7a1	70152	methyltransferase like 7A1	4.4285	2.12581	211.584	2.66311e-12	5.56601e-11
ENSMUSG00000047115	Fam221a	Fam221a	231946	family with sequence similarity 221, member A	3.60391	1.46434	211.533	2.66914e-12	5.57183e-11
ENSMUSG00000008090	Fgfrl1	Fgfrl1	116701	fibroblast growth factor receptor-like 1	1.42335	4.51382	211.323	2.69426e-12	5.61273e-11
ENSMUSG00000032174	Icam5	Icam5	15898	intercellular adhesion molecule 5, telencephalin	3.21484	0.629324	211.314	2.69526e-12	5.61273e-11
ENSMUSG00000060044	Tmem26	Tmem26	327766	transmembrane protein 26	7.96195	3.93731	254.205	2.6988e-12	5.61331e-11
ENSMUSG00000018849	Wwc1	Wwc1	211652	WW, C2 and coiled-coil domain containing 1	-1.56557	6.49654	211.126	2.71797e-12	5.64634e-11
ENSMUSG00000031616	Ednra	Ednra	13617	endothelin receptor type A	8.45171	3.78248	211.064	2.7255e-12	5.65518e-11
ENSMUSG00000027499	Pkia	Pkia	18767	protein kinase inhibitor, alpha	1.17887	5.38393	210.911	2.74425e-12	5.68554e-11
ENSMUSG00000062169	Cnih4	Cnih4	98417	cornichon family AMPA receptor auxiliary protein 4	-0.821804	6.15663	210.89	2.74675e-12	5.68554e-11
ENSMUSG00000042208	0610010F05Rik	0610010F05Rik	71675	RIKEN cDNA 0610010F05 gene	-0.895703	5.76421	210.614	2.78084e-12	5.74919e-11
ENSMUSG00000098098	Bvht	Bvht	545261	braveheart long non-coding RNA	5.20377	0.792693	210.4	2.80763e-12	5.79206e-11
ENSMUSG00000015597	Zfp318	Zfp318	57908	zinc finger protein 318	-1.06756	5.5084	210.395	2.80831e-12	5.79206e-11
ENSMUSG00000059323	Tonsl	Tonsl	72749	tonsoku-like, DNA repair protein	1.16661	6.16306	210.035	2.85389e-12	5.87793e-11
ENSMUSG00000035868	Zfp983	Zfp983	73229	zinc finger protein 983	5.37361	0.844426	210.013	2.85678e-12	5.87793e-11
ENSMUSG00000030942	Thumpd1	Thumpd1	233802	THUMP domain containing 1	-0.863804	5.60482	209.766	2.8886e-12	5.93629e-11
ENSMUSG00000036667	Tcaf1	Tcaf1	77574	TRPM8 channel-associated factor 1	2.50476	5.89911	209.589	2.91161e-12	5.97645e-11
ENSMUSG00000002031	Ift46	Ift46	76568	intraflagellar transport 46	1.03164	5.85881	209.501	2.9231e-12	5.99061e-11
ENSMUSG00000002578	Ikzf4	Ikzf4	22781	IKAROS family zinc finger 4	5.27481	1.16243	209.483	2.92547e-12	5.99061e-11
ENSMUSG00000036073	Galt	Galt	14430	galactose-1-phosphate uridyl transferase	1.084	4.2256	209.446	2.93038e-12	5.99352e-11
ENSMUSG00000021125	Arg2	Arg2	11847	arginase type II	4.32586	1.58406	209.217	2.9607e-12	6.04835e-11
ENSMUSG00000060519	Tor3a	Tor3a	30935	torsin family 3, member A	-2.63181	5.55701	209.18	2.9656e-12	6.05116e-11
ENSMUSG00000026490	Cdc42bpa	Cdc42bpa	226751	CDC42 binding protein kinase alpha	-1.52359	6.9145	208.544	3.05186e-12	6.21978e-11
ENSMUSG00000048373	Fgfbp1	Fgfbp1	14181	fibroblast growth factor binding protein 1	-5.98668	1.56841	208.253	3.0923e-12	6.29022e-11
ENSMUSG00000069255	Dusp22	Dusp22	105352	dual specificity phosphatase 22	2.70198	3.10066	208.242	3.09373e-12	6.29022e-11
ENSMUSG00000037860	Aim2	Aim2	383619	absent in melanoma 2	-4.74911	1.29962	207.784	3.15856e-12	6.41446e-11
ENSMUSG00000033671	Cep350	Cep350	74081	centrosomal protein 350	-1.29371	5.78224	207.584	3.18733e-12	6.46523e-11
ENSMUSG00000009733	Tfcp2	Tfcp2	21422	transcription factor CP2	1.09857	4.75831	207.431	3.20949e-12	6.50252e-11
ENSMUSG00000025185	Loxl4	Loxl4	67573	lysyl oxidase-like 4	-1.36194	6.35122	207.267	3.23342e-12	6.5433e-11
ENSMUSG00000028453	Fancg	Fancg	60534	Fanconi anemia, complementation group G	1.40624	3.92379	206.782	3.30557e-12	6.68144e-11
ENSMUSG00000030513	Pcsk6	Pcsk6	18553	proprotein convertase subtilisin/kexin type 6	-4.26336	1.04625	206.548	3.34091e-12	6.74495e-11
ENSMUSG00000070044	Fam149a	Fam149a	212326	family with sequence similarity 149, member A	1.39137	5.3924	206.349	3.37129e-12	6.79831e-11
ENSMUSG00000071537	Klrg2	Klrg2	74253	killer cell lectin-like receptor subfamily G, member 2	-2.00904	3.5104	206.207	3.39327e-12	6.83462e-11
ENSMUSG00000020902	Ntn1	Ntn1	18208	netrin 1	3.19203	7.92149	206.157	3.40089e-12	6.84195e-11
ENSMUSG00000029426	Scarb2	Scarb2	12492	scavenger receptor class B, member 2	-2.25522	5.28882	206.115	3.40743e-12	6.84711e-11
ENSMUSG00000052921	Arhgef15	Arhgef15	442801	Rho guanine nucleotide exchange factor (GEF) 15	5.71035	0.231149	205.868	3.44618e-12	6.9113e-11
ENSMUSG00000064325	Hhip	Hhip	15245	Hedgehog-interacting protein	7.66918	0.99519	247.139	3.44742e-12	6.9113e-11
ENSMUSG00000026361	Cdc73	Cdc73	214498	cell division cycle 73, Paf1/RNA polymerase II complex component	-0.982748	6.23922	205.651	3.48044e-12	6.96939e-11
ENSMUSG00000074093	Svip	Svip	75744	small VCP/p97-interacting protein	10.378	0.657162	311.438	3.49593e-12	6.99226e-11
ENSMUSG00000020086	Macroh2a2	Macroh2a2	404634	macroH2A.2 histone	-2.46489	3.54395	205.284	3.53943e-12	7.07106e-11
ENSMUSG00000026159	Agfg1	Agfg1	15463	ArfGAP with FG repeats 1	-0.95916	6.94322	204.636	3.64617e-12	7.27583e-11
ENSMUSG00000025207	Sema4g	Sema4g	26456	sema domain, immunoglobulin domain (Ig), transmembrane domain (TM) and short cytoplasmic domain, (semaphorin) 4G	5.24708	1.78062	204.227	3.71523e-12	7.40507e-11
ENSMUSG00000038733	Wdr26	Wdr26	226757	WD repeat domain 26	-1.28713	7.53941	204.019	3.75105e-12	7.46781e-11
ENSMUSG00000042198	Chchd7	Chchd7	66433	coiled-coil-helix-coiled-coil-helix domain containing 7	1.73383	2.91212	203.617	3.82108e-12	7.59843e-11
ENSMUSG00000026975	Dph7	Dph7	67228	diphthamine biosynethesis 7	1.21435	3.59423	203.544	3.83406e-12	7.61544e-11
ENSMUSG00000026584	Scyl3	Scyl3	240880	SCY1-like 3 (S. cerevisiae)	-1.28586	4.04885	203.283	3.88059e-12	7.69896e-11
ENSMUSG00000044288	Cnr1	Cnr1	12801	cannabinoid receptor 1 (brain)	11.5819	1.79796	307.193	3.896e-12	7.72063e-11
ENSMUSG00000019737	Syne4	Syne4	233066	spectrin repeat containing, nuclear envelope family member 4	3.30768	2.7284	202.832	3.9623e-12	7.84299e-11
ENSMUSG00000006423	C330007P06Rik	C330007P06Rik	77644	RIKEN cDNA C330007P06 gene	0.669324	5.97278	202.532	4.01784e-12	7.94377e-11
ENSMUSG00000033147	Slc22a15	Slc22a15	242126	solute carrier family 22 (organic anion/cation transporter), member 15	2.89117	2.07947	202.499	4.02399e-12	7.94681e-11
ENSMUSG00000008035	Mid1ip1	Mid1ip1	68041	Mid1 interacting protein 1 (gastrulation specific G12-like (zebrafish))	-1.31212	5.79857	202.239	4.07277e-12	8.03392e-11
ENSMUSG00000060314	Zfp941	Zfp941	407812	zinc finger protein 941	5.20179	1.62471	201.857	4.1456e-12	8.16821e-11
ENSMUSG00000105695		ENSMUSG00000105695			3.54234	1.63267	201.689	4.17809e-12	8.2228e-11
ENSMUSG00000033542	Arhgef5	Arhgef5	54324	Rho guanine nucleotide exchange factor (GEF) 5	-1.01572	6.18437	201.487	4.21772e-12	8.29045e-11
ENSMUSG00000025555	Farp1	Farp1	223254	FERM, RhoGEF (Arhgef) and pleckstrin domain protein 1 (chondrocyte-derived)	-1.15178	6.71485	201.464	4.2221e-12	8.29045e-11
ENSMUSG00000038524	Fchsd1	Fchsd1	319262	FCH and double SH3 domains 1	1.40597	2.97831	201.283	4.25788e-12	8.35118e-11
ENSMUSG00000045092	S1pr1	S1pr1	13609	sphingosine-1-phosphate receptor 1	1.58954	3.92244	201.071	4.30018e-12	8.41987e-11
ENSMUSG00000026556	Vangl2	Vangl2	93840	VANGL planar cell polarity 2	2.51717	4.2122	201.059	4.3027e-12	8.41987e-11
ENSMUSG00000021895	Arhgef3	Arhgef3	71704	Rho guanine nucleotide exchange factor (GEF) 3	2.56867	5.12241	200.981	4.31822e-12	8.44064e-11
ENSMUSG00000115944	AU021063	AU021063	105968	expressed sequence AU021063	7.0639	-0.469528	240.241	4.40633e-12	8.60309e-11
ENSMUSG00000025887	Casp12	Casp12	12364	caspase 12	-4.19954	3.07932	200.325	4.45285e-12	8.67574e-11
ENSMUSG00000057561	Eif1a	Eif1a	13664	eukaryotic translation initiation factor 1A	-0.77602	7.41925	200.321	4.45362e-12	8.67574e-11
ENSMUSG00000002020	Ltbp2	Ltbp2	16997	latent transforming growth factor beta binding protein 2	3.14923	1.75401	200.266	4.46517e-12	8.68839e-11
ENSMUSG00000034997	Htr2a	Htr2a	15558	5-hydroxytryptamine (serotonin) receptor 2A	6.63715	2.72092	200.138	4.4919e-12	8.73053e-11
ENSMUSG00000028040	Efna4	Efna4	13639	ephrin A4	2.07396	3.75486	199.836	4.5561e-12	8.84374e-11
ENSMUSG00000018143	Mafk	Mafk	17135	v-maf musculoaponeurotic fibrosarcoma oncogene family, protein K (avian)	-1.4523	4.53764	199.815	4.56043e-12	8.84374e-11
ENSMUSG00000037126	Psd	Psd	73728	pleckstrin and Sec7 domain containing	3.16147	2.02724	199.78	4.56809e-12	8.84862e-11
ENSMUSG00000042097	Zfp239	Zfp239	22685	zinc finger protein 239	1.43177	3.83693	199.575	4.61231e-12	8.92422e-11
ENSMUSG00000026563	Tada1	Tada1	27878	transcriptional adaptor 1	-1.859	4.49572	199.448	4.63981e-12	8.96735e-11
ENSMUSG00000067586	S1pr3	S1pr3	13610	sphingosine-1-phosphate receptor 3	10.4285	1.6754	238.745	4.65124e-12	8.97936e-11
ENSMUSG00000007872	Id3	Id3	15903	inhibitor of DNA binding 3	1.73763	6.37777	199.119	4.71213e-12	9.0867e-11
ENSMUSG00000002831	Plin4	Plin4	57435	perilipin 4	5.86008	2.15413	198.945	4.75095e-12	9.14212e-11
ENSMUSG00000022361	Zhx1	Zhx1	22770	zinc fingers and homeoboxes 1	2.02303	5.91016	198.943	4.7515e-12	9.14212e-11
ENSMUSG00000002068	Ccne1	Ccne1	12447	cyclin E1	-1.18501	5.09915	198.63	4.82195e-12	9.2673e-11
ENSMUSG00000039693	Msantd3	Msantd3	66665	Myb/SANT-like DNA-binding domain containing 3	-1.35094	4.8088	198.584	4.83257e-12	9.27735e-11
ENSMUSG00000013593	Ndufs2	Ndufs2	226646	NADH:ubiquinone oxidoreductase core subunit S2	-0.943941	6.30376	198.428	4.86815e-12	9.33523e-11
ENSMUSG00000039318	Rab3gap2	Rab3gap2	98732	RAB3 GTPase activating protein subunit 2	-1.10224	6.25691	198.374	4.88069e-12	9.34886e-11
ENSMUSG00000045636	Mtus1	Mtus1	102103	mitochondrial tumor suppressor 1	-4.21647	5.4496	198.287	4.90079e-12	9.37692e-11
ENSMUSG00000030530	Furin	Furin	18550	furin (paired basic amino acid cleaving enzyme)	-1.75373	7.24064	198.247	4.90994e-12	9.38399e-11
ENSMUSG00000053799	Exoc6	Exoc6	107371	exocyst complex component 6	-1.26759	4.42394	198.057	4.95445e-12	9.45855e-11
ENSMUSG00000074748	Atxn7l3b	Atxn7l3b	382423	ataxin 7-like 3B	-1.61543	6.46804	196.923	5.22823e-12	9.97015e-11
ENSMUSG00000020427	Igfbp3	Igfbp3	16009	insulin-like growth factor binding protein 3	10.7548	4.04993	235.46	5.2436e-12	9.98838e-11
ENSMUSG00000002908	Kcnn1	Kcnn1	84036	potassium intermediate/small conductance calcium-activated channel, subfamily N, member 1	3.34792	1.35727	196.697	5.28471e-12	1.00556e-10
ENSMUSG00000026430	Rassf5	Rassf5	54354	Ras association (RalGDS/AF-6) domain family member 5	-2.11645	2.43299	196.333	5.37698e-12	1.02198e-10
ENSMUSG00000022450	Ndufa6	Ndufa6	67130	NADH:ubiquinone oxidoreductase subunit A6	0.912084	5.45329	196.232	5.40314e-12	1.02582e-10
ENSMUSG00000047261	Gap43	Gap43	14432	growth associated protein 43	5.41395	0.838177	195.74	5.53162e-12	1.04906e-10
ENSMUSG00000027204	Fbn1	Fbn1	14118	fibrillin 1	2.06227	7.97277	195.655	5.55395e-12	1.05213e-10
ENSMUSG00000078868	Gm14412	Gm14412	102640477	predicted gene 14412	4.42079	0.901122	195.374	5.62931e-12	1.06523e-10
ENSMUSG00000097804	Gm16685	Gm16685	102634900	predicted gene, 16685	3.68173	1.97943	195.341	5.63821e-12	1.06575e-10
ENSMUSG00000025986	Slc39a10	Slc39a10	227059	solute carrier family 39 (zinc transporter), member 10	-1.02355	6.27241	195.194	5.67803e-12	1.07209e-10
ENSMUSG00000047714	Ppp1r2	Ppp1r2	66849	protein phosphatase 1, regulatory inhibitor subunit 2	-0.786799	6.1001	194.976	5.73771e-12	1.08218e-10
ENSMUSG00000036459	Wtip	Wtip	101543	WT1-interacting protein	-0.973017	4.33252	194.901	5.75844e-12	1.08424e-10
ENSMUSG00000022261	Sdc2	Sdc2	15529	syndecan 2	2.23825	7.69205	194.89	5.76127e-12	1.08424e-10
ENSMUSG00000042439	Zfp532	Zfp532	328977	zinc finger protein 532	1.33911	5.82932	194.757	5.79825e-12	1.09001e-10
ENSMUSG00000004864	Mapk13	Mapk13	26415	mitogen-activated protein kinase 13	7.89666	1.64647	194.687	5.81796e-12	1.09252e-10
ENSMUSG00000045128	Rpl18a	Rpl18a	76808	ribosomal protein L18A	-0.775534	8.95277	194.586	5.84603e-12	1.09659e-10
ENSMUSG00000107134		ENSMUSG00000107134			7.63806	2.24614	194.515	5.86628e-12	1.09856e-10
ENSMUSG00000022546	Gpt	Gpt	76282	glutamic pyruvic transaminase, soluble	2.00717	2.84255	194.504	5.8693e-12	1.09856e-10
ENSMUSG00000035413	Tmem98	Tmem98	103743	transmembrane protein 98	2.21567	5.17991	194.44	5.8874e-12	1.10075e-10
ENSMUSG00000031098	Syt8	Syt8	55925	synaptotagmin VIII	-5.87942	1.33753	194.349	5.9133e-12	1.10439e-10
ENSMUSG00000018500	Adora2b	Adora2b	11541	adenosine A2b receptor	4.32311	0.302542	194.206	5.95412e-12	1.11081e-10
ENSMUSG00000049036	Tmem121	Tmem121	69195	transmembrane protein 121	5.20788	1.90247	193.85	6.05707e-12	1.12879e-10
ENSMUSG00000051341	Zfp52	Zfp52	22710	zinc finger protein 52	-1.39384	4.91474	193.81	6.06869e-12	1.12974e-10
ENSMUSG00000041729	Coro2b	Coro2b	235431	coronin, actin binding protein, 2B	7.43866	1.33798	193.724	6.09401e-12	1.13322e-10
ENSMUSG00000058290	Espl1	Espl1	105988	extra spindle pole bodies 1, separase	0.785314	7.34329	193.647	6.11681e-12	1.13623e-10
ENSMUSG00000036249	Rbm43	Rbm43	71684	RNA binding motif protein 43	1.84829	4.27272	193.552	6.14476e-12	1.1402e-10
ENSMUSG00000000693	Loxl3	Loxl3	16950	lysyl oxidase-like 3	1.97335	3.22731	193.482	6.16559e-12	1.14283e-10
ENSMUSG00000028613	Lrp8	Lrp8	16975	low density lipoprotein receptor-related protein 8, apolipoprotein e receptor	-1.12737	7.00712	193.303	6.21911e-12	1.15151e-10
ENSMUSG00000090145	Ugt1a6b	Ugt1a6b	394435	UDP glucuronosyltransferase 1 family, polypeptide A6B	7.22212	1.90222	193.088	6.28415e-12	1.1623e-10
ENSMUSG00000026447	Pik3c2b	Pik3c2b	240752	phosphatidylinositol-4-phosphate 3-kinase catalytic subunit type 2 beta	2.30501	2.45854	193.01	6.30805e-12	1.16547e-10
ENSMUSG00000006205	Htra1	Htra1	56213	HtrA serine peptidase 1	1.89108	8.35891	192.88	6.34798e-12	1.17066e-10
ENSMUSG00000021256	Vash1	Vash1	238328	vasohibin 1	5.8736	0.877061	192.874	6.3498e-12	1.17066e-10
ENSMUSG00000020473	Aebp1	Aebp1	11568	AE binding protein 1	1.24188	9.84112	192.691	6.40637e-12	1.17983e-10
ENSMUSG00000073755	5730409E04Rik	5730409E04Rik	230757	RIKEN cDNA 5730409E04Rik gene	1.47973	3.62058	192.583	6.44008e-12	1.1847e-10
ENSMUSG00000015461	Atf6b	Atf6b	12915	activating transcription factor 6 beta	-0.749898	6.03512	192.562	6.44661e-12	1.1847e-10
ENSMUSG00000025578	Cbx8	Cbx8	30951	chromobox 8	1.46786	3.90493	192.535	6.455e-12	1.18498e-10
ENSMUSG00000023809	Rps6ka2	Rps6ka2	20112	ribosomal protein S6 kinase, polypeptide 2	2.69577	3.50484	192.424	6.48995e-12	1.19012e-10
ENSMUSG00000033684	Qsox1	Qsox1	104009	quiescin Q6 sulfhydryl oxidase 1	-1.54854	6.24136	192.061	6.60533e-12	1.20999e-10
ENSMUSG00000037519	Ppfia1	Ppfia1	233977	protein tyrosine phosphatase, receptor type, f polypeptide (PTPRF), interacting protein (liprin), alpha 1	-0.675183	6.67387	192.014	6.62051e-12	1.21148e-10
ENSMUSG00000028969	Cdk5	Cdk5	12568	cyclin-dependent kinase 5	1.00222	5.12709	191.912	6.65361e-12	1.21625e-10
ENSMUSG00000052920	Prkg1	Prkg1	19091	protein kinase, cGMP-dependent, type I	5.77399	2.67435	191.297	6.85609e-12	1.25193e-10
ENSMUSG00000094942	Gm3604	Gm3604	100041979	predicted gene 3604	-4.97822	0.766257	191.048	6.9399e-12	1.26589e-10
ENSMUSG00000063317	Usp31	Usp31	76179	ubiquitin specific peptidase 31	-1.03258	6.71116	190.881	6.99674e-12	1.2749e-10
ENSMUSG00000026383	Epb41l5	Epb41l5	226352	erythrocyte membrane protein band 4.1 like 5	-1.9241	4.56011	190.635	7.08138e-12	1.28896e-10
ENSMUSG00000026698	Pigc	Pigc	67292	phosphatidylinositol glycan anchor biosynthesis, class C	-0.899126	3.43367	190.531	7.11755e-12	1.29385e-10
ENSMUSG00000086416		ENSMUSG00000086416			2.97803	2.12029	190.515	7.1233e-12	1.29385e-10
ENSMUSG00000021732	Fgf10	Fgf10	14165	fibroblast growth factor 10	3.33774	3.55938	190.327	7.18934e-12	1.30447e-10
ENSMUSG00000039601	Rcan2	Rcan2	53901	regulator of calcineurin 2	8.56573	2.45689	189.848	7.36053e-12	1.33333e-10
ENSMUSG00000049420	Tmem200a	Tmem200a	77220	transmembrane protein 200A	6.23248	1.37302	226.382	7.36392e-12	1.33333e-10
ENSMUSG00000026786	Apbb1ip	Apbb1ip	54519	amyloid beta (A4) precursor protein-binding, family B, member 1 interacting protein	5.47973	1.15893	189.709	7.41066e-12	1.34039e-10
ENSMUSG00000010936	Vac14	Vac14	234729	Vac14 homolog (S. cerevisiae)	-0.814914	5.82285	189.68	7.42159e-12	1.34095e-10
ENSMUSG00000028245	Nsmaf	Nsmaf	18201	neutral sphingomyelinase (N-SMase) activation associated factor	-0.771409	5.96316	189.632	7.43908e-12	1.3427e-10
ENSMUSG00000027984	Hadh	Hadh	15107	hydroxyacyl-Coenzyme A dehydrogenase	1.04528	6.41263	189.511	7.48349e-12	1.3493e-10
ENSMUSG00000030036	Mogs	Mogs	57377	mannosyl-oligosaccharide glucosidase	-0.673765	6.09651	189.283	7.56803e-12	1.36312e-10
ENSMUSG00000020640	Itsn2	Itsn2	20403	intersectin 2	-0.796922	6.5252	189.081	7.64386e-12	1.37533e-10
ENSMUSG00000027506	Tpd52	Tpd52	21985	tumor protein D52	-0.782547	6.12776	188.934	7.69955e-12	1.38391e-10
ENSMUSG00000014353	Tmem87b	Tmem87b	72477	transmembrane protein 87B	-0.796941	5.42202	188.549	7.84722e-12	1.40898e-10
ENSMUSG00000022912	Pros1	Pros1	19128	protein S (alpha)	1.96059	6.50702	188.465	7.87991e-12	1.41337e-10
ENSMUSG00000028521	Slc35d1	Slc35d1	242585	solute carrier family 35 (UDP-glucuronic acid/UDP-N-acetylgalactosamine dual transporter), member D1	-1.24372	4.56387	188.365	7.91919e-12	1.41894e-10
ENSMUSG00000022022	Mtrf1	Mtrf1	211253	mitochondrial translational release factor 1	1.64787	2.79981	188.232	7.97124e-12	1.42678e-10
ENSMUSG00000040111	Gramd1b	Gramd1b	235283	GRAM domain containing 1B	2.42163	3.26874	188.202	7.98311e-12	1.42742e-10
ENSMUSG00000024053	Emilin2	Emilin2	246707	elastin microfibril interfacer 2	2.37621	4.65989	187.845	8.12593e-12	1.45144e-10
ENSMUSG00000031161	Hdac6	Hdac6	15185	histone deacetylase 6	0.858916	6.01651	187.716	8.17785e-12	1.45856e-10
ENSMUSG00000004032	Gstm5	Gstm5	14866	glutathione S-transferase, mu 5	1.96394	4.11593	187.704	8.18275e-12	1.45856e-10
ENSMUSG00000036356	Csgalnact1	Csgalnact1	234356	chondroitin sulfate N-acetylgalactosaminyltransferase 1	4.65988	5.40359	187.575	8.23539e-12	1.46643e-10
ENSMUSG00000070605	Zfp992	Zfp992	433791	zinc finger protein 992	-6.33746	1.74601	187.535	8.25194e-12	1.46785e-10
ENSMUSG00000022940	Pigp	Pigp	56176	phosphatidylinositol glycan anchor biosynthesis, class P	1.35376	4.03796	187.474	8.27718e-12	1.47082e-10
ENSMUSG00000026848	Tor1b	Tor1b	30934	torsin family 1, member B	0.654027	6.68757	187.382	8.31476e-12	1.47465e-10
ENSMUSG00000021952	Xpo4	Xpo4	57258	exportin 4	-1.09396	7.18232	187.38	8.31586e-12	1.47465e-10
ENSMUSG00000005881	Ergic3	Ergic3	66366	ERGIC and golgi 3	1.05585	6.63271	187.134	8.41819e-12	1.49126e-10
ENSMUSG00000064329	Scn1a	Scn1a	20265	sodium channel, voltage-gated, type I, alpha	9.24131	0.526509	222.822	8.44201e-12	1.49394e-10
ENSMUSG00000038009	Dnajc22	Dnajc22	72778	DnaJ heat shock protein family (Hsp40) member C22	9.64806	0.700522	222.749	8.4659e-12	1.49582e-10
ENSMUSG00000001300	Efnb2	Efnb2	13642	ephrin B2	2.27054	6.58191	187.011	8.47004e-12	1.49582e-10
ENSMUSG00000026179	Pnkd	Pnkd	56695	paroxysmal nonkinesiogenic dyskinesia	1.05509	5.50961	186.497	8.6899e-12	1.53308e-10
ENSMUSG00000020150	Gamt	Gamt	14431	guanidinoacetate methyltransferase	3.63906	3.19323	186.272	8.78834e-12	1.54886e-10
ENSMUSG00000060176	Kif27	Kif27	75050	kinesin family member 27	1.9653	2.06902	186.244	8.80082e-12	1.54947e-10
ENSMUSG00000041362	Shtn1	Shtn1	71653	shootin 1	-1.4069	4.40211	186.156	8.83936e-12	1.55466e-10
ENSMUSG00000021326	Trim27	Trim27	19720	tripartite motif-containing 27	-0.746404	6.42356	185.979	8.91821e-12	1.56693e-10
ENSMUSG00000052062	Pard3b	Pard3b	72823	par-3 family cell polarity regulator beta	4.12348	1.87158	185.782	9.00665e-12	1.58085e-10
ENSMUSG00000036995	Asap3	Asap3	230837	ArfGAP with SH3 domain, ankyrin repeat and PH domain 3	2.65045	2.97907	185.526	9.12319e-12	1.59967e-10
ENSMUSG00000006005	Tpr	Tpr	108989	translocated promoter region, nuclear basket protein	-1.08415	8.20055	185.336	9.21058e-12	1.61335e-10
ENSMUSG00000020064	Herc4	Herc4	67345	hect domain and RLD 4	-0.700981	6.08109	185.307	9.22379e-12	1.61337e-10
ENSMUSG00000033029	1700088E04Rik	1700088E04Rik	27660	RIKEN cDNA 1700088E04 gene	2.28763	2.38045	185.293	9.23042e-12	1.61337e-10
ENSMUSG00000004317	Clcn5	Clcn5	12728	chloride channel, voltage-sensitive 5	-1.39279	7.15038	185.275	9.2388e-12	1.61337e-10
ENSMUSG00000072774	Zfp951	Zfp951	626391	zinc finger protein 951	-3.22356	1.06482	185.076	9.33157e-12	1.62653e-10
ENSMUSG00000021643	Serf1	Serf1	20365	small EDRK-rich factor 1	1.69318	3.69926	185.073	9.33308e-12	1.62653e-10
ENSMUSG00000048450	Msx1	Msx1	17701	msh homeobox 1	-2.16149	2.20031	185.002	9.36642e-12	1.63069e-10
ENSMUSG00000071644	Eef1g	Eef1g	67160	eukaryotic translation elongation factor 1 gamma	-0.865119	8.22216	184.857	9.43505e-12	1.64097e-10
ENSMUSG00000031924	Cyb5b	Cyb5b	66427	cytochrome b5 type B	-1.07055	8.73501	184.309	9.69947e-12	1.68526e-10
ENSMUSG00000038775	Vill	Vill	22351	villin-like	3.31177	1.97994	184.283	9.7121e-12	1.68575e-10
ENSMUSG00000014813	Stc1	Stc1	20855	stanniocalcin 1	4.73136	4.92183	184.256	9.72526e-12	1.68605e-10
ENSMUSG00000003581	Rnf215	Rnf215	71673	ring finger protein 215	1.10084	3.88423	184.234	9.73647e-12	1.68605e-10
ENSMUSG00000022131	Gpr180	Gpr180	58245	G protein-coupled receptor 180	-1.64773	3.52513	184.22	9.74326e-12	1.68605e-10
ENSMUSG00000037395	Rcor3	Rcor3	214742	REST corepressor 3	-1.19869	4.40202	184.079	9.81295e-12	1.69641e-10
ENSMUSG00000032020	Ubash3b	Ubash3b	72828	ubiquitin associated and SH3 domain containing, B	4.79521	0.525497	183.959	9.87272e-12	1.70503e-10
ENSMUSG00000022013	Dnajc15	Dnajc15	66148	DnaJ heat shock protein family (Hsp40) member C15	1.19145	4.65944	183.665	1.00205e-11	1.72882e-10
ENSMUSG00000052397	Ezr	Ezr	22350	ezrin	-0.93393	7.23808	183.481	1.01142e-11	1.74323e-10
ENSMUSG00000059325	Hopx	Hopx	74318	HOP homeobox	7.30084	1.88372	183.458	1.01261e-11	1.74354e-10
ENSMUSG00000035835	Plppr3	Plppr3	216152	phospholipid phosphatase related 3	5.5983	3.01581	182.851	1.0443e-11	1.7963e-10
ENSMUSG00000033618	Map3k13	Map3k13	71751	mitogen-activated protein kinase kinase kinase 13	2.57041	1.91512	182.612	1.05712e-11	1.81653e-10
ENSMUSG00000020185	E2f7	E2f7	52679	E2F transcription factor 7	-0.954413	6.57146	182.119	1.084e-11	1.86087e-10
ENSMUSG00000026547	Tagln2	Tagln2	21346	transgelin 2	-1.12412	7.37918	181.797	1.10198e-11	1.88984e-10
ENSMUSG00000030301	Ccdc91	Ccdc91	67015	coiled-coil domain containing 91	4.11722	3.10211	181.599	1.11323e-11	1.90723e-10
ENSMUSG00000027339	Rassf2	Rassf2	215653	Ras association (RalGDS/AF-6) domain family member 2	3.18562	5.90704	181.337	1.12824e-11	1.93104e-10
ENSMUSG00000036564	Ndrg4	Ndrg4	234593	N-myc downstream regulated gene 4	4.95175	2.80717	181.271	1.13207e-11	1.93566e-10
ENSMUSG00000042901	Aida	Aida	108909	axin interactor, dorsalization associated	-0.819898	6.05728	181.141	1.13964e-11	1.94667e-10
ENSMUSG00000013973	Dedd	Dedd	21945	death effector domain-containing	-0.99179	5.02525	180.977	1.14927e-11	1.96118e-10
ENSMUSG00000098912	1500004A13Rik	1500004A13Rik	319830	RIKEN cDNA 1500004A13 gene	5.54161	0.512734	180.887	1.15462e-11	1.96691e-10
ENSMUSG00000026944	Abca2	Abca2	11305	ATP-binding cassette, sub-family A (ABC1), member 2	0.940452	5.94182	180.881	1.15492e-11	1.96691e-10
ENSMUSG00000022885	St6gal1	St6gal1	20440	beta galactoside alpha 2,6 sialyltransferase 1	6.14007	3.26773	180.474	1.17936e-11	2.00654e-10
ENSMUSG00000034245	Hdac11	Hdac11	232232	histone deacetylase 11	3.37761	2.14102	179.897	1.21498e-11	2.0651e-10
ENSMUSG00000041936	Agrn	Agrn	11603	agrin	-1.43017	6.63666	179.58	1.23505e-11	2.09714e-10
ENSMUSG00000009739	Pou6f1	Pou6f1	19009	POU domain, class 6, transcription factor 1	3.75311	3.64925	179.399	1.24666e-11	2.11478e-10
ENSMUSG00000058454	Dhcr7	Dhcr7	13360	7-dehydrocholesterol reductase	-1.48516	6.51284	179.169	1.26158e-11	2.13797e-10
ENSMUSG00000021745		ENSMUSG00000021745			-0.894204	5.62781	179.14	1.26345e-11	2.13851e-10
ENSMUSG00000022881	Rfc4	Rfc4	106344	replication factor C (activator 1) 4	0.727136	5.27904	179.126	1.26438e-11	2.13851e-10
ENSMUSG00000026341	Actr3	Actr3	74117	ARP3 actin-related protein 3	-0.74804	8.18155	179.006	1.27226e-11	2.14971e-10
ENSMUSG00000097558		ENSMUSG00000097558			10.283	1.2867	263.606	1.29773e-11	2.19061e-10
ENSMUSG00000018196	Glrx2	Glrx2	69367	glutaredoxin 2 (thioltransferase)	-1.20677	3.47505	178.596	1.29964e-11	2.19168e-10
ENSMUSG00000073802	Cdkn2b	Cdkn2b	12579	cyclin dependent kinase inhibitor 2B	1.37843	4.94933	178.144	1.33055e-11	2.2416e-10
ENSMUSG00000026594	Ralgps2	Ralgps2	78255	Ral GEF with PH domain and SH3 binding motif 2	-2.45729	3.66809	178.047	1.33728e-11	2.25073e-10
ENSMUSG00000033278	Ptprm	Ptprm	19274	protein tyrosine phosphatase, receptor type, M	-1.85715	4.42699	177.961	1.34332e-11	2.2587e-10
ENSMUSG00000035493	Tgfbi	Tgfbi	21810	transforming growth factor, beta induced	4.21055	7.38617	177.713	1.3608e-11	2.28485e-10
ENSMUSG00000030536	Iqgap1	Iqgap1	29875	IQ motif containing GTPase activating protein 1	-0.853033	9.38134	177.703	1.36153e-11	2.28485e-10
ENSMUSG00000025473	Adam8	Adam8	11501	a disintegrin and metallopeptidase domain 8	-2.2712	4.12038	177.542	1.37297e-11	2.3018e-10
ENSMUSG00000063576	Klhdc3	Klhdc3	71765	kelch domain containing 3	-0.694342	6.13196	177.386	1.38426e-11	2.31846e-10
ENSMUSG00000047180	Neurl3	Neurl3	214854	neuralized E3 ubiquitin protein ligase 3	-3.29314	1.98578	177.213	1.39678e-11	2.33716e-10
ENSMUSG00000047910	Pcdhb16	Pcdhb16	93887	protocadherin beta 16	4.59845	2.54209	177.19	1.39847e-11	2.33771e-10
ENSMUSG00000061411	Nol4l	Nol4l	329540	nucleolar protein 4-like	4.05983	2.58944	177.15	1.40141e-11	2.34036e-10
ENSMUSG00000022306	Zfpm2	Zfpm2	22762	zinc finger protein, multitype 2	1.42094	5.51716	176.873	1.42192e-11	2.37214e-10
ENSMUSG00000047547	Cltb	Cltb	74325	clathrin, light polypeptide (Lcb)	-1.22659	4.29266	176.856	1.4232e-11	2.37214e-10
ENSMUSG00000018509	Cenpv	Cenpv	73139	centromere protein V	-2.1826	2.44088	176.807	1.42686e-11	2.37594e-10
ENSMUSG00000033249	Hsf4	Hsf4	26386	heat shock transcription factor 4	2.86881	1.72148	176.679	1.43646e-11	2.38961e-10
ENSMUSG00000031479	Vps36	Vps36	70160	vacuolar protein sorting 36	-0.809903	5.83259	176.48	1.45151e-11	2.41232e-10
ENSMUSG00000022231	Sema5a	Sema5a	20356	sema domain, seven thrombospondin repeats (type 1 and type 1-like), transmembrane domain (TM) and short cytoplasmic domain, (semaphorin) 5A	7.80527	4.85479	176.034	1.48594e-11	2.46715e-10
ENSMUSG00000039210	Gpatch2	Gpatch2	67769	G patch domain containing 2	-1.04103	4.31168	175.933	1.49387e-11	2.47792e-10
ENSMUSG00000039428	Tmem135	Tmem135	72759	transmembrane protein 135	-1.06199	5.24131	175.484	1.52963e-11	2.53479e-10
ENSMUSG00000022724	Riox2	Riox2	67014	ribosomal oxygenase 2	-1.81649	3.69915	175.431	1.53392e-11	2.53946e-10
ENSMUSG00000033318	Gstt2	Gstt2	14872	glutathione S-transferase, theta 2	9.21175	0.0436689	257.996	1.53566e-11	2.5399e-10
ENSMUSG00000023020	Cox14	Cox14	66379	cytochrome c oxidase assembly protein 14	1.07152	4.12628	175.378	1.53829e-11	2.5418e-10
ENSMUSG00000042810	Krba1	Krba1	77827	KRAB-A domain containing 1	1.8094	3.86435	175.276	1.54657e-11	2.55303e-10
ENSMUSG00000025867	Cplx2	Cplx2	12890	complexin 2	-4.78638	3.83379	175.252	1.54849e-11	2.55375e-10
ENSMUSG00000035354	Uvrag	Uvrag	78610	UV radiation resistance associated gene	-1.05275	5.79596	175.163	1.55583e-11	2.56339e-10
ENSMUSG00000038903	Ccdc68	Ccdc68	381175	coiled-coil domain containing 68	-6.82932	0.621167	174.869	1.58023e-11	2.60111e-10
ENSMUSG00000054752	Fsd1l	Fsd1l	319636	fibronectin type III and SPRY domain containing 1-like	1.09105	4.15166	174.762	1.58916e-11	2.61331e-10
ENSMUSG00000020697	Lig3	Lig3	16882	ligase III, DNA, ATP-dependent	-0.663253	6.54383	174.741	1.59098e-11	2.61379e-10
ENSMUSG00000021339	Mrs2	Mrs2	380836	MRS2 magnesium transporter	-0.696461	6.15611	174.566	1.60579e-11	2.63561e-10
ENSMUSG00000033624	Pdpr	Pdpr	319518	pyruvate dehydrogenase phosphatase regulatory subunit	-1.30481	4.94487	174.547	1.60745e-11	2.63582e-10
ENSMUSG00000043079	Synpo	Synpo	104027	synaptopodin	4.57338	5.64656	174.489	1.61233e-11	2.6413e-10
ENSMUSG00000000489	Pdgfb	Pdgfb	18591	platelet derived growth factor, B polypeptide	4.7543	1.54392	174.367	1.62283e-11	2.65598e-10
ENSMUSG00000030729	Pgm2l1	Pgm2l1	70974	phosphoglucomutase 2-like 1	1.2752	5.22056	174.344	1.62481e-11	2.6567e-10
ENSMUSG00000021373	Cap2	Cap2	67252	CAP, adenylate cyclase-associated protein, 2 (yeast)	6.81869	0.420602	174.051	1.65028e-11	2.69578e-10
ENSMUSG00000020564	Atxn7l1	Atxn7l1	380753	ataxin 7-like 1	1.14613	5.45099	173.941	1.66004e-11	2.70914e-10
ENSMUSG00000015095	Fbxw5	Fbxw5	30839	F-box and WD-40 domain protein 5	0.76739	5.0789	173.88	1.66538e-11	2.71528e-10
ENSMUSG00000020227	Irak3	Irak3	73914	interleukin-1 receptor-associated kinase 3	6.93764	2.65036	173.819	1.67081e-11	2.72155e-10
ENSMUSG00000028278	Rragd	Rragd	52187	Ras-related GTP binding D	3.94663	2.36914	173.763	1.67576e-11	2.72703e-10
ENSMUSG00000044365	Cxxc4	Cxxc4	319478	CXXC finger 4	6.82533	1.829	173.726	1.67912e-11	2.72992e-10
ENSMUSG00000015766	Eps8	Eps8	13860	epidermal growth factor receptor pathway substrate 8	-0.932543	7.68763	173.553	1.69462e-11	2.75252e-10
ENSMUSG00000037419	Endod1	Endod1	71946	endonuclease domain containing 1	-3.19115	4.38151	173.527	1.69704e-11	2.75385e-10
ENSMUSG00000040225	Prrc2c	Prrc2c	226562	proline-rich coiled-coil 2C	-1.1056	8.63621	173.453	1.70369e-11	2.76203e-10
ENSMUSG00000037946	Fgd3	Fgd3	30938	FYVE, RhoGEF and PH domain containing 3	-1.1482	5.31588	173.42	1.70671e-11	2.76432e-10
ENSMUSG00000076441	Ass1	Ass1	11898	argininosuccinate synthetase 1	1.88818	5.31052	173.159	1.73066e-11	2.80047e-10
ENSMUSG00000050565	Tor1aip2	Tor1aip2	240832	torsin A interacting protein 2	-1.28407	7.36839	173.123	1.73399e-11	2.80323e-10
ENSMUSG00000020424	Castor1	Castor1	71962	cytosolic arginine sensor for mTORC1 subunit 1	3.10201	1.17529	173.062	1.73963e-11	2.8097e-10
ENSMUSG00000022947	Cbr3	Cbr3	109857	carbonyl reductase 3	4.46626	1.25965	173.043	1.74143e-11	2.80997e-10
ENSMUSG00000035873	Pawr	Pawr	114774	PRKC, apoptosis, WT1, regulator	-1.30954	4.67561	172.651	1.77834e-11	2.86685e-10
ENSMUSG00000001349	Cnn1	Cnn1	12797	calponin 1	3.60389	-0.120194	172.621	1.78118e-11	2.86874e-10
ENSMUSG00000038543	BC028528	BC028528	229600	cDNA sequence BC028528	6.1854	0.288566	172.418	1.80067e-11	2.89741e-10
ENSMUSG00000026827	Gpd2	Gpd2	14571	glycerol phosphate dehydrogenase 2, mitochondrial	-1.1012	7.37371	172.299	1.81221e-11	2.91326e-10
ENSMUSG00000006412	Pfdn2	Pfdn2	18637	prefoldin 2	-0.939659	4.58339	172.128	1.82892e-11	2.93736e-10
ENSMUSG00000041560	Nop53	Nop53	68077	NOP53 ribosome biogenesis factor	-0.788349	6.04154	171.852	1.85627e-11	2.97851e-10
ENSMUSG00000033066	Gas7	Gas7	14457	growth arrest specific 7	11.4641	6.47088	171.799	1.86157e-11	2.98424e-10
ENSMUSG00000021493	Pdlim7	Pdlim7	67399	PDZ and LIM domain 7	-0.822056	6.97832	171.522	1.8895e-11	3.0262e-10
ENSMUSG00000005674	Tomm40l	Tomm40l	641376	translocase of outer mitochondrial membrane 40-like	-1.29102	4.04083	171.315	1.91072e-11	3.05733e-10
ENSMUSG00000033557	Fam20b	Fam20b	215015	FAM20B, glycosaminoglycan xylosylkinase	-1.19176	6.61586	171.076	1.93556e-11	3.0915e-10
ENSMUSG00000067713	Prkag1	Prkag1	19082	protein kinase, AMP-activated, gamma 1 non-catalytic subunit	0.955252	6.47643	171.075	1.93567e-11	3.0915e-10
ENSMUSG00000022015	Tnfsf11	Tnfsf11	21943	tumor necrosis factor (ligand) superfamily, member 11	12.9819	5.07288	249.848	1.97339e-11	3.14883e-10
ENSMUSG00000031520	Vegfc	Vegfc	22341	vascular endothelial growth factor C	1.36525	4.88884	170.171	2.03272e-11	3.24048e-10
ENSMUSG00000027102	Hoxd8	Hoxd8	15437	homeobox D8	-9.60894	1.11595	482.435	2.03546e-11	3.24185e-10
ENSMUSG00000058704	Memo1	Memo1	76890	mediator of cell motility 1	-0.634094	6.35093	170.075	2.04336e-11	3.25142e-10
ENSMUSG00000017740	Slc12a5	Slc12a5	57138	solute carrier family 12, member 5	5.25451	0.736425	169.816	2.07228e-11	3.29273e-10
ENSMUSG00000046714	Foxc2	Foxc2	14234	forkhead box C2	-1.95956	3.64603	169.808	2.07315e-11	3.29273e-10
ENSMUSG00000063873	Slc24a3	Slc24a3	94249	solute carrier family 24 (sodium/potassium/calcium exchanger), member 3	3.50812	5.76774	169.499	2.10829e-11	3.34545e-10
ENSMUSG00000022682	Rrn3	Rrn3	106298	RRN3 RNA polymerase I transcription factor homolog (yeast)	-0.730153	7.29132	169.398	2.11993e-11	3.36082e-10
ENSMUSG00000019139	Isyna1	Isyna1	71780	myo-inositol 1-phosphate synthase A1	-0.958867	4.92355	169.373	2.1228e-11	3.36227e-10
ENSMUSG00000097626	4921504A21Rik	4921504A21Rik	70832	RIKEN cDNA 4921504A21 gene	9.30724	0.11437	247.487	2.12517e-11	3.36293e-10
ENSMUSG00000025962	Fastkd2	Fastkd2	75619	FAST kinase domains 2	-0.989535	4.9942	169.155	2.14823e-11	3.39629e-10
ENSMUSG00000072660		ENSMUSG00000072660			3.14253	-0.303533	169.107	2.15391e-11	3.40215e-10
ENSMUSG00000042099	Kank3	Kank3	80880	KN motif and ankyrin repeat domains 3	5.48401	1.87615	168.992	2.16749e-11	3.42045e-10
ENSMUSG00000093661	Eif4e3	Eif4e3	66892	eukaryotic translation initiation factor 4E member 3	4.46921	3.53957	168.941	2.17349e-11	3.42679e-10
ENSMUSG00000035064	Eef2k	Eef2k	13631	eukaryotic elongation factor-2 kinase	-1.65213	5.27504	168.913	2.17681e-11	3.42887e-10
ENSMUSG00000034867	Ankrd27	Ankrd27	245886	ankyrin repeat domain 27 (VPS9 domain)	-0.748313	5.62008	168.884	2.1803e-11	3.43123e-10
ENSMUSG00000051034	Zfp11	Zfp11	22648	zinc finger protein 11	1.10301	3.35387	168.589	2.21569e-11	3.48374e-10
ENSMUSG00000035735	Dagla	Dagla	269060	diacylglycerol lipase, alpha	-0.849176	4.68103	168.17	2.26713e-11	3.56137e-10
ENSMUSG00000030074	Gxylt2	Gxylt2	232313	glucoside xylosyltransferase 2	3.42956	8.55736	167.647	2.33315e-11	3.66173e-10
ENSMUSG00000029413	Naaa	Naaa	67111	N-acylethanolamine acid amidase	1.1639	4.17627	167.584	2.34135e-11	3.67125e-10
ENSMUSG00000014850	Msh3	Msh3	17686	mutS homolog 3	0.64531	5.62178	167.446	2.35913e-11	3.69576e-10
ENSMUSG00000037375	Hhat	Hhat	226861	hedgehog acyltransferase	4.64737	1.3752	167.321	2.3754e-11	3.71786e-10
ENSMUSG00000095440	Fignl2	Fignl2	668225	fidgetin-like 2	6.16511	1.76742	167.189	2.39282e-11	3.74172e-10
ENSMUSG00000097248	Gm2694	Gm2694	100040294	predicted gene 2694	-6.80371	1.32267	167.154	2.39737e-11	3.74542e-10
ENSMUSG00000014837	4931428F04Rik	4931428F04Rik	74356	RIKEN cDNA 4931428F04 gene	-1.69089	2.97491	166.746	2.45206e-11	3.82739e-10
ENSMUSG00000020868	Xylt2	Xylt2	217119	xylosyltransferase II	1.08019	4.6516	166.703	2.45779e-11	3.83286e-10
ENSMUSG00000026860	Sh3glb2	Sh3glb2	227700	SH3-domain GRB2-like endophilin B2	0.857596	5.12521	166.686	2.46013e-11	3.83303e-10
ENSMUSG00000025815	Dhtkd1	Dhtkd1	209692	dehydrogenase E1 and transketolase domain containing 1	1.32289	2.82426	166.572	2.47574e-11	3.85387e-10
ENSMUSG00000026565	Pou2f1	Pou2f1	18986	POU domain, class 2, transcription factor 1	-1.56705	5.74764	166.447	2.49292e-11	3.87711e-10
ENSMUSG00000022436	Sh3bp1	Sh3bp1	20401	SH3-domain binding protein 1	1.45566	3.51121	166.425	2.49599e-11	3.87836e-10
ENSMUSG00000030605	Mfge8	Mfge8	17304	milk fat globule EGF and factor V/VIII domain containing	-0.904712	7.29831	166.084	2.54352e-11	3.94865e-10
ENSMUSG00000039814	Xkr5	Xkr5	319581	X-linked Kx blood group related 5	1.68411	2.94256	166.009	2.55407e-11	3.96081e-10
ENSMUSG00000041923	Nol4	Nol4	319211	nucleolar protein 4	-1.92315	3.03192	165.996	2.55596e-11	3.96081e-10
ENSMUSG00000024997	Prdx3	Prdx3	11757	peroxiredoxin 3	-0.708193	5.8746	165.958	2.5614e-11	3.96568e-10
ENSMUSG00000086389		ENSMUSG00000086389			2.63229	1.70299	165.887	2.57144e-11	3.97764e-10
ENSMUSG00000032776	Mctp2	Mctp2	244049	multiple C2 domains, transmembrane 2	8.82219	0.555459	195.475	2.59357e-11	4.00573e-10
ENSMUSG00000034171	Faah	Faah	14073	fatty acid amide hydrolase	4.16025	1.04883	165.728	2.59426e-11	4.00573e-10
ENSMUSG00000040552	C3ar1	C3ar1	12267	complement component 3a receptor 1	-7.05156	0.99906	165.661	2.60396e-11	4.0171e-10
ENSMUSG00000097327	E030030I06Rik	E030030I06Rik	319887	RIKEN cDNA E030030I06 gene	9.10621	0.742353	195.351	2.60772e-11	4.01929e-10
ENSMUSG00000049488	Tmem67	Tmem67	329795	transmembrane protein 67	1.14434	4.27661	165.311	2.65523e-11	4.08886e-10
ENSMUSG00000021287	Xrcc3	Xrcc3	74335	X-ray repair complementing defective repair in Chinese hamster cells 3	1.19259	3.16204	165.107	2.68549e-11	4.13177e-10
ENSMUSG00000075702	Selenom	Selenom	114679	selenoprotein M	2.40521	2.47656	164.898	2.71704e-11	4.17657e-10
ENSMUSG00000033949	Trim36	Trim36	28105	tripartite motif-containing 36	3.85946	0.816114	164.787	2.7339e-11	4.19874e-10
ENSMUSG00000072568	Lratd2	Lratd2	399603	LRAT domain containing 1	2.77361	3.8601	164.734	2.74206e-11	4.20751e-10
ENSMUSG00000027357	Crls1	Crls1	66586	cardiolipin synthase 1	-0.861374	5.34224	164.65	2.75497e-11	4.22355e-10
ENSMUSG00000086968	4933431E20Rik	4933431E20Rik	329735	RIKEN cDNA 4933431E20 gene	2.1655	2.87277	164.537	2.77241e-11	4.2465e-10
ENSMUSG00000054199	Gon4l	Gon4l	76022	gon-4-like (C.elegans)	0.682179	6.44019	164.397	2.79411e-11	4.27593e-10
ENSMUSG00000037656	Slc20a2	Slc20a2	20516	solute carrier family 20, member 2	-1.08701	6.07018	163.911	2.87131e-11	4.39017e-10
ENSMUSG00000042772	Smg7	Smg7	226517	Smg-7 homolog, nonsense mediated mRNA decay factor (C. elegans)	-0.7291	7.0054	163.805	2.8884e-11	4.41237e-10
ENSMUSG00000030660	Pik3c2a	Pik3c2a	18704	phosphatidylinositol-4-phosphate 3-kinase catalytic subunit type 2 alpha	-1.34443	7.59186	163.76	2.89582e-11	4.41979e-10
ENSMUSG00000038806	Sde2	Sde2	208768	SDE2 telomere maintenance homolog (S. pombe)	-0.921842	5.24521	163.672	2.91009e-11	4.43763e-10
ENSMUSG00000038859	Baiap2l1	Baiap2l1	66898	BAI1-associated protein 2-like 1	2.23635	2.73301	163.655	2.91292e-11	4.43801e-10
ENSMUSG00000037032	Apbb1	Apbb1	11785	amyloid beta (A4) precursor protein-binding, family B, member 1	2.09035	3.85051	163.558	2.92879e-11	4.45823e-10
ENSMUSG00000028150	Rorc	Rorc	19885	RAR-related orphan receptor gamma	5.33136	2.1169	163.528	2.93372e-11	4.46179e-10
ENSMUSG00000060336	Zfp937	Zfp937	245174	zinc finger protein 937	1.35926	2.93984	163.474	2.94274e-11	4.46799e-10
ENSMUSG00000027546	Atp9a	Atp9a	11981	ATPase, class II, type 9A	7.16714	1.8437	163.472	2.94299e-11	4.46799e-10
ENSMUSG00000070780	Rbm47	Rbm47	245945	RNA binding motif protein 47	-1.72685	5.39767	163.448	2.94691e-11	4.47e-10
ENSMUSG00000087006	Gm13889	Gm13889	620695	predicted gene 13889	-3.66426	1.38366	163.256	2.97895e-11	4.51461e-10
ENSMUSG00000055805	Fmnl1	Fmnl1	57778	formin-like 1	3.22808	2.82553	163.151	2.99665e-11	4.53744e-10
ENSMUSG00000029765	Plxna4	Plxna4	243743	plexin A4	4.7561	1.77896	163.056	3.01285e-11	4.55783e-10
ENSMUSG00000003161	Sri	Sri	109552	sorcin	-0.708762	6.55923	163.04	3.01544e-11	4.55783e-10
ENSMUSG00000021182	Ccdc88c	Ccdc88c	68339	coiled-coil domain containing 88C	-1.99066	3.22363	163.025	3.01806e-11	4.55783e-10
ENSMUSG00000039195	1110008P14Rik	1110008P14Rik	73737	RIKEN cDNA 1110008P14 gene	1.26651	4.82874	162.759	3.06361e-11	4.62255e-10
ENSMUSG00000030852	Tacc2	Tacc2	57752	transforming, acidic coiled-coil containing protein 2	-1.17962	5.68799	162.66	3.08078e-11	4.64439e-10
ENSMUSG00000041347	Bdkrb1	Bdkrb1	12061	bradykinin receptor, beta 1	6.51944	1.26276	191.507	3.0889e-11	4.64997e-10
ENSMUSG00000028456	Unc13b	Unc13b	22249	unc-13 homolog B	-1.63432	2.95717	162.608	3.08989e-11	4.64997e-10
ENSMUSG00000021257	Angel1	Angel1	68737	angel homolog 1	2.88263	0.943165	162.583	3.09428e-11	4.65251e-10
ENSMUSG00000055660	Mettl4	Mettl4	76781	methyltransferase like 4	-0.929514	5.27954	162.462	3.11562e-11	4.6805e-10
ENSMUSG00000040714	Klc3	Klc3	232943	kinesin light chain 3	3.25169	2.01397	162.355	3.13438e-11	4.70457e-10
ENSMUSG00000019846	Lama4	Lama4	16775	laminin, alpha 4	13.2324	3.09089	235.066	3.17406e-11	4.75998e-10
ENSMUSG00000041757	Plekha6	Plekha6	240753	pleckstrin homology domain containing, family A member 6	7.94125	1.3496	161.89	3.21805e-11	4.82176e-10
ENSMUSG00000035916	Ptprq	Ptprq	237523	protein tyrosine phosphatase, receptor type, Q	-4.44706	3.44011	161.249	3.33762e-11	4.99656e-10
ENSMUSG00000025324	Atp10a	Atp10a	11982	ATPase, class V, type 10A	-0.770763	6.00124	161.09	3.36783e-11	5.0374e-10
ENSMUSG00000058665	En1	En1	13798	engrailed 1	-7.98357	0.877607	232.842	3.41753e-11	5.10729e-10
ENSMUSG00000021360	Gcnt2	Gcnt2	14538	glucosaminyl (N-acetyl) transferase 2, I-branching enzyme	-1.77627	5.32962	160.588	3.4657e-11	5.17479e-10
ENSMUSG00000031355	Arhgap6	Arhgap6	11856	Rho GTPase activating protein 6	3.11016	1.80548	160.466	3.49013e-11	5.20675e-10
ENSMUSG00000035273	Hpse	Hpse	15442	heparanase	5.19714	2.49091	160.246	3.53427e-11	5.26803e-10
ENSMUSG00000005686	Ampd3	Ampd3	11717	adenosine monophosphate deaminase 3	-1.62694	4.97745	160.181	3.5475e-11	5.28317e-10
ENSMUSG00000037386	Rims2	Rims2	116838	regulating synaptic membrane exocytosis 2	-1.8498	3.91532	160.093	3.56544e-11	5.30379e-10
ENSMUSG00000021301	Hecw1	Hecw1	94253	HECT, C2 and WW domain containing E3 ubiquitin protein ligase 1	9.90395	0.37403	231.559	3.56752e-11	5.30379e-10
ENSMUSG00000038530	Rgs4	Rgs4	19736	regulator of G-protein signaling 4	7.78412	2.15346	159.9	3.6051e-11	5.35219e-10
ENSMUSG00000038984	Tspyl5	Tspyl5	239364	testis-specific protein, Y-encoded-like 5	8.29846	0.253839	231.237	3.60629e-11	5.35219e-10
ENSMUSG00000020287	Mpg	Mpg	268395	N-methylpurine-DNA glycosylase	1.18913	4.08307	159.852	3.61503e-11	5.36052e-10
ENSMUSG00000026463	Atp2b4	Atp2b4	381290	ATPase, Ca++ transporting, plasma membrane 4	5.11978	5.21575	159.695	3.6477e-11	5.40432e-10
ENSMUSG00000059708	Akap17b	Akap17b	338351	A kinase (PRKA) anchor protein 17B	3.50319	1.77228	159.475	3.69406e-11	5.46829e-10
ENSMUSG00000035863	Palm	Palm	18483	paralemmin	1.91036	4.96604	159.384	3.71352e-11	5.49237e-10
ENSMUSG00000054580	Pla2r1	Pla2r1	18779	phospholipase A2 receptor 1	6.5189	0.649256	187.299	3.73125e-11	5.51386e-10
ENSMUSG00000027259	Adal	Adal	75894	adenosine deaminase-like	-1.27262	3.4308	159.14	3.76614e-11	5.56064e-10
ENSMUSG00000036980	Taf6	Taf6	21343	TATA-box binding protein associated factor 6	0.957678	6.14382	159.104	3.77379e-11	5.56715e-10
ENSMUSG00000031916	Cog8	Cog8	97484	component of oligomeric golgi complex 8	-0.73028	4.61301	158.866	3.82597e-11	5.63929e-10
ENSMUSG00000021918	Nek4	Nek4	23955	NIMA (never in mitosis gene a)-related expressed kinase 4	0.830784	4.93374	158.733	3.85545e-11	5.67788e-10
ENSMUSG00000027007	Itprid2	Itprid2	70599	ITPR interacting domain containing 2	-1.1692	6.09592	158.629	3.87876e-11	5.70731e-10
ENSMUSG00000029469	Ift81	Ift81	12589	intraflagellar transport 81	0.748358	4.61974	158.525	3.90217e-11	5.73686e-10
ENSMUSG00000030020	Prickle2	Prickle2	243548	prickle planar cell polarity protein 2	7.82467	2.61463	186.257	3.91243e-11	5.74703e-10
ENSMUSG00000043635	Adamts3	Adamts3	330119	a disintegrin-like and metallopeptidase (reprolysin type) with thrombospondin type 1 motif, 3	9.66191	0.206328	228.773	3.91935e-11	5.75228e-10
ENSMUSG00000029659	Medag	Medag	70717	mesenteric estrogen dependent adipogenesis	8.80616	2.68724	186.147	3.93219e-11	5.7662e-10
ENSMUSG00000031015	Swap70	Swap70	20947	SWA-70 protein	-0.976801	5.51859	158.359	3.93968e-11	5.77227e-10
ENSMUSG00000025135	Anapc11	Anapc11	66156	anaphase promoting complex subunit 11	0.764904	5.50063	158.332	3.9459e-11	5.77647e-10
ENSMUSG00000072763	5430403G16Rik	5430403G16Rik	77200	RIKEN cDNA 5430403G16 gene	2.10373	1.7812	158.3	3.95334e-11	5.78243e-10
ENSMUSG00000062743	Zfp677	Zfp677	210503	zinc finger protein 677	2.07056	2.11091	157.787	4.07261e-11	5.95182e-10
ENSMUSG00000026615	Eprs	Eprs	107508	glutamyl-prolyl-tRNA synthetase	-1.16919	8.03136	157.681	4.0976e-11	5.98294e-10
ENSMUSG00000075302	Erich2	Erich2	66748	glutamate rich 2	8.88645	0.0750833	227.442	4.10086e-11	5.98294e-10
ENSMUSG00000042532	Golga7b	Golga7b	71146	golgi autoantigen, golgin subfamily a, 7B	-6.79334	0.120599	157.452	4.15257e-11	6.05101e-10
ENSMUSG00000026509	Capn2	Capn2	12334	calpain 2	-1.37659	8.17343	157.444	4.15455e-11	6.05101e-10
ENSMUSG00000042807	Hecw2	Hecw2	329152	HECT, C2 and WW domain containing E3 ubiquitin protein ligase 2	-3.52991	0.0313773	157.299	4.18967e-11	6.09699e-10
ENSMUSG00000027333	Smox	Smox	228608	spermine oxidase	3.39834	5.77564	157.214	4.21053e-11	6.12217e-10
ENSMUSG00000030281	Il17rc	Il17rc	171095	interleukin 17 receptor C	1.28253	5.08519	157.165	4.22252e-11	6.13442e-10
ENSMUSG00000026484	Rnf2	Rnf2	19821	ring finger protein 2	-1.16406	5.87593	156.976	4.26945e-11	6.19737e-10
ENSMUSG00000020601	Trib2	Trib2	217410	tribbles pseudokinase 2	3.0221	4.81203	156.91	4.28585e-11	6.21593e-10
ENSMUSG00000042499	Hoxd11	Hoxd11	15431	homeobox D11	-12.0603	1.80267	723.481	4.29433e-11	6.21635e-10
ENSMUSG00000021814	Anxa7	Anxa7	11750	annexin A7	-0.677809	6.32842	156.86	4.2983e-11	6.21635e-10
ENSMUSG00000027820	Mme	Mme	17380	membrane metallo endopeptidase	5.77758	8.52372	156.855	4.29948e-11	6.21635e-10
ENSMUSG00000079445	B3gnt7	B3gnt7	227327	UDP-GlcNAc:betaGal beta-1,3-N-acetylglucosaminyltransferase 7	6.96455	-0.0578772	184.193	4.30059e-11	6.21635e-10
ENSMUSG00000033060	Lmo7	Lmo7	380928	LIM domain only 7	-1.94415	4.36618	156.761	4.3233e-11	6.24391e-10
ENSMUSG00000020859	Spag9	Spag9	70834	sperm associated antigen 9	-0.9176	7.52451	156.702	4.33812e-11	6.26007e-10
ENSMUSG00000048371	Pdp2	Pdp2	382051	pyruvate dehyrogenase phosphatase catalytic subunit 2	-1.11279	5.77256	156.678	4.34429e-11	6.26371e-10
ENSMUSG00000023007	Prpf40b	Prpf40b	54614	pre-mRNA processing factor 40B	1.47524	4.17304	156.586	4.36771e-11	6.29221e-10
ENSMUSG00000042195	Slc35f2	Slc35f2	72022	solute carrier family 35, member F2	4.00549	1.06889	156.512	4.38668e-11	6.31082e-10
ENSMUSG00000068551	Zfp467	Zfp467	68910	zinc finger protein 467	2.33677	3.24532	156.507	4.38797e-11	6.31082e-10
ENSMUSG00000118383		ENSMUSG00000118383			3.74485	0.964331	156.429	4.40781e-11	6.33406e-10
ENSMUSG00000039943	Plcb4	Plcb4	18798	phospholipase C, beta 4	-1.90621	4.21566	155.743	4.58877e-11	6.58859e-10
ENSMUSG00000002984	Tomm40	Tomm40	53333	translocase of outer mitochondrial membrane 40	-0.885225	6.96919	155.621	4.62185e-11	6.63056e-10
ENSMUSG00000029821	Gsdme	Gsdme	54722	gasdermin E	1.54823	3.74895	155.517	4.65011e-11	6.66554e-10
ENSMUSG00000028771	Ptpn12	Ptpn12	19248	protein tyrosine phosphatase, non-receptor type 12	-1.07243	6.97027	155.446	4.66958e-11	6.68787e-10
ENSMUSG00000016181	Utp25	Utp25	215193	UTP25 small subunit processome component	-1.25378	4.73405	155.416	4.67784e-11	6.69414e-10
ENSMUSG00000020895	Tmem107	Tmem107	66910	transmembrane protein 107	1.03548	3.24009	155.347	4.69681e-11	6.7157e-10
ENSMUSG00000038214	Bend3	Bend3	331623	BEN domain containing 3	-0.970433	5.68799	155.22	4.73207e-11	6.75757e-10
ENSMUSG00000021485	Mxd3	Mxd3	17121	Max dimerization protein 3	1.38554	3.98548	155.213	4.73395e-11	6.75757e-10
ENSMUSG00000029438	Bcl7a	Bcl7a	77045	B cell CLL/lymphoma 7A	-1.32966	3.96793	155.113	4.76207e-11	6.79207e-10
ENSMUSG00000036273	Lrrk2	Lrrk2	66725	leucine-rich repeat kinase 2	-0.892622	6.14774	155.074	4.77307e-11	6.80212e-10
ENSMUSG00000036078	Sigmar1	Sigmar1	18391	sigma non-opioid intracellular receptor 1	-0.775963	6.52016	154.743	4.86728e-11	6.93064e-10
ENSMUSG00000026568	Mpc2	Mpc2	70456	mitochondrial pyruvate carrier 2	-1.11677	3.70588	154.454	4.95117e-11	7.03975e-10
ENSMUSG00000030844	Rgs10	Rgs10	67865	regulator of G-protein signalling 10	1.60199	2.81869	154.45	4.9521e-11	7.03975e-10
ENSMUSG00000028982	Slc25a33	Slc25a33	70556	solute carrier family 25, member 33	-1.28465	3.87282	154.385	4.97141e-11	7.06137e-10
ENSMUSG00000031340	Gabre	Gabre	14404	gamma-aminobutyric acid (GABA) A receptor, subunit epsilon	10.7271	4.23747	154.355	4.98018e-11	7.068e-10
ENSMUSG00000018965	Ywhah	Ywhah	22629	tyrosine 3-monooxygenase/tryptophan 5-monooxygenase activation protein, eta polypeptide	-0.575879	7.27987	154.264	5.00705e-11	7.10027e-10
ENSMUSG00000022109	Med4	Med4	67381	mediator complex subunit 4	0.61001	5.63186	154.114	5.05166e-11	7.15763e-10
ENSMUSG00000019564	Arid3a	Arid3a	13496	AT rich interactive domain 3A (BRIGHT-like)	-1.32467	3.31886	154.061	5.06769e-11	7.17162e-10
ENSMUSG00000025086	Trub1	Trub1	72133	TruB pseudouridine (psi) synthase family member 1	-1.11756	3.91576	154.054	5.06987e-11	7.17162e-10
ENSMUSG00000037465	Klf10	Klf10	21847	Kruppel-like factor 10	0.726024	6.03742	153.962	5.09745e-11	7.2047e-10
ENSMUSG00000022471	Xrcc6	Xrcc6	14375	X-ray repair complementing defective repair in Chinese hamster cells 6	0.676365	6.25679	153.859	5.12863e-11	7.24283e-10
ENSMUSG00000022614	Lmf2	Lmf2	105847	lipase maturation factor 2	0.63768	7.19553	153.652	5.19211e-11	7.32644e-10
ENSMUSG00000051978	Erich1	Erich1	234086	glutamate rich 1	-1.16799	3.17661	153.638	5.19636e-11	7.32644e-10
ENSMUSG00000032420	Nt5e	Nt5e	23959	5' nucleotidase, ecto	3.51638	3.82495	153.599	5.20849e-11	7.33753e-10
ENSMUSG00000022012	Enox1	Enox1	239188	ecto-NOX disulfide-thiol exchanger 1	4.71081	0.565286	153.507	5.23727e-11	7.37203e-10
ENSMUSG00000025743	Sdc3	Sdc3	20970	syndecan 3	1.79769	7.19804	153.45	5.25497e-11	7.39091e-10
ENSMUSG00000038301	Snx10	Snx10	71982	sorting nexin 10	-1.33761	5.08931	153.418	5.26505e-11	7.39903e-10
ENSMUSG00000025092	Hspa12a	Hspa12a	73442	heat shock protein 12A	3.85087	3.15242	153.334	5.29128e-11	7.42982e-10
ENSMUSG00000038212	Mfsd14b	Mfsd14b	66631	major facilitator superfamily domain containing 14B	-1.00208	6.1339	153.311	5.29858e-11	7.434e-10
ENSMUSG00000020042	Btbd11	Btbd11	74007	BTB (POZ) domain containing 11	2.13445	4.75747	153.14	5.35282e-11	7.50398e-10
ENSMUSG00000014859	E2f4	E2f4	104394	E2F transcription factor 4	-0.905356	6.87222	153.077	5.37315e-11	7.52635e-10
ENSMUSG00000032440	Tgfbr2	Tgfbr2	21813	transforming growth factor, beta receptor II	1.57682	7.45958	152.962	5.41001e-11	7.57181e-10
ENSMUSG00000062937	Mtap	Mtap	66902	methylthioadenosine phosphorylase	1.05477	8.32335	152.797	5.46371e-11	7.64076e-10
ENSMUSG00000034771	Tle2	Tle2	21886	transducin-like enhancer of split 2	2.26157	3.65544	152.778	5.46991e-11	7.64322e-10
ENSMUSG00000062380	Tubb3	Tubb3	22152	tubulin, beta 3 class III	5.0169	1.79927	152.721	5.48833e-11	7.66273e-10
ENSMUSG00000029165	Agbl5	Agbl5	231093	ATP/GTP binding protein-like 5	1.32188	4.55518	152.703	5.49422e-11	7.66472e-10
ENSMUSG00000021820	Camk2g	Camk2g	12325	calcium/calmodulin-dependent protein kinase II gamma	0.650838	6.17253	152.576	5.53634e-11	7.71723e-10
ENSMUSG00000037225	Fgf2	Fgf2	14173	fibroblast growth factor 2	4.76539	1.10257	152.404	5.59342e-11	7.79047e-10
ENSMUSG00000053580	Tanc2	Tanc2	77097	tetratricopeptide repeat, ankyrin repeat and coiled-coil containing 2	1.04388	6.71796	152.342	5.61431e-11	7.81324e-10
ENSMUSG00000047554	Tmem41b	Tmem41b	233724	transmembrane protein 41B	-0.760311	5.61139	152.281	5.63488e-11	7.83553e-10
ENSMUSG00000027907	S100a11	S100a11	20195	S100 calcium binding protein A11	-0.802582	7.39481	151.86	5.77894e-11	8.02937e-10
ENSMUSG00000021552	Gkap1	Gkap1	56278	G kinase anchoring protein 1	-1.0367	4.36168	151.822	5.79221e-11	8.0413e-10
ENSMUSG00000004383	Large1	Large1	16795	LARGE xylosyl- and glucuronyltransferase 1	-0.972257	5.34406	151.692	5.83773e-11	8.09797e-10
ENSMUSG00000057337	Chst3	Chst3	53374	carbohydrate sulfotransferase 3	2.36348	2.28044	151.579	5.87727e-11	8.14624e-10
ENSMUSG00000042700	Sipa1l1	Sipa1l1	217692	signal-induced proliferation-associated 1 like 1	0.841389	7.38486	151.405	5.93933e-11	8.22564e-10
ENSMUSG00000005534	Insr	Insr	16337	insulin receptor	-0.827406	5.67442	151.347	5.95994e-11	8.24754e-10
ENSMUSG00000024065	Ehd3	Ehd3	57440	EH-domain containing 3	5.35153	2.46895	151.234	6.00071e-11	8.28833e-10
ENSMUSG00000038650	Rnh1	Rnh1	107702	ribonuclease/angiogenin inhibitor 1	-1.08664	6.29495	151.232	6.00153e-11	8.28833e-10
ENSMUSG00000028943	Espn	Espn	56226	espin	8.04813	-0.734232	177.079	6.00387e-11	8.28833e-10
ENSMUSG00000020432	Tcn2	Tcn2	21452	transcobalamin 2	4.14069	4.50349	151.001	6.08584e-11	8.39348e-10
ENSMUSG00000025738	Fbxl16	Fbxl16	214931	F-box and leucine-rich repeat protein 16	-1.97559	1.96179	150.99	6.0898e-11	8.39348e-10
ENSMUSG00000059588	Calcrl	Calcrl	54598	calcitonin receptor-like	10.5551	0.826753	215.92	6.13538e-11	8.44954e-10
ENSMUSG00000060216	Arrb2	Arrb2	216869	arrestin, beta 2	0.616331	5.2467	150.45	6.29203e-11	8.65834e-10
ENSMUSG00000007038	Neu1	Neu1	18010	neuraminidase 1	-1.85601	4.84946	150.364	6.32465e-11	8.69627e-10
ENSMUSG00000073987	Ggh	Ggh	14590	gamma-glutamyl hydrolase	1.87636	3.29409	150.218	6.38087e-11	8.76657e-10
ENSMUSG00000004098	Col5a3	Col5a3	53867	collagen, type V, alpha 3	2.34066	7.37439	150.096	6.42817e-11	8.8245e-10
ENSMUSG00000021062	Rab15	Rab15	104886	RAB15, member RAS oncogene family	2.48257	2.29028	150.069	6.43889e-11	8.83216e-10
ENSMUSG00000050846	Zfp623	Zfp623	78834	zinc finger protein 623	0.873489	4.39165	149.927	6.49464e-11	8.90153e-10
ENSMUSG00000031299	Pdha1	Pdha1	18597	pyruvate dehydrogenase E1 alpha 1	-0.859911	7.52404	149.831	6.53277e-11	8.94667e-10
ENSMUSG00000052748	Swt1	Swt1	66875	SWT1 RNA endoribonuclease homolog (S. cerevisiae)	-0.918143	4.48894	149.557	6.64248e-11	9.08968e-10
ENSMUSG00000039787	Cercam	Cercam	99151	cerebral endothelial cell adhesion molecule	1.942	3.44284	149.54	6.64939e-11	9.0919e-10
ENSMUSG00000015619	Gata3	Gata3	14462	GATA binding protein 3	-2.18316	4.06574	149.374	6.71677e-11	9.1707e-10
ENSMUSG00000031558	Slit2	Slit2	20563	slit guidance ligand 2	-1.48006	6.60999	149.369	6.71906e-11	9.1707e-10
ENSMUSG00000002459	Rgs20	Rgs20	58175	regulator of G-protein signaling 20	-5.40851	0.716799	174.724	6.72302e-11	9.1707e-10
ENSMUSG00000050052	Tdrp	Tdrp	72148	testis development related protein	3.62459	0.526112	149.268	6.76042e-11	9.21442e-10
ENSMUSG00000028399	Ptprd	Ptprd	19266	protein tyrosine phosphatase, receptor type, D	-11.1776	1.2501	396.427	6.78506e-11	9.24069e-10
ENSMUSG00000026833	Olfm1	Olfm1	56177	olfactomedin 1	-2.20999	4.98714	149.154	6.80754e-11	9.26396e-10
ENSMUSG00000049792	Bag5	Bag5	70369	BCL2-associated athanogene 5	-0.896162	4.39149	149.09	6.83411e-11	9.28767e-10
ENSMUSG00000043415	Otud1	Otud1	71198	OTU domain containing 1	-1.28064	3.94123	149.086	6.83576e-11	9.28767e-10
ENSMUSG00000062963	Ufc1	Ufc1	66155	ubiquitin-fold modifier conjugating enzyme 1	-0.824873	5.12316	149.033	6.85809e-11	9.31066e-10
ENSMUSG00000018372	Cep95	Cep95	320162	centrosomal protein 95	0.795114	4.39447	148.501	7.08475e-11	9.61079e-10
ENSMUSG00000031965	Tbx20	Tbx20	57246	T-box 20	5.84687	0.271497	148.445	7.1093e-11	9.63649e-10
ENSMUSG00000035953	Pip4p1	Pip4p1	219024	phosphatidylinositol-4,5-bisphosphate 4-phosphatase 1	-0.723911	5.62443	148.388	7.134e-11	9.65821e-10
ENSMUSG00000030539	Sema4b	Sema4b	20352	sema domain, immunoglobulin domain (Ig), transmembrane domain (TM) and short cytoplasmic domain, (semaphorin) 4B	-0.768755	6.49201	148.382	7.13655e-11	9.65821e-10
ENSMUSG00000025666	Tmem47	Tmem47	192216	transmembrane protein 47	-12.5959	2.26104	1441.54	7.15169e-11	9.67109e-10
ENSMUSG00000034758	Tle6	Tle6	114606	transducin-like enhancer of split 6	2.0547	3.51529	148.284	7.17958e-11	9.70117e-10
ENSMUSG00000038146	Notch3	Notch3	18131	notch 3	9.96795	1.92903	173.254	7.21997e-11	9.7481e-10
ENSMUSG00000072694	1500011B03Rik	1500011B03Rik	66236	RIKEN cDNA 1500011B03 gene	1.04297	4.56569	148.024	7.29521e-11	9.84195e-10
ENSMUSG00000031776	Arl2bp	Arl2bp	107566	ADP-ribosylation factor-like 2 binding protein	-0.597319	6.7576	147.882	7.35931e-11	9.92065e-10
ENSMUSG00000024220	Zfp523	Zfp523	224656	zinc finger protein 523	0.95376	4.76587	147.866	7.36667e-11	9.9228e-10
ENSMUSG00000034653	Ythdc2	Ythdc2	240255	YTH domain containing 2	-0.689831	5.156	147.849	7.37403e-11	9.92494e-10
ENSMUSG00000031840	Rab3a	Rab3a	19339	RAB3A, member RAS oncogene family	2.23446	2.56694	147.688	7.4478e-11	1.00164e-09
ENSMUSG00000074771	Ankef1	Ankef1	319196	ankyrin repeat and EF-hand domain containing 1	8.84174	-0.492023	210.419	7.48984e-11	1.00651e-09
ENSMUSG00000004558	Ndrg2	Ndrg2	29811	N-myc downstream regulated gene 2	5.39964	3.22275	147.517	7.5263e-11	1.01062e-09
ENSMUSG00000025509	Pnpla2	Pnpla2	66853	patatin-like phospholipase domain containing 2	-1.25516	5.13377	147.392	7.58446e-11	1.01763e-09
ENSMUSG00000024691	Fam111a	Fam111a	107373	family with sequence similarity 111, member A	-0.967825	7.66034	147.207	7.67161e-11	1.02852e-09
ENSMUSG00000034285	Nipsnap1	Nipsnap1	18082	nipsnap homolog 1	1.78793	3.30593	147.117	7.71459e-11	1.03348e-09
ENSMUSG00000073489	Ifi204	Ifi204	15951	interferon activated gene 204	-3.73976	3.33323	146.983	7.77877e-11	1.04127e-09
ENSMUSG00000033685	Ucp2	Ucp2	22228	uncoupling protein 2 (mitochondrial, proton carrier)	-1.61944	4.29499	146.962	7.78869e-11	1.04178e-09
ENSMUSG00000049307	Fut4	Fut4	14345	fucosyltransferase 4	3.25183	0.937324	146.697	7.91761e-11	1.0582e-09
ENSMUSG00000047539	Fbxo28	Fbxo28	67948	F-box protein 28	-0.960387	5.39449	146.572	7.97898e-11	1.06558e-09
ENSMUSG00000050627	Gpd1l	Gpd1l	333433	glycerol-3-phosphate dehydrogenase 1-like	-1.38893	6.0044	146.514	8.00803e-11	1.06863e-09
ENSMUSG00000078773	Rad54b	Rad54b	623474	RAD54 homolog B (S. cerevisiae)	0.666515	5.53411	146.434	8.04787e-11	1.07311e-09
ENSMUSG00000022562	Oplah	Oplah	75475	5-oxoprolinase (ATP-hydrolysing)	2.90975	3.584	146.292	8.11873e-11	1.08172e-09
ENSMUSG00000031660	Brd7	Brd7	26992	bromodomain containing 7	-0.670933	5.96241	145.349	8.60972e-11	1.14625e-09
ENSMUSG00000060260	Pwwp2b	Pwwp2b	101631	PWWP domain containing 2B	-1.00258	3.5716	145.307	8.63257e-11	1.14841e-09
ENSMUSG00000033170	Card10	Card10	105844	caspase recruitment domain family, member 10	1.08319	6.66028	145.271	8.65171e-11	1.14911e-09
ENSMUSG00000032340	Neo1	Neo1	18007	neogenin	-0.98923	8.19336	145.267	8.65391e-11	1.14911e-09
ENSMUSG00000025161	Slc16a3	Slc16a3	80879	solute carrier family 16 (monocarboxylic acid transporters), member 3	7.18591	0.169169	169.547	8.6638e-11	1.14911e-09
ENSMUSG00000021904	Sema3g	Sema3g	218877	sema domain, immunoglobulin domain (Ig), short basic domain, secreted, (semaphorin) 3G	6.01788	0.655738	169.546	8.66456e-11	1.14911e-09
ENSMUSG00000056214	Pard6g	Pard6g	93737	par-6 family cell polarity regulator gamma	2.23827	4.47677	145.136	8.72526e-11	1.15627e-09
ENSMUSG00000022425	Enpp2	Enpp2	18606	ectonucleotide pyrophosphatase/phosphodiesterase 2	5.71466	7.08583	145.035	8.78051e-11	1.16269e-09
ENSMUSG00000022296	Baalc	Baalc	118452	brain and acute leukemia, cytoplasmic	-1.96589	1.94753	144.992	8.80401e-11	1.16491e-09
ENSMUSG00000075316	Scn9a	Scn9a	20274	sodium channel, voltage-gated, type IX, alpha	6.75205	2.27881	144.87	8.87155e-11	1.17294e-09
ENSMUSG00000048911	Rnf24	Rnf24	51902	ring finger protein 24	0.969116	6.70266	144.778	8.92273e-11	1.1788e-09
ENSMUSG00000041605	Inava	Inava	67313	innate immunity activator	2.82794	4.27416	144.716	8.95727e-11	1.18246e-09
ENSMUSG00000018821	Avpi1	Avpi1	69534	arginine vasopressin-induced 1	-0.894983	3.82084	144.644	8.99796e-11	1.18692e-09
ENSMUSG00000041351	Rap1gap	Rap1gap	110351	Rap1 GTPase-activating protein	2.20739	2.45114	144.469	9.09744e-11	1.19912e-09
ENSMUSG00000038128	Camk4	Camk4	12326	calcium/calmodulin-dependent protein kinase IV	8.83572	-0.603348	205.062	9.13853e-11	1.20361e-09
ENSMUSG00000003032	Klf4	Klf4	16600	Kruppel-like factor 4 (gut)	1.86374	4.89737	144.246	9.22586e-11	1.21419e-09
ENSMUSG00000024018	Ccdc167	Ccdc167	68597	coiled-coil domain containing 167	1.10963	4.07162	144.084	9.31983e-11	1.22561e-09
ENSMUSG00000007987	Ift22	Ift22	67286	intraflagellar transport 22	0.723608	4.38675	143.976	9.38366e-11	1.23307e-09
ENSMUSG00000104610	Gm567	Gm567	229861	predicted gene 567	4.92874	0.223792	143.96	9.39287e-11	1.23333e-09
ENSMUSG00000043004	Gng2	Gng2	14702	guanine nucleotide binding protein (G protein), gamma 2	3.97914	4.35395	143.644	9.58211e-11	1.25722e-09
ENSMUSG00000024989	Cep55	Cep55	74107	centrosomal protein 55	-0.749734	6.2605	143.627	9.59226e-11	1.2576e-09
ENSMUSG00000046836	Brox	Brox	71678	BRO1 domain and CAAX motif containing	-0.727852	5.22695	143.53	9.65117e-11	1.26435e-09
ENSMUSG00000086528		ENSMUSG00000086528			-3.56164	0.562728	143.303	9.79058e-11	1.28164e-09
ENSMUSG00000046707	Csnk2a2	Csnk2a2	13000	casein kinase 2, alpha prime polypeptide	-0.793514	6.75076	143.156	9.88212e-11	1.29264e-09
ENSMUSG00000026103	Gls	Gls	14660	glutaminase	-0.739061	7.724	143.133	9.89656e-11	1.29355e-09
ENSMUSG00000030532	Hddc3	Hddc3	68695	HD domain containing 3	-6.52908	-0.234593	143.048	9.94986e-11	1.29953e-09
ENSMUSG00000031555	Adam9	Adam9	11502	a disintegrin and metallopeptidase domain 9 (meltrin gamma)	-1.3212	7.39662	142.918	1.00325e-10	1.30932e-09
[truncated: 15,883 more rows]

## Sheet: Con3
ensembl_id	Symbol	Uniq_syms	entrez	Gene_name	logFC	logCPM	F	PValue	FDR
[truncated: 17,201 more rows]

## Sheet: Con4
ensembl_id	Symbol	Uniq_syms	entrez	Gene_name	logFC	logCPM	F	PValue	FDR
[truncated: 17,201 more rows]

[truncated: 11 more sheets: Con5, Con6, Con7, Con8, Con9, Con10, Con11, Con12, Con13, Con14, Con15]
