# Supplementary material for: LKB1 controls inflammatory potential through CRTC2-dependent histone acetylation
Source: Mol Cell. Author manuscript; Available in PMC 2026 May 1. (PMC13133714; doi:10.1016/j.molcel.2023.04.017)
Supplement: Table S5. Differential gene expression analysis of LKB1 knockout MEFs treated with the HAT inhibitor A485, related to Figure 6 [file NIHMS2160715-supplement-Table_S5__Differential_gene_expression_analysis_of_LKB1_knockout_MEFs_treated_with_the_HAT_inhibitor_A485__related_to_Figure_6.xlsx]

## Sheet: Contrast IDs
Contrast_ID	Contrast
Con1	IL1b_vs_Control
Con2	A485_vs_Control
Con3	A485_IL1b_vs_Control
Con4	A485_vs_IL1b
Con5	A485_IL1b_vs_IL1b
Con6	A485_vs_A485_IL1b

## Sheet: Con1
ensgene	baseMean	log2FoldChange	lfcSE	pvalue	padj	symbol	description
ENSMUSG00000000028	4169.02	0.0721696	0.0319204	0.0132327	0.0628677	Cdc45	cell division cycle 45
ENSMUSG00000000058	1976.03	-0.158769	0.0480481	4.8516e-05	0.0005425	Cav2	caveolin 2
ENSMUSG00000000085	2086.52	-0.100846	0.0423496	0.00498968	0.0287942	Scmh1	sex comb on midleg homolog 1
ENSMUSG00000000184	1148.43	0.108319	0.0496678	0.00648977	0.0357528	Ccnd2	cyclin D2
ENSMUSG00000000266	507.559	-0.514601	0.117217	3.52255e-07	6.04633e-06	Mid2	midline 2
ENSMUSG00000000278	5935.43	-0.0650198	0.0252206	0.00639428	0.0353403	Scpep1	serine carboxypeptidase 1
ENSMUSG00000000340	1536.8	0.0963314	0.0515443	0.0177384	0.0791559	Dbt	dihydrolipoamide branched chain transacylase E2
ENSMUSG00000000440	147.196	-0.651621	0.167973	1.4636e-06	2.26983e-05	Pparg	peroxisome proliferator activated receptor gamma
ENSMUSG00000000531	321.123	0.139246	0.0997129	0.0126881	0.0608611	Tamalin	trafficking regulator and scaffold protein tamalin
ENSMUSG00000000538	2612.62	-0.145483	0.0411931	3.34157e-05	0.000388575	Tom1l2	target of myb1-like 2 (chicken)
ENSMUSG00000000552	1373.21	-0.111754	0.0551703	0.00821917	0.0429641	Zfp385a	zinc finger protein 385A
ENSMUSG00000000555	8298.21	0.232903	0.0295679	1.8927e-17	9.27181e-16	Itga5	integrin alpha 5 (fibronectin receptor alpha)
ENSMUSG00000000561	3801.36	0.154754	0.0378839	2.61442e-06	3.87915e-05	Wdr77	WD repeat domain 77
ENSMUSG00000000567	2773.41	-0.270816	0.0449698	1.06285e-11	3.41685e-10	Sox9	SRY (sex determining region Y)-box 9
ENSMUSG00000000568	9315.24	0.0719687	0.0264342	0.00375956	0.0229032	Hnrnpd	heterogeneous nuclear ribonucleoprotein D
ENSMUSG00000000628	4071.26	0.545207	0.0355042	3.47623e-54	6.46285e-52	Hk2	hexokinase 2
ENSMUSG00000000631	2008.35	-0.379893	0.0454788	3.31878e-18	1.7014e-16	Myo18a	myosin XVIIIA
ENSMUSG00000000693	264.365	-0.169139	0.124858	0.00800422	0.0420828	Loxl3	lysyl oxidase-like 3
ENSMUSG00000000759	5636	-0.0659046	0.0275949	0.0106188	0.0527047	Tubgcp3	tubulin, gamma complex associated protein 3
ENSMUSG00000000776	2611.09	0.100735	0.0363952	0.00174564	0.0121065	Polr3d	polymerase (RNA) III (DNA directed) polypeptide D
ENSMUSG00000000787	34231	0.162855	0.0192604	1.21696e-18	6.47548e-17	Ddx3x	DEAD box helicase 3, X-linked
ENSMUSG00000000804	4931.35	-0.0720088	0.0296136	0.00853358	0.0442479	Usp32	ubiquitin specific peptidase 32
ENSMUSG00000000823	2961.25	-0.117024	0.042042	0.00103632	0.00781596	Zfp512b	zinc finger protein 512B
ENSMUSG00000000876	217.58	-0.267253	0.170727	0.0018502	0.0127174	Pxmp4	peroxisomal membrane protein 4
ENSMUSG00000000881	1418.07	-0.0971332	0.0505808	0.0156757	0.0717781	Dlg3	discs large MAGUK scaffold protein 3
ENSMUSG00000000901	322.253	-0.202684	0.130032	0.00324897	0.0204465	Mmp11	matrix metallopeptidase 11
ENSMUSG00000000938	1281.47	-0.697664	0.0563896	9.30204e-37	1.02528e-34	Hoxa10	homeobox A10
ENSMUSG00000001016	9667.53	0.146938	0.0239347	6.89739e-11	2.0044e-09	Ilf2	interleukin enhancer binding factor 2
ENSMUSG00000001017	8276.4	0.0900511	0.0253086	0.000160605	0.00156854	Chtop	chromatin target of PRMT1
ENSMUSG00000001020	50.5825	-0.299081	0.304051	0.00400978	0.0240852	S100a4	S100 calcium binding protein A4
ENSMUSG00000001025	8031.75	-0.222944	0.0420384	8.65384e-10	2.19634e-08	S100a6	S100 calcium binding protein A6 (calcyclin)
ENSMUSG00000001054	1013.15	-0.127655	0.0694031	0.00748871	0.0400271	Rmnd5b	required for meiotic nuclear division 5 homolog B
ENSMUSG00000001056	2148.91	0.0993971	0.0451169	0.00799313	0.0420621	Nhp2	NHP2 ribonucleoprotein
ENSMUSG00000001119	5018.97	-0.307169	0.0477561	1.26312e-12	4.38398e-11	Col6a1	collagen, type VI, alpha 1
ENSMUSG00000001120	706.51	0.106404	0.0633647	0.0185933	0.0820505	Pcbp3	poly(rC) binding protein 3
ENSMUSG00000001131	5746.57	0.490329	0.0383323	2.39761e-38	2.78177e-36	Timp1	tissue inhibitor of metalloproteinase 1
ENSMUSG00000001143	945.649	-0.190399	0.0737567	0.000229799	0.00212719	Lman2l	lectin, mannose-binding 2-like
ENSMUSG00000001173	3118.44	-0.123698	0.0421837	0.000536406	0.00444309	Ocrl	OCRL, inositol polyphosphate-5-phosphatase
ENSMUSG00000001288	2655.43	-0.211874	0.0470387	6.85014e-08	1.3131e-06	Rarg	retinoic acid receptor, gamma
ENSMUSG00000001300	2737.75	-0.200804	0.0435989	5.35079e-08	1.03339e-06	Efnb2	ephrin B2
ENSMUSG00000001305	961.345	0.126147	0.0653531	0.00650948	0.0358358	Rrp15	ribosomal RNA processing 15 homolog
ENSMUSG00000001323	878.587	-0.113613	0.0643757	0.0129463	0.0617731	Srr	serine racemase
ENSMUSG00000001380	3984.68	0.0889815	0.0323139	0.00244069	0.0159925	Hars	histidyl-tRNA synthetase
ENSMUSG00000001415	10839.8	-0.0515801	0.0239682	0.023702	0.0987436	Smg5	SMG5 nonsense mediated mRNA decay factor
ENSMUSG00000001416	16431.3	0.0713404	0.027069	0.00490081	0.0283662	Cct3	chaperonin containing Tcp1, subunit 3 (gamma)
ENSMUSG00000001440	47004.4	0.0759804	0.0175013	8.13888e-06	0.000108268	Kpnb1	karyopherin (importin) beta 1
ENSMUSG00000001467	4872.11	-0.232042	0.0394501	2.59281e-11	7.98597e-10	Cyp51	cytochrome P450, family 51
ENSMUSG00000001473	5789.88	0.0820062	0.0349589	0.00875263	0.0451109	Tubb6	tubulin, beta 6 class V
ENSMUSG00000001497	315.782	0.213946	0.123352	0.00184171	0.0126646	Pax9	paired box 9
ENSMUSG00000001504	327.671	0.140104	0.107435	0.0145977	0.0679302	Irx2	Iroquois homeobox 2
ENSMUSG00000001506	22532.6	-0.233459	0.0260091	1.52224e-21	9.54864e-20	Col1a1	collagen, type I, alpha 1
ENSMUSG00000001507	4774.06	-0.41854	0.0304435	5.80821e-44	8.29874e-42	Itga3	integrin alpha 3
ENSMUSG00000001517	10791.7	-0.088248	0.0246925	0.000157288	0.00154102	Foxm1	forkhead box M1
ENSMUSG00000001542	2817.14	0.886105	0.0432283	1.02103e-95	4.50159e-93	Ell2	elongation factor for RNA polymerase II 2
ENSMUSG00000001552	1180.2	-0.72781	0.0604689	4.16021e-35	4.42732e-33	Jup	junction plakoglobin
ENSMUSG00000001555	4152.21	-0.0814364	0.0304987	0.00366881	0.0224629	Fkbp10	FK506 binding protein 10
ENSMUSG00000001576	5082.95	-0.1172	0.0321871	5.74234e-05	0.000631576	Ergic1	endoplasmic reticulum-golgi intermediate compartment (ERGIC) 1
ENSMUSG00000001663	79.9922	0.1726	0.197213	0.016836	0.0759638	Gstt1	glutathione S-transferase, theta 1
ENSMUSG00000001674	4522.47	0.12288	0.0406421	0.000414145	0.00356026	Ddx18	DEAD box helicase 18
ENSMUSG00000001687	2780.28	-0.126845	0.0388904	0.000165948	0.00161154	Ubl3	ubiquitin-like 3
ENSMUSG00000001700	564.502	0.574494	0.0956044	1.10286e-10	3.1112e-09	Gramd3	GRAM domain containing 3
ENSMUSG00000001707	2859.67	0.174757	0.0506786	1.72528e-05	0.000214527	Eef1e1	eukaryotic translation elongation factor 1 epsilon 1
ENSMUSG00000001761	5266.55	-0.0890284	0.0304001	0.00143325	0.010286	Smo	smoothened, frizzled class receptor
ENSMUSG00000001768	759.662	-0.320035	0.0869745	1.99693e-06	3.01513e-05	Rin2	Ras and Rab interactor 2
ENSMUSG00000001774	5620.5	0.15328	0.0426521	2.0133e-05	0.000247351	Chordc1	cysteine and histidine-rich domain (CHORD)-containing, zinc-binding protein 1
ENSMUSG00000001785	2298.65	0.125358	0.03948	0.000233246	0.00215435	Pwp1	PWP1 homolog, endonuclein
ENSMUSG00000001833	13182.3	0.0908206	0.0237238	5.53037e-05	0.000610437	Septin7	septin 7
ENSMUSG00000001847	12378.8	0.0492565	0.0222797	0.0210253	0.0899226	Rac1	Rac family small GTPase 1
ENSMUSG00000001870	5696.15	-0.391328	0.0272472	7.57225e-48	1.19232e-45	Ltbp1	latent transforming growth factor beta binding protein 1
ENSMUSG00000001911	9130.83	-0.27135	0.0329559	1.1373e-18	6.09366e-17	Nfix	nuclear factor I/X
ENSMUSG00000002020	55.2082	0.35727	0.307352	0.00215772	0.0144592	Ltbp2	latent transforming growth factor beta binding protein 2
ENSMUSG00000002031	1586.73	-0.0953981	0.0481308	0.0145232	0.067645	Ift46	intraflagellar transport 46
ENSMUSG00000002105	1615.1	-0.127749	0.0525777	0.00195075	0.0132784	Slc39a13	solute carrier family 39 (metal ion transporter), member 13
ENSMUSG00000002107	821.228	-0.203909	0.0782264	0.000165149	0.00160581	Celf2	CUGBP, Elav-like family member 2
ENSMUSG00000002129	9407.03	0.0799081	0.0242167	0.000503442	0.0042152	Sf3a1	splicing factor 3a, subunit 1
ENSMUSG00000002222	4109.9	0.151085	0.0371435	3.21861e-06	4.66351e-05	Rmnd5a	required for meiotic nuclear division 5 homolog A
ENSMUSG00000002227	1405.52	-0.179428	0.0819758	0.000910681	0.00701934	Mov10	Mov10 RISC complex RNA helicase
ENSMUSG00000002233	2600.89	0.0877999	0.0470258	0.0225136	0.0949761	Rhoc	ras homolog family member C
ENSMUSG00000002249	574.075	-0.155268	0.0929962	0.00533499	0.030473	Tead3	TEA domain family member 3
ENSMUSG00000002250	3519.4	0.440262	0.042526	4.56516e-26	3.45319e-24	Ppard	peroxisome proliferator activator receptor delta
ENSMUSG00000002297	7326.19	0.0952678	0.027518	0.000203685	0.00191768	Dbf4	DBF4 zinc finger
ENSMUSG00000002332	980.42	0.192598	0.0698738	0.000125361	0.00126023	Dhrs1	dehydrogenase/reductase (SDR family) member 1
ENSMUSG00000002393	1373.16	-0.191395	0.0697395	0.000133675	0.00133251	Nr2f6	nuclear receptor subfamily 2, group F, member 6
ENSMUSG00000002409	469.994	-0.139978	0.103591	0.0135094	0.0637677	Dyrk1b	dual-specificity tyrosine-(Y)-phosphorylation regulated kinase 1b
ENSMUSG00000002504	403.218	-0.257247	0.117089	0.000344756	0.0030313	Slc9a3r2	solute carrier family 9 (sodium/hydrogen exchanger), member 3 regulator 2
ENSMUSG00000002625	1563.8	-0.223326	0.0648932	6.0853e-06	8.33205e-05	Akap8l	A kinase (PRKA) anchor protein 8-like
ENSMUSG00000002660	1166	0.119056	0.0534717	0.00421276	0.0251187	Clpp	caseinolytic mitochondrial matrix peptidase proteolytic subunit
ENSMUSG00000002679	1260.16	0.0904148	0.0501841	0.0237837	0.0990036	Med6	mediator complex subunit 6
ENSMUSG00000002718	16001.8	0.0632043	0.0228641	0.0038029	0.0231489	Cse1l	chromosome segregation 1-like (S. cerevisiae)
ENSMUSG00000002733	3740.15	0.203198	0.0372231	5.37293e-10	1.38877e-08	Plekha3	pleckstrin homology domain-containing, family A (phosphoinositide binding specific) member 3
ENSMUSG00000002812	2837.77	-0.0914241	0.0348157	0.00332788	0.0208603	Flii	flightless I actin binding protein
ENSMUSG00000002881	4962.87	0.200746	0.0339368	3.82562e-11	1.15751e-09	Nab1	Ngfi-A binding protein 1
ENSMUSG00000002885	422.88	-0.430873	0.0983992	2.88159e-07	5.05294e-06	Adgre5	adhesion G protein-coupled receptor E5
ENSMUSG00000002910	104.453	-0.299174	0.2194	0.00236046	0.0155439	Arrdc2	arrestin domain containing 2
ENSMUSG00000002983	1379.76	0.169691	0.0614964	0.000215487	0.00201476	Relb	avian reticuloendotheliosis viral (v-rel) oncogene related B
ENSMUSG00000003031	6290.65	-0.216002	0.0328586	3.76541e-13	1.37687e-11	Cdkn1b	cyclin-dependent kinase inhibitor 1B
ENSMUSG00000003032	1130.3	0.268885	0.062516	1.13556e-07	2.10358e-06	Klf4	Kruppel-like factor 4 (gut)
ENSMUSG00000003070	140.17	-0.165809	0.161834	0.0152671	0.0703874	Efna2	ephrin A2
ENSMUSG00000003099	3295.68	0.0738619	0.0358667	0.0207296	0.0889294	Ppp5c	protein phosphatase 5, catalytic subunit
ENSMUSG00000003131	10164.1	0.0612895	0.0234998	0.00619394	0.0344676	Pafah1b2	platelet-activating factor acetylhydrolase, isoform 1b, subunit 2
ENSMUSG00000003135	2801.17	0.138623	0.0378863	2.63002e-05	0.000314605	Cnot11	CCR4-NOT transcription complex, subunit 11
ENSMUSG00000003161	1830.24	-0.0989462	0.042053	0.00564649	0.0319044	Sri	sorcin
ENSMUSG00000003199	1315.84	-0.113794	0.0597078	0.0098626	0.0495571	Mpnd	MPN domain containing
ENSMUSG00000003208	707.459	0.12173	0.0702706	0.01086	0.0536256	Yju2	YJU2 splicing factor
ENSMUSG00000003226	17462.7	0.148334	0.0249387	2.13053e-10	5.80852e-09	Ranbp2	RAN binding protein 2
ENSMUSG00000003344	660.928	-0.14866	0.0791244	0.00394391	0.0237543	Btbd2	BTB (POZ) domain containing 2
ENSMUSG00000003352	1537.19	-0.110453	0.0513715	0.00652495	0.0358954	Cacnb3	calcium channel, voltage-dependent, beta 3 subunit
ENSMUSG00000003360	5960.49	0.118307	0.0285511	7.24321e-06	9.7701e-05	Ddx23	DEAD box helicase 23
ENSMUSG00000003363	942.684	-0.117646	0.0688037	0.0127058	0.0608784	Pld3	phospholipase D family, member 3
ENSMUSG00000003378	989.745	-0.259464	0.100032	9.71817e-05	0.0010112	Grik5	glutamate receptor, ionotropic, kainate 5 (gamma 2)
ENSMUSG00000003382	2106.72	0.124979	0.0444681	0.000743575	0.0058902	Etv3	ets variant 3
ENSMUSG00000003411	133.351	-0.432912	0.198204	0.000217747	0.00202957	Rab3b	RAB3B, member RAS oncogene family
ENSMUSG00000003429	9777.5	0.10976	0.0370175	0.000745736	0.00590126	Rps11	ribosomal protein S11
ENSMUSG00000003528	1873.84	-0.128765	0.0481938	0.000982591	0.0074802	Slc25a1	solute carrier family 25 (mitochondrial carrier, citrate transporter), member 1
ENSMUSG00000003534	1241.78	0.1194	0.0520845	0.00356528	0.0219841	Ddr1	discoidin domain receptor family, member 1
ENSMUSG00000003541	5953.58	1.52141	0.0323475	0	0	Ier3	immediate early response 3
ENSMUSG00000003546	242.653	-0.307259	0.183499	0.00113533	0.00845526	Klc4	kinesin light chain 4
ENSMUSG00000003575	2623.19	-0.097978	0.0452836	0.00910595	0.0465577	Crtc1	CREB regulated transcription coactivator 1
ENSMUSG00000003617	692.648	1.11951	0.0859517	4.46402e-41	5.88754e-39	Cp	ceruloplasmin
ENSMUSG00000003623	1150.24	-0.165045	0.0570241	0.000160061	0.00156422	Crot	carnitine O-octanoyltransferase
ENSMUSG00000003665	29.8463	0.326567	0.34887	0.00327864	0.0205997	Has1	hyaluronan synthase 1
ENSMUSG00000003721	1082.19	0.257011	0.0787708	9.14586e-06	0.000120418	Insig2	insulin induced gene 2
ENSMUSG00000003746	1342.94	0.244311	0.0698135	3.89388e-06	5.54814e-05	Man1a	mannosidase 1, alpha
ENSMUSG00000003814	45737.1	0.042573	0.0176651	0.0133295	0.0631718	Calr	calreticulin
ENSMUSG00000003847	23954.2	-0.122151	0.0309281	1.45198e-05	0.000183352	Nfat5	nuclear factor of activated T cells 5
ENSMUSG00000003848	3105.22	0.120727	0.0384583	0.000305215	0.00273491	Nob1	NIN1/RPN12 binding protein 1 homolog
ENSMUSG00000003865	2035.78	0.154597	0.0479651	7.40912e-05	0.000793408	Gys1	glycogen synthase 1, muscle
ENSMUSG00000003868	3768.57	0.103474	0.0320109	0.000371953	0.00323723	Ruvbl2	RuvB-like protein 2
ENSMUSG00000003948	3374.88	0.0810765	0.0394652	0.0179372	0.0797536	Mmd	monocyte to macrophage differentiation-associated
ENSMUSG00000003949	647.806	-0.281657	0.0868295	9.33127e-06	0.00012265	Hlf	hepatic leukemia factor
ENSMUSG00000003955	2118.62	0.179826	0.0462991	2.60606e-06	3.87046e-05	Fam162a	family with sequence similarity 162, member A
ENSMUSG00000004040	3634.26	0.276112	0.0341125	3.83976e-18	1.94906e-16	Stat3	signal transducer and activator of transcription 3
ENSMUSG00000004043	704.628	0.638095	0.0740555	3.13625e-19	1.7346e-17	Stat5a	signal transducer and activator of transcription 5A
ENSMUSG00000004044	6792.37	-0.12503	0.0368595	0.000111795	0.00114322	Cavin1	caveolae associated 1
ENSMUSG00000004071	3022.47	-0.0882223	0.0348579	0.00467016	0.0273182	Cdip1	cell death inducing Trp53 target 1
ENSMUSG00000004085	15639.1	0.0748938	0.0216422	0.000308335	0.00275821	Map3k20	mitogen-activated protein kinase kinase kinase 20
ENSMUSG00000004098	4073.71	0.500773	0.0360619	9.97937e-45	1.52467e-42	Col5a3	collagen, type V, alpha 3
ENSMUSG00000004105	2700.66	-0.4026	0.043277	1.0386e-21	6.56829e-20	Angptl2	angiopoietin-like 2
ENSMUSG00000004127	1903.76	0.116125	0.054286	0.0056277	0.0318099	Trmt10a	tRNA methyltransferase 10A
ENSMUSG00000004151	495.286	-0.144936	0.0838542	0.00594924	0.0333343	Etv1	ets variant 1
ENSMUSG00000004264	8433.17	0.0831497	0.0277882	0.00132837	0.00965977	Phb2	prohibitin 2
ENSMUSG00000004266	114.986	-0.162822	0.15715	0.0156321	0.0716422	Ptpn6	protein tyrosine phosphatase, non-receptor type 6
ENSMUSG00000004268	4120.19	0.107817	0.0332682	0.000320662	0.00284867	Emg1	EMG1 N1-specific pseudouridine methyltransferase
ENSMUSG00000004317	3413.92	-0.0787104	0.0359762	0.0138837	0.0652014	Clcn5	chloride channel, voltage-sensitive 5
ENSMUSG00000004319	4886.74	0.148653	0.0305217	8.44959e-08	1.59396e-06	Clcn3	chloride channel, voltage-sensitive 3
ENSMUSG00000004356	8323.98	0.164531	0.0299099	1.55702e-09	3.84422e-08	Utp20	UTP20 small subunit processome component
ENSMUSG00000004364	11916.3	0.126102	0.0281442	1.25209e-06	1.97153e-05	Cul3	cullin 3
ENSMUSG00000004371	1224.39	0.841502	0.0713975	2.91511e-34	2.96676e-32	Il11	interleukin 11
ENSMUSG00000004383	1744.26	-0.0992375	0.0462362	0.00914195	0.0466954	Large1	LARGE xylosyl- and glucuronyltransferase 1
ENSMUSG00000004530	9945.82	-0.0753075	0.0244349	0.00114955	0.00854058	Coro1c	coronin, actin binding protein 1C
ENSMUSG00000004535	8062.18	0.0853037	0.0258618	0.000455246	0.00386834	Tax1bp1	Tax1 (human T cell leukemia virus type I) binding protein 1
ENSMUSG00000004562	2052.59	-0.19186	0.0464162	6.22731e-07	1.02227e-05	Arhgef40	Rho guanine nucleotide exchange factor (GEF) 40
ENSMUSG00000004567	1491.59	-0.107407	0.0554402	0.0112194	0.055048	Mcoln1	mucolipin 1
ENSMUSG00000004568	2182.66	-0.15726	0.0477467	5.29803e-05	0.000587313	Arhgef18	rho/rac guanine nucleotide exchange factor (GEF) 18
ENSMUSG00000004591	11017.9	0.0632553	0.0239568	0.00548707	0.0311634	Pkn2	protein kinase N2
ENSMUSG00000004609	24.5557	0.433376	0.48577	0.00160152	0.0113	Cd33	CD33 antigen
ENSMUSG00000004626	1176.52	-0.16301	0.0586096	0.000242861	0.00223071	Stxbp2	syntaxin binding protein 2
ENSMUSG00000004631	689.122	-0.158818	0.0797786	0.00238511	0.0156949	Sgce	sarcoglycan, epsilon
ENSMUSG00000004655	373.15	-0.501517	0.0964659	1.03679e-08	2.2661e-07	Aqp1	aquaporin 1
ENSMUSG00000004665	2024.41	-0.321334	0.0482532	3.64425e-13	1.33891e-11	Cnn2	calponin 2
ENSMUSG00000004771	1958.57	0.127528	0.0442099	0.000548184	0.00453082	Rab11a	RAB11A, member RAS oncogene family
ENSMUSG00000004885	285.515	-0.543391	0.119591	1.88615e-07	3.4121e-06	Crabp2	cellular retinoic acid binding protein II
ENSMUSG00000004929	1308.06	0.147621	0.0562506	0.000616131	0.00501452	Thop1	thimet oligopeptidase 1
ENSMUSG00000004936	2618.37	0.205918	0.0422013	1.18435e-08	2.56322e-07	Map2k1	mitogen-activated protein kinase kinase 1
ENSMUSG00000004952	293.844	-0.323151	0.147171	0.000273144	0.00247935	Rasa4	RAS p21 protein activator 4
ENSMUSG00000004980	40099.4	0.0823648	0.0202528	2.43795e-05	0.000294136	Hnrnpa2b1	heterogeneous nuclear ribonucleoprotein A2/B1
ENSMUSG00000005034	6544.23	0.106316	0.0271926	2.73128e-05	0.000323954	Prkacb	protein kinase, cAMP dependent, catalytic, beta
ENSMUSG00000005057	433.702	0.160782	0.0911722	0.00387312	0.0234413	Sh2b2	SH2B adaptor protein 2
ENSMUSG00000005087	20064.2	0.0847101	0.0191495	4.79898e-06	6.68349e-05	Cd44	CD44 antigen
ENSMUSG00000005102	2099.11	-0.0996669	0.0407978	0.00440479	0.0260422	Eif2ak4	eukaryotic translation initiation factor 2 alpha kinase 4
ENSMUSG00000005103	17387.5	-0.0885	0.0206092	8.02216e-06	0.0001069	Wdr1	WD repeat domain 1
ENSMUSG00000005124	3087.79	0.0697985	0.0332406	0.0204232	0.0880309	Ccn4	cellular communication network factor 4
ENSMUSG00000005125	5012.06	0.604781	0.0330353	4.94233e-76	1.43896e-73	Ndrg1	N-myc downstream regulated gene 1
ENSMUSG00000005312	9028.18	0.0818654	0.0254737	0.000653784	0.00526267	Ubqln1	ubiquilin 1
ENSMUSG00000005360	242.147	-0.497073	0.134499	3.85227e-06	5.49393e-05	Slc1a3	solute carrier family 1 (glial high affinity glutamate transporter), member 3
ENSMUSG00000005374	1842.22	0.128297	0.0450603	0.000598473	0.00489144	Tbl2	transducin (beta)-like 2
ENSMUSG00000005397	11345.3	0.330059	0.0252989	1.65973e-40	2.15221e-38	Nid1	nidogen 1
ENSMUSG00000005506	16803.1	0.0500454	0.0208107	0.0125546	0.0603522	Celf1	CUGBP, Elav-like family member 1
ENSMUSG00000005610	74996	0.10033	0.01692	1.11388e-09	2.79032e-08	Eif4g2	eukaryotic translation initiation factor 4, gamma 2
ENSMUSG00000005615	2964.67	-0.112491	0.0426709	0.00181188	0.0124929	Pcyt1a	phosphate cytidylyltransferase 1, choline, alpha isoform
ENSMUSG00000005667	6411.03	0.0930982	0.0332936	0.00195166	0.0132787	Mthfd2	methylenetetrahydrofolate dehydrogenase (NAD+ dependent), methenyltetrahydrofolate cyclohydrolase
ENSMUSG00000005686	161.376	0.339937	0.205814	0.00102217	0.00773568	Ampd3	adenosine monophosphate deaminase 3
ENSMUSG00000005687	3812.5	0.113741	0.0333795	0.000150914	0.00148517	Bcas2	BCAS2 pre-mRNA processing factor
ENSMUSG00000005732	10021	0.16547	0.0263366	1.31302e-11	4.16896e-10	Ranbp1	RAN binding protein 1
ENSMUSG00000005774	1708.71	-0.223838	0.0549812	4.23264e-07	7.16948e-06	Rfx5	regulatory factor X, 5 (influences HLA class II expression)
ENSMUSG00000005813	6948.27	0.0823463	0.0274088	0.00129851	0.00948289	Metap1	methionyl aminopeptidase 1
ENSMUSG00000005846	13053.7	0.118296	0.0308908	2.66604e-05	0.000317562	Rsl1d1	ribosomal L1 domain containing 1
ENSMUSG00000005949	510.302	-0.284806	0.10908	8.39291e-05	0.000890722	Ctns	cystinosis, nephropathic
ENSMUSG00000005958	479.83	-0.319561	0.0980751	9.46332e-06	0.000124174	Ephb3	Eph receptor B3
ENSMUSG00000006005	13030.6	0.147952	0.0238451	4.38068e-11	1.3177e-09	Tpr	translocated promoter region, nuclear basket protein
ENSMUSG00000006010	779.217	0.104725	0.0612804	0.0185728	0.082042	Odr4	odr4 GPCR localization factor homolog
ENSMUSG00000006019	446.262	-0.177964	0.0949358	0.00213186	0.0143279	Dhx34	DEAH (Asp-Glu-Ala-His) box polypeptide 34
ENSMUSG00000006134	8196.84	0.0827629	0.0262916	0.000803226	0.00628848	Crkl	v-crk avian sarcoma virus CT10 oncogene homolog-like
ENSMUSG00000006169	5552.86	0.111104	0.0284927	2.49381e-05	0.000300172	Clint1	clathrin interactor 1
ENSMUSG00000006205	4760.05	-0.103441	0.0302975	0.00019724	0.00187281	Htra1	HtrA serine peptidase 1
ENSMUSG00000006219	762.441	-0.312834	0.0805053	8.45185e-07	1.36423e-05	Fblim1	filamin binding LIM protein 1
ENSMUSG00000006262	7633.11	0.114153	0.0268148	5.00729e-06	6.94851e-05	Mob1b	MOB kinase activator 1B
ENSMUSG00000006301	1768.35	0.141205	0.0466581	0.000223589	0.00207469	Tmbim1	transmembrane BAX inhibitor motif containing 1
ENSMUSG00000006304	8781.38	0.0899159	0.0258498	0.00021657	0.00202294	Arpc2	actin related protein 2/3 complex, subunit 2
ENSMUSG00000006390	1961.22	-0.141671	0.0427013	8.26787e-05	0.00087866	Elovl1	elongation of very long chain fatty acids (FEN1/Elo2, SUR4/Elo3, yeast)-like 1
ENSMUSG00000006392	1378.05	0.101929	0.0472921	0.00829674	0.0433172	Med8	mediator complex subunit 8
ENSMUSG00000006403	329.833	0.309685	0.118374	7.98285e-05	0.000850713	Adamts4	a disintegrin-like and metallopeptidase (reprolysin type) with thrombospondin type 1 motif, 4
ENSMUSG00000006423	3124.34	0.0968305	0.0405543	0.00548005	0.031135	Steep1	STING1 ER exit protein 1
ENSMUSG00000006442	8214.91	0.116509	0.0259185	1.58587e-06	2.44716e-05	Srm	spermidine synthase
ENSMUSG00000006476	2596.45	-0.132074	0.0408234	0.000152468	0.0014976	Nsmf	NMDA receptor synaptonuclear signaling and neuronal migration factor
ENSMUSG00000006494	1666.25	0.267943	0.0576454	2.1602e-08	4.46239e-07	Pdk1	pyruvate dehydrogenase kinase, isoenzyme 1
ENSMUSG00000006498	22515.9	0.0657655	0.0231947	0.00294955	0.0188466	Ptbp1	polypyrimidine tract binding protein 1
ENSMUSG00000006517	1291.29	-0.477387	0.064344	1.13324e-14	4.63847e-13	Mvd	mevalonate (diphospho) decarboxylase
ENSMUSG00000006576	384.894	-0.122171	0.0906953	0.0202857	0.0876096	Slc4a3	solute carrier family 4 (anion exchanger), member 3
ENSMUSG00000006699	18249.6	0.0723121	0.0201382	0.000197435	0.00187281	Cdc42	cell division cycle 42
ENSMUSG00000006731	588.246	0.127653	0.0811142	0.0122633	0.0593278	B4galnt1	beta-1,4-N-acetyl-galactosaminyl transferase 1
ENSMUSG00000006740	12159.7	0.0730406	0.0252415	0.00219165	0.0146214	Kif5b	kinesin family member 5B
ENSMUSG00000006818	6351.18	1.18926	0.0295626	0	0	Sod2	superoxide dismutase 2, mitochondrial
ENSMUSG00000006906	1079.4	-0.112252	0.0553753	0.00807132	0.0423491	Stambp	STAM binding protein
ENSMUSG00000006931	881.438	-0.14641	0.0693419	0.00245044	0.0160495	P3h4	prolyl 3-hydroxylase family member 4 (non-enzymatic)
ENSMUSG00000006998	22425.1	0.08283	0.022495	0.000115792	0.00117475	Psmd2	proteasome (prosome, macropain) 26S subunit, non-ATPase, 2
ENSMUSG00000007379	743.563	-0.165432	0.0868923	0.00253539	0.0165288	Dennd2c	DENN/MADD domain containing 2C
ENSMUSG00000007411	5301.05	-0.083729	0.0298663	0.00236115	0.0155439	Mark3	MAP/microtubule affinity regulating kinase 3
ENSMUSG00000007458	8294.5	0.252434	0.0292496	3.25656e-20	1.91801e-18	M6pr	mannose-6-phosphate receptor, cation dependent
ENSMUSG00000007589	1438.85	0.0934174	0.050907	0.0205488	0.0884242	Tinf2	Terf1 (TRF1)-interacting nuclear factor 2
ENSMUSG00000007613	4191.72	0.167788	0.0426883	3.16923e-06	4.60494e-05	Tgfbr1	transforming growth factor, beta receptor I
ENSMUSG00000007617	4795.62	0.108223	0.039674	0.00158852	0.0112185	Homer1	homer scaffolding protein 1
ENSMUSG00000007655	2338.67	-0.404202	0.0472624	8.62175e-19	4.66815e-17	Cav1	caveolin 1, caveolae protein
ENSMUSG00000007670	19402.7	0.0564042	0.0193996	0.00266679	0.0172904	Khsrp	KH-type splicing regulatory protein
ENSMUSG00000007682	37.3363	0.640674	0.39191	0.00026046	0.00237119	Dio2	deiodinase, iodothyronine, type II
ENSMUSG00000007739	12618.8	0.0584226	0.02463	0.0123767	0.0597658	Cct4	chaperonin containing Tcp1, subunit 4 (delta)
ENSMUSG00000007783	661.901	-0.116179	0.0790089	0.0196527	0.0856184	Cpt1c	carnitine palmitoyltransferase 1c
ENSMUSG00000007805	1425.76	0.312425	0.0592656	1.28463e-09	3.20243e-08	Twist2	twist basic helix-loop-helix transcription factor 2
ENSMUSG00000007812	3480.33	0.127701	0.0425924	0.00038346	0.00333174	Zfp655	zinc finger protein 655
ENSMUSG00000007815	17011.9	0.0491748	0.020275	0.0119837	0.0582058	Rhoa	ras homolog family member A
ENSMUSG00000007817	10346.4	0.0888487	0.0250435	0.000171311	0.00165425	Zmiz1	zinc finger, MIZ-type containing 1
ENSMUSG00000007827	3682.65	0.0857298	0.0347377	0.00586025	0.0328596	Ankrd26	ankyrin repeat domain 26
ENSMUSG00000007836	7766.08	0.118984	0.0260636	1.05952e-06	1.68725e-05	Hnrnpa0	heterogeneous nuclear ribonucleoprotein A0
ENSMUSG00000007850	20089.5	0.10337	0.0241193	5.93069e-06	8.12758e-05	Hnrnph1	heterogeneous nuclear ribonucleoprotein H1
ENSMUSG00000007872	1344.9	0.165816	0.0592828	0.000213295	0.00199839	Id3	inhibitor of DNA binding 3
ENSMUSG00000007888	1230.68	-0.352146	0.0739452	2.71566e-08	5.50663e-07	Crlf1	cytokine receptor-like factor 1
ENSMUSG00000007989	1683.49	0.2968	0.0617928	1.19516e-08	2.58299e-07	Fzd3	frizzled class receptor 3
ENSMUSG00000008136	670.168	-0.223586	0.0850566	0.000116108	0.00117718	Fhl2	four and a half LIM domains 2
ENSMUSG00000008167	373.429	-0.175039	0.114757	0.00509426	0.0292987	Fbxw9	F-box and WD-40 domain protein 9
ENSMUSG00000008200	5677.75	-0.0620582	0.026953	0.014101	0.0659772	Fnbp4	formin binding protein 4
ENSMUSG00000008206	344.973	-0.285878	0.137385	0.000423264	0.0036165	Cers4	ceramide synthase 4
ENSMUSG00000008305	1312.61	-0.1093	0.0566603	0.0107788	0.0532652	Tle1	transducin-like enhancer of split 1
ENSMUSG00000008333	2698.22	0.0971739	0.0379972	0.0034773	0.0215668	Snrpb2	U2 small nuclear ribonucleoprotein B
ENSMUSG00000008393	4037.9	0.22373	0.0418948	6.951e-10	1.78174e-08	Carhsp1	calcium regulated heat stable protein 1
ENSMUSG00000008475	4177.14	0.0992835	0.0358248	0.00179569	0.012409	Arpc5	actin related protein 2/3 complex, subunit 5
ENSMUSG00000008489	169.798	-0.150908	0.13971	0.0174115	0.0779677	Elavl2	ELAV like RNA binding protein 1
ENSMUSG00000008496	22.9899	1.97053	0.533816	4.60885e-07	7.73876e-06	Pou2f2	POU domain, class 2, transcription factor 2
ENSMUSG00000008575	11201.6	-0.109669	0.0269212	1.25972e-05	0.000160254	Nfib	nuclear factor I/B
ENSMUSG00000008683	10788.7	0.0767088	0.0292284	0.00459214	0.0269128	Rps15a	ribosomal protein S15A
ENSMUSG00000008690	4775.64	-0.0797221	0.0358539	0.012466	0.060057	Ncaph2	non-SMC condensin II complex, subunit H2
ENSMUSG00000008730	12289.3	0.0713966	0.020732	0.000346959	0.00304546	Hipk1	homeodomain interacting protein kinase 1
ENSMUSG00000008822	122.692	-0.158746	0.161563	0.0179237	0.0797524	Acyp1	acylphosphatase 1, erythrocyte (common) type
ENSMUSG00000008855	872.586	-0.11989	0.0662013	0.00988943	0.0496434	Hdac5	histone deacetylase 5
ENSMUSG00000008892	5404.02	0.204322	0.0348431	4.7595e-11	1.41846e-09	Vdac3	voltage-dependent anion channel 3
ENSMUSG00000008932	20.6378	0.887347	0.592025	0.000152313	0.00149704	Slc1a7	solute carrier family 1 (glutamate transporter), member 7
ENSMUSG00000009093	24.7638	0.930755	0.583955	0.000118905	0.00120316	Gstt4	glutathione S-transferase, theta 4
ENSMUSG00000009376	5918.41	-0.154231	0.0278398	1.87062e-09	4.56011e-08	Met	met proto-oncogene
ENSMUSG00000009418	3634.28	-0.114774	0.0410576	0.0010727	0.00806276	Nav1	neuron navigator 1
ENSMUSG00000009470	23686.5	0.0599382	0.0192897	0.00133007	0.00966762	Tnpo1	transportin 1
ENSMUSG00000009535	2182.94	0.0867948	0.0390187	0.0105797	0.0525443	Rnmt	RNA (guanine-7-) methyltransferase
ENSMUSG00000009555	2136.25	0.0977188	0.0457646	0.00978033	0.0492239	Cdk9	cyclin-dependent kinase 9 (CDC2-related kinase)
ENSMUSG00000009585	838.878	-0.12694	0.0602953	0.00436547	0.0258593	Apobec3	apolipoprotein B mRNA editing enzyme, catalytic polypeptide 3
ENSMUSG00000009614	510.515	-0.22839	0.0965129	0.000256442	0.00234013	Sardh	sarcosine dehydrogenase
ENSMUSG00000009630	4531.75	0.130825	0.0317304	5.25403e-06	7.26477e-05	Ppp2cb	protein phosphatase 2 (formerly 2A), catalytic subunit, beta isoform
ENSMUSG00000009647	1774.84	-0.124531	0.0444806	0.000779025	0.00612532	Mcu	mitochondrial calcium uniporter
ENSMUSG00000009741	5675.99	0.0729169	0.0331549	0.0151891	0.0701115	Ubp1	upstream binding protein 1
ENSMUSG00000009772	178.904	-0.231825	0.160658	0.00322215	0.0203192	Nuak2	NUAK family, SNF1-like kinase, 2
ENSMUSG00000009927	17146.3	0.129319	0.0288432	1.10823e-06	1.76118e-05	Rps25	ribosomal protein S25
ENSMUSG00000010025	1798.75	0.0965588	0.0445104	0.00934805	0.0474506	Aldh3a2	aldehyde dehydrogenase family 3, subfamily A2
ENSMUSG00000010048	1757	0.0925521	0.0500565	0.0205005	0.0883145	Ifrd2	interferon-related developmental regulator 2
ENSMUSG00000010080	127.816	-0.345228	0.239429	0.00152692	0.010848	Epn3	epsin 3
ENSMUSG00000010097	8881.34	0.105688	0.028305	5.60594e-05	0.000617894	Nxf1	nuclear RNA export factor 1
ENSMUSG00000010392	3581.58	0.103433	0.0356907	0.00109804	0.00820527	Gosr1	golgi SNAP receptor complex member 1
ENSMUSG00000010461	429.324	-0.190137	0.092517	0.00107611	0.00807657	Eya4	EYA transcriptional coactivator and phosphatase 4
ENSMUSG00000010554	3482.67	0.0831156	0.0349054	0.00780097	0.0413666	Mettl16	methyltransferase like 16
ENSMUSG00000010608	14821.6	0.0708881	0.024852	0.00258325	0.0168124	Rbm25	RNA binding motif protein 25
ENSMUSG00000010663	7767.09	-0.132824	0.023929	3.95697e-09	9.20964e-08	Fads1	fatty acid desaturase 1
ENSMUSG00000010936	2049.21	-0.0823675	0.0411655	0.0195741	0.0853241	Vac14	Vac14 homolog (S. cerevisiae)
ENSMUSG00000011114	2686.03	0.115349	0.0384513	0.000565541	0.00464442	Tbrg1	transforming growth factor beta regulated gene 1
ENSMUSG00000011158	1584.68	-0.151619	0.0508751	0.000183941	0.00176408	Brf1	BRF1, RNA polymerase III transcription initiation factor 90 kDa subunit
ENSMUSG00000011179	15095.1	0.603348	0.0305881	9.11511e-88	3.12567e-85	Odc1	ornithine decarboxylase, structural 1
ENSMUSG00000011752	3315.82	0.157435	0.0455683	2.93805e-05	0.000346084	Pgam1	phosphoglycerate mutase 1
ENSMUSG00000011832	566.875	-0.113376	0.0801691	0.0230441	0.0966025	Evi5l	ecotropic viral integration site 5 like
ENSMUSG00000011960	8863.58	0.145474	0.0241703	1.54403e-10	4.28524e-09	Ccnt1	cyclin T1
ENSMUSG00000012017	1595.39	-0.101483	0.0475499	0.0088103	0.0453741	Scarf2	scavenger receptor class F, member 2
ENSMUSG00000012296	2161.37	-0.0826413	0.0431098	0.0232132	0.0972057	Tjap1	tight junction associated protein 1
ENSMUSG00000012405	8717.33	0.0789029	0.0345197	0.0108845	0.0537297	Rpl15	ribosomal protein L15
ENSMUSG00000012422	4507.31	0.216995	0.034851	3.68412e-12	1.23692e-10	Tmem167	transmembrane protein 167
ENSMUSG00000012428	75.9942	6.2121	0.479577	5.0285e-40	6.30852e-38	Steap4	STEAP family member 4
ENSMUSG00000012443	11844.9	-0.0675452	0.0225449	0.00172766	0.0120034	Kif11	kinesin family member 11
ENSMUSG00000012519	1402.73	0.105704	0.0544443	0.0117054	0.0570699	Mlkl	mixed lineage kinase domain-like
ENSMUSG00000012889	320.301	-0.449938	0.106603	5.82312e-07	9.60007e-06	Podnl1	podocan-like 1
ENSMUSG00000013033	3724.34	-0.145213	0.0420771	4.54008e-05	0.000510626	Adgrl1	adhesion G protein-coupled receptor L1
ENSMUSG00000013076	3382.65	-0.115507	0.0392005	0.000664785	0.00533731	Amotl1	angiomotin-like 1
ENSMUSG00000013089	1645.94	-0.204312	0.0670655	3.67451e-05	0.000420633	Etv5	ets variant 5
ENSMUSG00000013236	15013.1	0.0793651	0.0267031	0.00152604	0.0108468	Ptprs	protein tyrosine phosphatase, receptor type, S
ENSMUSG00000013275	1538.94	0.120248	0.0556489	0.00472369	0.027587	Slc41a1	solute carrier family 41, member 1
ENSMUSG00000013367	354.919	-0.29853	0.131108	0.000229135	0.00212232	Iglon5	IgLON family member 5
ENSMUSG00000013415	5535.16	0.100678	0.0295832	0.000220498	0.00204724	Igf2bp1	insulin-like growth factor 2 mRNA binding protein 1
ENSMUSG00000013419	376.796	-0.212329	0.130397	0.00245957	0.0160999	Zfp651	zinc finger protein 651
ENSMUSG00000013539	793.18	-0.165164	0.0745815	0.00116627	0.00864433	Tango2	transport and golgi organization 2
ENSMUSG00000013662	5404.76	0.100443	0.0311253	0.000410393	0.00353588	Atad1	ATPase family, AAA domain containing 1
ENSMUSG00000013663	10864	-0.0535787	0.0220477	0.0112574	0.0551994	Pten	phosphatase and tensin homolog
ENSMUSG00000013698	2185.57	-0.110259	0.0498508	0.00570397	0.0321585	Pea15a	proliferation and apoptosis adaptor protein 15A
ENSMUSG00000013736	2672.63	0.0867116	0.0417908	0.0149734	0.0693441	Trnt1	tRNA nucleotidyl transferase, CCA-adding, 1
ENSMUSG00000013787	5217.99	-0.0798115	0.0357989	0.0122646	0.0593278	Ehmt2	euchromatic histone lysine N-methyltransferase 2
ENSMUSG00000013846	2053.42	0.308505	0.0427556	5.94925e-15	2.49465e-13	St3gal1	ST3 beta-galactoside alpha-2,3-sialyltransferase 1
ENSMUSG00000013878	635.451	0.16554	0.0829566	0.00202352	0.0136951	Rnf170	ring finger protein 170
ENSMUSG00000013921	3388.23	-0.151861	0.0371916	2.92714e-06	4.27329e-05	Clip3	CAP-GLY domain containing linker protein 3
ENSMUSG00000014075	524.098	0.116504	0.0827999	0.0214272	0.0913631	Dynlt2b	dynein light chain Tctex-type 2B
ENSMUSG00000014177	941.527	0.111171	0.0581066	0.0105151	0.0522403	Tvp23b	trans-golgi network vesicle protein 23B
ENSMUSG00000014195	5458.5	0.0631519	0.0300239	0.0227037	0.0956055	Dnajc7	DnaJ heat shock protein family (Hsp40) member C7
ENSMUSG00000014226	5198.46	0.159424	0.0348853	2.44843e-07	4.3278e-06	Cacybp	calcyclin binding protein
ENSMUSG00000014303	1570.27	-0.434185	0.0525861	1.35806e-17	6.73834e-16	Glis2	GLIS family zinc finger 2
ENSMUSG00000014313	3973.25	0.114769	0.0427836	0.00148502	0.0106041	Cox6c	cytochrome c oxidase subunit 6C
ENSMUSG00000014402	3047.45	0.0900342	0.0384888	0.00737792	0.0396547	Tsg101	tumor susceptibility gene 101
ENSMUSG00000014426	3204.39	-0.103647	0.0375794	0.00165823	0.0116151	Map3k4	mitogen-activated protein kinase kinase kinase 4
ENSMUSG00000014496	5403.63	0.0975436	0.0276377	0.00015052	0.00148224	Ankrd28	ankyrin repeat domain 28
ENSMUSG00000014504	2005.55	0.0947264	0.0419366	0.00796542	0.0419646	Srp19	signal recognition particle 19
ENSMUSG00000014778	1223.02	-0.242841	0.06299	8.9661e-07	1.44121e-05	Fhod1	formin homology 2 domain containing 1
ENSMUSG00000014782	162.46	-0.33569	0.178278	0.000602851	0.00492461	Plekhg4	pleckstrin homology domain containing, family G (with RhoGef domain) member 4
ENSMUSG00000014786	898.508	-0.118156	0.0677311	0.0117661	0.0573293	Slc9a5	solute carrier family 9 (sodium/hydrogen exchanger), member 5
ENSMUSG00000014813	1044.1	1.31749	0.0625004	1.91442e-100	9.84713e-98	Stc1	stanniocalcin 1
ENSMUSG00000014905	451.239	0.209388	0.110464	0.00126244	0.00926767	Dnajb9	DnaJ heat shock protein family (Hsp40) member B9
ENSMUSG00000014932	3982.35	0.106828	0.031876	0.000224842	0.00208506	Yes1	YES proto-oncogene 1, Src family tyrosine kinase
ENSMUSG00000014956	12033.6	0.21	0.0229276	4.07624e-22	2.63182e-20	Ppp1cb	protein phosphatase 1 catalytic subunit beta
ENSMUSG00000014959	6602.8	0.16199	0.0285407	6.28413e-10	1.61617e-08	Gorasp2	golgi reassembly stacking protein 2
ENSMUSG00000015023	3494.81	0.0727932	0.0344264	0.0186431	0.0821712	Ddx19a	DEAD box helicase 19a
ENSMUSG00000015092	1811.84	0.107718	0.0521968	0.00855951	0.0443079	Edf1	endothelial differentiation-related factor 1
ENSMUSG00000015120	12970.2	0.0949624	0.0225339	9.96198e-06	0.000129615	Ube2i	ubiquitin-conjugating enzyme E2I
ENSMUSG00000015133	1702.72	-0.273237	0.0519288	9.09045e-10	2.29959e-08	Lrrk1	leucine-rich repeat kinase 1
ENSMUSG00000015143	17239.9	0.13313	0.0190442	3.88218e-13	1.41288e-11	Actn1	actinin, alpha 1
ENSMUSG00000015176	10678.2	0.0896844	0.0296257	0.00103224	0.00780046	Nolc1	nucleolar and coiled-body phosphoprotein 1
ENSMUSG00000015214	2658.52	-0.0923026	0.0448261	0.0134182	0.0634362	Mtmr1	myotubularin related protein 1
ENSMUSG00000015305	872.455	0.481409	0.06704	6.45034e-14	2.43959e-12	Sash1	SAM and SH3 domain containing 1
ENSMUSG00000015312	779.352	0.756438	0.0832029	1.33873e-21	8.43181e-20	Gadd45b	growth arrest and DNA-damage-inducible 45 beta
ENSMUSG00000015341	3407.11	0.114058	0.0406971	0.00107363	0.00806313	Golga7	golgi autoantigen, golgin subfamily a, 7
ENSMUSG00000015354	1797.14	-0.150861	0.0494018	0.000148427	0.0014635	Pcolce2	procollagen C-endopeptidase enhancer 2
ENSMUSG00000015501	2351.2	0.354924	0.0447982	7.06681e-17	3.31453e-15	Hivep2	human immunodeficiency virus type I enhancer binding protein 2
ENSMUSG00000015522	6303.03	0.0636844	0.0286397	0.0167985	0.0758612	Arnt	aryl hydrocarbon receptor nuclear translocator
ENSMUSG00000015533	208.615	0.546234	0.158105	7.45218e-06	0.000100169	Itga2	integrin alpha 2
ENSMUSG00000015536	1563.67	0.106625	0.0465865	0.00530343	0.0303438	Mocs2	molybdenum cofactor synthesis 2
ENSMUSG00000015605	2163.36	-0.152552	0.048332	9.96793e-05	0.00103232	Srf	serum response factor
ENSMUSG00000015619	110.557	-0.923327	0.220888	1.39569e-07	2.54874e-06	Gata3	GATA binding protein 3
ENSMUSG00000015647	2976.13	-0.139127	0.0396082	4.48037e-05	0.000504647	Lama5	laminin, alpha 5
ENSMUSG00000015652	1553.01	0.421649	0.0494973	1.37105e-18	7.24541e-17	Steap1	six transmembrane epithelial antigen of the prostate 1
ENSMUSG00000015653	6285.51	0.229322	0.0280027	1.51561e-18	7.9279e-17	Steap2	six transmembrane epithelial antigen of prostate 2
ENSMUSG00000015656	78553.1	0.186715	0.0237696	6.67042e-17	3.13815e-15	Hspa8	heat shock protein 8
ENSMUSG00000015671	4352.9	0.0910854	0.0366043	0.00488908	0.0283472	Psma2	proteasome subunit alpha 2
ENSMUSG00000015672	1596.11	0.0985488	0.051446	0.0151966	0.0701251	Mrpl32	mitochondrial ribosomal protein L32
ENSMUSG00000015697	6204.21	0.22219	0.0285635	4.71263e-17	2.23756e-15	Setdb1	SET domain, bifurcated 1
ENSMUSG00000015711	2211.32	-0.120025	0.0443468	0.00117795	0.00871797	Prune1	prune exopolyphosphatase
ENSMUSG00000015733	10546.7	0.0779049	0.0266399	0.00182508	0.0125615	Capza2	capping protein (actin filament) muscle Z-line, alpha 2
ENSMUSG00000015745	1004.87	-0.116214	0.0568754	0.00691772	0.0376345	Plekho1	pleckstrin homology domain containing, family O member 1
ENSMUSG00000015749	9060.01	0.0797057	0.0281197	0.00233067	0.0153906	Anp32e	acidic (leucine-rich) nuclear phosphoprotein 32 family, member E
ENSMUSG00000015755	6187.53	0.182908	0.0339742	1.52313e-09	3.76656e-08	Tab2	TGF-beta activated kinase 1/MAP3K7 binding protein 2
ENSMUSG00000015759	3657.23	0.121736	0.0355486	0.000110814	0.00113544	Cnih1	cornichon family AMPA receptor auxiliary protein 1
ENSMUSG00000015766	1495.62	-0.578889	0.0489104	2.08873e-33	2.05295e-31	Eps8	epidermal growth factor receptor pathway substrate 8
ENSMUSG00000015837	7993.37	0.120343	0.0300938	1.25392e-05	0.000159647	Sqstm1	sequestosome 1
ENSMUSG00000015839	6134.63	0.333827	0.0266326	1.29605e-37	1.49248e-35	Nfe2l2	nuclear factor, erythroid derived 2, like 2
ENSMUSG00000015850	385.129	-0.279083	0.133561	0.000424576	0.00362369	Adamtsl4	ADAMTS-like 4
ENSMUSG00000015882	2145.17	0.118382	0.0422341	0.000938122	0.00719434	Lcorl	ligand dependent nuclear receptor corepressor-like
ENSMUSG00000015961	4085.22	-0.0758166	0.0329771	0.0112103	0.0550211	Adss	adenylosuccinate synthetase, non muscle
ENSMUSG00000016128	2230.09	-0.0914587	0.0421736	0.0107319	0.0531122	Stard13	StAR-related lipid transfer (START) domain containing 13
ENSMUSG00000016262	478.756	-0.451585	0.105373	4.58941e-07	7.7239e-06	Sertad4	SERTA domain containing 4
ENSMUSG00000016477	2928.84	0.0949384	0.0363845	0.00319468	0.0201872	E2f3	E2F transcription factor 3
ENSMUSG00000016520	938.329	0.315133	0.0788884	5.48932e-07	9.09835e-06	Lnx2	ligand of numb-protein X 2
ENSMUSG00000016528	3823.11	0.173565	0.0370156	8.19562e-08	1.55174e-06	Mapkapk2	MAP kinase-activated protein kinase 2
ENSMUSG00000016534	11562.3	0.122883	0.0238669	5.04119e-08	9.80966e-07	Lamp2	lysosomal-associated membrane protein 2
ENSMUSG00000016552	30.6866	-0.680662	0.489191	0.00032514	0.00288679	Foxred2	FAD-dependent oxidoreductase domain containing 2
ENSMUSG00000016559	42517.6	0.0920109	0.0229907	2.64153e-05	0.000315735	H3f3b	H3.3 histone B
ENSMUSG00000016619	8187.68	0.166378	0.0262327	8.61283e-12	2.80492e-10	Nup50	nucleoporin 50
ENSMUSG00000016921	15173.1	0.0714271	0.0220039	0.000702562	0.00560271	Srsf6	serine and arginine-rich splicing factor 6
ENSMUSG00000016933	4912.78	-0.115242	0.0299375	2.70247e-05	0.00032103	Plcg1	phospholipase C, gamma 1
ENSMUSG00000017002	1206.82	0.890907	0.0692503	3.30026e-40	4.17429e-38	Slpi	secretory leukocyte peptidase inhibitor
ENSMUSG00000017009	16609.9	0.420431	0.0249328	1.01159e-64	2.22997e-62	Sdc4	syndecan 4
ENSMUSG00000017057	3055.55	0.270611	0.0368229	1.23077e-15	5.39544e-14	Il13ra1	interleukin 13 receptor, alpha 1
ENSMUSG00000017144	1630.56	0.153489	0.0567014	0.000404296	0.00349311	Rnd3	Rho family GTPase 3
ENSMUSG00000017167	525.96	0.50435	0.0977278	1.25002e-08	2.69777e-07	Cntnap1	contactin associated protein-like 1
ENSMUSG00000017221	6362.97	0.112081	0.0398404	0.00110452	0.00824969	Psmd3	proteasome (prosome, macropain) 26S subunit, non-ATPase, 3
ENSMUSG00000017418	3265.72	0.223263	0.0417544	6.73863e-10	1.73018e-08	Arl5b	ADP-ribosylation factor-like 5B
ENSMUSG00000017428	10270.7	0.115023	0.0266045	3.63259e-06	5.19986e-05	Psmd11	proteasome (prosome, macropain) 26S subunit, non-ATPase, 11
ENSMUSG00000017466	6867.34	-0.360468	0.038033	1.04307e-22	6.96782e-21	Timp2	tissue inhibitor of metalloproteinase 2
ENSMUSG00000017493	2146.2	0.403569	0.0465223	2.98308e-19	1.6618e-17	Igfbp4	insulin-like growth factor binding protein 4
ENSMUSG00000017499	3635.34	0.111045	0.0357057	0.000452058	0.00384548	Cdc6	cell division cycle 6
ENSMUSG00000017548	11415.5	0.0712623	0.0266415	0.00437814	0.0259145	Suz12	SUZ12 polycomb repressive complex 2 subunit
ENSMUSG00000017607	82.5773	0.766	0.255112	1.09922e-05	0.000141587	Tns4	tensin 4
ENSMUSG00000017615	5369.78	0.0937421	0.0280002	0.000318108	0.00282761	Tnfaip1	tumor necrosis factor, alpha-induced protein 1 (endothelial)
ENSMUSG00000017652	17.4259	0.493699	0.563248	0.00115541	0.00857172	Cd40	CD40 antigen
ENSMUSG00000017670	3263.51	-0.11299	0.0370515	0.000518867	0.00433025	Elmo2	engulfment and cell motility 2
ENSMUSG00000017677	6761.95	0.123603	0.028638	2.87478e-06	4.2128e-05	Wsb1	WD repeat and SOCS box-containing 1
ENSMUSG00000017715	3112.54	0.218227	0.0377461	5.80238e-11	1.70546e-09	Pgs1	phosphatidylglycerophosphate synthase 1
ENSMUSG00000017737	709.241	1.08559	0.0808917	2.04977e-43	2.87546e-41	Mmp9	matrix metallopeptidase 9
ENSMUSG00000017754	264.708	-0.185774	0.138079	0.00647934	0.0357209	Pltp	phospholipid transfer protein
ENSMUSG00000017765	4700.27	0.115321	0.033146	0.000111145	0.00113807	Slc12a4	solute carrier family 12, member 4
ENSMUSG00000017774	6839.93	-0.113436	0.027473	8.93337e-06	0.000117721	Myo1c	myosin IC
ENSMUSG00000017778	2141.04	0.0922213	0.0469341	0.0164219	0.0744436	Cox7c	cytochrome c oxidase subunit 7C
ENSMUSG00000017831	4115.6	0.150364	0.0359215	1.98348e-06	3.00364e-05	Rab5a	RAB5A, member RAS oncogene family
ENSMUSG00000017897	61.8056	-1.11411	0.252875	4.0898e-08	8.0497e-07	Eya2	EYA transcriptional coactivator and phosphatase 2
ENSMUSG00000017929	3245.75	0.260762	0.037618	2.36574e-14	9.38451e-13	B4galt5	UDP-Gal:betaGlcNAc beta 1,4-galactosyltransferase, polypeptide 5
ENSMUSG00000018040	3422.43	0.101732	0.0341681	0.000898835	0.0069419	Rrp7a	ribosomal RNA processing 7 homolog A
ENSMUSG00000018143	651.102	0.130063	0.0749875	0.00858746	0.0444324	Mafk	v-maf musculoaponeurotic fibrosarcoma oncogene family, protein K (avian)
ENSMUSG00000018171	6429.78	0.181435	0.0285534	4.43747e-12	1.46941e-10	Vmp1	vacuole membrane protein 1
ENSMUSG00000018189	1625.52	0.128578	0.0543457	0.00223522	0.0148516	Uchl5	ubiquitin carboxyl-terminal esterase L5
ENSMUSG00000018199	1943.88	-0.0969352	0.0466858	0.0113878	0.0557859	Ro60	Ro60, Y RNA binding protein
ENSMUSG00000018209	3929.06	0.0785837	0.0332967	0.00907327	0.0464531	Stk4	serine/threonine kinase 4
ENSMUSG00000018334	1579.07	0.111214	0.0511495	0.00603815	0.0337223	Ksr1	kinase suppressor of ras 1
ENSMUSG00000018347	370.017	0.128276	0.0909701	0.0158807	0.0725657	Zkscan6	zinc finger with KRAB and SCAN domains 6
ENSMUSG00000018363	3128.57	0.138576	0.0386616	3.49631e-05	0.000403226	Smurf2	SMAD specific E3 ubiquitin protein ligase 2
ENSMUSG00000018377	3565.69	-0.102664	0.0382464	0.00210711	0.0141746	Vezf1	vascular endothelial zinc finger 1
ENSMUSG00000018379	27775.8	0.119862	0.0216186	6.31359e-09	1.42226e-07	Srsf1	serine and arginine-rich splicing factor 1
ENSMUSG00000018387	631.17	-0.175701	0.0891148	0.00174145	0.0120883	Shroom1	shroom family member 1
ENSMUSG00000018398	4233.31	-0.15423	0.0319625	8.56244e-08	1.61298e-06	Septin8	septin 8
ENSMUSG00000018401	3269.27	-0.11955	0.038009	0.000310467	0.00277246	Mtmr4	myotubularin related protein 4
ENSMUSG00000018417	4344.46	0.407305	0.0348377	1.31684e-32	1.27001e-30	Myo1b	myosin IB
ENSMUSG00000018425	2650.56	0.143487	0.0405893	3.53928e-05	0.000407571	Dhx40	DEAH (Asp-Glu-Ala-His) box polypeptide 40
ENSMUSG00000018446	7517.96	0.167436	0.0257286	2.77894e-12	9.44533e-11	C1qbp	complement component 1, q subcomponent binding protein
ENSMUSG00000018474	4611.11	-0.207282	0.0323117	1.3233e-12	4.57845e-11	Chd3	chromodomain helicase DNA binding protein 3
ENSMUSG00000018476	3705.33	0.312854	0.0423008	1.72021e-15	7.49847e-14	Kdm6b	KDM1 lysine (K)-specific demethylase 6B
ENSMUSG00000018481	6612.7	0.0979607	0.0278859	0.000158353	0.00154949	Appbp2	amyloid beta precursor protein (cytoplasmic tail) binding protein 2
ENSMUSG00000018547	3196.86	-0.0873147	0.03504	0.00530053	0.0303384	Pip4k2b	phosphatidylinositol-5-phosphate 4-kinase, type II, beta
ENSMUSG00000018574	1410.49	-0.0884276	0.0482102	0.0236005	0.0984003	Acadvl	acyl-Coenzyme A dehydrogenase, very long chain
ENSMUSG00000018583	15520.9	0.104042	0.0213196	3.47048e-07	5.97023e-06	G3bp1	GTPase activating protein (SH3 domain) binding protein 1
ENSMUSG00000018593	8493.63	-0.235227	0.0306349	8.99454e-17	4.18056e-15	Sparc	secreted acidic cysteine rich glycoprotein
ENSMUSG00000018599	185.887	-0.152276	0.130106	0.0146985	0.0683142	Mief2	mitochondrial elongation factor 2
ENSMUSG00000018604	1949.49	1.05975	0.0512888	3.16256e-97	1.47883e-94	Tbx3	T-box 3
ENSMUSG00000018648	620.429	-0.34446	0.0963141	3.37404e-06	4.87955e-05	Dusp14	dual specificity phosphatase 14
ENSMUSG00000018666	5132.12	0.107087	0.0309899	0.000153872	0.00151043	Cbx1	chromobox 1
ENSMUSG00000018697	2609.86	0.0998658	0.0381782	0.00275699	0.0177856	Aatf	apoptosis antagonizing transcription factor
ENSMUSG00000018707	27419.8	-0.0693335	0.0218917	0.00095253	0.00728369	Dync1h1	dynein cytoplasmic 1 heavy chain 1
ENSMUSG00000018736	3088.6	0.118611	0.0479477	0.0023208	0.0153437	Ndel1	nudE neurodevelopment protein 1 like 1
ENSMUSG00000018765	5945.21	0.106906	0.0284927	5.05139e-05	0.000563208	Fxr2	fragile X mental retardation, autosomal homolog 2
ENSMUSG00000018796	1608.01	0.199657	0.0529132	2.42505e-06	3.62958e-05	Acsl1	acyl-CoA synthetase long-chain family member 1
ENSMUSG00000018821	423.73	-0.244599	0.151091	0.00189127	0.0129592	Avpi1	arginine vasopressin-induced 1
ENSMUSG00000018846	11508.5	0.0889843	0.0262845	0.000309633	0.00276662	Pank3	pantothenate kinase 3
ENSMUSG00000018849	1690.36	-0.0880361	0.0458736	0.0201647	0.0873144	Wwc1	WW, C2 and coiled-coil domain containing 1
ENSMUSG00000018899	1602.05	-0.184402	0.0526955	1.07547e-05	0.000138759	Irf1	interferon regulatory factor 1
ENSMUSG00000018906	1836.99	0.131485	0.0451111	0.000439101	0.00374145	P4ha2	procollagen-proline, 2-oxoglutarate 4-dioxygenase (proline 4-hydroxylase), alpha II polypeptide
ENSMUSG00000018909	2434.37	-0.426198	0.0419517	3.06539e-25	2.22076e-23	Arrb1	arrestin, beta 1
ENSMUSG00000018916	17.7259	2.70793	0.586188	1.33075e-08	2.85603e-07	Csf2	colony stimulating factor 2 (granulocyte-macrophage)
ENSMUSG00000018920	57.2448	1.99173	0.308261	8.3879e-13	2.96866e-11	Cxcl16	chemokine (C-X-C motif) ligand 16
ENSMUSG00000018965	5032.92	0.0785178	0.0386566	0.0200112	0.0868371	Ywhah	tyrosine 3-monooxygenase/tryptophan 5-monooxygenase activation protein, eta polypeptide
ENSMUSG00000018999	3093.5	-0.0695849	0.0330867	0.0203452	0.0878174	Slc35b4	solute carrier family 35, member B4
ENSMUSG00000019055	3013.02	-0.144104	0.0435133	7.7648e-05	0.000829769	Plod1	procollagen-lysine, 2-oxoglutarate 5-dioxygenase 1
ENSMUSG00000019102	550.024	0.340446	0.0965809	3.97952e-06	5.65971e-05	Aldh3a1	aldehyde dehydrogenase family 3, subfamily A1
ENSMUSG00000019124	125.953	-0.168059	0.184238	0.0172352	0.0774028	Scrn1	secernin 1
ENSMUSG00000019132	12780.6	0.0786687	0.025549	0.00109233	0.00817449	BC005537	cDNA sequence BC005537
ENSMUSG00000019179	10564.4	0.0604438	0.024819	0.0101547	0.0507768	Mdh2	malate dehydrogenase 2, NAD (mitochondrial)
ENSMUSG00000019189	4833.04	0.0926261	0.0293089	0.000622987	0.0050623	Rnf145	ring finger protein 145
ENSMUSG00000019214	1811.28	-0.115169	0.048274	0.00323204	0.0203566	Chtf18	CTF18, chromosome transmission fidelity factor 18
ENSMUSG00000019256	2321.76	0.198203	0.0428431	5.16978e-08	1.00472e-06	Ahr	aryl-hydrocarbon receptor
ENSMUSG00000019302	1967.55	-0.117411	0.0492878	0.00304278	0.0193621	Atp6v0a1	ATPase, H+ transporting, lysosomal V0 subunit A1
ENSMUSG00000019428	2978.04	-0.0939826	0.0377912	0.00456471	0.0267825	Fkbp8	FK506 binding protein 8
ENSMUSG00000019432	7943.7	0.0821489	0.0266105	0.000995534	0.00756753	Ddx39b	DEAD box helicase 39b
ENSMUSG00000019467	539.155	-0.143796	0.0808913	0.00552477	0.0313241	Arhgef25	Rho guanine nucleotide exchange factor (GEF) 25
ENSMUSG00000019471	3980.59	0.115362	0.0439191	0.00170396	0.0118601	Cdc37	cell division cycle 37
ENSMUSG00000019505	8140.73	0.0835303	0.034918	0.00751234	0.0401117	Ubb	ubiquitin B
ENSMUSG00000019539	1357.18	-0.117041	0.0546475	0.00544066	0.0309226	Rcn3	reticulocalbin 3, EF-hand calcium binding domain
ENSMUSG00000019558	3347.31	-0.227988	0.0463862	6.61286e-09	1.48751e-07	Slc6a8	solute carrier family 6 (neurotransmitter transporter, creatine), member 8
ENSMUSG00000019699	1319.44	-0.100194	0.0552838	0.0176514	0.0788819	Akt3	thymoma viral proto-oncogene 3
ENSMUSG00000019731	5282.6	0.0765498	0.0280995	0.00344725	0.0214184	Slc35e1	solute carrier family 35, member E1
ENSMUSG00000019768	63.3054	-0.389908	0.312106	0.00156145	0.0110526	Esr1	estrogen receptor 1 (alpha)
ENSMUSG00000019775	783.329	0.142007	0.061103	0.00164585	0.0115547	Rgs17	regulator of G-protein signaling 17
ENSMUSG00000019777	4271.75	0.0880049	0.0298807	0.00139173	0.0100354	Hdac2	histone deacetylase 2
ENSMUSG00000019802	3248.8	0.103193	0.0394582	0.00251917	0.0164578	Sec63	SEC63-like (S. cerevisiae)
ENSMUSG00000019804	3631.42	0.0947157	0.0322551	0.00122335	0.00902363	Snx3	sorting nexin 3
ENSMUSG00000019814	1748.28	0.0990464	0.0465625	0.00959455	0.048431	Ltv1	LTV1 ribosome biogenesis factor
ENSMUSG00000019820	3627.4	-0.101715	0.0339617	0.000850663	0.00662624	Utrn	utrophin
ENSMUSG00000019823	763.171	-0.109218	0.0691082	0.0201333	0.0872196	Mical1	microtubule associated monooxygenase, calponin and LIM domain containing 1
ENSMUSG00000019832	375.777	1.52669	0.104158	3.47733e-50	5.83247e-48	Rab32	RAB32, member RAS oncogene family
ENSMUSG00000019842	384.153	0.189914	0.131153	0.0049114	0.0284169	Traf3ip2	TRAF3 interacting protein 2
ENSMUSG00000019849	4685.39	0.0998301	0.0297347	0.000265242	0.00241187	Prep	prolyl endopeptidase
ENSMUSG00000019850	1306.84	0.895962	0.0671553	6.00566e-43	8.2744e-41	Tnfaip3	tumor necrosis factor, alpha-induced protein 3
ENSMUSG00000019861	1701.34	0.440008	0.0535986	2.08109e-17	1.01304e-15	Gopc	golgi associated PDZ and coiled-coil motif containing
ENSMUSG00000019866	303.066	-0.521377	0.124431	7.40551e-07	1.20162e-05	Crybg1	crystallin beta-gamma domain containing 1
ENSMUSG00000019877	6284.82	0.113436	0.0286999	1.87573e-05	0.000232299	Serinc1	serine incorporator 1
ENSMUSG00000019880	129.195	0.82824	0.180096	3.26131e-08	6.54425e-07	Rspo3	R-spondin 3
ENSMUSG00000019916	3501.43	0.115925	0.0336691	0.00012435	0.00125169	P4ha1	procollagen-proline, 2-oxoglutarate 4-dioxygenase (proline 4-hydroxylase), alpha 1 polypeptide
ENSMUSG00000019920	4167.4	-0.13242	0.0371967	4.73878e-05	0.000531039	Lims1	LIM and senescent cell antigen-like domains 1
ENSMUSG00000019923	5464.8	0.148714	0.0307796	1.02421e-07	1.91339e-06	Zwint	ZW10 interactor
ENSMUSG00000019929	4851.65	0.682645	0.0342648	7.74815e-90	2.71731e-87	Dcn	decorin
ENSMUSG00000019947	2387.72	0.32165	0.0444987	7.00323e-15	2.92864e-13	Arid5b	AT rich interactive domain 5B (MRF1-like)
ENSMUSG00000019960	734.671	0.268173	0.076449	3.41547e-06	4.92101e-05	Dusp6	dual specificity phosphatase 6
ENSMUSG00000019961	12962.6	0.0488379	0.0207018	0.0143783	0.0671129	Tmpo	thymopoietin
ENSMUSG00000019966	1104.96	-0.41455	0.0716231	3.07821e-10	8.23222e-09	Kitl	kit ligand
ENSMUSG00000019969	2878.65	0.127331	0.0362803	6.77834e-05	0.000737635	Psen1	presenilin 1
ENSMUSG00000019970	6123.06	0.0949699	0.0312091	0.000866829	0.00673178	Sgk1	serum/glucocorticoid regulated kinase 1
ENSMUSG00000019978	4466.97	-0.0602987	0.0286953	0.0238435	0.0991108	Epb41l2	erythrocyte membrane protein band 4.1 like 2
ENSMUSG00000019979	2237.38	0.0954506	0.0445792	0.0102745	0.0512428	Apaf1	apoptotic peptidase activating factor 1
ENSMUSG00000019986	1411.45	0.106388	0.0512688	0.00868958	0.0448458	Ahi1	Abelson helper integration site 1
ENSMUSG00000019997	537.156	-0.125218	0.09719	0.020592	0.0885168	Ccn2	cellular communication network factor 2
ENSMUSG00000020015	1724.45	0.140522	0.0522724	0.000641417	0.0051902	Cdk17	cyclin-dependent kinase 17
ENSMUSG00000020042	534.91	-0.373865	0.0899523	4.59793e-07	7.72882e-06	Btbd11	BTB (POZ) domain containing 11
ENSMUSG00000020044	8512.97	0.580789	0.0253109	1.36985e-117	8.13004e-115	Timp3	tissue inhibitor of metalloproteinase 3
ENSMUSG00000020048	22193.4	0.0924815	0.026142	0.000164324	0.00160081	Hsp90b1	heat shock protein 90, beta (Grp94), member 1
ENSMUSG00000020057	354.719	0.544222	0.108893	2.62883e-08	5.3446e-07	Dram1	DNA-damage regulated autophagy modulator 1
ENSMUSG00000020074	7396.96	0.119558	0.0259783	8.72943e-07	1.40609e-05	Ccar1	cell division cycle and apoptosis regulator 1
ENSMUSG00000020075	11086	0.107517	0.0238033	1.85152e-06	2.82879e-05	Ddx21	DExD box helicase 21
ENSMUSG00000020076	3866.45	0.0775747	0.034888	0.0130461	0.0621342	Ddx50	DExD box helicase 50
ENSMUSG00000020089	2859.31	0.166907	0.0466999	1.36721e-05	0.000173499	Ppa1	pyrophosphatase (inorganic) 1
ENSMUSG00000020099	1720.43	-0.100301	0.0486499	0.0106864	0.0529551	Unc5b	unc-5 netrin receptor B
ENSMUSG00000020100	760.158	-0.108825	0.0709283	0.0218787	0.0928776	Slc29a3	solute carrier family 29 (nucleoside transporters), member 3
ENSMUSG00000020102	31.343	-0.158541	0.257291	0.0206966	0.0888221	Slc16a7	solute carrier family 16 (monocarboxylic acid transporters), member 7
ENSMUSG00000020105	1027.75	-0.11905	0.0610844	0.00772937	0.0411141	Lrig3	leucine-rich repeats and immunoglobulin-like domains 3
ENSMUSG00000020116	3799.35	0.149153	0.0361008	2.62584e-06	3.89235e-05	Pno1	partner of NOB1 homolog
ENSMUSG00000020121	253.253	-0.138324	0.123716	0.0203184	0.0877262	Srgap1	SLIT-ROBO Rho GTPase activating protein 1
ENSMUSG00000020122	1221.61	0.316476	0.0614736	2.59063e-09	6.15963e-08	Egfr	epidermal growth factor receptor
ENSMUSG00000020130	2191.34	0.152297	0.0479832	9.46765e-05	0.000988466	Tbc1d15	TBC1 domain family, member 15
ENSMUSG00000020134	1976.45	0.104565	0.0444863	0.00484628	0.0281752	Peli1	pellino 1
ENSMUSG00000020142	1121.34	-0.441459	0.0660786	1.70541e-12	5.86108e-11	Slc1a4	solute carrier family 1 (glutamate/neutral amino acid transporter), member 4
ENSMUSG00000020149	8956.25	0.0663373	0.0275298	0.00996283	0.0499144	Rab1a	RAB1A, member RAS oncogene family
ENSMUSG00000020166	3424.1	0.114921	0.0368086	0.000386803	0.003357	Cnot2	CCR4-NOT transcription complex, subunit 2
ENSMUSG00000020167	2760.39	-0.096038	0.0456794	0.0110246	0.0543343	Tcf3	transcription factor 3
ENSMUSG00000020170	3219.47	-0.0822623	0.0338818	0.00703618	0.0381454	Frs2	fibroblast growth factor receptor substrate 2
ENSMUSG00000020180	2640.19	0.106961	0.0406896	0.00217994	0.0145685	Snrpd3	small nuclear ribonucleoprotein D3
ENSMUSG00000020181	759.376	0.116842	0.0666848	0.0120533	0.0584888	Nav3	neuron navigator 3
ENSMUSG00000020183	435.425	1.80797	0.101541	1.29077e-72	3.49437e-70	Cpm	carboxypeptidase M
ENSMUSG00000020184	3134.11	0.103621	0.0427857	0.00416222	0.0248654	Mdm2	transformed mouse 3T3 cell double minute 2
ENSMUSG00000020198	3020.63	-0.116382	0.0448752	0.0018087	0.0124766	Ap3d1	adaptor-related protein complex 3, delta 1 subunit
ENSMUSG00000020205	1987.12	0.464694	0.0544468	1.50853e-18	7.91774e-17	Phlda1	pleckstrin homology like domain, family A, member 1
ENSMUSG00000020225	662.649	0.117875	0.0750514	0.0160133	0.073042	Tmbim4	transmembrane BAX inhibitor motif containing 4
ENSMUSG00000020227	104.709	0.718016	0.218369	6.34329e-06	8.64693e-05	Irak3	interleukin-1 receptor-associated kinase 3
ENSMUSG00000020231	2026.44	-0.103311	0.0405143	0.00300034	0.0191315	Dip2a	disco interacting protein 2 homolog A
ENSMUSG00000020241	2713.52	-0.334422	0.0510463	9.45809e-13	3.33214e-11	Col6a2	collagen, type VI, alpha 2
ENSMUSG00000020250	7796.13	0.146601	0.0293398	4.80015e-08	9.37609e-07	Txnrd1	thioredoxin reductase 1
ENSMUSG00000020255	11186.8	0.0720968	0.033625	0.017617	0.0787508	Nopchap1	NOP protein chaperone 1
ENSMUSG00000020256	3010.05	-0.102287	0.0399897	0.00302326	0.0192538	Aldh1l2	aldehyde dehydrogenase 1 family, member L2
ENSMUSG00000020272	1635.76	0.171284	0.0550286	6.43506e-05	0.000703253	Stk10	serine/threonine kinase 10
ENSMUSG00000020275	2532.78	0.391747	0.0503419	3.91337e-16	1.76571e-14	Rel	reticuloendotheliosis oncogene
ENSMUSG00000020277	2253.48	0.265191	0.0584773	3.73705e-08	7.39313e-07	Pfkl	phosphofructokinase, liver, B-type
ENSMUSG00000020282	1451.44	0.102786	0.0540561	0.0138105	0.0649329	Rhbdf1	rhomboid 5 homolog 1
ENSMUSG00000020289	1021.94	-0.0960746	0.054337	0.0215633	0.0918624	Nprl3	nitrogen permease regulator-like 3
ENSMUSG00000020290	21560.6	0.0470214	0.0215104	0.0229254	0.0962879	Xpo1	exportin 1
ENSMUSG00000020300	2916.74	0.118531	0.0422822	0.000932741	0.00716076	Cpeb4	cytoplasmic polyadenylation element binding protein 4
ENSMUSG00000020307	1449.47	0.12371	0.0563033	0.00390722	0.023607	Cdc34	cell division cycle 34
ENSMUSG00000020315	16129.4	-0.124596	0.0236769	2.59584e-08	5.28449e-07	Sptbn1	spectrin beta, non-erythrocytic 1
ENSMUSG00000020326	2785.06	-0.148619	0.0394733	1.22013e-05	0.000155731	Ccng1	cyclin G1
ENSMUSG00000020349	14787.3	0.0830237	0.0213425	5.03674e-05	0.000561981	Ppp2ca	protein phosphatase 2 (formerly 2A), catalytic subunit, alpha isoform
ENSMUSG00000020354	132.124	0.55642	0.204344	4.52938e-05	0.000509794	Sgcd	sarcoglycan, delta (dystrophin-associated glycoprotein)
ENSMUSG00000020358	28286.6	0.15264	0.0285672	5.99495e-09	1.36242e-07	Hnrnpab	heterogeneous nuclear ribonucleoprotein A/B
ENSMUSG00000020361	15119.4	0.104933	0.0243322	5.05477e-06	7.0081e-05	Hspa4	heat shock protein 4
ENSMUSG00000020362	16621.1	0.0457635	0.0202068	0.0190077	0.0835395	Cnot6	CCR4-NOT transcription complex, subunit 6
ENSMUSG00000020363	307.074	1.00613	0.119	1.07628e-19	6.10589e-18	Gfpt2	glutamine fructose-6-phosphate transaminase 2
ENSMUSG00000020368	28957.1	0.0556494	0.0220505	0.00847537	0.04402	Canx	calnexin
ENSMUSG00000020372	27916.9	0.0532528	0.0232237	0.0162674	0.0739388	Rack1	receptor for activated C kinase 1
ENSMUSG00000020375	508.754	-0.134705	0.0825371	0.00922814	0.0470275	Rufy1	RUN and FYVE domain containing 1
ENSMUSG00000020387	1148.01	-0.381371	0.0651565	1.44281e-10	4.02603e-09	Jade2	jade family PHD finger 2
ENSMUSG00000020397	1113.02	0.107229	0.0578724	0.0132942	0.063024	Med7	mediator complex subunit 7
ENSMUSG00000020400	1536.02	0.357487	0.0572003	9.59739e-12	3.10476e-10	Tnip1	TNFAIP3 interacting protein 1
ENSMUSG00000020407	285.829	1.09731	0.139135	1.34113e-17	6.67578e-16	Upp1	uridine phosphorylase 1
ENSMUSG00000020413	1782.86	0.17582	0.0497429	1.20225e-05	0.000153702	Hus1	HUS1 checkpoint clamp component
ENSMUSG00000020424	81.1233	0.218881	0.227899	0.0088573	0.0455438	Castor1	cytosolic arginine sensor for mTORC1 subunit 1
ENSMUSG00000020427	161.743	2.16545	0.160034	5.31801e-44	7.66936e-42	Igfbp3	insulin-like growth factor binding protein 3
ENSMUSG00000020430	4967.8	0.092151	0.0301937	0.000900496	0.00695125	Pes1	pescadillo ribosomal biogenesis factor 1
ENSMUSG00000020463	8875.83	0.128885	0.0285607	9.82012e-07	1.57356e-05	Ppp4r3b	protein phosphatase 4 regulatory subunit 3B
ENSMUSG00000020473	15333.6	0.0910308	0.0231713	3.66071e-05	0.000419676	Aebp1	AE binding protein 1
ENSMUSG00000020474	936.243	0.111405	0.0597473	0.0114775	0.0561716	Polm	polymerase (DNA directed), mu
ENSMUSG00000020484	1552.13	0.162745	0.0548768	0.000135991	0.00135298	Xbp1	X-box binding protein 1
ENSMUSG00000020495	1779.7	0.180608	0.0474261	3.48861e-06	5.00305e-05	Smg8	SMG8 nonsense mediated mRNA decay factor
ENSMUSG00000020520	1475.46	-0.190041	0.0538638	8.2777e-06	0.000109831	Galnt10	polypeptide N-acetylgalactosaminyltransferase 10
ENSMUSG00000020522	2699.75	0.0862845	0.0375624	0.00897314	0.0460321	Mfap3	microfibrillar-associated protein 3
ENSMUSG00000020530	4709.62	0.099289	0.0333339	0.000954961	0.00729505	Ggnbp2	gametogenetin binding protein 2
ENSMUSG00000020532	11342	-0.0887609	0.0273943	0.000518281	0.0043277	Acaca	acetyl-Coenzyme A carboxylase alpha
ENSMUSG00000020534	3223.24	0.0804212	0.0328194	0.00689398	0.03753	Shmt1	serine hydroxymethyltransferase 1 (soluble)
ENSMUSG00000020538	2564.12	-0.171719	0.0459228	6.09915e-06	8.33623e-05	Srebf1	sterol regulatory element binding transcription factor 1
ENSMUSG00000020546	1697.11	-0.0887889	0.0475525	0.0219253	0.09305	Stxbp4	syntaxin binding protein 4
ENSMUSG00000020561	2167.12	0.0909801	0.0380866	0.00635729	0.035161	Polr1f	RNA polymerase I subunit F
ENSMUSG00000020564	1104.8	-0.269354	0.0661109	3.17074e-07	5.49e-06	Atxn7l1	ataxin 7-like 1
ENSMUSG00000020570	4175.26	0.0889746	0.033334	0.00312003	0.0197803	Sypl	synaptophysin-like protein
ENSMUSG00000020571	6954.46	0.0634546	0.0271295	0.0125607	0.0603624	Pdia6	protein disulfide isomerase associated 6
ENSMUSG00000020572	4605.55	0.148392	0.0344089	1.21665e-06	1.92357e-05	Nampt	nicotinamide phosphoribosyltransferase
ENSMUSG00000020592	4495.02	0.252702	0.0351396	3.51187e-15	1.48878e-13	Sdc1	syndecan 1
ENSMUSG00000020593	1115.45	-0.394807	0.0677689	2.00293e-10	5.49951e-09	Lpin1	lipin 1
ENSMUSG00000020594	15514.5	0.0577809	0.0201036	0.00291319	0.0186684	Pum2	pumilio RNA-binding family member 2
ENSMUSG00000020608	8728.59	0.05425	0.0249568	0.0217376	0.0924057	Smc6	structural maintenance of chromosomes 6
ENSMUSG00000020614	56.3649	-0.315993	0.267084	0.00283545	0.018246	Fam20a	FAM20A, golgi associated secretory pathway pseudokinase
ENSMUSG00000020621	302.515	0.179349	0.128588	0.00635123	0.0351401	Rdh14	retinol dehydrogenase 14 (all-trans and 9-cis)
ENSMUSG00000020634	2014.06	0.246573	0.0561022	7.58244e-08	1.44094e-06	Ubxn2a	UBX domain protein 2A
ENSMUSG00000020642	172.416	0.960447	0.170226	7.58824e-11	2.18868e-09	Rnf144a	ring finger protein 144A
ENSMUSG00000020644	1310.13	-0.530725	0.0596679	5.9666e-20	3.43547e-18	Id2	inhibitor of DNA binding 2
ENSMUSG00000020647	1801.17	-0.10455	0.050745	0.00947153	0.0479197	Ncoa1	nuclear receptor coactivator 1
ENSMUSG00000020649	15215.4	0.115532	0.0258233	1.80223e-06	2.75895e-05	Rrm2	ribonucleotide reductase M2
ENSMUSG00000020669	158.822	0.18625	0.160982	0.00939325	0.0476017	Sh3yl1	Sh3 domain YSC-like 1
ENSMUSG00000020674	7582.74	0.07746	0.0255139	0.00128664	0.0094051	Pxdn	peroxidasin
ENSMUSG00000020689	759.023	0.134572	0.0668414	0.00427525	0.0254029	Itgb3	integrin beta 3
ENSMUSG00000020695	3086.57	-0.119611	0.0426078	0.000891254	0.0068937	Mrc2	mannose receptor, C type 2
ENSMUSG00000020696	640.433	0.12165	0.0709756	0.0112542	0.0551994	Rffl	ring finger and FYVE like domain containing protein
ENSMUSG00000020706	4389.04	0.0859397	0.0316531	0.00292686	0.0187327	Ftsj3	FtsJ RNA methyltransferase homolog 3 (E. coli)
ENSMUSG00000020708	4624.65	0.0827675	0.0333856	0.00607356	0.033871	Psmc5	protease (prosome, macropain) 26S subunit, ATPase 5
ENSMUSG00000020720	6407.7	0.0818689	0.0320147	0.00500371	0.0288644	Psmd12	proteasome (prosome, macropain) 26S subunit, non-ATPase, 12
ENSMUSG00000020741	7214.37	0.0943984	0.026345	0.000132617	0.00132283	Cluh	clustered mitochondria (cluA/CLU1) homolog
ENSMUSG00000020775	2003.28	0.138659	0.0431674	0.000131906	0.00131743	Mrpl38	mitochondrial ribosomal protein L38
ENSMUSG00000020785	205.082	-0.185614	0.141187	0.00692656	0.0376616	Camkk1	calcium/calmodulin-dependent protein kinase kinase 1, alpha
ENSMUSG00000020801	516.374	0.11381	0.0809013	0.023023	0.0965664	Med31	mediator complex subunit 31
ENSMUSG00000020806	970.758	0.441471	0.0595806	1.06083e-14	4.36525e-13	Rhbdf2	rhomboid 5 homolog 2
ENSMUSG00000020821	2952.08	-0.15751	0.0461976	3.46311e-05	0.000400294	Kif1c	kinesin family member 1C
ENSMUSG00000020823	4391.97	-0.0886755	0.0295416	0.00114608	0.00851885	Sec14l1	SEC14-like lipid binding 1
ENSMUSG00000020826	262.839	8.82112	0.596709	2.97132e-51	5.09449e-49	Nos2	nitric oxide synthase 2, inducible
ENSMUSG00000020827	2930.04	-0.123527	0.0388845	0.000246294	0.00226089	Mink1	misshapen-like kinase 1 (zebrafish)
ENSMUSG00000020828	885.151	-0.111545	0.0669	0.016319	0.0741008	Pld2	phospholipase D2
ENSMUSG00000020836	88.2498	-0.421615	0.235952	0.000529942	0.00439889	Coro6	coronin 6
ENSMUSG00000020841	12652.8	0.279177	0.0282224	3.26225e-25	2.34138e-23	Cpd	carboxypeptidase D
ENSMUSG00000020849	28991.4	0.0947098	0.0245358	4.46267e-05	0.00050302	Ywhae	tyrosine 3-monooxygenase/tryptophan 5-monooxygenase activation protein, epsilon polypeptide
ENSMUSG00000020863	7114.37	0.0610753	0.0256528	0.0116513	0.05686	Luc7l3	LUC7-like 3 (S. cerevisiae)
ENSMUSG00000020869	13991.3	0.127166	0.0223103	2.03597e-09	4.91659e-08	Lrrc59	leucine rich repeat containing 59
ENSMUSG00000020901	451.593	0.478514	0.0915207	8.57674e-09	1.90428e-07	Pik3r5	phosphoinositide-3-kinase regulatory subunit 5
ENSMUSG00000020902	2946.42	0.389762	0.0376279	2.68936e-26	2.06465e-24	Ntn1	netrin 1
ENSMUSG00000020905	59.4846	0.307187	0.262153	0.00307742	0.019536	Usp43	ubiquitin specific peptidase 43
ENSMUSG00000020911	22.1079	-0.220894	0.334606	0.00883598	0.0454494	Krt19	keratin 19
ENSMUSG00000020914	37413.6	0.0924664	0.0151947	5.07654e-10	1.31879e-08	Top2a	topoisomerase (DNA) II alpha
ENSMUSG00000020917	13431	-0.0553785	0.0218722	0.00831014	0.0433369	Acly	ATP citrate lyase
ENSMUSG00000020922	10287.9	0.0727617	0.0248212	0.00195517	0.0132967	Lsm12	LSM12 homolog
ENSMUSG00000020936	6142.51	0.0967397	0.0270802	0.000130713	0.00130722	Nmt1	N-myristoyltransferase 1
ENSMUSG00000020937	635.585	-0.16588	0.0763616	0.0012811	0.00937789	Plcd3	phospholipase C, delta 3
ENSMUSG00000020941	658.538	-0.118142	0.0696555	0.0128366	0.0613256	Map3k14	mitogen-activated protein kinase kinase kinase 14
ENSMUSG00000020950	1074.24	-0.381157	0.0753403	9.38462e-09	2.06582e-07	Foxg1	forkhead box G1
ENSMUSG00000020962	4159.62	0.105811	0.0339298	0.000510748	0.00426711	Gtf2a1	general transcription factor II A, 1
ENSMUSG00000020994	6589.68	0.114443	0.0275181	7.62716e-06	0.000102166	Pnn	pinin
ENSMUSG00000021000	3640.42	0.0794481	0.0336714	0.00892581	0.0458688	Mia2	MIA SH3 domain ER export factor 2
ENSMUSG00000021003	1217.17	-0.125238	0.0574319	0.00387372	0.0234413	Galc	galactosylceramidase
ENSMUSG00000021013	834.007	-0.115047	0.0664614	0.0131922	0.0627135	Ttc8	tetratricopeptide repeat domain 8
ENSMUSG00000021018	1250.9	0.0973882	0.0488911	0.0134551	0.0635718	Polr2h	polymerase (RNA) II (DNA directed) polypeptide H
ENSMUSG00000021024	4875.69	0.226426	0.0383362	2.38395e-11	7.3721e-10	Psma6	proteasome subunit alpha 6
ENSMUSG00000021025	5558.7	0.89061	0.0480547	5.01646e-79	1.54818e-76	Nfkbia	nuclear factor of kappa light polypeptide gene enhancer in B cells inhibitor, alpha
ENSMUSG00000021037	4037.24	0.0874599	0.0378534	0.00844029	0.0438896	Ahsa1	AHA1, activator of heat shock protein ATPase 1
ENSMUSG00000021062	272.254	0.131115	0.117813	0.0234473	0.0980086	Rab15	RAB15, member RAS oncogene family
ENSMUSG00000021066	99.1642	0.150893	0.174034	0.0231536	0.0970086	Atl1	atlastin GTPase 1
ENSMUSG00000021067	5678.32	-0.105759	0.0309781	0.000185393	0.00177469	Sav1	salvador family WW domain containing 1
ENSMUSG00000021070	819.801	0.55795	0.0653666	1.2059e-18	6.43886e-17	Bdkrb2	bradykinin receptor, beta 2
ENSMUSG00000021108	23.6893	0.17303	0.299325	0.0153937	0.0708019	Prkch	protein kinase C, eta
ENSMUSG00000021109	15303	0.427899	0.0208405	1.44283e-94	6.0174e-92	Hif1a	hypoxia inducible factor 1, alpha subunit
ENSMUSG00000021111	16036	0.0830742	0.0204185	2.38843e-05	0.000288839	Papola	poly (A) polymerase alpha
ENSMUSG00000021116	8740.37	0.0929527	0.0256747	0.000119029	0.00120363	Eif2s1	eukaryotic translation initiation factor 2, subunit 1 alpha
ENSMUSG00000021125	64.7878	1.9321	0.26026	1.16978e-15	5.14269e-14	Arg2	arginase type II
ENSMUSG00000021127	2504.56	0.541664	0.0392873	3.30559e-44	4.85795e-42	Zfp36l1	zinc finger protein 36, C3H type-like 1
ENSMUSG00000021131	4253.21	0.117897	0.0391487	0.000503782	0.00421576	Erh	ERH mRNA splicing and mitosis factor
ENSMUSG00000021133	2679.76	0.255441	0.0474326	4.32111e-10	1.13015e-08	Susd6	sushi domain containing 6
ENSMUSG00000021143	2574.99	-0.242448	0.0505938	1.09219e-08	2.37374e-07	Pacs2	phosphofurin acidic cluster sorting protein 2
ENSMUSG00000021149	4368.41	0.118703	0.0393524	0.0004837	0.0040809	Gtpbp4	GTP binding protein 4
ENSMUSG00000021171	6832.74	-0.134184	0.0276241	1.53994e-07	2.79892e-06	Esyt2	extended synaptotagmin-like protein 2
ENSMUSG00000021175	1525.63	-0.106651	0.0452582	0.00449286	0.0264354	Cdca7l	cell division cycle associated 7 like
ENSMUSG00000021178	7705.68	0.0850612	0.0259931	0.000500966	0.00420122	Psmc1	protease (prosome, macropain) 26S subunit, ATPase 1
ENSMUSG00000021218	13961.5	0.0689843	0.0200212	0.000357622	0.00313016	Gdi2	guanosine diphosphate (GDP) dissociation inhibitor 2
ENSMUSG00000021222	541.047	-0.190114	0.0923213	0.00106452	0.00800909	Dcaf4	DDB1 and CUL4 associated factor 4
ENSMUSG00000021224	1815.56	-0.103687	0.047988	0.00778957	0.0413204	Numb	NUMB endocytic adaptor protein
ENSMUSG00000021240	664.889	-0.139274	0.0715069	0.00432724	0.0256723	Abcd4	ATP-binding cassette, sub-family D (ALD), member 4
ENSMUSG00000021243	1525.95	0.215885	0.0543429	7.42875e-07	1.20413e-05	Fcf1	FCF1 rRNA processing protein
ENSMUSG00000021253	476.885	-0.676655	0.093023	1.04745e-14	4.32173e-13	Tgfb3	transforming growth factor, beta 3
ENSMUSG00000021270	56775.6	0.206052	0.0248582	1.0113e-18	5.45641e-17	Hsp90aa1	heat shock protein 90, alpha (cytosolic), class A member 1
ENSMUSG00000021273	6607.55	-0.292889	0.0300798	1.96013e-24	1.3503e-22	Fdft1	farnesyl diphosphate farnesyl transferase 1
ENSMUSG00000021276	1311.98	0.0980245	0.0505623	0.0147321	0.0684112	Cinp	cyclin-dependent kinase 2 interacting protein
ENSMUSG00000021277	3376.29	0.0837414	0.0366095	0.00974956	0.049085	Traf3	TNF receptor-associated factor 3
ENSMUSG00000021281	3335.22	0.242549	0.0361328	1.07208e-13	4.00564e-12	Tnfaip2	tumor necrosis factor, alpha-induced protein 2
ENSMUSG00000021282	22336.8	0.129177	0.021612	3.62796e-10	9.58615e-09	Eif5	eukaryotic translation initiation factor 5
ENSMUSG00000021285	1191.55	-0.110284	0.0564052	0.00993162	0.0498228	Ppp1r13b	protein phosphatase 1, regulatory subunit 13B
ENSMUSG00000021287	251.546	0.134537	0.107395	0.0177614	0.07919	Xrcc3	X-ray repair complementing defective repair in Chinese hamster cells 3
ENSMUSG00000021288	3696.39	-0.198022	0.0371148	1.2421e-09	3.10144e-08	Klc1	kinesin light chain 1
ENSMUSG00000021302	1736.75	0.102044	0.0465543	0.00760718	0.040562	Ggps1	geranylgeranyl diphosphate synthase 1
ENSMUSG00000021326	3283.56	0.110614	0.0356468	0.000468329	0.00397076	Trim27	tripartite motif-containing 27
ENSMUSG00000021357	1789.63	-0.0950506	0.04682	0.0132552	0.0629212	Exoc2	exocyst complex component 2
ENSMUSG00000021359	1807.21	-0.124593	0.0461721	0.00104216	0.0078562	Tfap2a	transcription factor AP-2, alpha
ENSMUSG00000021360	662.699	0.874995	0.0871701	5.48393e-26	4.12793e-24	Gcnt2	glucosaminyl (N-acetyl) transferase 2, I-branching enzyme
ENSMUSG00000021366	2648.15	-0.0855113	0.0392853	0.012219	0.0591814	Hivep1	human immunodeficiency virus type I enhancer binding protein 1
ENSMUSG00000021371	1809.98	0.112529	0.0470215	0.00343955	0.0214015	Mcur1	mitochondrial calcium uniporter regulator 1
ENSMUSG00000021374	12634.5	0.110392	0.0261282	6.42652e-06	8.74736e-05	Nup153	nucleoporin 153
ENSMUSG00000021391	634.938	-0.109655	0.0697898	0.0201721	0.0873144	Cenpp	centromere protein P
ENSMUSG00000021392	3318.08	0.177059	0.0365045	3.23304e-08	6.49596e-07	Nol8	nucleolar protein 8
ENSMUSG00000021395	4370.42	0.0833368	0.0317171	0.00398348	0.0239552	Spin1	spindlin 1
ENSMUSG00000021400	2969.54	0.165998	0.0427044	4.03589e-06	5.72406e-05	Wrnip1	Werner helicase interacting protein 1
ENSMUSG00000021411	318.536	0.177366	0.107133	0.00365247	0.0224044	Pxdc1	PX domain containing 1
ENSMUSG00000021413	8407.96	0.0702016	0.0268797	0.00534943	0.0305278	Prpf4b	pre-mRNA processing factor 4B
ENSMUSG00000021417	1376.57	-0.126856	0.0501601	0.00154662	0.0109665	Eci2	enoyl-Coenzyme A delta isomerase 2
ENSMUSG00000021427	13423.7	0.106341	0.0231575	1.34025e-06	2.0975e-05	Ssr1	signal sequence receptor, alpha
ENSMUSG00000021451	544.754	-0.138361	0.0828071	0.00782789	0.0414575	Sema4d	sema domain, immunoglobulin domain (Ig), transmembrane domain (TM) and short cytoplasmic domain, (semaphorin) 4D
ENSMUSG00000021453	117.835	-0.227298	0.190039	0.00569198	0.0321196	Gadd45g	growth arrest and DNA-damage-inducible 45 gamma
ENSMUSG00000021457	144.378	-0.330975	0.183043	0.000738117	0.005859	Syk	spleen tyrosine kinase
ENSMUSG00000021464	1807.07	-0.240459	0.0654205	1.95278e-06	2.96589e-05	Ror2	receptor tyrosine kinase-like orphan receptor 2
ENSMUSG00000021477	6170.31	0.114295	0.0333027	0.000135967	0.00135298	Ctsl	cathepsin L
ENSMUSG00000021484	4695.01	0.0764764	0.0349185	0.0144694	0.0674148	Lman2	lectin, mannose-binding 2
ENSMUSG00000021506	1200.13	-0.518325	0.0587612	1.20727e-19	6.82397e-18	Pitx1	paired-like homeodomain transcription factor 1
ENSMUSG00000021518	2924.92	0.0726311	0.036033	0.0234494	0.0980086	Ptdss1	phosphatidylserine synthase 1
ENSMUSG00000021519	1723.27	0.124106	0.0496504	0.00182474	0.0125615	Mterf3	mitochondrial transcription termination factor 3
ENSMUSG00000021546	26962.4	0.115518	0.0196033	9.3448e-10	2.3591e-08	Hnrnpk	heterogeneous nuclear ribonucleoprotein K
ENSMUSG00000021549	4033.4	0.0700118	0.0329689	0.0192356	0.0843014	Rasa1	RAS p21 protein activator 1
ENSMUSG00000021578	2647.03	0.141122	0.0395171	3.36022e-05	0.000390155	Ccdc127	coiled-coil domain containing 127
ENSMUSG00000021591	577.255	0.919573	0.0886427	1.39838e-27	1.1357e-25	Glrx	glutaredoxin
ENSMUSG00000021595	10389	0.14908	0.0235631	1.91636e-11	5.9861e-10	Nsun2	NOL1/NOP2/Sun domain family member 2
ENSMUSG00000021596	41.997	-0.201976	0.25101	0.0119289	0.0580285	Mctp1	multiple C2 domains, transmembrane 1
ENSMUSG00000021610	3810.54	0.121854	0.0337283	5.52414e-05	0.000610409	Clptm1l	CLPTM1-like
ENSMUSG00000021614	36110.2	0.297336	0.0232516	2.14263e-39	2.65938e-37	Vcan	versican
ENSMUSG00000021615	524.589	0.11358	0.0723647	0.0180854	0.0802171	Xrcc4	X-ray repair complementing defective repair in Chinese hamster cells 4
ENSMUSG00000021645	2268.88	0.103507	0.0433943	0.00458144	0.0268673	Smn1	survival motor neuron 1
ENSMUSG00000021660	10940.9	0.156007	0.0264361	2.08533e-10	5.69534e-09	Btf3	basic transcription factor 3
ENSMUSG00000021662	234.082	-0.679998	0.141867	3.4295e-08	6.855e-07	Arhgef28	Rho guanine nucleotide exchange factor (GEF) 28
ENSMUSG00000021670	7955.42	-0.0725189	0.0253861	0.00248125	0.0162238	Hmgcr	3-hydroxy-3-methylglutaryl-Coenzyme A reductase
ENSMUSG00000021681	2324.78	0.089651	0.0422476	0.0125075	0.0602167	Aggf1	angiogenic factor with G patch and FHA domains 1
ENSMUSG00000021687	1846.91	-0.0934697	0.0455255	0.0131739	0.0626653	Scamp1	secretory carrier membrane protein 1
ENSMUSG00000021690	2659.57	0.117686	0.0362333	0.000233291	0.00215435	Jmy	junction-mediating and regulatory protein
ENSMUSG00000021693	6719.32	0.0731032	0.0255623	0.00243272	0.015947	Kif2a	kinesin family member 2A
ENSMUSG00000021699	2827.3	-0.445119	0.0365636	5.31188e-35	5.61422e-33	Pde4d	phosphodiesterase 4D, cAMP specific
ENSMUSG00000021701	4894.54	0.447976	0.0323833	2.08964e-44	3.1613e-42	Plk2	polo like kinase 2
ENSMUSG00000021704	1544.54	0.142598	0.0610854	0.00157493	0.0111327	Mtx3	metaxin 3
ENSMUSG00000021709	10101.9	-0.0765508	0.0237145	0.000686581	0.00548944	Erbin	Erbb2 interacting protein
ENSMUSG00000021713	3124.26	0.155811	0.039166	3.9554e-06	5.63061e-05	Ppwd1	peptidylprolyl isomerase domain and WD repeat containing 1
ENSMUSG00000021725	3788.61	0.190785	0.0329239	1.07409e-10	3.04673e-09	Parp8	poly (ADP-ribose) polymerase family, member 8
ENSMUSG00000021733	9818.38	0.338356	0.030275	1.50525e-30	1.33491e-28	Slc4a7	solute carrier family 4, sodium bicarbonate cotransporter, member 7
ENSMUSG00000021756	18471.3	0.406707	0.0236538	3.12747e-67	7.42461e-65	Il6st	interleukin 6 signal transducer
ENSMUSG00000021759	1038.97	-0.224883	0.0632996	3.81739e-06	5.44922e-05	Plpp1	phospholipid phosphatase 1
ENSMUSG00000021760	634.851	-0.144221	0.08563	0.00661931	0.0363497	Gpx8	glutathione peroxidase 8 (putative)
ENSMUSG00000021763	17.2531	0.341208	0.46416	0.00293246	0.0187607	Cspg4b	chondroitin sulfate proteoglycan 4B
ENSMUSG00000021765	398.655	1.1182	0.0962762	1.71434e-33	1.69577e-31	Fst	follistatin
ENSMUSG00000021767	2034.53	-0.108566	0.0491568	0.00604568	0.0337521	Kat6b	K(lysine) acetyltransferase 6B
ENSMUSG00000021770	4726.34	0.120306	0.0383429	0.000310884	0.00277297	Samd8	sterile alpha motif domain containing 8
ENSMUSG00000021775	2706.37	0.0791308	0.0359738	0.0133743	0.0633258	Nr1d2	nuclear receptor subfamily 1, group D, member 2
ENSMUSG00000021782	3879.48	-0.171316	0.0341559	1.69416e-08	3.58603e-07	Dlg5	discs large MAGUK scaffold protein 5
ENSMUSG00000021798	23.9047	-0.174604	0.308139	0.0147052	0.0683142	Ldb3	LIM domain binding 3
ENSMUSG00000021807	3372.82	0.0822654	0.0352572	0.0089835	0.0460546	Rtraf	RNA transcription, translation and transport factor
ENSMUSG00000021822	3567.52	0.611659	0.0347607	1.6737e-70	4.37743e-68	Plau	plasminogen activator, urokinase
ENSMUSG00000021823	14136.4	-0.222057	0.0250707	5.08294e-21	3.13739e-19	Vcl	vinculin
ENSMUSG00000021831	4376.11	0.294822	0.037353	2.65302e-17	1.27535e-15	Ero1a	endoplasmic reticulum oxidoreductase 1 alpha
ENSMUSG00000021832	9794.06	0.0949362	0.0265024	0.000131458	0.00131381	Psmc6	proteasome (prosome, macropain) 26S subunit, ATPase, 6
ENSMUSG00000021840	9259.21	0.0716026	0.0248661	0.00234672	0.0154687	Mapk1ip1l	mitogen-activated protein kinase 1 interacting protein 1-like
ENSMUSG00000021843	7456.19	0.0905232	0.0274436	0.000407202	0.00351232	Ktn1	kinectin 1
ENSMUSG00000021846	514.587	0.300236	0.0905217	7.26797e-06	9.79494e-05	Peli2	pellino 2
ENSMUSG00000021866	594.054	-0.125319	0.0789051	0.0127114	0.0608784	Anxa11	annexin A11
ENSMUSG00000021870	6488.55	-0.0662215	0.025696	0.00629418	0.0348721	Slmap	sarcolemma associated protein
ENSMUSG00000021877	11958.7	0.15069	0.024797	8.7704e-11	2.51087e-09	Arf4	ADP-ribosylation factor 4
ENSMUSG00000021890	6685.05	0.223973	0.0300873	6.21363e-16	2.7792e-14	Eaf1	ELL associated factor 1
ENSMUSG00000021895	1262.33	0.0977424	0.0480338	0.012172	0.0589907	Arhgef3	Rho guanine nucleotide exchange factor (GEF) 3
ENSMUSG00000021902	629.168	0.151047	0.0755987	0.00283396	0.018244	Phf7	PHD finger protein 7
ENSMUSG00000021910	18306.6	-0.06415	0.0223458	0.00270496	0.0175085	Nisch	nischarin
ENSMUSG00000021911	3784.52	0.0813239	0.0317011	0.00494867	0.028611	Parg	poly (ADP-ribose) glycohydrolase
ENSMUSG00000021929	12541.9	0.12755	0.02422	2.30327e-08	4.73259e-07	Kpna3	karyopherin (importin) alpha 3
ENSMUSG00000021936	3471.72	0.106015	0.0341047	0.000524813	0.00436806	Mapk8	mitogen-activated protein kinase 8
ENSMUSG00000021939	14025.8	-0.0641975	0.0253607	0.00738359	0.0396714	Ctsb	cathepsin B
ENSMUSG00000021948	2767.02	-0.0864769	0.0389383	0.0107526	0.0531829	Prkcd	protein kinase C, delta
ENSMUSG00000021950	442.101	-0.296221	0.121565	0.000142161	0.00140801	Anxa8	annexin A8
ENSMUSG00000021951	606.172	-0.120843	0.0753991	0.0139888	0.0655146	Eef1akmt1	EEF1A alpha lysine methyltransferase 1
ENSMUSG00000021969	4919.05	0.0794146	0.0312835	0.00554239	0.0313852	Zdhhc20	zinc finger, DHHC domain containing 20
ENSMUSG00000021978	3727.87	0.113186	0.032745	0.000128628	0.00128887	Extl3	exostosin-like glycosyltransferase 3
ENSMUSG00000021996	12293.1	0.111057	0.0289567	3.23423e-05	0.000377515	Esd	esterase D/formylglutathione hydrolase
ENSMUSG00000022003	3218.53	-0.186726	0.0391223	3.46846e-08	6.90604e-07	Slc25a30	solute carrier family 25, member 30
ENSMUSG00000022009	2531.31	0.113029	0.0401537	0.00106817	0.00803261	Nufip1	nuclear fragile X mental retardation protein interacting protein 1
ENSMUSG00000022015	1038.75	0.681832	0.060416	4.61473e-31	4.14011e-29	Tnfsf11	tumor necrosis factor (ligand) superfamily, member 11
ENSMUSG00000022016	14628.7	0.154834	0.0249043	3.07525e-11	9.37831e-10	Akap11	A kinase (PRKA) anchor protein 11
ENSMUSG00000022025	262.64	-0.140589	0.114491	0.0164011	0.0743713	Cnmd	chondromodulin
ENSMUSG00000022037	27.0991	-0.349594	0.411586	0.00281218	0.0181114	Clu	clusterin
ENSMUSG00000022048	8821.49	-0.086887	0.0283031	0.000955672	0.00729687	Dpysl2	dihydropyrimidinase-like 2
ENSMUSG00000022051	3765.52	0.198022	0.0390525	5.2866e-09	1.21395e-07	Bnip3l	BCL2/adenovirus E1B interacting protein 3-like
ENSMUSG00000022052	7913.54	0.131307	0.0280127	3.93757e-07	6.72875e-06	Ppp2r2a	protein phosphatase 2, regulatory subunit B, alpha
ENSMUSG00000022074	5356.95	-0.17687	0.0357011	1.90942e-08	4.00875e-07	Tnfrsf10b	tumor necrosis factor receptor superfamily, member 10b
ENSMUSG00000022075	2223.99	-0.145596	0.0399387	2.16505e-05	0.000264102	Rhobtb2	Rho-related BTB domain containing 2
ENSMUSG00000022089	1133.75	-0.201904	0.0660858	3.72872e-05	0.000425262	Bin3	bridging integrator 3
ENSMUSG00000022090	303.602	-0.231355	0.143822	0.00215796	0.0144592	Pdlim2	PDZ and LIM domain 2
ENSMUSG00000022091	860.584	-0.366279	0.0783741	4.79012e-08	9.36836e-07	Sorbs3	sorbin and SH3 domain containing 3
ENSMUSG00000022094	6512.06	0.620271	0.0302905	2.01328e-94	7.96588e-92	Slc39a14	solute carrier family 39 (zinc transporter), member 14
ENSMUSG00000022096	970.746	0.248638	0.0704885	3.38464e-06	4.88116e-05	Hr	lysine demethylase and nuclear receptor corepressor
ENSMUSG00000022103	630.806	0.434647	0.0847508	1.11507e-08	2.41667e-07	Gfra2	glial cell line derived neurotrophic factor family receptor alpha 2
ENSMUSG00000022139	3117.7	-0.164225	0.0361318	2.30485e-07	4.09748e-06	Mbnl2	muscleblind like splicing factor 2
ENSMUSG00000022144	1204.11	0.82826	0.0630213	1.29471e-41	1.75251e-39	Gdnf	glial cell line derived neurotrophic factor
ENSMUSG00000022146	4032.44	0.681765	0.0352597	8.14671e-85	2.67472e-82	Osmr	oncostatin M receptor
ENSMUSG00000022150	3578.6	0.10291	0.0360607	0.00127418	0.00933611	Dab2	disabled 2, mitogen-responsive phosphoprotein
ENSMUSG00000022160	1328.54	0.122349	0.0539401	0.00344782	0.0214184	Mettl3	methyltransferase like 3
ENSMUSG00000022175	2898.97	-0.109823	0.0416659	0.00196506	0.0133522	Lrp10	low-density lipoprotein receptor-related protein 10
ENSMUSG00000022178	2598.3	-0.16845	0.0410101	1.45482e-06	2.25849e-05	Ajuba	ajuba LIM protein
ENSMUSG00000022180	166.067	0.333755	0.228361	0.00157325	0.0111259	Slc7a8	solute carrier family 7 (cationic amino acid transporter, y+ system), member 8
ENSMUSG00000022185	12627.1	0.0592236	0.0232711	0.00762596	0.0406481	Acin1	apoptotic chromatin condensation inducer 1
ENSMUSG00000022200	9519.15	0.0836864	0.0246207	0.000328868	0.00291155	Golph3	golgi phosphoprotein 3
ENSMUSG00000022201	11878.4	0.0686307	0.0250247	0.003743	0.0228293	Zfr	zinc finger RNA binding protein
ENSMUSG00000022205	3465.33	0.106268	0.041873	0.00284818	0.0183126	Sub1	SUB1 homolog, transcriptional regulator
ENSMUSG00000022206	106.533	0.150307	0.158478	0.0212595	0.0907232	Npr3	natriuretic peptide receptor 3
ENSMUSG00000022231	836.453	-0.559602	0.0764911	2.00229e-14	8.02529e-13	Sema5a	sema domain, seven thrombospondin repeats (type 1 and type 1-like), transmembrane domain (TM) and short cytoplasmic domain, (semaphorin) 5A
ENSMUSG00000022234	17513.2	0.0793487	0.0223416	0.000203405	0.0019162	Cct5	chaperonin containing Tcp1, subunit 5 (epsilon)
ENSMUSG00000022237	67.7028	0.362034	0.276808	0.00172298	0.0119763	Ankrd33b	ankyrin repeat domain 33B
ENSMUSG00000022241	12977.8	0.16074	0.026034	3.1806e-11	9.66139e-10	Tars	threonyl-tRNA synthetase
ENSMUSG00000022246	5754.6	0.18469	0.0325949	2.82752e-10	7.60129e-09	Rai14	retinoic acid induced 14
ENSMUSG00000022247	4784.11	0.146835	0.0332285	7.95193e-07	1.28488e-05	Brix1	BRX1, biogenesis of ribosomes
ENSMUSG00000022255	14176.3	0.0733991	0.0217037	0.000420881	0.00360212	Mtdh	metadherin
ENSMUSG00000022261	2918.95	-0.191208	0.0375702	5.82996e-09	1.3308e-07	Sdc2	syndecan 2
ENSMUSG00000022263	14609.7	-0.0589444	0.0259304	0.0158997	0.0726314	Trio	triple functional domain (PTPRF interacting)
ENSMUSG00000022265	4013.01	-0.431189	0.0334312	5.48344e-39	6.61055e-37	Ank	progressive ankylosis
ENSMUSG00000022272	19410.5	0.222492	0.0262522	1.46373e-19	8.24338e-18	Myo10	myosin X
ENSMUSG00000022283	114223	0.212772	0.0234009	7.09786e-22	4.50729e-20	Pabpc1	poly(A) binding protein, cytoplasmic 1
ENSMUSG00000022297	923.852	-0.401346	0.0837636	4.03729e-08	7.9565e-07	Fzd6	frizzled class receptor 6
ENSMUSG00000022299	2364.68	0.161089	0.0423147	6.6382e-06	9.01709e-05	Slc25a32	solute carrier family 25, member 32
ENSMUSG00000022305	2853.29	0.159229	0.0408995	4.98333e-06	6.92773e-05	Lrp12	low density lipoprotein-related protein 12
ENSMUSG00000022306	2063.8	0.652928	0.0450684	5.99534e-49	9.94776e-47	Zfpm2	zinc finger protein, multitype 2
ENSMUSG00000022307	4635.38	-0.265765	0.0307361	3.12399e-20	1.84698e-18	Oxr1	oxidation resistance 1
ENSMUSG00000022309	1164.6	0.23304	0.0644594	2.68438e-06	3.9715e-05	Angpt1	angiopoietin 1
ENSMUSG00000022312	9797.19	0.112463	0.0330278	0.000158114	0.00154813	Eif3h	eukaryotic translation initiation factor 3, subunit H
ENSMUSG00000022314	30464.3	0.0503118	0.0165994	0.00191385	0.0130907	Rad21	RAD21 cohesin complex component
ENSMUSG00000022329	3703.68	0.113651	0.0412705	0.00125356	0.00921567	Stk3	serine/threonine kinase 3
ENSMUSG00000022335	1565.23	0.0995601	0.0503395	0.0130215	0.0620359	Zfat	zinc finger and AT hook domain containing
ENSMUSG00000022336	14643.6	0.140385	0.0236705	3.21161e-10	8.54454e-09	Eif3e	eukaryotic translation initiation factor 3, subunit E
ENSMUSG00000022346	6422.56	0.257793	0.040461	1.06737e-12	3.75185e-11	Myc	myelocytomatosis oncogene
ENSMUSG00000022350	7129.17	-0.0695796	0.025893	0.00434283	0.0257351	Washc5	WASH complex subunit 5
ENSMUSG00000022351	7349.01	-0.157107	0.0253187	3.02743e-11	9.25074e-10	Sqle	squalene epoxidase
ENSMUSG00000022359	580.838	0.754271	0.081329	2.49844e-22	1.63362e-20	Wdyhv1	WDYHV motif containing 1
ENSMUSG00000022360	21986.8	0.0981007	0.0189345	8.40226e-08	1.58697e-06	Atad2	ATPase family, AAA domain containing 2
ENSMUSG00000022361	2160.28	-0.39984	0.0503647	1.27181e-16	5.87582e-15	Zhx1	zinc fingers and homeoboxes 1
ENSMUSG00000022364	3634.3	-0.110592	0.0379524	0.000852407	0.00663648	Tbc1d31	TBC1 domain family, member 31
ENSMUSG00000022367	1924.28	0.684051	0.0533511	3.62787e-39	4.44299e-37	Has2	hyaluronan synthase 2
ENSMUSG00000022370	3900.59	0.136559	0.0333034	4.73521e-06	6.62921e-05	Mrpl13	mitochondrial ribosomal protein L13
ENSMUSG00000022377	6046.2	-0.319883	0.032467	1.14632e-24	7.96793e-23	Asap1	ArfGAP with SH3 domain, ankyrin repeat and PH domain1
ENSMUSG00000022378	6930.77	0.11285	0.0252514	1.99425e-06	3.01403e-05	Cyrib	CYFIP related Rac1 interactor B
ENSMUSG00000022382	37.2848	-0.286883	0.352377	0.0047377	0.0276503	Wnt7b	wingless-type MMTV integration site family, member 7B
ENSMUSG00000022389	1820.94	-0.100171	0.043956	0.0065404	0.0359547	Tef	thyrotroph embryonic factor
ENSMUSG00000022400	3691.78	0.0803755	0.0322804	0.00620636	0.0345012	Rbx1	ring-box 1
ENSMUSG00000022404	1808.79	-0.100841	0.0453183	0.00728907	0.0392867	Slc25a17	solute carrier family 25 (mitochondrial carrier, peroxisomal membrane protein), member 17
ENSMUSG00000022416	20.3013	0.567638	0.565854	0.000771014	0.00607728	Cacna1i	calcium channel, voltage-dependent, alpha 1I subunit
ENSMUSG00000022419	1027.5	-0.358814	0.073081	1.4694e-08	3.13613e-07	Deptor	DEP domain containing MTOR-interacting protein
ENSMUSG00000022421	1646.65	-0.111513	0.0486097	0.00452439	0.0265662	Nptxr	neuronal pentraxin receptor
ENSMUSG00000022425	1486.49	0.696016	0.0533622	1.78131e-40	2.29062e-38	Enpp2	ectonucleotide pyrophosphatase/phosphodiesterase 2
ENSMUSG00000022433	5610.3	0.11309	0.0304932	5.01729e-05	0.000560215	Csnk1e	casein kinase 1, epsilon
ENSMUSG00000022436	398.9	-0.152636	0.0995225	0.00744781	0.0399332	Sh3bp1	SH3-domain binding protein 1
ENSMUSG00000022443	41331.2	-0.0840794	0.020953	2.96843e-05	0.000349396	Myh9	myosin, heavy polypeptide 9, non-muscle
ENSMUSG00000022450	1632.61	0.0911225	0.0464699	0.0170572	0.07676	Ndufa6	NADH:ubiquinone oxidoreductase subunit A6
ENSMUSG00000022462	39376.2	0.076996	0.0172845	4.76233e-06	6.65648e-05	Slc38a2	solute carrier family 38, member 2
ENSMUSG00000022463	12359.9	-0.0548104	0.0250796	0.0209652	0.0897633	Srebf2	sterol regulatory element binding factor 2
ENSMUSG00000022469	306.34	-0.12953	0.10813	0.0214119	0.0913232	Rapgef3	Rap guanine nucleotide exchange factor (GEF) 3
ENSMUSG00000022475	1633.43	-0.216141	0.0536458	5.76442e-07	9.51345e-06	Hdac7	histone deacetylase 7
ENSMUSG00000022500	3086.82	0.169798	0.0350545	4.33555e-08	8.51169e-07	Litaf	LPS-induced TN factor
ENSMUSG00000022505	1074.47	-0.287431	0.0678745	1.6354e-07	2.96195e-06	Emp2	epithelial membrane protein 2
ENSMUSG00000022510	17.9639	0.29179	0.428465	0.00426565	0.0253654	Trp63	transformation related protein 63
ENSMUSG00000022514	2643.27	0.194544	0.0449208	2.35218e-07	4.17682e-06	Il1rap	interleukin 1 receptor accessory protein
ENSMUSG00000022517	2450.06	-0.103778	0.0531096	0.0120844	0.058603	Mgrn1	mahogunin, ring finger 1
ENSMUSG00000022529	1701.62	0.0883278	0.0482456	0.0238192	0.0990978	Zfp263	zinc finger protein 263
ENSMUSG00000022533	23602.8	0.300776	0.0293958	1.60833e-26	1.25344e-24	Atp13a3	ATPase type 13A3
ENSMUSG00000022537	103.572	-0.163874	0.165523	0.0164999	0.0747097	Tmem44	transmembrane protein 44
ENSMUSG00000022538	3421.47	0.0914539	0.0324894	0.00192022	0.013122	Lsg1	large 60S subunit nuclear export GTPase 1
ENSMUSG00000022558	1670.67	-0.104517	0.0451893	0.00532163	0.0304367	Mroh1	maestro heat-like repeat family member 1
ENSMUSG00000022565	30009.6	-0.155435	0.0216997	4.7064e-14	1.82933e-12	Plec	plectin
ENSMUSG00000022587	10479.8	-0.130233	0.0229075	1.99794e-09	4.84752e-08	Ly6e	lymphocyte antigen 6 complex, locus E
ENSMUSG00000022594	331.071	-0.322448	0.126739	9.8981e-05	0.00102784	Lynx1	Ly6/neurotoxin 1
ENSMUSG00000022601	3331.96	0.0945679	0.03673	0.00354867	0.021905	Zbtb11	zinc finger and BTB domain containing 11
ENSMUSG00000022602	423.288	-0.60479	0.111524	2.49492e-09	5.95962e-08	Arc	activity regulated cytoskeletal-associated protein
ENSMUSG00000022604	1166.4	0.171265	0.0623307	0.000214217	0.00200582	Cep97	centrosomal protein 97
ENSMUSG00000022620	745.945	-0.239198	0.0783767	2.25595e-05	0.000274322	Arsa	arylsulfatase A
ENSMUSG00000022636	5994.18	0.0686895	0.0276249	0.00778848	0.0413204	Alcam	activated leukocyte cell adhesion molecule
ENSMUSG00000022639	803.891	0.187356	0.0795086	0.000482957	0.00407686	Dubr	Dppa2 upstream binding RNA
ENSMUSG00000022641	7223.28	-0.19243	0.032034	2.77937e-11	8.52652e-10	Bbx	bobby sox HMG box containing
ENSMUSG00000022665	397.951	-0.377864	0.110579	6.94084e-06	9.38686e-05	Ccdc80	coiled-coil domain containing 80
ENSMUSG00000022673	17789.4	0.0780329	0.0210509	0.000114723	0.00116544	Mcm4	minichromosome maintenance complex component 4
ENSMUSG00000022682	6074	0.127152	0.0284673	1.28958e-06	2.02437e-05	Rrn3	RRN3 RNA polymerase I transcription factor homolog (yeast)
ENSMUSG00000022698	18066.7	0.132613	0.0251006	1.76428e-08	3.72429e-07	Naa50	N(alpha)-acetyltransferase 50, NatE catalytic subunit
ENSMUSG00000022704	3190.63	0.106651	0.0372591	0.00111807	0.0083428	Qtrt2	queuine tRNA-ribosyltransferase accessory subunit 2
ENSMUSG00000022708	6812.59	-0.189427	0.0331078	1.73877e-10	4.7827e-09	Zbtb20	zinc finger and BTB domain containing 20
ENSMUSG00000022750	1333.14	-0.163315	0.0563715	0.000166934	0.00161806	Klhl22	kelch-like 22
ENSMUSG00000022752	14478.7	0.126519	0.0243083	3.32016e-08	6.65368e-07	Tomm70a	translocase of outer mitochondrial membrane 70A
ENSMUSG00000022754	654.584	0.323779	0.0985331	8.70138e-06	0.000114958	Tmem45a	transmembrane protein 45a
ENSMUSG00000022770	9419.86	0.328741	0.0249514	2.94942e-41	3.95761e-39	Dlg1	discs large MAGUK scaffold protein 1
ENSMUSG00000022781	10485.7	0.101318	0.0220835	1.55296e-06	2.40117e-05	Pak2	p21 (RAC1) activated kinase 2
ENSMUSG00000022788	176.557	-0.387753	0.214238	0.000584581	0.00478654	Fgd4	FYVE, RhoGEF and PH domain containing 4
ENSMUSG00000022791	4288.74	-0.337491	0.0338658	5.56955e-25	3.94237e-23	Tnk2	tyrosine kinase, non-receptor, 2
ENSMUSG00000022792	1767.21	0.111291	0.0463656	0.00350721	0.0217111	Yars2	tyrosyl-tRNA synthetase 2 (mitochondrial)
ENSMUSG00000022797	24221.5	0.332659	0.0205315	1.37765e-60	2.83448e-58	Tfrc	transferrin receptor
ENSMUSG00000022800	8403.94	0.12822	0.0271968	3.83719e-07	6.56448e-06	Fyttd1	forty-two-three domain containing 1
ENSMUSG00000022814	5478.29	0.0949573	0.0309415	0.000797229	0.0062574	Umps	uridine monophosphate synthetase
ENSMUSG00000022816	8462.42	0.433823	0.0288701	6.18164e-52	1.08396e-49	Fstl1	follistatin-like 1
ENSMUSG00000022817	2579.38	0.175307	0.0420544	8.81529e-07	1.41844e-05	Itgb5	integrin beta 5
ENSMUSG00000022822	4740	-0.117383	0.0309624	3.193e-05	0.000372984	Abcc5	ATP-binding cassette, sub-family C (CFTR/MRP), member 5
ENSMUSG00000022863	990.176	0.235917	0.0965207	0.000186485	0.00178403	Btg3	BTG anti-proliferation factor 3
ENSMUSG00000022864	1446.13	0.423463	0.0582481	2.56222e-14	1.01379e-12	D16Ertd472e	DNA segment, Chr 16, ERATO Doi 472, expressed
ENSMUSG00000022883	3954.42	0.104724	0.0327562	0.00040532	0.00349999	Robo1	roundabout guidance receptor 1
ENSMUSG00000022884	12732.1	0.0574117	0.0266148	0.0217173	0.0923451	Eif4a2	eukaryotic translation initiation factor 4A2
ENSMUSG00000022894	722.478	0.405803	0.0788934	8.11966e-09	1.8054e-07	Adamts5	a disintegrin-like and metallopeptidase (reprolysin type) with thrombospondin type 1 motif, 5 (aggrecanase-2)
ENSMUSG00000022895	3933.25	0.393226	0.0361653	1.17686e-28	9.86962e-27	Ets2	E26 avian leukemia oncogene 2, 3' domain
ENSMUSG00000022899	486.181	0.116778	0.0878698	0.0238079	0.0990777	Slc15a2	solute carrier family 15 (H+/peptide transporter), member 2
ENSMUSG00000022905	7458.52	0.164272	0.0333755	3.58092e-08	7.10247e-07	Kpna1	karyopherin (importin) alpha 1
ENSMUSG00000022914	9640.43	0.0638215	0.0243568	0.00576833	0.0324503	Brwd1	bromodomain and WD repeat domain containing 1
ENSMUSG00000022946	961.935	-0.34602	0.0751412	5.2089e-08	1.00978e-06	Dop1b	DOP1 leucine zipper like protein B
ENSMUSG00000022951	1156.06	0.169241	0.0607188	0.000199818	0.00188934	Rcan1	regulator of calcineurin 1
ENSMUSG00000022952	2176.46	0.279787	0.0501323	1.59327e-10	4.41395e-09	Runx1	runt related transcription factor 1
ENSMUSG00000022957	3986.4	-0.0761128	0.0313714	0.00801966	0.0421496	Itsn1	intersectin 1 (SH3 domain protein 1A)
ENSMUSG00000022961	37286	0.0370803	0.0162096	0.0193399	0.0845483	Son	Son DNA binding protein
ENSMUSG00000022962	6509.68	0.0618334	0.024932	0.00881252	0.0453741	Gart	phosphoribosylglycinamide formyltransferase
ENSMUSG00000022964	1685.14	0.145803	0.054768	0.00058481	0.00478654	Tmem50b	transmembrane protein 50B
ENSMUSG00000022965	3053.9	0.450429	0.0385443	1.86781e-32	1.77915e-30	Ifngr2	interferon gamma receptor 2
ENSMUSG00000022967	5605.05	0.266833	0.0305357	1.41053e-20	8.50229e-19	Ifnar1	interferon (alpha and beta) receptor 1
ENSMUSG00000022969	1194.73	0.433788	0.0643329	1.07211e-12	3.75994e-11	Il10rb	interleukin 10 receptor, beta
ENSMUSG00000022971	1065.13	0.877307	0.0710014	2.26524e-37	2.55145e-35	Ifnar2	interferon (alpha and beta) receptor 2
ENSMUSG00000022974	5049.35	0.122552	0.0349488	8.01699e-05	0.000853763	Paxbp1	PAX3 and PAX7 binding protein 1
ENSMUSG00000022992	4158.93	0.0835342	0.0309208	0.00320649	0.0202535	Kansl2	KAT8 regulatory NSL complex subunit 2
ENSMUSG00000022994	2895.81	-0.0920972	0.0374212	0.00512509	0.0294435	Adcy6	adenylate cyclase 6
ENSMUSG00000022995	3234.08	0.297888	0.0387632	1.43959e-16	6.63116e-15	Enah	ENAH actin regulator
ENSMUSG00000022996	73.9343	-0.93214	0.244622	5.73598e-07	9.47666e-06	Wnt10b	wingless-type MMTV integration site family, member 10B
ENSMUSG00000023008	3022.87	-0.153851	0.0360427	1.21042e-06	1.9157e-05	Fmnl3	formin-like 3
ENSMUSG00000023015	10354.6	-0.143274	0.0222916	1.25112e-11	3.98885e-10	Racgap1	Rac GTPase-activating protein 1
ENSMUSG00000023021	5693.25	-0.0823143	0.0257335	0.000682227	0.00546596	Cers5	ceramide synthase 5
ENSMUSG00000023022	3892.23	-0.199251	0.0389465	4.00766e-09	9.31359e-08	Lima1	LIM domain and actin binding 1
ENSMUSG00000023025	17129.7	0.123683	0.0286315	2.81926e-06	4.14324e-05	Larp4	La ribonucleoprotein domain family, member 4
ENSMUSG00000023027	5958.38	0.085962	0.0295976	0.00165339	0.0115991	Atf1	activating transcription factor 1
ENSMUSG00000023030	4427.25	1.02893	0.0328609	1.25207e-217	1.61005e-214	Slc11a2	solute carrier family 11 (proton-coupled divalent metal ion transporters), member 2
ENSMUSG00000023048	2079.91	0.220171	0.0528677	2.92909e-07	5.12458e-06	Prr13	proline rich 13
ENSMUSG00000023050	1788.91	-0.114067	0.0474991	0.00321379	0.0202782	Map3k12	mitogen-activated protein kinase kinase kinase 12
ENSMUSG00000023067	930.043	0.252475	0.0915974	5.845e-05	0.000642409	Cdkn1a	cyclin-dependent kinase inhibitor 1A (P21)
ENSMUSG00000023068	4271.47	0.453457	0.037616	2.31995e-34	2.38661e-32	Nus1	NUS1 dehydrodolichyl diphosphate synthase subunit
ENSMUSG00000023072	1288.12	-0.21833	0.0725917	3.35658e-05	0.000390026	Cep89	centrosomal protein 89
ENSMUSG00000023087	1863.38	0.23924	0.057379	2.28371e-07	4.06458e-06	Noct	nocturnin
ENSMUSG00000023088	10244.6	0.450792	0.0219606	1.74023e-94	7.06671e-92	Abcc1	ATP-binding cassette, sub-family C (CFTR/MRP), member 1
ENSMUSG00000023106	2581.3	0.616021	0.0429418	6.84552e-48	1.089e-45	Denr	density-regulated protein
ENSMUSG00000023150	6896.33	0.22697	0.0338037	1.20264e-13	4.46104e-12	Ivns1abp	influenza virus NS1A binding protein
ENSMUSG00000023169	9364.94	0.0711238	0.0246309	0.00230654	0.0152691	Slc38a1	solute carrier family 38, member 1
ENSMUSG00000023186	864.602	-0.16957	0.0759425	0.00100085	0.00760045	Vwa5a	von Willebrand factor A domain containing 5A
ENSMUSG00000023249	749.055	-0.0992738	0.059623	0.0234847	0.0981031	Parp3	poly (ADP-ribose) polymerase family, member 3
ENSMUSG00000023330	953.663	0.552938	0.062277	6.14013e-20	3.52224e-18	Dtwd1	DTW domain containing 1
ENSMUSG00000023367	965.619	0.349184	0.0664242	2.31414e-09	5.54496e-08	Tmem176a	transmembrane protein 176A
ENSMUSG00000023452	555.447	0.111326	0.0734618	0.0209772	0.0897669	Pisd	phosphatidylserine decarboxylase
ENSMUSG00000023456	16484.4	0.08255	0.0277965	0.00144461	0.0103442	Tpi1	triosephosphate isomerase 1
ENSMUSG00000023505	2115.68	-0.165501	0.0552337	0.000113128	0.00115302	Cdca3	cell division cycle associated 3
ENSMUSG00000023800	2503.94	-0.402124	0.0391302	7.33741e-26	5.46974e-24	Tiam2	T cell lymphoma invasion and metastasis 2
ENSMUSG00000023832	3275.8	-0.230869	0.0414167	1.6559e-10	4.56288e-09	Acat2	acetyl-Coenzyme A acetyltransferase 2
ENSMUSG00000023845	11874.9	-0.0682116	0.0242623	0.0030588	0.01944	Lnpep	leucyl/cystinyl aminopeptidase
ENSMUSG00000023852	14045	0.177267	0.0220757	2.34286e-17	1.13331e-15	Chd1	chromodomain helicase DNA binding protein 1
ENSMUSG00000023868	1708.32	-0.391563	0.0491051	8.64163e-17	4.02867e-15	Pde10a	phosphodiesterase 10A
ENSMUSG00000023904	537.472	-0.213671	0.0931157	0.000379496	0.00329915	Hcfc1r1	host cell factor C1 regulator 1 (XPO1-dependent)
ENSMUSG00000023905	5164.74	-0.112731	0.0355363	0.000350168	0.00307013	Tnfrsf12a	tumor necrosis factor receptor superfamily, member 12a
ENSMUSG00000023913	190.551	-0.714386	0.14024	6.25324e-09	1.41073e-07	Pla2g7	phospholipase A2, group VII (platelet-activating factor acetylhydrolase, plasma)
ENSMUSG00000023915	536.7	0.207437	0.0946417	0.000560762	0.00461254	Tnfrsf21	tumor necrosis factor receptor superfamily, member 21
ENSMUSG00000023919	2091.69	0.141195	0.0483121	0.000310714	0.00277297	Cenpq	centromere protein Q
ENSMUSG00000023938	563.358	-0.120535	0.0709926	0.0119555	0.0580896	Aars2	alanyl-tRNA synthetase 2, mitochondrial
ENSMUSG00000023942	3851.67	-0.135136	0.0332546	5.82116e-06	8.01306e-05	Slc29a1	solute carrier family 29 (nucleoside transporters), member 1
ENSMUSG00000023944	121925	0.114506	0.018638	2.05328e-10	5.61776e-09	Hsp90ab1	heat shock protein 90 alpha (cytosolic), class B member 1
ENSMUSG00000023951	6798.52	0.512992	0.0282824	2.06402e-74	5.89814e-72	Vegfa	vascular endothelial growth factor A
ENSMUSG00000023952	1084.94	-0.0950412	0.0540729	0.0226343	0.0953768	Gtpbp2	GTP binding protein 2
ENSMUSG00000023960	366.846	-0.393886	0.147412	6.83525e-05	0.000743304	Enpp5	ectonucleotide pyrophosphatase/phosphodiesterase 5
ENSMUSG00000023965	1860.81	-0.0836894	0.043279	0.0218556	0.0928141	Fbxl17	F-box and leucine-rich repeat protein 17
ENSMUSG00000023972	3329.28	-0.25304	0.0442813	6.43063e-11	1.87228e-09	Ptk7	PTK7 protein tyrosine kinase 7
ENSMUSG00000023977	9720.55	0.053844	0.0235023	0.0162357	0.0738381	Ubr2	ubiquitin protein ligase E3 component n-recognin 2
ENSMUSG00000023990	450.213	-0.140275	0.0959104	0.0110417	0.0543651	Tfeb	transcription factor EB
ENSMUSG00000023994	6616.94	0.121274	0.0282608	3.46094e-06	4.97261e-05	Nfya	nuclear transcription factor-Y alpha
ENSMUSG00000024002	21164.4	0.0848683	0.0255542	0.00042411	0.00362171	Brd4	bromodomain containing 4
ENSMUSG00000024012	3911.91	-0.094427	0.0326233	0.00140325	0.0100996	Mtch1	mitochondrial carrier 1
ENSMUSG00000024043	1434.1	-0.294388	0.0631777	2.36191e-08	4.84663e-07	Arhgap28	Rho GTPase activating protein 28
ENSMUSG00000024044	9612.21	0.200415	0.0272763	2.1727e-15	9.41768e-14	Epb41l3	erythrocyte membrane protein band 4.1 like 3
ENSMUSG00000024048	5837.39	0.116678	0.0323395	6.61965e-05	0.000721383	Myl12a	myosin, light chain 12A, regulatory, non-sarcomeric
ENSMUSG00000024052	2081.24	0.124088	0.0423857	0.000537548	0.00445006	Lpin2	lipin 2
ENSMUSG00000024053	616.069	-0.178311	0.0916665	0.00177266	0.0122718	Emilin2	elastin microfibril interfacer 2
ENSMUSG00000024054	16536.8	0.0500866	0.0206692	0.0119358	0.0580285	Smchd1	SMC hinge domain containing 1
ENSMUSG00000024063	626.684	-0.123631	0.0741875	0.0115983	0.0566553	Lbh	limb-bud and heart
ENSMUSG00000024066	2695.1	0.400845	0.0427087	4.69162e-22	3.004e-20	Xdh	xanthine dehydrogenase
ENSMUSG00000024081	6621.46	0.117291	0.0262995	1.82454e-06	2.79033e-05	Cebpz	CCAAT/enhancer binding protein zeta
ENSMUSG00000024083	5195.89	-0.0788146	0.0280116	0.00252679	0.0164936	Pja2	praja ring finger ubiquitin ligase 2
ENSMUSG00000024085	6570.53	-0.0792376	0.0295907	0.00375103	0.0228693	Man2a1	mannosidase 2, alpha 1
ENSMUSG00000024087	10145.3	0.567122	0.0233401	1.95553e-131	1.31199e-128	Cyp1b1	cytochrome P450, family 1, subfamily b, polypeptide 1
ENSMUSG00000024091	7976.11	0.0775221	0.0321664	0.00814033	0.0426242	Vapa	vesicle-associated membrane protein, associated protein A
ENSMUSG00000024095	6803.06	0.129112	0.0268916	2.43218e-07	4.30401e-06	Hnrnpll	heterogeneous nuclear ribonucleoprotein L-like
ENSMUSG00000024101	989.559	-0.162079	0.0734975	0.00128853	0.00941445	Washc1	WASH complex subunit 1
ENSMUSG00000024104	4573	-0.0750904	0.0321034	0.0102712	0.0512428	Washc2	WASH complex subunit 2`
ENSMUSG00000024122	7092.14	-0.0605866	0.0271511	0.0172643	0.077511	Pdpk1	3-phosphoinositide dependent protein kinase 1
ENSMUSG00000024130	2761.79	-0.151057	0.0410995	1.59012e-05	0.000199004	Abca3	ATP-binding cassette, sub-family A (ABC1), member 3
ENSMUSG00000024143	2718.54	0.179168	0.0378317	5.34744e-08	1.03339e-06	Rhoq	ras homolog family member Q
ENSMUSG00000024145	735.129	0.113006	0.071758	0.0182262	0.0807028	Pigf	phosphatidylinositol glycan anchor biosynthesis, class F
ENSMUSG00000024150	2179.06	0.113027	0.0458187	0.0028074	0.0180881	Mcfd2	multiple coagulation factor deficiency 2
ENSMUSG00000024163	5969.12	-0.0890822	0.031099	0.00174544	0.0121065	Mapk8ip3	mitogen-activated protein kinase 8 interacting protein 3
ENSMUSG00000024164	4806.56	0.887918	0.035823	5.66504e-138	4.60091e-135	C3	complement component 3
ENSMUSG00000024187	694.405	-0.127579	0.0671749	0.00665442	0.0364775	Fam234a	family with sequence similarity 234, member A
ENSMUSG00000024188	5565.41	0.119455	0.0302505	1.58573e-05	0.000198616	Luc7l	Luc7-like
ENSMUSG00000024206	248.656	-0.184756	0.134858	0.00622876	0.034599	Rfx2	regulatory factor X, 2 (influences HLA class II expression)
ENSMUSG00000024217	3055.46	0.10922	0.0402792	0.00161618	0.0113722	Snrpc	U1 small nuclear ribonucleoprotein C
ENSMUSG00000024228	540.156	-0.154803	0.0944276	0.00574144	0.0323462	Nudt12	nudix (nucleoside diphosphate linked moiety X)-type motif 12
ENSMUSG00000024235	161.367	0.594683	0.180165	9.90659e-06	0.00012933	Map3k8	mitogen-activated protein kinase kinase kinase 8
ENSMUSG00000024236	2403.85	-0.12916	0.0412935	0.000240681	0.00221332	Svil	supervillin
ENSMUSG00000024238	4651.86	0.334372	0.0326319	2.99732e-26	2.28968e-24	Zeb1	zinc finger E-box binding homeobox 1
ENSMUSG00000024240	3218.57	0.0973507	0.037232	0.00295683	0.0188697	Epc1	enhancer of polycomb homolog 1
ENSMUSG00000024242	2947.09	-0.188417	0.0399093	4.26695e-08	8.38768e-07	Map4k3	mitogen-activated protein kinase kinase kinase kinase 3
ENSMUSG00000024247	403.021	0.7738	0.108533	1.20201e-14	4.89399e-13	Pkdcc	protein kinase domain containing, cytoplasmic
ENSMUSG00000024269	1428.94	-0.120895	0.0528141	0.00343115	0.0213751	Tpgs2	tubulin polyglutamylase complex subunit 2
ENSMUSG00000024270	4417.22	0.0727036	0.0328355	0.0147067	0.0683142	Slc39a6	solute carrier family 39 (metal ion transporter), member 6
ENSMUSG00000024276	2832.78	0.0871459	0.0412726	0.0136457	0.0642952	Zfp397	zinc finger protein 397
ENSMUSG00000024286	4480.33	0.0613267	0.0283089	0.0200676	0.087033	Ccny	cyclin Y
ENSMUSG00000024287	4706.11	0.0737735	0.0316209	0.0106957	0.0529728	Thoc1	THO complex 1
ENSMUSG00000024293	2182.88	0.0966836	0.0422007	0.00699217	0.0379649	Esco1	establishment of sister chromatid cohesion N-acetyltransferase 1
ENSMUSG00000024298	15540.8	0.0746658	0.023951	0.00103295	0.007802	Zfp871	zinc finger protein 871
ENSMUSG00000024312	2530.8	0.0886273	0.0383395	0.00818158	0.0427821	Wdr46	WD repeat domain 46
ENSMUSG00000024317	1730.35	0.0998259	0.0486329	0.011045	0.0543651	Rnf138	ring finger protein 138
ENSMUSG00000024335	21655.6	0.0942677	0.0208879	2.60603e-06	3.87046e-05	Brd2	bromodomain containing 2
ENSMUSG00000024346	1406.8	-0.105811	0.0591086	0.0155791	0.0714626	Pfdn1	prefoldin 1
ENSMUSG00000024350	1732.49	-0.110387	0.0491745	0.00526152	0.0301375	Dnajc18	DnaJ heat shock protein family (Hsp40) member C18
ENSMUSG00000024359	31650.5	0.118158	0.0216279	1.05203e-08	2.29006e-07	Hspa9	heat shock protein 9
ENSMUSG00000024360	17165.1	0.169767	0.0225181	1.55361e-15	6.79142e-14	Etf1	eukaryotic translation termination factor 1
ENSMUSG00000024378	3490.31	-0.305184	0.039778	1.82412e-16	8.37738e-15	Stard4	StAR-related lipid transfer (START) domain containing 4
ENSMUSG00000024379	35.4665	0.198268	0.263136	0.0125108	0.0602167	Tslp	thymic stromal lymphopoietin
ENSMUSG00000024383	7039.95	0.0758892	0.0261987	0.00206552	0.0139366	Map3k2	mitogen-activated protein kinase kinase kinase 2
ENSMUSG00000024404	4205.97	0.267982	0.0327358	1.62339e-18	8.46304e-17	Riok3	RIO kinase 3
ENSMUSG00000024423	4287.82	0.157285	0.037506	1.48718e-06	2.30408e-05	Impact	impact, RWD domain protein
ENSMUSG00000024424	1148.51	0.649693	0.0552465	2.64838e-33	2.58653e-31	Ttc39c	tetratricopeptide repeat domain 39C
ENSMUSG00000024429	2910.75	0.0985115	0.0342865	0.00135108	0.009788	Gnl1	guanine nucleotide binding protein-like 1
ENSMUSG00000024436	1835.24	0.0909093	0.0447934	0.0148451	0.0688739	Mrps18b	mitochondrial ribosomal protein S18B
ENSMUSG00000024456	5666.85	0.0959583	0.0323822	0.00109069	0.00816614	Diaph1	diaphanous related formin 1
ENSMUSG00000024462	881.851	-0.277657	0.0824445	5.85128e-06	8.03818e-05	Gabbr1	gamma-aminobutyric acid (GABA) B receptor, 1
ENSMUSG00000024472	4893.52	0.19761	0.0336968	5.7122e-11	1.68216e-09	Dcp2	decapping mRNA 2
ENSMUSG00000024480	2761.32	0.136842	0.0399253	6.61377e-05	0.000721252	Ap3s1	adaptor-related protein complex 3, sigma 1 subunit
ENSMUSG00000024481	71.6242	0.156185	0.190726	0.0222768	0.0942152	Lvrn	laeverin
ENSMUSG00000024501	1780.23	0.0999521	0.0483889	0.010703	0.0529864	Dpysl3	dihydropyrimidinase-like 3
ENSMUSG00000024511	266.169	-0.309047	0.151589	0.000438753	0.00374055	Rab27b	RAB27B, member RAS oncogene family
ENSMUSG00000024512	24.0044	-0.653323	0.515225	0.000422017	0.00360984	Dynap	dynactin associated protein
ENSMUSG00000024529	10849	0.301183	0.0246675	3.32972e-36	3.61837e-34	Lox	lysyl oxidase
ENSMUSG00000024533	3249.08	0.19816	0.0398496	8.85354e-09	1.9601e-07	Spire1	spire type actin nucleation factor 1
ENSMUSG00000024538	2463.4	0.0975754	0.0366319	0.00256235	0.0166904	Ppic	peptidylprolyl isomerase C
ENSMUSG00000024539	3678.08	0.085063	0.0359026	0.00769787	0.0409748	Ptpn2	protein tyrosine phosphatase, non-receptor type 2
ENSMUSG00000024556	5156.5	0.089084	0.0286799	0.000808591	0.00632727	Me2	malic enzyme 2, NAD(+)-dependent, mitochondrial
ENSMUSG00000024576	18844.7	0.13311	0.0190255	3.72716e-13	1.36613e-11	Csnk1a1	casein kinase 1, alpha 1
ENSMUSG00000024583	8400.68	0.0862872	0.0284431	0.00108912	0.00815833	Txnl1	thioredoxin-like 1
ENSMUSG00000024587	11541.7	0.162305	0.0303633	4.0565e-09	9.40906e-08	Nars	asparaginyl-tRNA synthetase
ENSMUSG00000024588	1284.72	-0.0924049	0.0496931	0.0201702	0.0873144	Fech	ferrochelatase
ENSMUSG00000024593	46.5694	-0.417208	0.359128	0.0014558	0.0104099	Megf10	multiple EGF-like-domains 10
ENSMUSG00000024598	902.39	-0.330761	0.0692619	1.97681e-08	4.12218e-07	Fbn2	fibrillin 2
ENSMUSG00000024613	8210.09	0.0752994	0.0249088	0.00139511	0.0100551	Tcof1	treacle ribosome biogenesis factor 1
ENSMUSG00000024621	54.6063	-0.36261	0.296246	0.00192943	0.0131624	Csf1r	colony stimulating factor 1 receptor
ENSMUSG00000024644	1654.12	0.329603	0.0562473	6.24035e-11	1.82032e-09	Cndp2	CNDP dipeptidase 2 (metallopeptidase M20 family)
ENSMUSG00000024646	2315.71	0.164843	0.0471481	1.96702e-05	0.000242243	Cyb5a	cytochrome b5 type A (microsomal)
ENSMUSG00000024659	7819.73	0.0939658	0.0279765	0.000304534	0.00273054	Anxa1	annexin A1
ENSMUSG00000024661	33777.4	0.371164	0.0252115	2.91477e-50	4.94261e-48	Fth1	ferritin heavy polypeptide 1
ENSMUSG00000024665	6837.3	-0.136632	0.0304559	8.47012e-07	1.36575e-05	Fads2	fatty acid desaturase 2
ENSMUSG00000024691	7051.25	0.202091	0.0294384	6.98552e-14	2.63554e-12	Fam111a	family with sequence similarity 111, member A
ENSMUSG00000024712	2940.38	0.127911	0.0427638	0.000389457	0.00337395	Rfk	riboflavin kinase
ENSMUSG00000024736	2744.09	-0.194098	0.0481985	9.39149e-07	1.50801e-05	Tmem132a	transmembrane protein 132A
ENSMUSG00000024743	3650.32	1.08861	0.0448405	1.5896e-132	1.11496e-129	Syt7	synaptotagmin VII
ENSMUSG00000024750	5317.27	0.0994117	0.0300138	0.00031419	0.00279923	Zfand5	zinc finger, AN1-type domain 5
ENSMUSG00000024754	2505.91	0.500276	0.0411126	5.80449e-35	6.09314e-33	Cemip2	cell migration inducing hyaluronidase 2
ENSMUSG00000024772	4747.6	0.401877	0.0385543	1.5899e-26	1.24537e-24	Ehd1	EH-domain containing 1
ENSMUSG00000024778	799.365	1.31513	0.0720904	3.54871e-76	1.05308e-73	Fas	Fas (TNF receptor superfamily member 6)
ENSMUSG00000024781	1973.32	0.16216	0.0487221	3.9869e-05	0.000453033	Lipa	lysosomal acid lipase A
ENSMUSG00000024782	551.737	-0.23126	0.0960144	0.000218189	0.00202975	Ak3	adenylate kinase 3
ENSMUSG00000024785	2377.2	0.146186	0.0458973	0.000111927	0.00114381	Rcl1	RNA terminal phosphate cyclase-like 1
ENSMUSG00000024789	2791.45	0.42304	0.0445342	2.00127e-22	1.31972e-20	Jak2	Janus kinase 2
ENSMUSG00000024790	519.548	0.120165	0.0877437	0.0206179	0.0885977	Sac3d1	SAC3 domain containing 1
ENSMUSG00000024799	129.091	-0.194016	0.184665	0.0103192	0.0514076	Tm7sf2	transmembrane 7 superfamily member 2
ENSMUSG00000024803	367.809	-0.362153	0.12021	2.42813e-05	0.000293181	Ankrd1	ankyrin repeat domain 1 (cardiac muscle)
ENSMUSG00000024805	1422.42	-0.183465	0.0564358	2.80634e-05	0.000332091	Pcgf5	polycomb group ring finger 5
ENSMUSG00000024810	88.2284	2.62074	0.232728	1.00193e-31	9.31375e-30	Il33	interleukin 33
ENSMUSG00000024817	4418.91	0.186604	0.0318163	8.06659e-11	2.31798e-09	Uhrf2	ubiquitin-like, containing PHD and RING finger domains 2
ENSMUSG00000024843	4413.45	0.143051	0.0319402	6.94232e-07	1.13362e-05	Chka	choline kinase alpha
ENSMUSG00000024851	2437.36	-0.138788	0.040944	7.08015e-05	0.000765619	Pitpnm1	phosphatidylinositol transfer protein, membrane-associated 1
ENSMUSG00000024853	9557.82	0.0990067	0.0279817	0.000140478	0.00139493	Sf3b2	splicing factor 3b, subunit 2
ENSMUSG00000024875	519.921	-0.115338	0.0802535	0.0211373	0.0902769	Yif1a	Yip1 interacting factor homolog A (S. cerevisiae)
ENSMUSG00000024883	1192.57	-0.129732	0.0518437	0.00151521	0.0107929	Rin1	Ras and Rab interactor 1
ENSMUSG00000024900	869.042	-0.240373	0.0815384	3.25356e-05	0.000379484	Cpt1a	carnitine palmitoyltransferase 1a, liver
ENSMUSG00000024909	2985.94	-0.0803071	0.0398332	0.0198701	0.0862974	Efemp2	epidermal growth factor-containing fibulin-like extracellular matrix protein 2
ENSMUSG00000024912	6074.25	0.303934	0.0300986	6.79273e-26	5.08828e-24	Fosl1	fos-like antigen 1
ENSMUSG00000024913	3725.73	-0.139915	0.0384044	2.66916e-05	0.000317562	Lrp5	low density lipoprotein receptor-related protein 5
ENSMUSG00000024914	2543.69	0.0952585	0.0445486	0.0103948	0.0517258	Drap1	Dr1 associated protein 1 (negative cofactor 2 alpha)
ENSMUSG00000024921	2463.53	-0.103674	0.042328	0.00387314	0.0234413	Smarca2	SWI/SNF related, matrix associated, actin dependent regulator of chromatin, subfamily a, member 2
ENSMUSG00000024940	2905.66	-0.209654	0.0496146	2.67536e-07	4.70199e-06	Ltbp3	latent transforming growth factor beta binding protein 3
ENSMUSG00000024942	1841.61	-0.140289	0.0491692	0.000396385	0.00342859	Capn1	calpain 1
ENSMUSG00000024943	7822.68	0.0626345	0.0288679	0.0195091	0.0851129	Smc5	structural maintenance of chromosomes 5
ENSMUSG00000024948	1047.04	-0.125131	0.0590826	0.00448279	0.0264124	Map4k2	mitogen-activated protein kinase kinase kinase kinase 2
ENSMUSG00000024965	213.703	0.159372	0.139574	0.0138148	0.0649335	Fermt3	fermitin family member 3
ENSMUSG00000024966	19474.8	0.204692	0.0209377	1.256e-24	8.69121e-23	Stip1	stress-induced phosphoprotein 1
ENSMUSG00000024968	1058.88	0.131236	0.0663146	0.00506907	0.0292087	Rcor2	REST corepressor 2
ENSMUSG00000024974	9988.89	0.0854353	0.0288916	0.00141707	0.01018	Smc3	structural maintenance of chromosomes 3
ENSMUSG00000024985	2209.31	-0.25447	0.0496888	1.85415e-09	4.54148e-08	Tcf7l2	transcription factor 7 like 2, T cell specific, HMG box
ENSMUSG00000024991	24902	0.0954803	0.0227546	1.06599e-05	0.000137651	Eif3a	eukaryotic translation initiation factor 3, subunit A
ENSMUSG00000024999	3769.33	0.114849	0.0381246	0.00055191	0.00455186	Noc3l	NOC3 like DNA replication regulator
ENSMUSG00000025024	4150.86	0.0936494	0.0328221	0.00162233	0.0114103	Smndc1	survival motor neuron domain containing 1
ENSMUSG00000025025	1456.61	0.113299	0.0502891	0.00472506	0.027587	Mxi1	MAX interactor 1, dimerization protein
ENSMUSG00000025026	2100.33	-0.196022	0.051247	2.1294e-06	3.20261e-05	Add3	adducin 3 (gamma)
ENSMUSG00000025047	6221.87	0.0712058	0.0282612	0.00681386	0.037193	Pdcd11	programmed cell death 11
ENSMUSG00000025060	8969.79	0.176545	0.027133	1.9508e-12	6.68952e-11	Slk	STE20-like kinase
ENSMUSG00000025078	3231.62	0.0795515	0.0349735	0.0110374	0.0543651	Nhlrc2	NHL repeat containing 2
ENSMUSG00000025085	938.375	0.337334	0.0739004	5.67666e-08	1.09223e-06	Ablim1	actin-binding LIM protein 1
ENSMUSG00000025089	76.9447	-0.556409	0.328325	0.000334977	0.00295881	Gfra1	glial cell line derived neurotrophic factor family receptor alpha 1
ENSMUSG00000025092	410.029	-0.169901	0.10192	0.00404023	0.0242304	Hspa12a	heat shock protein 12A
ENSMUSG00000025130	26053.7	0.0388127	0.0175161	0.0229525	0.0963493	P4hb	prolyl 4-hydroxylase, beta polypeptide
ENSMUSG00000025137	1144.93	-0.138966	0.0612741	0.00207423	0.0139831	Pcyt2	phosphate cytidylyltransferase 2, ethanolamine
ENSMUSG00000025151	15429.7	-0.0976787	0.0248522	3.12597e-05	0.000366263	Maged1	MAGE family member D1
ENSMUSG00000025153	29837.1	-0.0690862	0.0228268	0.00152798	0.0108506	Fasn	fatty acid synthase
ENSMUSG00000025162	6632.32	0.0865463	0.0298912	0.00167882	0.0117327	Csnk1d	casein kinase 1, delta
ENSMUSG00000025173	3168.38	0.0793981	0.0383472	0.0179688	0.0798607	Wdr45b	WD repeat domain 45B
ENSMUSG00000025185	1296.43	-0.374132	0.0637679	1.20458e-10	3.39196e-09	Loxl4	lysyl oxidase-like 4
ENSMUSG00000025195	1951.99	-0.158511	0.0482648	5.25677e-05	0.000583158	Dnmbp	dynamin binding protein
ENSMUSG00000025203	42556.9	-0.243129	0.0258091	2.32706e-23	1.58189e-21	Scd2	stearoyl-Coenzyme A desaturase 2
ENSMUSG00000025212	1459.15	-0.169747	0.0502434	2.60909e-05	0.000312585	Sfxn3	sideroflexin 3
ENSMUSG00000025224	7679.7	-0.161085	0.0313649	1.32495e-08	2.84753e-07	Gbf1	golgi-specific brefeldin A-resistance factor 1
ENSMUSG00000025225	8673.05	0.27039	0.0249878	1.74412e-29	1.48693e-27	Nfkb2	nuclear factor of kappa light polypeptide gene enhancer in B cells 2, p49/p100
ENSMUSG00000025236	2873.45	0.0765781	0.0379781	0.0215726	0.0918624	Adpgk	ADP-dependent glucokinase
ENSMUSG00000025241	1224.86	-0.134868	0.0560489	0.00165764	0.0116151	Fyco1	FYVE and coiled-coil domain containing 1
ENSMUSG00000025266	7059.21	0.0966397	0.029365	0.000362445	0.0031634	Gnl3l	guanine nucleotide binding protein-like 3 (nucleolar)-like
ENSMUSG00000025278	35666.8	0.493526	0.023367	7.19501e-100	3.46957e-97	Flnb	filamin, beta
ENSMUSG00000025290	29026.8	0.0868053	0.0293807	0.00138748	0.0100095	Rps24	ribosomal protein S24
ENSMUSG00000025314	1993.95	0.172859	0.0478218	9.64898e-06	0.000126395	Ptprj	protein tyrosine phosphatase, receptor type, J
ENSMUSG00000025321	441.767	-0.130768	0.0839405	0.0116484	0.05686	Itgb8	integrin beta 8
ENSMUSG00000025324	1795.91	0.248769	0.0577225	1.12247e-07	2.08433e-06	Atp10a	ATPase, class V, type 10A
ENSMUSG00000025326	13263.4	0.0924162	0.0240628	5.08223e-05	0.000566237	Ube3a	ubiquitin protein ligase E3A
ENSMUSG00000025348	214.061	0.222056	0.154584	0.00356616	0.0219841	Itga7	integrin alpha 7
ENSMUSG00000025351	5471.02	0.105305	0.033093	0.00041945	0.00359186	Cd63	CD63 antigen
ENSMUSG00000025355	320.78	-0.252205	0.122995	0.000549495	0.00453922	Mmp19	matrix metallopeptidase 19
ENSMUSG00000025357	384.226	-0.437462	0.102981	4.96395e-07	8.29888e-06	Dgka	diacylglycerol kinase, alpha
ENSMUSG00000025362	11165	0.0933816	0.0341515	0.0023265	0.0153748	Rps26	ribosomal protein S26
ENSMUSG00000025364	7045.24	0.131209	0.0317608	5.00718e-06	6.94851e-05	Pa2g4	proliferation-associated 2G4
ENSMUSG00000025369	4320.83	-0.114838	0.0331925	0.000121011	0.00122048	Smarcc2	SWI/SNF related, matrix associated, actin dependent regulator of chromatin, subfamily c, member 2
ENSMUSG00000025403	8769.82	0.171643	0.0318716	2.26883e-09	5.45331e-08	Shmt2	serine hydroxymethyltransferase 2 (mitochondrial)
ENSMUSG00000025439	3131.83	0.0765278	0.0347503	0.0140392	0.0657277	Clns1a	chloride channel, nucleotide-sensitive, 1A
ENSMUSG00000025451	5224.75	0.12253	0.0310244	1.43461e-05	0.000181306	Paip1	polyadenylate binding protein-interacting protein 1
ENSMUSG00000025464	168.858	-0.239797	0.172585	0.00341248	0.0212931	Paox	polyamine oxidase (exo-N4-amino)
ENSMUSG00000025487	2076.37	0.10622	0.0447087	0.00433668	0.0257184	Psmd13	proteasome (prosome, macropain) 26S subunit, non-ATPase, 13
ENSMUSG00000025492	3626.14	0.36909	0.0461045	4.73896e-17	2.24315e-15	Ifitm3	interferon induced transmembrane protein 3
ENSMUSG00000025508	3694.23	0.161491	0.044195	1.20153e-05	0.000153702	Rplp2	ribosomal protein, large P2
ENSMUSG00000025511	1287.12	-0.116635	0.0603528	0.00858933	0.0444324	Tspan4	tetraspanin 4
ENSMUSG00000025533	694.239	-0.172698	0.0844963	0.00153731	0.0109118	Asl	argininosuccinate lyase
ENSMUSG00000025538	831.529	-0.140765	0.066088	0.00274586	0.0177212	Sumf2	sulfatase modifying factor 2
ENSMUSG00000025555	1420.47	-0.212699	0.0530711	6.73587e-07	1.10107e-05	Farp1	FERM, RhoGEF (Arhgef) and pleckstrin domain protein 1 (chondrocyte-derived)
ENSMUSG00000025571	2699.72	-0.124989	0.0394469	0.000241379	0.00221842	Tnrc6c	trinucleotide repeat containing 6C
ENSMUSG00000025574	2651.41	-0.171179	0.049647	1.92765e-05	0.000238155	Tk1	thymidine kinase 1
ENSMUSG00000025580	5618.62	0.107285	0.0338637	0.000415888	0.00356917	Eif4a3	eukaryotic translation initiation factor 4A3
ENSMUSG00000025583	4512.03	-0.0787554	0.0335925	0.00941247	0.0476678	Rptor	regulatory associated protein of MTOR, complex 1
ENSMUSG00000025591	1507.65	0.10077	0.0459478	0.00786783	0.0416067	Tma16	translation machinery associated 16
ENSMUSG00000025608	1383.47	0.157906	0.0527675	0.000144627	0.00142877	Podxl	podocalyxin-like
ENSMUSG00000025612	2270.11	0.227157	0.0442029	2.02037e-09	4.88657e-08	Bach1	BTB and CNC homology 1, basic leucine zipper transcription factor 1
ENSMUSG00000025613	23945	0.159165	0.0211416	2.62405e-15	1.13105e-13	Cct8	chaperonin containing Tcp1, subunit 8 (theta)
ENSMUSG00000025630	3980.58	0.121521	0.0405322	0.000468662	0.0039714	Hprt	hypoxanthine guanine phosphoribosyl transferase
ENSMUSG00000025650	1530.79	-0.205987	0.0532352	1.40477e-06	2.18959e-05	Col7a1	collagen, type VII, alpha 1
ENSMUSG00000025656	113.216	-0.275913	0.231472	0.00380509	0.0231531	Arhgef9	CDC42 guanine nucleotide exchange factor (GEF) 9
ENSMUSG00000025742	3124.66	-0.0751965	0.0336294	0.0132795	0.062993	Prps2	phosphoribosyl pyrophosphate synthetase 2
ENSMUSG00000025743	3081.77	-0.119804	0.0364479	0.000191025	0.00182295	Sdc3	syndecan 3
ENSMUSG00000025746	873.494	6.22676	0.143467	0	0	Il6	interleukin 6
ENSMUSG00000025747	5763.83	0.262295	0.0323976	3.23168e-18	1.66227e-16	Tyms	thymidylate synthase
ENSMUSG00000025757	10947.7	0.183816	0.0257032	1.62673e-14	6.5712e-13	Hspa4l	heat shock protein 4 like
ENSMUSG00000025782	1966.61	0.0928636	0.044933	0.0130012	0.0619775	Taf3	TATA-box binding protein associated factor 3
ENSMUSG00000025790	1727.45	0.520439	0.0546621	1.87751e-22	1.24342e-20	Slco3a1	solute carrier organic anion transporter family, member 3a1
ENSMUSG00000025791	2252.7	0.101544	0.0420591	0.00450007	0.0264497	Pgm1	phosphoglucomutase 1
ENSMUSG00000025794	13036.3	0.0633531	0.029506	0.0203784	0.0879361	Rpl14	ribosomal protein L14
ENSMUSG00000025810	6163.66	-0.42236	0.0367368	1.451e-31	1.32487e-29	Nrp1	neuropilin 1
ENSMUSG00000025823	9452.51	0.0628969	0.024616	0.00704077	0.0381482	Pdia4	protein disulfide isomerase associated 4
ENSMUSG00000025856	1141.65	0.176005	0.0732343	0.000536419	0.00444309	Pdgfa	platelet derived growth factor, alpha
ENSMUSG00000025868	1232.16	0.113011	0.0534456	0.00653508	0.0359383	Higd2a	HIG1 domain family, member 2A
ENSMUSG00000025887	117.439	-0.19856	0.17973	0.00896705	0.0460169	Casp12	caspase 12
ENSMUSG00000025921	924.453	0.160388	0.0777664	0.00192946	0.0131624	Rdh10	retinol dehydrogenase 10 (all-trans)
ENSMUSG00000025927	820.726	-0.553538	0.0751764	1.46025e-14	5.91422e-13	Tfap2b	transcription factor AP-2 beta
ENSMUSG00000025937	1198.18	-0.106258	0.0558871	0.012466	0.060057	Lactb2	lactamase, beta 2
ENSMUSG00000025950	1683.01	-0.284727	0.0581642	6.80505e-09	1.52629e-07	Idh1	isocitrate dehydrogenase 1 (NADP+), soluble
ENSMUSG00000025959	1070.03	-0.109857	0.055147	0.00933103	0.0474044	Klf7	Kruppel-like factor 7 (ubiquitous)
ENSMUSG00000025969	7020.65	0.166422	0.0263742	1.06047e-11	3.41631e-10	Nrp2	neuropilin 2
ENSMUSG00000025980	24271.4	0.156794	0.0272063	4.62094e-10	1.20449e-08	Hspd1	heat shock protein 1 (chaperonin)
ENSMUSG00000025981	2284.77	0.17749	0.0484293	6.85528e-06	9.28592e-05	Coq10b	coenzyme Q10B
ENSMUSG00000025982	20877.2	0.0706927	0.0200959	0.000266707	0.00242234	Sf3b1	splicing factor 3b, subunit 1
ENSMUSG00000025986	2628.88	0.208735	0.0438135	2.00882e-08	4.18327e-07	Slc39a10	solute carrier family 39 (zinc transporter), member 10
ENSMUSG00000025995	6119.78	0.146873	0.0272236	5.63114e-09	1.28923e-07	Wdr75	WD repeat domain 75
ENSMUSG00000026004	935.237	0.145075	0.0664812	0.00214391	0.0143837	Kansl1l	KAT8 regulatory NSL complex subunit 1-like
ENSMUSG00000026014	6169.06	0.23136	0.0380281	7.42459e-12	2.43246e-10	Raph1	Ras association (RalGDS/AF-6) and pleckstrin homology domains 1
ENSMUSG00000026019	2571.43	0.0876397	0.0380489	0.00855411	0.0442948	Wdr12	WD repeat domain 12
ENSMUSG00000026020	10579.8	0.155401	0.0267218	3.57769e-10	9.46952e-09	Nop58	NOP58 ribonucleoprotein
ENSMUSG00000026021	3363.47	0.0907225	0.042935	0.0124164	0.0598931	Sumo1	small ubiquitin-like modifier 1
ENSMUSG00000026028	5792.11	0.0940658	0.0313015	0.00100054	0.00760045	Trak2	trafficking protein, kinesin binding 2
ENSMUSG00000026034	5120.02	0.0788252	0.0291557	0.0035076	0.0217111	Clk1	CDC-like kinase 1
ENSMUSG00000026042	9567.88	-0.0805451	0.0249957	0.000650949	0.00524806	Col5a2	collagen, type V, alpha 2
ENSMUSG00000026069	14607.8	0.522806	0.0253621	2.5975e-95	1.11339e-92	Il1rl1	interleukin 1 receptor-like 1
ENSMUSG00000026072	2641.76	0.341208	0.0421841	1.42877e-17	7.06644e-16	Il1r1	interleukin 1 receptor, type I
ENSMUSG00000026074	12718.4	0.174891	0.0237365	4.62131e-15	1.95374e-13	Map4k4	mitogen-activated protein kinase kinase kinase kinase 4
ENSMUSG00000026083	8512.93	0.0785297	0.026351	0.00151104	0.0107699	Eif5b	eukaryotic translation initiation factor 5B
ENSMUSG00000026107	2052.8	0.50231	0.0498606	8.50501e-25	5.96549e-23	Nabp1	nucleic acid binding protein 1
ENSMUSG00000026131	25856.5	0.120336	0.0220122	9.644e-09	2.11387e-07	Dst	dystonin
ENSMUSG00000026134	2802.65	-0.0960559	0.0374467	0.00350581	0.0217111	Prim2	DNA primase, p58 subunit
ENSMUSG00000026153	4749.89	0.0882992	0.030745	0.00173604	0.0120562	Fam135a	family with sequence similarity 135, member A
ENSMUSG00000026177	146.331	0.646632	0.179058	3.44627e-06	4.96076e-05	Slc11a1	solute carrier family 11 (proton-coupled divalent metal ion transporters), member 1
ENSMUSG00000026179	1678.44	0.092947	0.0420765	0.00939643	0.0476022	Pnkd	paroxysmal nonkinesiogenic dyskinesia
ENSMUSG00000026193	63404.2	0.131694	0.0181322	5.6713e-14	2.15551e-12	Fn1	fibronectin 1
ENSMUSG00000026200	317.057	-0.17124	0.12229	0.00706134	0.0382462	Glb1l	galactosidase, beta 1-like
ENSMUSG00000026202	1495.15	-0.121808	0.0500741	0.0023351	0.0154118	Tuba4a	tubulin, alpha 4A
ENSMUSG00000026204	1926.21	0.110229	0.0460178	0.00366643	0.0224629	Ptprn	protein tyrosine phosphatase, receptor type, N
ENSMUSG00000026207	1169.07	-0.288131	0.0661025	9.34008e-08	1.75124e-06	Speg	SPEG complex locus
ENSMUSG00000026213	727.447	-0.113356	0.0645307	0.0132396	0.062881	Stk11ip	serine/threonine kinase 11 interacting protein
ENSMUSG00000026229	12777.2	0.105321	0.0214127	2.76429e-07	4.85276e-06	Psmd1	proteasome (prosome, macropain) 26S subunit, non-ATPase, 1
ENSMUSG00000026234	46963	0.170936	0.0302297	5.01226e-10	1.30429e-08	Ncl	nucleolin
ENSMUSG00000026238	29554.7	0.0856836	0.0226235	7.24198e-05	0.000780643	Ptma	prothymosin alpha
ENSMUSG00000026245	4351.21	0.0743332	0.0293334	0.00618964	0.0344561	Farsb	phenylalanyl-tRNA synthetase, beta subunit
ENSMUSG00000026249	9468.62	0.642998	0.0310662	1.68838e-96	7.66278e-94	Serpine2	serine (or cysteine) peptidase inhibitor, clade E, member 2
ENSMUSG00000026254	3211.05	0.117987	0.0344428	0.000124256	0.00125156	Eif4e2	eukaryotic translation initiation factor 4E member 2
ENSMUSG00000026278	314.064	-0.153999	0.118932	0.0114674	0.0561398	Bok	BCL2-related ovarian killer
ENSMUSG00000026283	2469.11	0.134263	0.0383464	5.52616e-05	0.000610409	Ing5	inhibitor of growth family, member 5
ENSMUSG00000026305	3941.55	-0.130345	0.0334111	1.34744e-05	0.000171272	Lrrfip1	leucine rich repeat (in FLII) interacting protein 1
ENSMUSG00000026341	14889.1	0.0767506	0.0232127	0.000520507	0.00434159	Actr3	ARP3 actin-related protein 3
ENSMUSG00000026356	3606.33	0.0765327	0.0323576	0.00933281	0.0474044	Dars	aspartyl-tRNA synthetase
ENSMUSG00000026361	4022.75	0.097713	0.0360766	0.00224672	0.014905	Cdc73	cell division cycle 73, Paf1/RNA polymerase II complex component
ENSMUSG00000026377	4137.67	0.0949391	0.0362079	0.0030832	0.0195628	Nifk	nucleolar protein interacting with the FHA domain of MKI67
ENSMUSG00000026383	1528.58	-0.16732	0.0679425	0.00055847	0.00459614	Epb41l5	erythrocyte membrane protein band 4.1 like 5
ENSMUSG00000026389	929.789	-0.243614	0.0812858	2.65779e-05	0.000317187	Steap3	STEAP family member 3
ENSMUSG00000026409	392.996	-0.127209	0.0973028	0.0191238	0.0840023	Pfkfb2	6-phosphofructo-2-kinase/fructose-2,6-biphosphatase 2
ENSMUSG00000026411	817.207	-0.133477	0.0656481	0.00422253	0.0251575	Tmem9	transmembrane protein 9
ENSMUSG00000026420	19.6819	0.633309	0.574566	0.000545341	0.00451215	Il24	interleukin 24
ENSMUSG00000026436	6027.41	0.0699102	0.0283902	0.00814659	0.0426408	Elk4	ELK4, member of ETS oncogene family
ENSMUSG00000026437	562.443	-0.387319	0.0906599	3.234e-07	5.58208e-06	Cdk18	cyclin-dependent kinase 18
ENSMUSG00000026457	5179.36	0.0962835	0.0389056	0.00443979	0.0262091	Adipor1	adiponectin receptor 1
ENSMUSG00000026463	1015.93	0.643151	0.0620912	1.71137e-26	1.32704e-24	Atp2b4	ATPase, Ca++ transporting, plasma membrane 4
ENSMUSG00000026470	1338.15	0.565228	0.0550927	9.42967e-26	6.99563e-24	Stx6	syntaxin 6
ENSMUSG00000026475	166.344	1.85785	0.157547	6.65866e-34	6.67206e-32	Rgs16	regulator of G-protein signaling 16
ENSMUSG00000026490	5136.76	-0.0812261	0.0348761	0.00929065	0.0472719	Cdc42bpa	CDC42 binding protein kinase alpha
ENSMUSG00000026491	10164.8	0.0879192	0.0250068	0.000196823	0.00187116	Ahctf1	AT hook containing transcription factor 1
ENSMUSG00000026502	2439.7	-0.185301	0.0448951	7.72029e-07	1.25007e-05	Desi2	desumoylating isopeptidase 2
ENSMUSG00000026509	4454.7	-0.204858	0.033165	6.63788e-12	2.17934e-10	Capn2	calpain 2
ENSMUSG00000026516	3291.75	0.0714305	0.0350107	0.0227173	0.0956199	Nvl	nuclear VCP-like
ENSMUSG00000026519	864.678	-0.123778	0.0665387	0.00803035	0.0421649	Tmem63a	transmembrane protein 63a
ENSMUSG00000026547	4047.71	0.12767	0.0387162	0.000142683	0.00141228	Tagln2	transgelin 2
ENSMUSG00000026558	4112	0.188534	0.0365279	4.3021e-09	9.93797e-08	Uck2	uridine-cytidine kinase 2
ENSMUSG00000026576	1185.18	-0.22254	0.0597002	1.91626e-06	2.91328e-05	Atp1b1	ATPase, Na+/K+ transporting, beta 1 polypeptide
ENSMUSG00000026586	3224.55	0.309663	0.051076	1.34367e-11	4.24881e-10	Prrx1	paired related homeobox 1
ENSMUSG00000026589	260.018	-0.340513	0.143942	0.000164495	0.00160146	Sec16b	SEC16 homolog B (S. cerevisiae)
ENSMUSG00000026594	163.988	-0.2421	0.172785	0.0032625	0.0205233	Ralgps2	Ral GEF with PH domain and SH3 binding motif 2
ENSMUSG00000026605	7380.7	-0.10516	0.0273413	3.64394e-05	0.000418376	Cenpf	centromere protein F
ENSMUSG00000026615	11196.4	0.063271	0.027959	0.0153139	0.0705401	Eprs	glutamyl-prolyl-tRNA synthetase
ENSMUSG00000026617	1797.04	0.197349	0.0562495	7.4884e-06	0.000100481	Bpnt1	3'(2'), 5'-bisphosphate nucleotidase 1
ENSMUSG00000026623	3823.42	0.174392	0.0397452	3.3616e-07	5.79585e-06	Lpgat1	lysophosphatidylglycerol acyltransferase 1
ENSMUSG00000026640	380.52	-0.565294	0.112584	2.2287e-08	4.58547e-07	Plxna2	plexin A2
ENSMUSG00000026646	2047.15	0.121221	0.043382	0.000879914	0.00682011	Suv39h2	suppressor of variegation 3-9 2
ENSMUSG00000026657	3940.33	-0.0793656	0.0384559	0.0182556	0.0808094	Frmd4a	FERM domain containing 4A
ENSMUSG00000026664	144.603	0.460482	0.203158	0.000166805	0.00161783	Phyh	phytanoyl-CoA hydroxylase
ENSMUSG00000026667	4930.11	0.0978481	0.03055	0.000475903	0.00402834	Uhmk1	U2AF homology motif (UHM) kinase 1
ENSMUSG00000026670	2167.18	0.110144	0.0453408	0.00337376	0.0210856	Uap1	UDP-N-acetylglucosamine pyrophosphorylase 1
ENSMUSG00000026674	6016.27	-0.119797	0.0295334	1.00325e-05	0.000130182	Ddr2	discoidin domain receptor family, member 2
ENSMUSG00000026675	1538.33	-0.112854	0.052896	0.006296	0.0348721	Hsd17b7	hydroxysteroid (17-beta) dehydrogenase 7
ENSMUSG00000026701	8411.46	0.0881683	0.0343469	0.00423614	0.0252288	Prdx6	peroxiredoxin 6
ENSMUSG00000026712	40.6694	1.47319	0.328456	3.92295e-08	7.74105e-07	Mrc1	mannose receptor, C type 1
ENSMUSG00000026718	3917.14	0.0924476	0.0335286	0.00222541	0.0148082	Stam	signal transducing adaptor molecule (SH3 domain and ITAM motif) 1
ENSMUSG00000026727	1897.8	-0.096959	0.0507479	0.0160615	0.0731752	Rsu1	Ras suppressor protein 1
ENSMUSG00000026728	38021.7	-0.274992	0.0182759	2.57996e-53	4.57601e-51	Vim	vimentin
ENSMUSG00000026730	435.388	-0.236837	0.116632	0.000652739	0.00525975	Pter	phosphotriesterase related
ENSMUSG00000026749	1567.09	0.445108	0.0511985	3.56076e-19	1.96236e-17	Nek6	NIMA (never in mitosis gene a)-related expressed kinase 6
ENSMUSG00000026750	9720.98	0.0840491	0.0275557	0.00108166	0.00811038	Psmb7	proteasome (prosome, macropain) subunit, beta type 7
ENSMUSG00000026753	4287.06	0.157064	0.038551	2.5177e-06	3.75006e-05	Ppp6c	protein phosphatase 6, catalytic subunit
ENSMUSG00000026761	4827.02	0.12619	0.0357104	6.44306e-05	0.00070363	Orc4	origin recognition complex, subunit 4
ENSMUSG00000026764	1787.13	0.190193	0.0635491	5.94984e-05	0.000653466	Kif5c	kinesin family member 5C
ENSMUSG00000026768	102.328	-1.16086	0.210061	1.48456e-10	4.1276e-09	Itga8	integrin alpha 8
ENSMUSG00000026773	1409.53	0.488025	0.0535415	9.05605e-21	5.52348e-19	Pfkfb3	6-phosphofructo-2-kinase/fructose-2,6-biphosphatase 3
ENSMUSG00000026788	1280.31	0.107757	0.0532511	0.00930827	0.0473265	Zbtb43	zinc finger and BTB domain containing 43
ENSMUSG00000026796	6694.15	0.302633	0.0273127	1.89287e-30	1.66908e-28	Niban2	niban apoptosis regulator 2
ENSMUSG00000026817	1416.56	-0.167535	0.054861	8.7851e-05	0.000924082	Ak1	adenylate kinase 1
ENSMUSG00000026819	1504.17	0.16904	0.0580794	0.000135333	0.00134818	Slc25a25	solute carrier family 25 (mitochondrial carrier, phosphate carrier), member 25
ENSMUSG00000026821	744.528	-0.103085	0.0638697	0.0228196	0.095922	Ralgds	ral guanine nucleotide dissociation stimulator
ENSMUSG00000026822	102.228	6.21691	0.417801	1.08293e-51	1.87761e-49	Lcn2	lipocalin 2
ENSMUSG00000026825	2246.23	-0.0909165	0.0398626	0.00833933	0.0434597	Dnm1	dynamin 1
ENSMUSG00000026826	631.791	0.368609	0.0865974	2.93386e-07	5.12712e-06	Nr4a2	nuclear receptor subfamily 4, group A, member 2
ENSMUSG00000026827	4628.29	0.0874032	0.0339822	0.00425229	0.0253074	Gpd2	glycerol phosphate dehydrogenase 2, mitochondrial
ENSMUSG00000026833	677.975	-0.154022	0.0720252	0.00187304	0.0128458	Olfm1	olfactomedin 1
ENSMUSG00000026836	1929.7	-0.0904804	0.0424141	0.0119359	0.0580285	Acvr1	activin A receptor, type 1
ENSMUSG00000026837	11417.1	-0.0753376	0.0240843	0.000985308	0.00749719	Col5a1	collagen, type V, alpha 1
ENSMUSG00000026848	4047.54	0.108449	0.0324042	0.000218337	0.00202975	Tor1b	torsin family 1, member B
ENSMUSG00000026854	746.17	-0.177317	0.0768732	0.000686178	0.00548907	Usp20	ubiquitin specific peptidase 20
ENSMUSG00000026860	1104.47	-0.143668	0.0628152	0.00172064	0.0119654	Sh3glb2	SH3-domain GRB2-like endophilin B2
ENSMUSG00000026864	35539.7	0.188574	0.0256668	3.21184e-15	1.3729e-13	Hspa5	heat shock protein 5
ENSMUSG00000026869	5268.72	0.0859417	0.0320048	0.00319092	0.0201717	Psmd5	proteasome (prosome, macropain) 26S subunit, non-ATPase, 5
ENSMUSG00000026872	4676.12	0.402511	0.031079	2.15425e-39	2.65938e-37	Zeb2	zinc finger E-box binding homeobox 2
ENSMUSG00000026874	45.8863	0.674601	0.418054	0.000237787	0.00218801	Hc	hemolytic complement
ENSMUSG00000026875	943.452	0.495832	0.069348	8.11068e-14	3.05258e-12	Traf1	TNF receptor-associated factor 1
ENSMUSG00000026879	2573.54	-0.259863	0.0419129	3.25953e-12	1.10061e-10	Gsn	gelsolin
ENSMUSG00000026880	1199.68	0.223766	0.0606242	2.19506e-06	3.29494e-05	Stom	stomatin
ENSMUSG00000026889	2697.1	0.0971717	0.0408535	0.00555699	0.0314448	Rbm18	RNA binding motif protein 18
ENSMUSG00000026890	519.004	-0.161096	0.0890617	0.00347187	0.0215418	Lhx6	LIM homeobox protein 6
ENSMUSG00000026914	6498.09	0.0879632	0.0286289	0.000925621	0.00712382	Psmd14	proteasome (prosome, macropain) 26S subunit, non-ATPase, 14
ENSMUSG00000026918	5555.01	0.154954	0.0301748	1.68587e-08	3.57344e-07	Brd3	bromodomain containing 3
ENSMUSG00000026922	702.133	-0.127912	0.0702928	0.00772792	0.0411141	Agpat2	1-acylglycerol-3-phosphate O-acyltransferase 2 (lysophosphatidic acid acyltransferase, beta)
ENSMUSG00000026923	805.842	-0.511249	0.0690622	1.27153e-14	5.16342e-13	Notch1	notch 1
ENSMUSG00000026925	706.871	-0.107859	0.0677254	0.0205388	0.0884055	Inpp5e	inositol polyphosphate-5-phosphatase E
ENSMUSG00000026932	832.378	-0.326316	0.0691364	2.4443e-08	4.99576e-07	Nacc2	nucleus accumbens associated 2, BEN and BTB (POZ) domain containing
ENSMUSG00000026942	1437.15	0.192689	0.0546823	7.87871e-06	0.000105079	Traf2	TNF receptor-associated factor 2
ENSMUSG00000026956	606.892	-0.159718	0.0841991	0.00291838	0.0186861	Uap1l1	UDP-N-acteylglucosamine pyrophosphorylase 1-like 1
ENSMUSG00000026958	610.545	-0.137683	0.0749661	0.00571768	0.0322241	Dpp7	dipeptidylpeptidase 7
ENSMUSG00000026960	2094.14	0.111903	0.0446791	0.00263214	0.0170945	Arl6ip6	ADP-ribosylation factor-like 6 interacting protein 6
ENSMUSG00000026970	6943.78	0.128397	0.0251752	5.42622e-08	1.04665e-06	Rbms1	RNA binding motif, single stranded interacting protein 1
ENSMUSG00000026977	8304.47	0.0691473	0.026459	0.00541764	0.0308258	Marchf7	membrane associated ring-CH-type finger 7
ENSMUSG00000026980	7435.95	0.137828	0.0284882	1.48843e-07	2.7149e-06	Ly75	lymphocyte antigen 75
ENSMUSG00000026981	310.673	0.705528	0.118137	5.04292e-11	1.49362e-09	Il1rn	interleukin 1 receptor antagonist
ENSMUSG00000026987	4705.67	-0.105621	0.0311476	0.000202034	0.00190678	Baz2b	bromodomain adjacent to zinc finger domain, 2B
ENSMUSG00000026991	7428.02	0.13754	0.0287064	1.89798e-07	3.42948e-06	Pkp4	plakophilin 4
ENSMUSG00000027002	10819.8	0.0638351	0.0238777	0.00494105	0.0285777	Nckap1	NCK-associated protein 1
ENSMUSG00000027018	5861.59	0.0848444	0.0288671	0.00151854	0.0108034	Hat1	histone aminotransferase 1
ENSMUSG00000027035	5286.53	0.0712089	0.0312974	0.0129938	0.0619612	Cers6	ceramide synthase 6
ENSMUSG00000027068	332.044	-0.51466	0.105753	4.90117e-08	9.54924e-07	Dhrs9	dehydrogenase/reductase (SDR family) member 9
ENSMUSG00000027070	170.368	-0.376455	0.178233	0.000301238	0.00270571	Lrp2	low density lipoprotein receptor-related protein 2
ENSMUSG00000027074	298.611	0.131299	0.0965441	0.016052	0.0731631	Slc43a3	solute carrier family 43, member 3
ENSMUSG00000027076	445.372	0.124806	0.0895015	0.0176991	0.079072	Timm10	translocase of inner mitochondrial membrane 10
ENSMUSG00000027087	13958.1	0.106191	0.0273341	3.03189e-05	0.00035578	Itgav	integrin alpha V
ENSMUSG00000027091	5351.87	0.120239	0.0390693	0.000378934	0.00329613	Zc3h15	zinc finger CCCH-type containing 15
ENSMUSG00000027104	4693.71	0.14215	0.0377866	1.55595e-05	0.00019552	Atf2	activating transcription factor 2
ENSMUSG00000027108	4666.86	0.0752456	0.0370557	0.0214987	0.0916174	Ola1	Obg-like ATPase 1
ENSMUSG00000027109	7304.14	0.0666388	0.0261596	0.00680018	0.0371345	Sp3	trans-acting transcription factor 3
ENSMUSG00000027111	699.578	-0.498582	0.0750139	2.55137e-12	8.71022e-11	Itga6	integrin alpha 6
ENSMUSG00000027115	3784.04	-0.104439	0.0345742	0.000727962	0.00578434	Kif18a	kinesin family member 18A
ENSMUSG00000027122	3884.35	-0.154053	0.0351632	7.22789e-07	1.17651e-05	Arl14ep	ADP-ribosylation factor-like 14 effector protein
ENSMUSG00000027133	1718.1	0.144927	0.0486611	0.000230415	0.00213034	Nop10	NOP10 ribonucleoprotein
ENSMUSG00000027134	2064.13	0.32904	0.0464492	2.27961e-14	9.08958e-13	Lpcat4	lysophosphatidylcholine acyltransferase 4
ENSMUSG00000027162	9875.19	0.0919874	0.0270672	0.000276533	0.00250716	Lin7c	lin-7 homolog C (C. elegans)
ENSMUSG00000027171	198.185	-0.151162	0.122359	0.0133887	0.0633436	Prrg4	proline rich Gla (G-carboxyglutamic acid) 4 (transmembrane)
ENSMUSG00000027176	3516.92	0.0959507	0.0326659	0.00118332	0.00874508	Cstf3	cleavage stimulation factor, 3' pre-RNA, subunit 3
ENSMUSG00000027177	8200.71	0.157589	0.028806	2.42648e-09	5.80511e-08	Hipk3	homeodomain interacting protein kinase 3
ENSMUSG00000027180	3401.69	-0.105546	0.0385118	0.00165368	0.0115991	Fbxo3	F-box protein 3
ENSMUSG00000027184	33651	0.0534347	0.0147586	0.000225292	0.00208798	Caprin1	cell cycle associated protein 1
ENSMUSG00000027187	2065.69	-0.104806	0.0429972	0.00386509	0.0234351	Cat	catalase
ENSMUSG00000027198	4141.36	-0.100137	0.0346726	0.00123727	0.00910459	Ext2	exostosin glycosyltransferase 2
ENSMUSG00000027200	287.762	-0.314097	0.139262	0.000235202	0.0021681	Sema6d	sema domain, transmembrane domain (TM), and cytoplasmic domain, (semaphorin) 6D
ENSMUSG00000027201	10518.7	0.0805932	0.030496	0.00403833	0.0242284	Myef2	myelin basic protein expression factor 2, repressor
ENSMUSG00000027206	10842.6	0.123362	0.0233367	2.37471e-08	4.86642e-07	Cops2	COP9 signalosome subunit 2
ENSMUSG00000027207	891.621	0.143346	0.065599	0.00223525	0.0148516	Galk2	galactokinase 2
ENSMUSG00000027208	3893.72	0.992564	0.0336166	4.88982e-194	5.03032e-191	Fgf7	fibroblast growth factor 7
ENSMUSG00000027210	1330.84	-0.120159	0.0581045	0.00581972	0.0326917	Meis2	Meis homeobox 2
ENSMUSG00000027220	139.727	-0.418079	0.182412	0.000176197	0.00169613	Syt13	synaptotagmin XIII
ENSMUSG00000027221	369.464	-0.426573	0.0994288	3.97737e-07	6.77426e-06	Chst1	carbohydrate sulfotransferase 1
ENSMUSG00000027227	728.459	-0.116586	0.0677862	0.0128683	0.0614392	Sord	sorbitol dehydrogenase
ENSMUSG00000027230	202.637	0.624323	0.148586	5.40386e-07	8.976e-06	Creb3l1	cAMP responsive element binding protein 3-like 1
ENSMUSG00000027247	3634.34	-0.0874619	0.0355929	0.00579178	0.0325703	Arhgap1	Rho GTPase activating protein 1
ENSMUSG00000027248	20693.8	0.0831488	0.0206015	2.73823e-05	0.000324529	Pdia3	protein disulfide isomerase associated 3
ENSMUSG00000027254	3835.23	-0.291838	0.0411559	1.08797e-14	4.46501e-13	Map1a	microtubule-associated protein 1 A
ENSMUSG00000027285	1828.85	0.125044	0.0474589	0.00122841	0.00904372	Haus2	HAUS augmin-like complex, subunit 2
ENSMUSG00000027288	21424.3	0.0774879	0.0202107	6.98486e-05	0.000756681	Zfp106	zinc finger protein 106
ENSMUSG00000027298	1011.02	-0.109859	0.0554797	0.00956164	0.0483281	Tyro3	TYRO3 protein tyrosine kinase 3
ENSMUSG00000027306	5757.3	-0.0977858	0.0313616	0.000632945	0.00512971	Nusap1	nucleolar and spindle associated protein 1
ENSMUSG00000027313	855.732	-0.426016	0.0931594	1.26763e-07	2.33982e-06	Chac1	ChaC, cation transport regulator 1
ENSMUSG00000027330	4006.77	-0.126767	0.0323573	1.42171e-05	0.000179971	Cdc25b	cell division cycle 25B
ENSMUSG00000027331	2952.78	-0.129576	0.0409539	0.000210679	0.00197749	Knstrn	kinetochore-localized astrin/SPAG5 binding
ENSMUSG00000027332	1078.91	-0.126811	0.0639001	0.0057001	0.0321485	Ivd	isovaleryl coenzyme A dehydrogenase
ENSMUSG00000027333	2103.61	0.625372	0.0455041	3.06172e-44	4.54283e-42	Smox	spermine oxidase
ENSMUSG00000027346	1707.63	0.257763	0.0585216	6.98666e-08	1.33759e-06	Gpcpd1	glycerophosphocholine phosphodiesterase 1
ENSMUSG00000027349	2694.32	0.0936955	0.0419617	0.00870803	0.0449109	Fam98b	family with sequence similarity 98, member B
ENSMUSG00000027381	1495.32	0.911729	0.0537689	7.17157e-67	1.67673e-64	Bcl2l11	BCL2-like 11 (apoptosis facilitator)
ENSMUSG00000027387	746.456	0.104171	0.0665158	0.023836	0.0991108	Zc3h8	zinc finger CCCH type containing 8
ENSMUSG00000027397	4507.03	0.110125	0.0280725	2.33023e-05	0.000282464	Slc20a1	solute carrier family 20, member 1
ENSMUSG00000027405	12490.5	0.0829774	0.0243656	0.000325735	0.00289041	Nop56	NOP56 ribonucleoprotein
ENSMUSG00000027422	10526.3	0.108293	0.034755	0.000480311	0.00406119	Rrbp1	ribosome binding protein 1
ENSMUSG00000027423	13294.4	0.113262	0.0223634	1.05087e-07	1.95609e-06	Snx5	sorting nexin 5
ENSMUSG00000027424	1198.94	0.0966114	0.0513783	0.0172106	0.0773374	Mgme1	mitochondrial genome maintenance exonuclease 1
ENSMUSG00000027433	9902.57	0.0878794	0.0268757	0.000476664	0.00403257	Xrn2	5'-3' exoribonuclease 2
ENSMUSG00000027435	168.877	0.775812	0.152636	4.21934e-09	9.76141e-08	Cd93	CD93 antigen
ENSMUSG00000027439	1774.97	0.124402	0.0491555	0.00166424	0.0116519	Gzf1	GDNF-inducible zinc finger protein 1
ENSMUSG00000027479	11603.5	0.0801834	0.0221569	0.000155216	0.0015226	Mapre1	microtubule-associated protein, RP/EB family, member 1
ENSMUSG00000027488	302.708	-0.143205	0.108155	0.0132694	0.0629643	Snta1	syntrophin, acidic 1
ENSMUSG00000027495	406.502	0.169974	0.0992651	0.00363787	0.0223382	Fam210b	family with sequence similarity 210, member B
ENSMUSG00000027500	1808.71	0.11614	0.0537141	0.00534119	0.030492	Stmn2	stathmin-like 2
ENSMUSG00000027523	23120.5	0.0633113	0.0231343	0.00412678	0.0246727	Gnas	GNAS (guanine nucleotide binding protein, alpha stimulating) complex locus
ENSMUSG00000027544	181.369	-0.490703	0.163086	2.67611e-05	0.000318144	Nfatc2	nuclear factor of activated T cells, cytoplasmic, calcineurin dependent 2
ENSMUSG00000027552	1947.52	0.118337	0.0452751	0.00161016	0.0113402	E2f5	E2F transcription factor 5
ENSMUSG00000027555	3142.37	0.495263	0.0362001	1.73293e-43	2.45328e-41	Car13	carbonic anhydrase 13
ENSMUSG00000027580	2165.13	0.143928	0.0414206	4.35443e-05	0.000492258	Helz2	helicase with zinc finger 2, transcriptional coactivator
ENSMUSG00000027605	442.766	-0.218152	0.117695	0.00128189	0.00937924	Acss2	acyl-CoA synthetase short-chain family member 2
ENSMUSG00000027611	460.412	0.518846	0.0861447	1.22837e-10	3.45264e-09	Procr	protein C receptor, endothelial
ENSMUSG00000027613	3696.4	0.156164	0.0397146	4.73169e-06	6.62921e-05	Eif6	eukaryotic translation initiation factor 6
ENSMUSG00000027620	19609.3	0.108552	0.0230759	7.37079e-07	1.19725e-05	Rbm39	RNA binding motif protein 39
ENSMUSG00000027624	4436.46	-0.194673	0.033173	6.08299e-11	1.78115e-09	Epb41l1	erythrocyte membrane protein band 4.1 like 1
ENSMUSG00000027630	3917.72	-0.0747192	0.0303383	0.00746596	0.0399618	Tbl1xr1	transducin (beta)-like 1X-linked receptor 1
ENSMUSG00000027634	2893.42	-0.0841923	0.0380143	0.0115173	0.0563025	Ndrg3	N-myc downstream regulated gene 3
ENSMUSG00000027639	5126.29	-0.117951	0.0302212	2.00477e-05	0.000246499	Samhd1	SAM domain and HD domain, 1
ENSMUSG00000027654	2126.72	-0.0903646	0.0484625	0.0211197	0.0902265	Fam83d	family with sequence similarity 83, member D
ENSMUSG00000027655	1084.51	-0.173325	0.0634495	0.000213294	0.00199839	Dhx35	DEAH (Asp-Glu-Ala-His) box polypeptide 35
ENSMUSG00000027660	7354.94	0.550112	0.0299686	3.12532e-76	9.45625e-74	Skil	SKI-like
ENSMUSG00000027665	6423.37	0.100164	0.0325301	0.000676453	0.00542534	Pik3ca	phosphatidylinositol-4,5-bisphosphate 3-kinase catalytic subunit alpha
ENSMUSG00000027671	5180.01	0.0706324	0.0297669	0.0102165	0.0510033	Actl6a	actin-like 6A
ENSMUSG00000027677	5364.69	0.0667122	0.0299548	0.0158557	0.0724793	Ttc14	tetratricopeptide repeat domain 14
ENSMUSG00000027680	9493.65	0.104443	0.027128	3.65738e-05	0.000419606	Fxr1	fragile X mental retardation gene 1, autosomal homolog
ENSMUSG00000027684	625.714	-0.509993	0.074339	6.04e-13	2.16752e-11	Mecom	MDS1 and EVI1 complex locus
ENSMUSG00000027706	4820.62	0.067353	0.0289778	0.0122617	0.0593278	Sec62	SEC62 homolog (S. cerevisiae)
ENSMUSG00000027708	3671.96	0.110588	0.0328496	0.000191551	0.00182683	Dcun1d1	DCN1, defective in cullin neddylation 1, domain containing 1 (S. cerevisiae)
ENSMUSG00000027715	19101.6	-0.0437058	0.0199798	0.0236093	0.0984104	Ccna2	cyclin A2
ENSMUSG00000027737	969.712	1.15145	0.0810796	5.30641e-48	8.5295e-46	Slc7a11	solute carrier family 7 (cationic amino acid transporter, y+ system), member 11
ENSMUSG00000027739	1339.91	0.107899	0.0501224	0.0070035	0.038013	Rab33b	RAB33B, member RAS oncogene family
ENSMUSG00000027751	4934.19	-0.102021	0.0322495	0.000487863	0.00411016	Supt20	SPT20 SAGA complex component
ENSMUSG00000027763	17934.1	-0.21672	0.0247022	1.18317e-20	7.18797e-19	Mbnl1	muscleblind like splicing factor 1
ENSMUSG00000027770	9297.94	0.0594593	0.0263048	0.0163086	0.0740823	Dhx36	DEAH (Asp-Glu-Ala-His) box polypeptide 36
ENSMUSG00000027774	5418.16	0.0698857	0.0321415	0.0170758	0.0768213	Gfm1	G elongation factor, mitochondrial 1
ENSMUSG00000027782	12548.1	0.0957686	0.0213278	2.80244e-06	4.12244e-05	Kpna4	karyopherin (importin) alpha 4
ENSMUSG00000027784	1680.16	-0.115727	0.0471297	0.00266094	0.0172597	Ppm1l	protein phosphatase 1 (formerly 2C)-like
ENSMUSG00000027787	6684.8	0.0839851	0.028366	0.00144381	0.0103433	Nmd3	NMD3 ribosome export adaptor
ENSMUSG00000027796	252.564	-0.247283	0.142453	0.0013676	0.00987987	Smad9	SMAD family member 9
ENSMUSG00000027797	3775.73	-0.294492	0.0327717	2.40626e-21	1.50328e-19	Dclk1	doublecortin-like kinase 1
ENSMUSG00000027800	4695.41	0.499419	0.0394823	1.45041e-37	1.65787e-35	Tm4sf1	transmembrane 4 superfamily member 1
ENSMUSG00000027803	5784.17	0.139559	0.0320656	1.40742e-06	2.19151e-05	Wwtr1	WW domain containing transcription regulator 1
ENSMUSG00000027804	8525.41	0.138745	0.0298984	3.78649e-07	6.48494e-06	Ppid	peptidylprolyl isomerase D (cyclophilin D)
ENSMUSG00000027806	6266.46	-0.136871	0.0312362	1.35665e-06	2.12101e-05	Tsc22d2	TSC22 domain family, member 2
ENSMUSG00000027808	9058.3	0.133813	0.0307279	1.70895e-06	2.61874e-05	Serp1	stress-associated endoplasmic reticulum protein 1
ENSMUSG00000027810	5057.74	0.1154	0.028825	1.43283e-05	0.00018123	Eif2a	eukaryotic translation initiation factor 2A
ENSMUSG00000027820	794.207	-0.160959	0.0818179	0.00240154	0.0157761	Mme	membrane metallo endopeptidase
ENSMUSG00000027822	2228	0.119509	0.0436463	0.00109372	0.00818088	Slc33a1	solute carrier family 33 (acetyl-CoA transporter), member 1
ENSMUSG00000027823	9287.52	0.0661359	0.0258598	0.00666234	0.036508	Gmps	guanine monophosphate synthetase
ENSMUSG00000027828	27841.2	0.128419	0.0192415	4.13625e-12	1.37854e-10	Ssr3	signal sequence receptor, gamma
ENSMUSG00000027829	7303.8	0.172119	0.0299784	2.87275e-10	7.69607e-09	Ccnl1	cyclin L1
ENSMUSG00000027831	18.2035	-0.1619	0.278109	0.0186155	0.0820966	Veph1	ventricular zone expressed PH domain-containing 1
ENSMUSG00000027832	2404.25	0.875979	0.0466453	5.37931e-81	1.72934e-78	Ptx3	pentraxin related gene
ENSMUSG00000027834	260.102	-0.144633	0.131948	0.0188128	0.0827774	Serpini1	serine (or cysteine) peptidase inhibitor, clade I, member 1
ENSMUSG00000027835	2962.48	0.0767294	0.0384212	0.0224369	0.0947781	Pdcd10	programmed cell death 10
ENSMUSG00000027848	343.514	-0.344746	0.118698	3.29227e-05	0.000383419	Olfml3	olfactomedin-like 3
ENSMUSG00000027859	1298.22	0.336167	0.0704438	2.14242e-08	4.43753e-07	Ngf	nerve growth factor
ENSMUSG00000027864	6826.14	-0.184295	0.0306986	3.73891e-11	1.1335e-09	Ptgfrn	prostaglandin F2 receptor negative regulator
ENSMUSG00000027878	12004.7	0.235205	0.0265376	4.18426e-21	2.59307e-19	Notch2	notch 2
ENSMUSG00000027881	6711.89	0.277666	0.0319211	2.31861e-20	1.38676e-18	Prpf38b	PRP38 pre-mRNA processing factor 38 (yeast) domain containing B
ENSMUSG00000027882	2425.28	0.467066	0.0470714	3.974e-24	2.72546e-22	Stxbp3	syntaxin binding protein 3
ENSMUSG00000027900	861.628	-0.108542	0.0654022	0.018047	0.0801392	Dram2	DNA-damage regulated autophagy modulator 2
ENSMUSG00000027931	191.272	-0.217755	0.170087	0.00525463	0.0301092	Npr1	natriuretic peptide receptor 1
ENSMUSG00000027933	4936.09	-0.0574155	0.0270302	0.023533	0.0982026	Ints3	integrator complex subunit 3
ENSMUSG00000027940	23706.7	0.089497	0.0217011	1.65952e-05	0.00020685	Tpm3	tropomyosin 3, gamma
ENSMUSG00000027944	2856.6	0.085471	0.0417077	0.0163399	0.0741592	Hax1	HCLS1 associated X-1
ENSMUSG00000027952	420.377	-0.329066	0.127145	8.64331e-05	0.000912221	Pmvk	phosphomevalonate kinase
ENSMUSG00000027954	819.805	-0.108113	0.0706807	0.0224904	0.0949518	Efna1	ephrin A1
ENSMUSG00000027962	746.919	0.355378	0.0755262	3.66665e-08	7.26317e-07	Vcam1	vascular cell adhesion molecule 1
ENSMUSG00000027966	704.041	-0.708539	0.0938155	9.43408e-16	4.17127e-14	Col11a1	collagen, type XI, alpha 1
ENSMUSG00000027968	4498.23	0.121817	0.0360528	0.000130029	0.00130129	Larp7	La ribonucleoprotein domain family, member 7
ENSMUSG00000027981	2359.94	0.122067	0.046327	0.00135028	0.00978684	Rnpc3	RNA-binding region (RNP1, RRM) containing 3
ENSMUSG00000027984	2939.51	-0.101837	0.0352548	0.00118045	0.00872808	Hadh	hydroxyacyl-Coenzyme A dehydrogenase
ENSMUSG00000027993	2291.66	-0.27906	0.0460062	8.73164e-12	2.83659e-10	Trim2	tripartite motif-containing 2
ENSMUSG00000027995	584.584	0.377623	0.0828593	9.00614e-08	1.69274e-06	Tlr2	toll-like receptor 2
ENSMUSG00000028010	2833.97	0.199271	0.0447749	1.18108e-07	2.18529e-06	Gar1	GAR1 ribonucleoprotein
ENSMUSG00000028015	133.389	-0.151784	0.152297	0.0194698	0.0850139	Ctso	cathepsin O
ENSMUSG00000028018	2971.4	0.0974021	0.040404	0.00508935	0.0292818	Gstcd	glutathione S-transferase, C-terminal domain containing
ENSMUSG00000028029	1904.75	0.110676	0.0479119	0.00446543	0.0263301	Aimp1	aminoacyl tRNA synthetase complex-interacting multifunctional protein 1
ENSMUSG00000028031	127.312	-0.476375	0.184516	7.81167e-05	0.000834199	Dkk2	dickkopf WNT signaling pathway inhibitor 2
ENSMUSG00000028032	3427.58	-0.143918	0.0384284	1.56105e-05	0.000196002	Papss1	3'-phosphoadenosine 5'-phosphosulfate synthase 1
ENSMUSG00000028033	977.873	1.04738	0.0696313	1.5643e-53	2.83985e-51	Kcnq5	potassium voltage-gated channel, subfamily Q, member 5
ENSMUSG00000028036	146.731	1.06657	0.187228	4.99995e-11	1.48659e-09	Ptgfr	prostaglandin F receptor
ENSMUSG00000028041	3386.75	-0.0867436	0.040821	0.0133657	0.0633241	Adam15	a disintegrin and metallopeptidase domain 15 (metargidin)
ENSMUSG00000028042	1569.1	-0.170648	0.0575991	0.000108892	0.00111872	Zbtb7b	zinc finger and BTB domain containing 7B
ENSMUSG00000028047	823.272	-0.399347	0.0747546	2.82893e-09	6.70556e-08	Thbs3	thrombospondin 3
ENSMUSG00000028060	8018.38	0.0707744	0.028999	0.00851464	0.0441794	Khdc4	KH domain containing 4, pre-mRNA splicing factor
ENSMUSG00000028063	8785.95	-0.0653238	0.0272362	0.010432	0.0518777	Lmna	lamin A
ENSMUSG00000028068	5610.65	-0.0910632	0.0313465	0.0014718	0.0105145	Iqgap3	IQ motif containing GTPase activating protein 3
ENSMUSG00000028081	29098.3	0.0812663	0.0231856	0.000233718	0.002157	Rps3a1	ribosomal protein S3A1
ENSMUSG00000028082	3657.94	-0.113158	0.0339248	0.000198	0.00187559	Sh3d19	SH3 domain protein D19
ENSMUSG00000028089	1987.29	0.29132	0.0526724	2.38301e-10	6.47398e-09	Chd1l	chromodomain helicase DNA binding protein 1-like
ENSMUSG00000028101	1268.52	-0.292579	0.0735226	5.11813e-07	8.51972e-06	Pias3	protein inhibitor of activated STAT 3
ENSMUSG00000028124	4900.3	0.0869103	0.0283903	0.000982475	0.0074802	Gclm	glutamate-cysteine ligase, modifier subunit
ENSMUSG00000028126	5623.7	0.222975	0.0377289	2.44973e-11	7.56035e-10	Pip5k1a	phosphatidylinositol-4-phosphate 5-kinase, type 1 alpha
ENSMUSG00000028128	399.564	-0.130422	0.0904981	0.0143424	0.0670049	F3	coagulation factor III
ENSMUSG00000028134	7266.72	0.0726288	0.0299028	0.00850177	0.0441274	Ptbp2	polypyrimidine tract binding protein 2
ENSMUSG00000028149	5868.13	0.08088	0.028512	0.00226232	0.0150021	Rap1gds1	RAP1, GTP-GDP dissociation stimulator 1
ENSMUSG00000028152	1715.85	-0.415795	0.0465276	3.3858e-20	1.97903e-18	Tspan5	tetraspanin 5
ENSMUSG00000028156	12008.9	0.0529735	0.021738	0.0111303	0.0546981	Eif4e	eukaryotic translation initiation factor 4E
ENSMUSG00000028161	6544.96	0.062959	0.0284025	0.017287	0.0775679	Ppp3ca	protein phosphatase 3, catalytic subunit, alpha isoform
ENSMUSG00000028163	10936.9	0.80904	0.0264803	4.0343e-207	4.44667e-204	Nfkb1	nuclear factor of kappa light polypeptide gene enhancer in B cells 1, p105
ENSMUSG00000028165	3811.82	0.0877185	0.0379518	0.0083707	0.0435938	Cisd2	CDGSH iron sulfur domain 2
ENSMUSG00000028173	8929.34	-0.188851	0.0274988	1.04095e-13	3.89878e-12	Wls	wntless WNT ligand secretion mediator
ENSMUSG00000028179	532.87	0.302124	0.100108	2.11821e-05	0.000259414	Cth	cystathionase (cystathionine gamma-lyase)
ENSMUSG00000028180	9941.67	0.140305	0.027025	2.18595e-08	4.50955e-07	Zranb2	zinc finger, RAN-binding domain containing 2
ENSMUSG00000028184	10670.4	0.0630032	0.0247945	0.00731465	0.0393832	Adgrl2	adhesion G protein-coupled receptor L2
ENSMUSG00000028187	3579.31	0.171005	0.0379183	2.13316e-07	3.82308e-06	Rpf1	ribosome production factor 1 homolog
ENSMUSG00000028197	62.3857	0.445083	0.312424	0.000883786	0.00684623	Col24a1	collagen, type XXIV, alpha 1
ENSMUSG00000028212	5119.48	0.204539	0.039517	2.52558e-09	6.01423e-08	Ccne2	cyclin E2
ENSMUSG00000028232	1657.18	0.139945	0.0570606	0.00125454	0.00921845	Tmem68	transmembrane protein 68
ENSMUSG00000028234	9079.19	0.103838	0.0380057	0.00177825	0.0123032	Rps20	ribosomal protein S20
ENSMUSG00000028249	11141.4	0.0510773	0.0224246	0.0173639	0.0778451	Sdcbp	syndecan binding protein
ENSMUSG00000028261	2133.98	0.119263	0.0464697	0.00177879	0.0123032	Ndufaf4	NADH:ubiquinone oxidoreductase complex assembly factor 4
ENSMUSG00000028266	3395.61	0.987112	0.0432966	1.72363e-117	9.85089e-115	Lmo4	LIM domain only 4
ENSMUSG00000028268	172.288	0.153477	0.143233	0.0169581	0.0764029	Gbp3	guanylate binding protein 3
ENSMUSG00000028271	2436.25	0.0991304	0.0438912	0.00706907	0.0382613	Gtf2b	general transcription factor IIB
ENSMUSG00000028273	3862.49	-0.11894	0.0358501	0.000176501	0.001698	Pdlim5	PDZ and LIM domain 5
ENSMUSG00000028277	4603.85	0.0703917	0.0288298	0.00854747	0.0442808	Ube2j1	ubiquitin-conjugating enzyme E2J 1
ENSMUSG00000028282	6557.19	0.0856865	0.0308267	0.00243242	0.015947	Casp8ap2	caspase 8 associated protein 2
ENSMUSG00000028309	4398.49	0.098062	0.0327803	0.000946297	0.0072468	Rnf20	ring finger protein 20
ENSMUSG00000028312	13110.1	0.116637	0.0231762	1.12419e-07	2.08502e-06	Smc2	structural maintenance of chromosomes 2
ENSMUSG00000028331	480.342	0.128254	0.0860866	0.0139375	0.0653507	Trmo	tRNA methyltransferase O
ENSMUSG00000028333	13829.8	0.134746	0.0284034	2.64787e-07	4.65898e-06	Anp32b	acidic (leucine-rich) nuclear phosphoprotein 32 family, member B
ENSMUSG00000028337	445.294	-0.187225	0.100228	0.00185161	0.0127214	Coro2a	coronin, actin binding protein 2A
ENSMUSG00000028345	4887.08	0.0958992	0.0326695	0.00119187	0.0087999	Tex10	testis expressed gene 10
ENSMUSG00000028364	8690.27	0.52358	0.0366255	2.80788e-47	4.33284e-45	Tnc	tenascin C
ENSMUSG00000028370	146.896	0.68307	0.201286	5.50497e-06	7.59814e-05	Pappa	pregnancy-associated plasma protein A
ENSMUSG00000028378	613.15	-0.116605	0.0738609	0.0163684	0.0742446	Ptgr1	prostaglandin reductase 1
ENSMUSG00000028382	20341.4	0.137119	0.0212357	1.29872e-11	4.13206e-10	Ptbp3	polypyrimidine tract binding protein 3
ENSMUSG00000028402	6013.07	-0.0663404	0.0262099	0.00715044	0.038661	Mpdz	multiple PDZ domain crumbs cell polarity complex component
ENSMUSG00000028403	4118.03	0.0706967	0.0331321	0.0185394	0.081925	Zdhhc21	zinc finger, DHHC domain containing 21
ENSMUSG00000028409	5776.28	0.0870074	0.0275627	0.000714668	0.00569042	Smu1	smu-1 suppressor of mec-8 and unc-52 homolog (C. elegans)
ENSMUSG00000028410	11573.6	0.0801922	0.0255354	0.000865634	0.00672588	Dnaja1	DnaJ heat shock protein family (Hsp40) member A1
ENSMUSG00000028413	4783.45	0.0792481	0.0279496	0.00234507	0.0154645	B4galt1	UDP-Gal:betaGlcNAc beta 1,4- galactosyltransferase, polypeptide 1
ENSMUSG00000028426	19140.7	0.113324	0.0205539	9.1367e-09	2.017e-07	Rad23b	RAD23 homolog B, nucleotide excision repair protein
ENSMUSG00000028431	6195.8	0.0812721	0.0277389	0.00168139	0.0117454	Elp1	elongator complex protein 1
ENSMUSG00000028435	31.9832	0.555266	0.432964	0.000615021	0.00500812	Aqp3	aquaporin 3
ENSMUSG00000028452	34262.4	0.0508724	0.017738	0.00321435	0.0202782	Vcp	valosin containing protein
ENSMUSG00000028458	1536.81	-0.11853	0.0523831	0.00393171	0.0237055	Tesk1	testis specific protein kinase 1
ENSMUSG00000028464	2783.76	-0.166921	0.0418784	2.58619e-06	3.84837e-05	Tpm2	tropomyosin 2, beta
ENSMUSG00000028465	12597.2	-0.0496976	0.0202416	0.0109819	0.0541583	Tln1	talin 1
ENSMUSG00000028469	212.301	-0.236621	0.177658	0.00397775	0.0239301	Npr2	natriuretic peptide receptor 2
ENSMUSG00000028480	2377.85	0.0857799	0.039884	0.0128969	0.0615567	Glipr2	GLI pathogenesis-related 2
ENSMUSG00000028494	1519.33	-0.288491	0.0533152	4.52241e-10	1.1808e-08	Plin2	perilipin 2
ENSMUSG00000028495	13974.7	0.147287	0.0291351	3.45015e-08	6.87845e-07	Rps6	ribosomal protein S6
ENSMUSG00000028517	2226.48	0.805782	0.0512339	8.00384e-58	1.60399e-55	Plpp3	phospholipid phosphatase 3
ENSMUSG00000028518	1260.18	0.119169	0.0627985	0.0085388	0.0442601	Prkaa2	protein kinase, AMP-activated, alpha 2 catalytic subunit
ENSMUSG00000028522	6444.34	0.164428	0.0324648	1.69645e-08	3.58603e-07	Mier1	MEIR1 treanscription regulator
ENSMUSG00000028525	3377.62	0.124712	0.0327986	2.41935e-05	0.000292349	Pde4b	phosphodiesterase 4B, cAMP specific
ENSMUSG00000028527	1345.2	0.655402	0.0527357	7.33596e-37	8.14398e-35	Ak4	adenylate kinase 4
ENSMUSG00000028530	12831.4	0.122489	0.0264047	6.67964e-07	1.09304e-05	Jak1	Janus kinase 1
ENSMUSG00000028532	1332.17	0.191621	0.0734914	0.000206627	0.001943	Cachd1	cache domain containing 1
ENSMUSG00000028557	8873.06	0.396986	0.0273024	6.1463e-49	1.00897e-46	Rnf11	ring finger protein 11
ENSMUSG00000028559	3664.37	-0.117692	0.0339082	0.000106498	0.00109631	Osbpl9	oxysterol binding protein-like 9
ENSMUSG00000028563	963.153	0.106393	0.0623633	0.0177702	0.0792062	Tm2d1	TM2 domain containing 1
ENSMUSG00000028572	57.4625	0.153962	0.237489	0.0231329	0.0969485	Hook1	hook microtubule tethering protein 1
ENSMUSG00000028577	7516.98	0.0745945	0.0278454	0.00408195	0.0244426	Plaa	phospholipase A2, activating protein
ENSMUSG00000028580	9825.55	0.0708114	0.0263197	0.00421498	0.0251222	Pum1	pumilio RNA-binding family member 1
ENSMUSG00000028582	1356.75	-0.10872	0.0501919	0.00663072	0.0363864	Cc2d1b	coiled-coil and C2 domain containing 1B
ENSMUSG00000028583	42.036	0.869972	0.41201	5.56493e-05	0.000613813	Pdpn	podoplanin
ENSMUSG00000028587	1783.75	0.297152	0.0544258	3.79964e-10	1.00055e-08	Orc1	origin recognition complex, subunit 1
ENSMUSG00000028599	1764.42	0.471144	0.0460064	1.58984e-25	1.17382e-23	Tnfrsf1b	tumor necrosis factor receptor superfamily, member 1b
ENSMUSG00000028609	5502.04	0.0907537	0.0382953	0.00670903	0.0367117	Magoh	mago homolog, exon junction complex core component
ENSMUSG00000028613	4249.34	-0.167649	0.0314117	3.45357e-09	8.11142e-08	Lrp8	low density lipoprotein receptor-related protein 8, apolipoprotein e receptor
ENSMUSG00000028614	8412.68	0.0865567	0.0271435	0.000647312	0.00523241	Ndc1	NDC1 transmembrane nucleoporin
ENSMUSG00000028633	7986.59	0.10378	0.0306383	0.000215191	0.00201371	Ctps	cytidine 5'-triphosphate synthase
ENSMUSG00000028634	1008.31	-0.34037	0.0695573	1.26314e-08	2.72228e-07	Hivep3	human immunodeficiency virus type I enhancer binding protein 3
ENSMUSG00000028639	40268.4	0.111377	0.0413194	0.00158675	0.0112111	Ybx1	Y box protein 1
ENSMUSG00000028645	5562.79	0.511273	0.0311514	2.01e-61	4.1914e-59	Slc2a1	solute carrier family 2 (facilitated glucose transporter), member 1
ENSMUSG00000028649	20399.8	-0.060518	0.0204683	0.00216516	0.0144948	Macf1	microtubule-actin crosslinking factor 1
ENSMUSG00000028654	21.0213	-0.174335	0.282982	0.0159817	0.0729594	Mycl	v-myc avian myelocytomatosis viral oncogene lung carcinoma derived
ENSMUSG00000028664	1512.84	-0.189695	0.0606166	3.72164e-05	0.000424768	Ephb2	Eph receptor B2
ENSMUSG00000028671	416.338	-0.372034	0.114164	1.14151e-05	0.000146666	Gale	galactose-4-epimerase, UDP
ENSMUSG00000028675	4209.3	-0.0735052	0.0356268	0.0206965	0.0888221	Pnrc2	proline-rich nuclear receptor coactivator 2
ENSMUSG00000028676	12758	0.0686932	0.0232364	0.00192945	0.0131624	Srsf10	serine and arginine-rich splicing factor 10
ENSMUSG00000028677	2123.88	-0.0850158	0.0411106	0.0158535	0.0724793	Rnf220	ring finger protein 220
ENSMUSG00000028680	1151.71	0.160569	0.0662843	0.000747002	0.00590522	Plk3	polo like kinase 3
ENSMUSG00000028683	2290.19	0.116244	0.0419244	0.00109574	0.00819202	Eif2b3	eukaryotic translation initiation factor 2B, subunit 3
ENSMUSG00000028691	23049.9	0.0536031	0.0243407	0.0204165	0.0880266	Prdx1	peroxiredoxin 1
ENSMUSG00000028693	8425.85	0.0713463	0.0242677	0.00194826	0.0132672	Nasp	nuclear autoantigenic sperm protein (histone-binding)
ENSMUSG00000028698	1570	-0.222277	0.0669859	9.98687e-06	0.000129829	Pik3r3	phosphoinositide-3-kinase regulatory subunit 3
ENSMUSG00000028706	1008.8	0.116706	0.0639719	0.0105855	0.0525562	Nsun4	NOL1/NOP2/Sun domain family, member 4
ENSMUSG00000028718	4202.11	0.0948353	0.034667	0.00223577	0.0148516	Stil	Scl/Tal1 interrupting locus
ENSMUSG00000028729	3594.86	0.0689916	0.0335556	0.0229442	0.0963408	Ebna1bp2	EBNA1 binding protein 2
ENSMUSG00000028741	2806.37	0.0980064	0.0402106	0.00467589	0.0273395	Mrto4	mRNA turnover 4, ribosome maturation factor
ENSMUSG00000028760	1256.12	-0.0993302	0.0522169	0.0152527	0.0703421	Eif4g3	eukaryotic translation initiation factor 4 gamma, 3
ENSMUSG00000028771	4096.47	0.10993	0.0309409	9.93274e-05	0.00103047	Ptpn12	protein tyrosine phosphatase, non-receptor type 12
ENSMUSG00000028776	717.309	-0.714494	0.0694019	1.55588e-26	1.22494e-24	Tinagl1	tubulointerstitial nephritis antigen-like 1
ENSMUSG00000028780	738.877	1.23035	0.0720244	1.87036e-67	4.5812e-65	Sema3c	sema domain, immunoglobulin domain (Ig), short basic domain, secreted, (semaphorin) 3C
ENSMUSG00000028782	88.5593	-0.396198	0.239177	0.000771139	0.00607728	Adgrb2	adhesion G protein-coupled receptor B2
ENSMUSG00000028788	11282.1	0.0904822	0.0250874	0.000132452	0.00132204	Ptp4a2	protein tyrosine phosphatase 4a2
ENSMUSG00000028792	4686.93	0.105007	0.0320057	0.000302263	0.00271333	Ak2	adenylate kinase 2
ENSMUSG00000028793	2056.94	0.3429	0.0544706	5.65072e-12	1.86317e-10	Rnf19b	ring finger protein 19B
ENSMUSG00000028803	240.156	-0.302332	0.180945	0.00117361	0.00869001	Nipal3	NIPA-like domain containing 3
ENSMUSG00000028837	6236.8	0.0823901	0.0311024	0.00382259	0.0232139	Psmb2	proteasome (prosome, macropain) subunit, beta type 2
ENSMUSG00000028841	36.9504	-0.240359	0.310988	0.00754194	0.0402559	Cnksr1	connector enhancer of kinase suppressor of Ras 1
ENSMUSG00000028851	4404.63	0.0686609	0.0311447	0.0162122	0.0737604	Nudc	nudC nuclear distribution protein
ENSMUSG00000028864	828.755	0.659918	0.0662851	8.88881e-25	6.20648e-23	Hgf	hepatocyte growth factor
ENSMUSG00000028878	1258.44	-0.120888	0.0525188	0.00332823	0.0208603	Fam76a	family with sequence similarity 76, member A
ENSMUSG00000028883	1418.2	-0.707108	0.0625983	3.11803e-31	2.8137e-29	Sema3a	sema domain, immunoglobulin domain (Ig), short basic domain, secreted, (semaphorin) 3A
ENSMUSG00000028889	1688.52	0.125796	0.054976	0.00295272	0.018859	Yrdc	yrdC domain containing (E.coli)
ENSMUSG00000028890	2074.97	0.181333	0.0466762	2.47967e-06	3.70414e-05	Mtf1	metal response element binding transcription factor 1
ENSMUSG00000028893	1546.89	-0.164954	0.0584865	0.000203145	0.00191492	Sesn2	sestrin 2
ENSMUSG00000028894	2378.09	-0.116399	0.0468605	0.00242096	0.0158834	Inpp5b	inositol polyphosphate-5-phosphatase B
ENSMUSG00000028896	4711.75	0.116056	0.0300465	2.50151e-05	0.000300864	Rcc1	regulator of chromosome condensation 1
ENSMUSG00000028906	5277.12	-0.0655386	0.0303934	0.0192341	0.0843014	Epb41	erythrocyte membrane protein band 4.1
ENSMUSG00000028907	2418.84	0.0943496	0.045599	0.0124236	0.0599088	Utp11	UTP11 small subunit processome component
ENSMUSG00000028926	2729.83	-0.187844	0.0392938	3.22279e-08	6.48382e-07	Cdk14	cyclin-dependent kinase 14
ENSMUSG00000028927	243.725	-0.188919	0.122291	0.00398612	0.0239618	Padi2	peptidyl arginine deiminase, type II
ENSMUSG00000028931	352.63	-0.122314	0.0967195	0.0227968	0.0958521	Kcnab2	potassium voltage-gated channel, shaker-related subfamily, beta member 2
ENSMUSG00000028932	8265.54	0.110532	0.0304543	7.32358e-05	0.000786979	Psmc2	proteasome (prosome, macropain) 26S subunit, ATPase 2
ENSMUSG00000028933	1805.1	0.0928028	0.0494733	0.0193275	0.0845483	Xrcc2	X-ray repair complementing defective repair in Chinese hamster cells 2
ENSMUSG00000028937	4536.33	0.0906166	0.0320353	0.00187877	0.0128793	Acot7	acyl-CoA thioesterase 7
ENSMUSG00000028944	563.809	-0.175893	0.0904467	0.00185768	0.0127574	Prkag2	protein kinase, AMP-activated, gamma 2 non-catalytic subunit
ENSMUSG00000028948	8026.18	0.117556	0.0268927	2.71282e-06	4.00973e-05	Nol9	nucleolar protein 9
ENSMUSG00000028949	263.37	-0.497738	0.121309	1.00269e-06	1.60337e-05	Smarcd3	SWI/SNF related, matrix associated, actin dependent regulator of chromatin, subfamily d, member 3
ENSMUSG00000028953	7194.22	0.143451	0.0281093	3.10331e-08	6.2516e-07	Abcf2	ATP-binding cassette, sub-family F (GCN20), member 2
ENSMUSG00000028957	869.129	-0.146749	0.0676242	0.00210722	0.0141746	Per3	period circadian clock 3
ENSMUSG00000028961	9291.65	0.0628492	0.0247815	0.00743216	0.0398907	Pgd	phosphogluconate dehydrogenase
ENSMUSG00000028962	3286.29	0.199994	0.0373126	1.02495e-09	2.58011e-08	Slc4a2	solute carrier family 4 (anion exchanger), member 2
ENSMUSG00000028965	1022.58	0.523856	0.0597046	1.79006e-19	1.00119e-17	Tnfrsf9	tumor necrosis factor receptor superfamily, member 9
ENSMUSG00000028967	5596.23	0.616871	0.0388584	5.69012e-58	1.15532e-55	Errfi1	ERBB receptor feedback inhibitor 1
ENSMUSG00000028970	4766.5	0.270294	0.0402302	1.12392e-13	4.1892e-12	Abcb1b	ATP-binding cassette, sub-family B (MDR/TAP), member 1B
ENSMUSG00000028980	1618.64	0.309338	0.0516091	2.0316e-11	6.30777e-10	H6pd	hexose-6-phosphate dehydrogenase (glucose 1-dehydrogenase)
ENSMUSG00000028982	697.758	0.133689	0.0743745	0.00688727	0.0375141	Slc25a33	solute carrier family 25, member 33
ENSMUSG00000028986	1361.9	0.156679	0.0582165	0.000384795	0.00334146	Klhl7	kelch-like 7
ENSMUSG00000029001	278.218	-0.158829	0.115842	0.00914481	0.0466954	Fbxo44	F-box protein 44
ENSMUSG00000029009	2038.15	-0.101236	0.0461755	0.00777723	0.0412833	Mthfr	methylenetetrahydrofolate reductase
ENSMUSG00000029014	4791.6	0.129816	0.0343659	2.25095e-05	0.000273931	Dnajc2	DnaJ heat shock protein family (Hsp40) member C2
ENSMUSG00000029016	2332.56	-0.130895	0.0385851	9.1862e-05	0.000962991	Clcn6	chloride channel, voltage-sensitive 6
ENSMUSG00000029022	815.424	-0.208545	0.0873307	0.00030613	0.00274007	Miip	migration and invasion inhibitory protein
ENSMUSG00000029033	1736.28	-0.13029	0.0488681	0.000950398	0.00727099	Acap3	ArfGAP with coiled-coil, ankyrin repeat and PH domains 3
ENSMUSG00000029048	3151.57	0.0912843	0.0378839	0.0059811	0.0334521	Rer1	retention in endoplasmic reticulum sorting receptor 1
ENSMUSG00000029050	4502.66	-0.134259	0.0336993	8.37832e-06	0.00011088	Ski	ski sarcoma viral oncogene homolog (avian)
ENSMUSG00000029063	8218.07	0.358504	0.0271464	3.81229e-41	5.07134e-39	Nadk	NAD kinase
ENSMUSG00000029064	26447.6	0.0526816	0.0192844	0.0047909	0.0279291	Gnb1	guanine nucleotide binding protein (G protein), beta 1
ENSMUSG00000029068	9778.64	0.0782429	0.0257624	0.00126377	0.00926866	Ccnl2	cyclin L2
ENSMUSG00000029070	972.076	-0.274919	0.078052	3.20989e-06	4.65524e-05	Mxra8	matrix-remodelling associated 8
ENSMUSG00000029071	3705.42	0.0870486	0.0340081	0.00443599	0.0261985	Dvl1	dishevelled segment polarity protein 1
ENSMUSG00000029073	742.706	0.159499	0.0837164	0.0028761	0.0184691	Cptp	ceramide-1-phosphate transfer protein
ENSMUSG00000029093	375.703	-0.1708	0.102718	0.00401444	0.0241038	Sorcs2	sortilin-related VPS10 domain containing receptor 2
ENSMUSG00000029096	30.9823	-0.652968	0.44242	0.000317659	0.00282676	Htra3	HtrA serine peptidase 3
ENSMUSG00000029101	768.047	-0.149947	0.0702564	0.00210719	0.0141746	Rgs12	regulator of G-protein signaling 12
ENSMUSG00000029106	4376.46	-0.129206	0.0328263	1.21533e-05	0.000155247	Add1	adducin 1 (alpha)
ENSMUSG00000029108	4613.65	0.354594	0.0325729	5.29546e-29	4.46526e-27	Pcdh7	protocadherin 7
ENSMUSG00000029110	7825.26	0.0644032	0.0231838	0.00358731	0.0220805	Rnf4	ring finger protein 4
ENSMUSG00000029119	1402.66	-0.12309	0.0551403	0.00366923	0.0224629	Man2b2	mannosidase 2, alpha B2
ENSMUSG00000029122	1260.34	-0.28905	0.0666837	1.04918e-07	1.95529e-06	Evc	EvC ciliary complex subunit 1
ENSMUSG00000029131	3313.87	0.26314	0.0386241	5.53956e-14	2.11586e-12	Dnajb6	DnaJ heat shock protein family (Hsp40) member B6
ENSMUSG00000029135	6119.56	0.10363	0.0262489	2.50723e-05	0.000301227	Fosl2	fos-like antigen 2
ENSMUSG00000029163	1170.25	-0.0981063	0.0539919	0.0185944	0.0820505	Emilin1	elastin microfibril interfacer 1
ENSMUSG00000029166	759.596	-0.28662	0.108359	7.48232e-05	0.000800691	Mapre3	microtubule-associated protein, RP/EB family, member 3
ENSMUSG00000029167	55.0961	-0.260635	0.286134	0.00597141	0.0334343	Ppargc1a	peroxisome proliferative activated receptor, gamma, coactivator 1 alpha
ENSMUSG00000029169	23000.7	0.135118	0.0203638	4.25346e-12	1.41151e-10	Dhx15	DEAH (Asp-Glu-Ala-His) box polypeptide 15
ENSMUSG00000029185	1012.88	-0.123311	0.0593588	0.00518212	0.0297379	Fam114a1	family with sequence similarity 114, member A1
ENSMUSG00000029186	1286.22	0.164902	0.0620706	0.000336968	0.00297299	Pi4k2b	phosphatidylinositol 4-kinase type 2 beta
ENSMUSG00000029192	1323.19	-0.119599	0.0530945	0.00389672	0.0235584	Tbc1d14	TBC1 domain family, member 14
ENSMUSG00000029201	5662.46	0.104659	0.0282232	6.36721e-05	0.000696826	Ugdh	UDP-glucose dehydrogenase
ENSMUSG00000029202	18424.6	0.0760208	0.0192169	4.34311e-05	0.000491338	Pds5a	PDS5 cohesin associated factor A
ENSMUSG00000029203	7941.39	0.0588335	0.0262238	0.0171726	0.077189	Ube2k	ubiquitin-conjugating enzyme E2K
ENSMUSG00000029207	4607.84	0.18559	0.0317119	9.02086e-11	2.5778e-09	Apbb2	amyloid beta (A4) precursor protein-binding, family B, member 2
ENSMUSG00000029229	1946.69	0.11627	0.046136	0.00221007	0.0147125	Chic2	cysteine-rich hydrophobic domain 2
ENSMUSG00000029231	3048.36	-0.144844	0.0423456	5.13874e-05	0.000572121	Pdgfra	platelet derived growth factor receptor, alpha polypeptide
ENSMUSG00000029238	9970.95	0.0627065	0.0236378	0.00533406	0.030473	Clock	circadian locomotor output cycles kaput
ENSMUSG00000029246	5289.36	0.101479	0.0304981	0.000282526	0.00255399	Ppat	phosphoribosyl pyrophosphate amidotransferase
ENSMUSG00000029249	6205.18	0.139263	0.0294795	2.48e-07	4.37859e-06	Rest	RE1-silencing transcription factor
ENSMUSG00000029265	3507.66	0.10738	0.0367224	0.000907267	0.00699652	Dr1	down-regulator of transcription 1
ENSMUSG00000029267	5496.54	0.172413	0.0318393	1.86699e-09	4.55847e-08	Mtf2	metal response element binding transcription factor 2
ENSMUSG00000029287	2656.55	0.659616	0.0388526	4.65827e-66	1.07286e-63	Tgfbr3	transforming growth factor, beta receptor III
ENSMUSG00000029290	3051.15	0.132203	0.0381923	6.85574e-05	0.000745007	Zfp326	zinc finger protein 326
ENSMUSG00000029304	10488.5	0.268572	0.0312011	4.53068e-20	2.6283e-18	Spp1	secreted phosphoprotein 1
ENSMUSG00000029334	1906.03	-0.356174	0.0480305	3.49275e-15	1.48476e-13	Prkg2	protein kinase, cGMP-dependent, type II
ENSMUSG00000029344	1779.13	-0.0851318	0.0437265	0.0205157	0.0883555	Tpst2	protein-tyrosine sulfotransferase 2
ENSMUSG00000029364	3121.49	-0.0956232	0.0372086	0.00349928	0.0216857	Wsb2	WD repeat and SOCS box-containing 2
ENSMUSG00000029371	7738.15	3.8063	0.0363657	0	0	Cxcl5	chemokine (C-X-C motif) ligand 5
ENSMUSG00000029376	1422.71	0.114979	0.0549076	0.006438	0.0355438	Mthfd2l	methylenetetrahydrofolate dehydrogenase (NADP+ dependent) 2-like
ENSMUSG00000029377	7985.06	1.59919	0.0399188	0	0	Ereg	epiregulin
ENSMUSG00000029378	251.773	0.212159	0.138676	0.00314224	0.0198884	Areg	amphiregulin
ENSMUSG00000029379	61.9505	3.27418	0.293544	1.05439e-30	9.40481e-29	Cxcl3	chemokine (C-X-C motif) ligand 3
ENSMUSG00000029380	6235.68	3.70099	0.102779	9.3045e-286	1.59531e-282	Cxcl1	chemokine (C-X-C motif) ligand 1
ENSMUSG00000029390	4811.6	0.154268	0.0301648	1.93526e-08	4.04906e-07	Tmed2	transmembrane p24 trafficking protein 2
ENSMUSG00000029394	1138.31	-0.169492	0.0637714	0.000296498	0.00266935	Cdk2ap1	CDK2 (cyclin-dependent kinase 2)-associated protein 1
ENSMUSG00000029405	10451.4	0.0969125	0.0218854	3.64097e-06	5.20702e-05	G3bp2	GTPase activating protein (SH3 domain) binding protein 2
ENSMUSG00000029409	110.575	1.86547	0.179729	4.50734e-27	3.60377e-25	U90926	cDNA sequence U90926
ENSMUSG00000029415	4530.39	0.120855	0.031293	2.15948e-05	0.00026384	Sdad1	SDA1 domain containing 1
ENSMUSG00000029422	6023.02	0.125599	0.0312808	9.88561e-06	0.000129166	Rsrc2	arginine/serine-rich coiled-coil 2
ENSMUSG00000029426	730.475	-0.147973	0.076471	0.00353947	0.0218645	Scarb2	scavenger receptor class B, member 2
ENSMUSG00000029428	923.774	-0.220767	0.0712273	2.3234e-05	0.000281858	Stx2	syntaxin 2
ENSMUSG00000029430	21188	0.120441	0.0266657	1.27097e-06	1.99922e-05	Ran	RAN, member RAS oncogene family
ENSMUSG00000029438	394.674	0.143414	0.0922696	0.00869468	0.0448571	Bcl7a	B cell CLL/lymphoma 7A
ENSMUSG00000029447	23336	0.107943	0.0234678	1.23883e-06	1.95464e-05	Cct6a	chaperonin containing Tcp1, subunit 6a (zeta)
ENSMUSG00000029455	2177.02	-0.0978078	0.038944	0.00386903	0.0234405	Aldh2	aldehyde dehydrogenase 2, mitochondrial
ENSMUSG00000029467	32180.1	0.14779	0.0190834	7.85556e-16	3.49334e-14	Atp2a2	ATPase, Ca++ transporting, cardiac muscle, slow twitch 2
ENSMUSG00000029482	3179.55	-0.145002	0.0378244	1.05675e-05	0.000136686	Aacs	acetoacetyl-CoA synthetase
ENSMUSG00000029484	2363.25	-0.11772	0.0407494	0.000740758	0.00587485	Anxa3	annexin A3
ENSMUSG00000029499	53.7144	-0.3109	0.28868	0.00335106	0.0209693	Pxmp2	peroxisomal membrane protein 2
ENSMUSG00000029513	2188.11	0.0853636	0.0419002	0.0168193	0.0759107	Prkab1	protein kinase, AMP-activated, beta 1 non-catalytic subunit
ENSMUSG00000029521	853.612	-0.130243	0.0671365	0.00566574	0.0319898	Chek2	checkpoint kinase 2
ENSMUSG00000029528	4085.98	0.0885153	0.0314128	0.0020373	0.0137642	Pxn	paxillin
ENSMUSG00000029538	3347.19	0.079672	0.0345016	0.0100968	0.0505528	Srsf9	serine and arginine-rich splicing factor 9
ENSMUSG00000029552	2970.13	-0.164968	0.0370933	3.55528e-07	6.09572e-06	Tes	testin LIM domain protein
ENSMUSG00000029560	614.358	-0.174519	0.0846335	0.00141253	0.0101522	Snx8	sorting nexin 8
ENSMUSG00000029570	179.723	-0.146338	0.13751	0.0192016	0.0842596	Lfng	LFNG O-fucosylpeptide 3-beta-N-acetylglucosaminyltransferase
ENSMUSG00000029577	4217.53	-0.0785195	0.0321669	0.00735077	0.0395363	Ube3b	ubiquitin protein ligase E3B
ENSMUSG00000029578	5500.21	0.178069	0.032832	1.44437e-09	3.57754e-08	Wipi2	WD repeat domain, phosphoinositide interacting 2
ENSMUSG00000029580	278960	0.0408281	0.0171575	0.0146947	0.0683142	Actb	actin, beta
ENSMUSG00000029581	9007.33	-0.107155	0.0299862	9.94591e-05	0.00103073	Fscn1	fascin actin-bundling protein 1
ENSMUSG00000029594	4023.87	0.111884	0.0340803	0.000246803	0.00226422	Rbm19	RNA binding motif protein 19
ENSMUSG00000029605	28.9879	0.153739	0.25111	0.0223828	0.0946014	Oas1b	2'-5' oligoadenylate synthetase 1B
ENSMUSG00000029614	24532.7	0.0879031	0.0299353	0.00143382	0.010286	Rpl6	ribosomal protein L6
ENSMUSG00000029623	6644.97	0.10591	0.0353041	0.000746476	0.00590408	Pdap1	PDGFA associated protein 1
ENSMUSG00000029640	2968.3	0.168022	0.0451664	7.43456e-06	0.00010002	Usp12	ubiquitin specific peptidase 12
ENSMUSG00000029642	3287.57	0.108034	0.0347181	0.000490455	0.00412437	Polr1d	polymerase (RNA) I polypeptide D
ENSMUSG00000029647	7968.52	0.0589126	0.0261536	0.0167649	0.0757536	Pan3	PAN3 poly(A) specific ribonuclease subunit
ENSMUSG00000029648	955.002	0.305361	0.0767358	5.48639e-07	9.09835e-06	Flt1	FMS-like tyrosine kinase 1
ENSMUSG00000029649	3464.49	0.0794684	0.0337167	0.00898109	0.0460546	Pomp	proteasome maturation protein
ENSMUSG00000029657	13204	0.14297	0.0302798	2.18865e-07	3.90399e-06	Hsph1	heat shock 105kDa/110kDa protein 1
ENSMUSG00000029659	49.015	-0.35187	0.310576	0.00231641	0.0153213	Medag	mesenteric estrogen dependent adipogenesis
ENSMUSG00000029661	655.061	-0.467222	0.0800391	3.35243e-10	8.88854e-09	Col1a2	collagen, type I, alpha 2
ENSMUSG00000029670	2349.61	0.0883018	0.0413612	0.0125699	0.0603882	Ing3	inhibitor of growth family, member 3
ENSMUSG00000029701	4787.87	0.067235	0.0313515	0.0192274	0.0843014	Rbm28	RNA binding motif protein 28
ENSMUSG00000029705	8110.69	-0.167428	0.0313445	3.39956e-09	7.99674e-08	Cux1	cut-like homeobox 1
ENSMUSG00000029710	2099.22	-0.0833959	0.0427249	0.0211933	0.0904909	Ephb4	Eph receptor B4
ENSMUSG00000029718	5195.56	-0.229783	0.0382353	1.20439e-11	3.8558e-10	Pcolce	procollagen C-endopeptidase enhancer protein
ENSMUSG00000029722	1824.47	-0.138173	0.0511202	0.000663222	0.00533089	Agfg2	ArfGAP with FG repeats 2
ENSMUSG00000029723	1704.3	-0.122069	0.0448762	0.00106194	0.00799356	Tsc22d4	TSC22 domain family, member 4
ENSMUSG00000029729	3184.99	0.070084	0.0335907	0.0209601	0.0897633	Zkscan1	zinc finger with KRAB and SCAN domains 1
ENSMUSG00000029752	9778.65	0.0751612	0.0291716	0.00541485	0.0308213	Asns	asparagine synthetase
ENSMUSG00000029759	607.083	-0.117808	0.0707847	0.0137	0.0644921	Pon3	paraoxonase 3
ENSMUSG00000029763	4293.43	-0.0804832	0.0316836	0.00539798	0.0307479	Exoc4	exocyst complex component 4
ENSMUSG00000029765	361.112	-0.51663	0.0982121	7.71053e-09	1.7169e-07	Plxna4	plexin A4
ENSMUSG00000029777	12971.4	0.0778425	0.0235928	0.000523288	0.00436007	Gars	glycyl-tRNA synthetase
ENSMUSG00000029802	962.263	-0.122351	0.0653511	0.00817566	0.0427656	Abcg2	ATP binding cassette subfamily G member 2 (Junior blood group)
ENSMUSG00000029804	862.722	-0.733577	0.068854	2.85656e-28	2.36987e-26	Herc3	hect domain and RLD 3
ENSMUSG00000029810	1841.47	0.432113	0.0488186	8.25486e-20	4.71781e-18	Tmem176b	transmembrane protein 176B
ENSMUSG00000029816	103.054	-0.348061	0.223731	0.00120349	0.00888145	Gpnmb	glycoprotein (transmembrane) nmb
ENSMUSG00000029817	10171.4	0.0929724	0.0237478	3.71065e-05	0.000423827	Tra2a	transformer 2 alpha
ENSMUSG00000029821	343.795	-0.164833	0.115996	0.00748761	0.0400271	Gsdme	gasdermin E
ENSMUSG00000029822	1524.41	-0.226995	0.0539628	2.19095e-07	3.90399e-06	Osbpl3	oxysterol binding protein-like 3
ENSMUSG00000029833	2385.22	-0.126678	0.0419091	0.000366979	0.00319755	Trim24	tripartite motif-containing 24
ENSMUSG00000029840	23786.1	0.206881	0.0190242	1.23904e-29	1.0622e-27	Mtpn	myotrophin
ENSMUSG00000029863	3009.74	0.0875166	0.037137	0.00750765	0.0401005	Casp2	caspase 2
ENSMUSG00000029910	9363.17	0.0703866	0.0259071	0.00392627	0.0236943	Mad2l1	MAD2 mitotic arrest deficient-like 1
ENSMUSG00000029911	3000.01	0.148054	0.0375628	6.09906e-06	8.33623e-05	Ssbp1	single-stranded DNA binding protein 1
ENSMUSG00000029918	428.741	0.123041	0.0919238	0.0201177	0.087201	Mrps33	mitochondrial ribosomal protein S33
ENSMUSG00000029920	6187.34	0.06288	0.0298439	0.0226091	0.0952967	Smarcad1	SWI/SNF-related, matrix-associated actin-dependent regulator of chromatin, subfamily a, containing DEAD/H box 1
ENSMUSG00000029992	8489.67	0.0569459	0.0235847	0.0112626	0.0552073	Gfpt1	glutamine fructose-6-phosphate transaminase 1
ENSMUSG00000029994	3702.83	-0.0993005	0.0367278	0.0021845	0.0145863	Anxa4	annexin A4
ENSMUSG00000029998	3951.73	-0.0825754	0.0350629	0.00844174	0.0438896	Pcyox1	prenylcysteine oxidase 1
ENSMUSG00000029999	707.689	0.195835	0.079855	0.000308775	0.00276055	Tgfa	transforming growth factor alpha
ENSMUSG00000030000	201.693	-0.795225	0.142915	2.67535e-10	7.22519e-09	Add2	adducin 2 (beta)
ENSMUSG00000030002	9097.38	0.062	0.026488	0.0127798	0.0611488	Dusp11	dual specificity phosphatase 11 (RNA/RNP complex 1-interacting)
ENSMUSG00000030007	15123.2	0.107008	0.0299009	9.79171e-05	0.00101748	Cct7	chaperonin containing Tcp1, subunit 7 (eta)
ENSMUSG00000030016	12862.8	0.0764749	0.0205705	0.000112925	0.00115172	Zfp638	zinc finger protein 638
ENSMUSG00000030019	2671.25	0.0826286	0.0392055	0.0153471	0.0706717	Fbxl14	F-box and leucine-rich repeat protein 14
ENSMUSG00000030022	855.747	0.615594	0.0652972	2.40048e-22	1.57625e-20	Adamts9	a disintegrin-like and metallopeptidase (reprolysin type) with thrombospondin type 1 motif, 9
ENSMUSG00000030029	4233.53	0.937606	0.0325067	2.31847e-185	2.23602e-182	Lrig1	leucine-rich repeats and immunoglobulin-like domains 1
ENSMUSG00000030031	1074.72	0.152794	0.073901	0.00229878	0.0152243	Kbtbd8	kelch repeat and BTB (POZ) domain containing 8
ENSMUSG00000030034	410.927	0.121036	0.094084	0.0227726	0.0957763	Ino80b	INO80 complex subunit B
ENSMUSG00000030035	791.629	-0.183543	0.0829116	0.000783022	0.00615214	Wbp1	WW domain binding protein 1
ENSMUSG00000030036	2313.11	0.079507	0.0404922	0.0226761	0.0955269	Mogs	mannosyl-oligosaccharide glucosidase
ENSMUSG00000030042	3306.53	0.181245	0.0449266	1.31423e-06	2.05888e-05	Pole4	polymerase (DNA-directed), epsilon 4 (p12 subunit)
ENSMUSG00000030057	18298.1	0.143501	0.0262662	4.37819e-09	1.00986e-07	Cnbp	cellular nucleic acid binding protein
ENSMUSG00000030059	5000.35	0.133505	0.0315104	2.92149e-06	4.26908e-05	Tmf1	TATA element modulatory factor 1
ENSMUSG00000030067	5647.53	0.0811233	0.035081	0.00970816	0.0488925	Foxp1	forkhead box P1
ENSMUSG00000030074	3001.14	0.228418	0.0393166	4.19416e-11	1.26406e-09	Gxylt2	glucoside xylosyltransferase 2
ENSMUSG00000030082	18151.1	0.0729292	0.0215093	0.000410976	0.00353893	Sec61a1	Sec61 alpha 1 subunit (S. cerevisiae)
ENSMUSG00000030084	8847.27	-0.0828741	0.025868	0.00066333	0.00533089	Plxna1	plexin A1
ENSMUSG00000030095	3010.11	-0.169086	0.038604	4.19165e-07	7.10783e-06	Tmem43	transmembrane protein 43
ENSMUSG00000030096	7707.25	-0.176648	0.0304289	1.65395e-10	4.56288e-09	Slc6a6	solute carrier family 6 (neurotransmitter transporter, taurine), member 6
ENSMUSG00000030101	1373.81	-0.0934124	0.0522339	0.0224238	0.0947486	Sumf1	sulfatase modifying factor 1
ENSMUSG00000030103	1523.87	0.111427	0.0459914	0.0032998	0.0207157	Bhlhe40	basic helix-loop-helix family, member e40
ENSMUSG00000030104	4232.48	0.0765295	0.0297739	0.00536934	0.0306187	Edem1	ER degradation enhancer, mannosidase alpha-like 1
ENSMUSG00000030122	7579.33	-0.0899439	0.0357768	0.00469283	0.0274196	Ptms	parathymosin
ENSMUSG00000030138	7450.21	0.0686537	0.0239204	0.00253439	0.0165288	Bms1	BMS1, ribosome biogenesis factor
ENSMUSG00000030161	2468.05	0.228234	0.0508398	5.6551e-08	1.08944e-06	Gabarapl1	gamma-aminobutyric acid (GABA) A receptor-associated protein-like 1
ENSMUSG00000030180	6795.91	0.125917	0.0282175	1.37033e-06	2.13825e-05	Kdm5a	lysine (K)-specific demethylase 5A
ENSMUSG00000030187	60.2654	0.220408	0.232144	0.00880932	0.0453741	Klra2	killer cell lectin-like receptor, subfamily A, member 2
ENSMUSG00000030188	581.885	0.218031	0.0917604	0.000279636	0.00253083	Magohb	mago homolog B, exon junction complex core component
ENSMUSG00000030189	13880.3	0.183545	0.025919	2.73505e-14	1.07391e-12	Ybx3	Y box protein 3
ENSMUSG00000030199	3155.36	0.081485	0.0341593	0.00799482	0.0420621	Etv6	ets variant 6
ENSMUSG00000030203	2874.45	0.160069	0.0403009	3.48796e-06	5.00305e-05	Dusp16	dual specificity phosphatase 16
ENSMUSG00000030207	1017.21	-0.148843	0.070114	0.0022316	0.014843	Fam234b	family with sequence similarity 234, member B
ENSMUSG00000030208	13916	-0.269938	0.0312256	3.3345e-20	1.95645e-18	Emp1	epithelial membrane protein 1
ENSMUSG00000030216	7263.44	0.102516	0.0275777	6.50131e-05	0.000709489	Wbp11	WW domain binding protein 11
ENSMUSG00000030224	9761.91	0.0738917	0.0265875	0.00307006	0.0195036	Strap	serine/threonine kinase receptor associated protein
ENSMUSG00000030232	9099.14	0.128325	0.0247643	3.53127e-08	7.01301e-07	Aebp2	AE binding protein 2
ENSMUSG00000030245	4260.73	0.0799795	0.032277	0.00646358	0.0356565	Golt1b	golgi transport 1B
ENSMUSG00000030254	4900.83	0.0875699	0.0332538	0.00356817	0.0219841	Rad18	RAD18 E3 ubiquitin protein ligase
ENSMUSG00000030255	209.464	-0.407331	0.141121	3.79041e-05	0.00043166	Sspn	sarcospan
ENSMUSG00000030268	8644.74	0.131099	0.0276958	3.16921e-07	5.49e-06	Bcat1	branched chain aminotransferase 1, cytosolic
ENSMUSG00000030272	973.624	-0.130384	0.06333	0.00436816	0.0258653	Camk1	calcium/calmodulin-dependent protein kinase I
ENSMUSG00000030275	10455.4	-0.196163	0.0238161	2.10858e-18	1.09186e-16	Etnk1	ethanolamine kinase 1
ENSMUSG00000030279	3240.34	-0.207612	0.0429776	1.46533e-08	3.13179e-07	C2cd5	C2 calcium-dependent domain containing 5
ENSMUSG00000030281	603.088	-0.240035	0.0974289	0.000169086	0.00163686	Il17rc	interleukin 17 receptor C
ENSMUSG00000030282	1621.9	0.095603	0.0491166	0.0155332	0.0713584	Cmas	cytidine monophospho-N-acetylneuraminic acid synthetase
ENSMUSG00000030287	940.444	-0.104425	0.0605067	0.0181987	0.0806039	Itpr2	inositol 1,4,5-triphosphate receptor 2
ENSMUSG00000030319	1835.58	-0.12685	0.0508674	0.00169874	0.0118344	Cand2	cullin-associated and neddylation-dissociated 2 (putative)
ENSMUSG00000030329	876.583	-0.256015	0.0826351	1.70137e-05	0.000211725	Pianp	PILR alpha associated neural protein
ENSMUSG00000030352	1332.14	-0.32354	0.0625555	2.51284e-09	5.99315e-08	Tspan9	tetraspanin 9
ENSMUSG00000030353	966.937	-0.113482	0.054379	0.00684364	0.0373292	Tead4	TEA domain family member 4
ENSMUSG00000030409	718.062	-0.502303	0.0690993	3.42519e-14	1.3347e-12	Dmpk	dystrophia myotonica-protein kinase
ENSMUSG00000030421	2442.33	0.108238	0.0364139	0.000761793	0.00600983	Uri1	URI1, prefoldin-like chaperone
ENSMUSG00000030431	282.835	-0.176823	0.112751	0.00450114	0.0264497	Tmem238	transmembrane protein 238
ENSMUSG00000030432	17473.7	0.138151	0.0221628	5.3167e-11	1.56868e-09	Rpl28	ribosomal protein L28
ENSMUSG00000030435	11356.7	0.0502891	0.0212474	0.0138649	0.0651491	U2af2	U2 small nuclear ribonucleoprotein auxiliary factor (U2AF) 2
ENSMUSG00000030452	3096.04	0.0866574	0.0354972	0.00615621	0.0343071	Nipa2	non imprinted in Prader-Willi/Angelman syndrome 2 homolog (human)
ENSMUSG00000030465	1209.67	0.155651	0.0614578	0.000629089	0.00510114	Psd3	pleckstrin and Sec7 domain containing 3
ENSMUSG00000030468	180.17	-0.167499	0.132861	0.00986857	0.049571	Siglecg	sialic acid binding Ig-like lectin G
ENSMUSG00000030469	1139.81	0.109106	0.0570009	0.011167	0.0548259	Zfp719	zinc finger protein 719
ENSMUSG00000030512	1841.18	0.109824	0.0500693	0.00602802	0.0336901	Snrpa1	small nuclear ribonucleoprotein polypeptide A'
ENSMUSG00000030516	9439.78	0.0567377	0.0258004	0.0197583	0.0859816	Tjp1	tight junction protein 1
ENSMUSG00000030521	2487.56	0.0797786	0.0371677	0.0149621	0.0693335	Mphosph10	M-phase phosphoprotein 10 (U3 small nucleolar ribonucleoprotein)
ENSMUSG00000030527	1360.99	-0.130811	0.0579881	0.00273483	0.0176574	Crtc3	CREB regulated transcription coactivator 3
ENSMUSG00000030533	1079.51	-0.111977	0.0619773	0.0125834	0.0604152	Unc45a	unc-45 myosin chaperone A
ENSMUSG00000030541	3882.68	-0.0765401	0.0358953	0.0165771	0.0750148	Idh2	isocitrate dehydrogenase 2 (NADP+), mitochondrial
ENSMUSG00000030554	44.3416	-0.734394	0.405972	0.000140764	0.00139686	Synm	synemin, intermediate filament protein
ENSMUSG00000030562	281.66	-0.343005	0.1325	8.61877e-05	0.00091031	Nox4	NADPH oxidase 4
ENSMUSG00000030591	6738.82	0.176981	0.0338485	4.42461e-09	1.01905e-07	Psmd8	proteasome (prosome, macropain) 26S subunit, non-ATPase, 8
ENSMUSG00000030595	549.929	0.324125	0.113346	3.68539e-05	0.000421566	Nfkbib	nuclear factor of kappa light polypeptide gene enhancer in B cells inhibitor, beta
ENSMUSG00000030603	4361.35	0.0725667	0.0328371	0.0149001	0.0691083	Psmc4	proteasome (prosome, macropain) 26S subunit, ATPase, 4
ENSMUSG00000030605	2169.56	-0.180451	0.0629686	0.000115493	0.00117248	Mfge8	milk fat globule EGF and factor V/VIII domain containing
ENSMUSG00000030607	3476.42	-0.0771284	0.0311372	0.00686087	0.0374099	Acan	aggrecan
ENSMUSG00000030616	232.482	-0.465037	0.144374	1.5384e-05	0.000193473	Sytl2	synaptotagmin-like 2
ENSMUSG00000030643	492.348	0.312818	0.107195	3.00312e-05	0.00035321	Rab30	RAB30, member RAS oncogene family
ENSMUSG00000030647	1686.09	0.121336	0.0532278	0.00346267	0.0214934	Ndufc2	NADH:ubiquinone oxidoreductase subunit C2
ENSMUSG00000030657	893.718	0.23647	0.0690611	5.6092e-06	7.73509e-05	Xylt1	xylosyltransferase 1
ENSMUSG00000030662	6068.92	0.334263	0.0315853	8.91721e-28	7.31923e-26	Ipo5	importin 5
ENSMUSG00000030671	4809.46	-0.44827	0.0283545	3.61548e-57	7.15263e-55	Pde3b	phosphodiesterase 3B, cGMP-inhibited
ENSMUSG00000030685	486.5	0.196439	0.105225	0.0016158	0.0113722	Kctd13	potassium channel tetramerisation domain containing 13
ENSMUSG00000030691	1591.98	0.221725	0.0626873	4.24727e-06	6.0018e-05	Fchsd2	FCH and double SH3 domains 2
ENSMUSG00000030695	18068.3	0.0876979	0.0239562	0.00011422	0.00116262	Aldoa	aldolase A, fructose-bisphosphate
ENSMUSG00000030704	6649.45	0.0640087	0.0262841	0.00964398	0.0486327	Rab6a	RAB6A, member RAS oncogene family
ENSMUSG00000030718	2685.9	0.0993362	0.0403809	0.00425261	0.0253074	Ppme1	protein phosphatase methylesterase 1
ENSMUSG00000030738	18790.4	0.130888	0.0212329	1.06975e-10	3.04001e-09	Eif3c	eukaryotic translation initiation factor 3, subunit C
ENSMUSG00000030744	12511.5	0.0851103	0.0301643	0.00217112	0.0145221	Rps3	ribosomal protein S3
ENSMUSG00000030747	593.1	0.242094	0.0999052	0.000189309	0.00180881	Dgat2	diacylglycerol O-acyltransferase 2
ENSMUSG00000030751	6677.26	0.0853173	0.0282772	0.00117255	0.00868635	Psma1	proteasome subunit alpha 1
ENSMUSG00000030759	12445.4	-0.0610347	0.0222382	0.00415932	0.0248577	Far1	fatty acyl CoA reductase 1
ENSMUSG00000030761	184.278	-0.412891	0.169519	0.000125153	0.00125896	Myo7a	myosin VIIA
ENSMUSG00000030768	872.368	-0.193208	0.0748714	0.000217919	0.00202957	Disp1	dispatched RND transporter family member 1
ENSMUSG00000030774	1157.05	-0.165396	0.0579268	0.000179552	0.00172413	Pak1	p21 (RAC1) activated kinase 1
ENSMUSG00000030779	12653.1	0.150956	0.0251939	1.4692e-10	4.09229e-09	Rbbp6	retinoblastoma binding protein 6, ubiquitin ligase
ENSMUSG00000030782	538.064	-0.240175	0.10436	0.000281968	0.00255044	Tgfb1i1	transforming growth factor beta 1 induced transcript 1
ENSMUSG00000030835	9951.79	0.087033	0.0219523	3.42653e-05	0.00039666	Nomo1	nodal modulator 1
ENSMUSG00000030846	6466.96	0.0718935	0.0320426	0.0138845	0.0652014	Tial1	Tia1 cytotoxic granule-associated RNA binding protein-like 1
ENSMUSG00000030861	1410.87	0.16183	0.0602851	0.000337972	0.00298014	Acadsb	acyl-Coenzyme A dehydrogenase, short/branched chain
ENSMUSG00000030870	4441.61	0.147342	0.0349895	1.98571e-06	3.00407e-05	Ubfd1	ubiquitin family domain containing 1
ENSMUSG00000030888	2568.29	0.0986151	0.0358363	0.00193528	0.0131963	Rrp8	ribosomal RNA processing 8
ENSMUSG00000030890	3115.03	-0.133686	0.0395415	8.70343e-05	0.000917368	Ilk	integrin linked kinase
ENSMUSG00000030967	2196.19	0.085163	0.0422674	0.0177481	0.0791762	Zranb1	zinc finger, RAN-binding domain containing 1
ENSMUSG00000030978	16399.5	0.0440819	0.0199952	0.022531	0.0950049	Rrm1	ribonucleotide reductase M1
ENSMUSG00000030987	1446.73	-0.106883	0.0516729	0.00868599	0.0448422	Stim1	stromal interaction molecule 1
ENSMUSG00000031010	35658.5	0.16327	0.0216357	1.92789e-15	8.38006e-14	Usp9x	ubiquitin specific peptidase 9, X chromosome
ENSMUSG00000031024	2308.3	0.857772	0.0423941	2.68095e-93	1.03424e-90	Denn2b	DENN domain containing 2B
ENSMUSG00000031066	339.743	-0.273575	0.125222	0.000328872	0.00291155	Usp11	ubiquitin specific peptidase 11
ENSMUSG00000031068	3953.54	0.107625	0.0329585	0.000296356	0.00266935	Glrx3	glutaredoxin 3
ENSMUSG00000031070	182.782	-0.350278	0.170131	0.000369003	0.00321337	Mrgprf	MAS-related GPR, member F
ENSMUSG00000031075	196.108	-0.532814	0.15319	7.1532e-06	9.65713e-05	Ano1	anoctamin 1, calcium activated chloride channel
ENSMUSG00000031078	6567.52	-0.115603	0.0283051	1.01434e-05	0.000131422	Cttn	cortactin
ENSMUSG00000031090	206.385	-0.211317	0.145584	0.00381983	0.0232062	Nadsyn1	NAD synthetase 1
ENSMUSG00000031093	3069.13	-0.0733079	0.0322364	0.012533	0.0602671	Dock11	dedicator of cytokinesis 11
ENSMUSG00000031095	8921.28	0.0700791	0.0245559	0.0026057	0.0169371	Cul4b	cullin 4B
ENSMUSG00000031146	5354.94	-0.0855737	0.0326242	0.00384297	0.0233284	Plp2	proteolipid protein 2
ENSMUSG00000031154	3235.83	0.117719	0.0339175	0.000106464	0.00109631	Otud5	OTU domain containing 5
ENSMUSG00000031155	382.802	0.616207	0.117427	5.77659e-09	1.32057e-07	Pim2	proviral integration site 2
ENSMUSG00000031161	2687.11	-0.166531	0.0428807	4.0217e-06	5.70918e-05	Hdac6	histone deacetylase 6
ENSMUSG00000031168	691.086	-0.210697	0.0925221	0.000416107	0.00356917	Ebp	phenylalkylamine Ca2+ antagonist (emopamil) binding protein
ENSMUSG00000031189	600.4	-0.19227	0.104491	0.0018406	0.0126626	Aff2	AF4/FMR2 family, member 2
ENSMUSG00000031196	198.193	-0.14328	0.143846	0.0222743	0.0942152	F8	coagulation factor VIII
ENSMUSG00000031197	5551.88	0.0939641	0.0327055	0.00151566	0.0107929	Vbp1	von Hippel-Lindau binding protein 1
ENSMUSG00000031198	1015.48	-0.14364	0.0622963	0.00164293	0.0115446	Fundc2	FUN14 domain containing 2
ENSMUSG00000031207	32975.3	0.161573	0.0227368	5.51391e-14	2.1113e-12	Msn	moesin
ENSMUSG00000031226	3195.7	0.098809	0.0381232	0.00303037	0.0192911	Pbdc1	polysaccharide biosynthesis domain containing 1
ENSMUSG00000031256	9016.99	0.112224	0.0244322	1.13394e-06	1.79649e-05	Cstf2	cleavage stimulation factor, 3' pre-RNA subunit 2
ENSMUSG00000031262	6289.65	-0.062746	0.0287811	0.0189848	0.0834865	Cenpi	centromere protein I
ENSMUSG00000031274	365.44	-0.489764	0.125063	1.88764e-06	2.87543e-05	Col4a5	collagen, type IV, alpha 5
ENSMUSG00000031278	16775	0.195664	0.0207928	5.82174e-23	3.92294e-21	Acsl4	acyl-CoA synthetase long-chain family member 4
ENSMUSG00000031284	1659.95	-0.268477	0.0500929	5.16286e-10	1.33671e-08	Pak3	p21 (RAC1) activated kinase 3
ENSMUSG00000031289	82.3484	3.88895	0.274316	1.29546e-47	2.01921e-45	Il13ra2	interleukin 13 receptor, alpha 2
ENSMUSG00000031290	1892.22	0.181608	0.0507489	8.54248e-06	0.000112955	Lrch2	leucine-rich repeats and calponin homology (CH) domain containing 2
ENSMUSG00000031292	1928.94	0.147558	0.0478459	0.000149869	0.00147678	Cdkl5	cyclin-dependent kinase-like 5
ENSMUSG00000031295	1841.54	-0.25829	0.0591232	8.27405e-08	1.56467e-06	Phka2	phosphorylase kinase alpha 2
ENSMUSG00000031298	645.454	0.155488	0.0847814	0.00370811	0.0226613	Adgrg2	adhesion G protein-coupled receptor G2
ENSMUSG00000031309	6787.82	0.0592422	0.0256071	0.0142707	0.0667104	Rps6ka3	ribosomal protein S6 kinase polypeptide 3
ENSMUSG00000031310	2494.2	-0.119802	0.0414704	0.000693943	0.00554543	Zmym3	zinc finger, MYM-type 3
ENSMUSG00000031340	1148.65	-0.186256	0.0686717	0.000165834	0.00161145	Gabre	gamma-aminobutyric acid (GABA) A receptor, subunit epsilon
ENSMUSG00000031342	298.24	0.516428	0.109328	9.13264e-08	1.71443e-06	Gpm6b	glycoprotein m6b
ENSMUSG00000031349	2930.8	-0.348548	0.0410811	6.23771e-19	3.38923e-17	Nsdhl	NAD(P) dependent steroid dehydrogenase-like
ENSMUSG00000031352	3390.72	0.214256	0.0458158	2.79499e-08	5.66004e-07	Hccs	holocytochrome c synthetase
ENSMUSG00000031353	14083	0.0761965	0.0257764	0.00170315	0.0118598	Rbbp7	retinoblastoma binding protein 7, chromatin remodeling factor
ENSMUSG00000031355	131.265	0.572619	0.200608	3.18654e-05	0.000372695	Arhgap6	Rho GTPase activating protein 6
ENSMUSG00000031373	565.016	-0.547856	0.0853394	9.96572e-12	3.21718e-10	Car5b	carbonic anhydrase 5b, mitochondrial
ENSMUSG00000031375	10789.7	-0.233051	0.0296038	1.96108e-17	9.5764e-16	Bgn	biglycan
ENSMUSG00000031378	287.423	-0.137802	0.106563	0.0155708	0.0714626	Abcd1	ATP-binding cassette, sub-family D (ALD), member 1
ENSMUSG00000031380	436.179	-0.198778	0.0936363	0.00077606	0.00610989	Vegfd	vascular endothelial growth factor D
ENSMUSG00000031398	1641.88	-0.323011	0.0579151	2.82135e-10	7.59796e-09	Plxna3	plexin A3
ENSMUSG00000031402	2183.36	-0.261656	0.0534197	6.03984e-09	1.36859e-07	Mpp1	membrane protein, palmitoylated
ENSMUSG00000031403	7526.5	0.160892	0.0350101	2.04998e-07	3.67829e-06	Dkc1	dyskeratosis congenita 1, dyskerin
ENSMUSG00000031422	15509.2	0.094374	0.0271098	0.000193913	0.00184594	Morf4l2	mortality factor 4 like 2
ENSMUSG00000031429	1478.59	0.426639	0.0533395	1.04204e-16	4.82877e-15	Psmd10	proteasome (prosome, macropain) 26S subunit, non-ATPase, 10
ENSMUSG00000031431	303.882	-0.45109	0.137026	1.24668e-05	0.000158856	Tsc22d3	TSC22 domain family, member 3
ENSMUSG00000031432	4810.41	0.0830403	0.0357634	0.00908725	0.0464938	Prps1	phosphoribosyl pyrophosphate synthetase 1
ENSMUSG00000031438	452.824	-0.339125	0.117699	3.50923e-05	0.000404413	Rnf128	ring finger protein 128
ENSMUSG00000031467	2343.86	0.0821065	0.041967	0.0216576	0.0921672	Agpat5	1-acylglycerol-3-phosphate O-acyltransferase 5 (lysophosphatidic acid acyltransferase, epsilon)
ENSMUSG00000031486	708.629	-0.218272	0.0798679	8.7584e-05	0.000921902	Adgra2	adhesion G protein-coupled receptor A2
ENSMUSG00000031488	3343.8	0.669027	0.0403298	2.91284e-63	6.15726e-61	Rab11fip1	RAB11 family interacting protein 1 (class I)
ENSMUSG00000031490	2589.8	-0.104208	0.0424185	0.00374267	0.0228293	Eif4ebp1	eukaryotic translation initiation factor 4E binding protein 1
ENSMUSG00000031502	4077.99	-0.16532	0.0356174	1.39315e-07	2.54712e-06	Col4a1	collagen, type IV, alpha 1
ENSMUSG00000031503	2411.33	-0.167913	0.0410874	1.62228e-06	2.49835e-05	Col4a2	collagen, type IV, alpha 2
ENSMUSG00000031520	1182.4	0.22787	0.0724681	1.79769e-05	0.000223171	Vegfc	vascular endothelial growth factor C
ENSMUSG00000031523	2742.19	-0.333617	0.0449956	2.27474e-15	9.83235e-14	Dlc1	deleted in liver cancer 1
ENSMUSG00000031527	5962.64	0.0955078	0.0275695	0.000200883	0.00189708	Eri1	exoribonuclease 1
ENSMUSG00000031538	2084.38	-0.250553	0.0460579	3.18308e-10	8.49795e-09	Plat	plasminogen activator, tissue
ENSMUSG00000031557	1231.66	-0.127042	0.0519742	0.00192098	0.013122	Plekha2	pleckstrin homology domain-containing, family A (phosphoinositide binding specific) member 2
ENSMUSG00000031558	8215.4	0.166847	0.0252427	1.43588e-12	4.95684e-11	Slit2	slit guidance ligand 2
ENSMUSG00000031562	1730.73	0.161909	0.0497151	5.18659e-05	0.000576201	Dctd	dCMP deaminase
ENSMUSG00000031563	3981.57	-0.17403	0.0379604	1.3414e-07	2.46126e-06	Wwc2	WW, C2 and coiled-coil domain containing 2
ENSMUSG00000031568	1938.6	0.165709	0.0543024	9.34797e-05	0.000977956	Rwdd4a	RWD domain containing 4A
ENSMUSG00000031578	4343.92	0.132315	0.0422817	0.000215564	0.00201476	Mak16	MAK16 homolog
ENSMUSG00000031583	1801.24	-0.14788	0.049417	0.000199752	0.00188934	Wrn	Werner syndrome RecQ like helicase
ENSMUSG00000031584	8606.18	0.188804	0.028298	4.05909e-13	1.46688e-11	Gsr	glutathione reductase
ENSMUSG00000031585	1735.63	0.108427	0.0479985	0.00539686	0.0307479	Gtf2e2	general transcription factor II E, polypeptide 2 (beta subunit)
ENSMUSG00000031595	163.253	0.663115	0.163031	7.291e-07	1.18554e-05	Pdgfrl	platelet-derived growth factor receptor-like
ENSMUSG00000031596	2828.11	1.72396	0.0399439	0	0	Slc7a2	solute carrier family 7 (cationic amino acid transporter, y+ system), member 2
ENSMUSG00000031600	4766.04	0.173596	0.0349529	2.013e-08	4.18454e-07	Vps37a	vacuolar protein sorting 37A
ENSMUSG00000031601	6353.35	0.151594	0.0305693	4.8127e-08	9.38871e-07	Cnot7	CCR4-NOT transcription complex, subunit 7
ENSMUSG00000031604	8129.08	-0.240663	0.0264059	4.1465e-22	2.66603e-20	Msmo1	methylsterol monoxygenase 1
ENSMUSG00000031605	2533.89	0.0985315	0.0444512	0.00793528	0.0418773	Klhl2	kelch-like 2, Mayven
ENSMUSG00000031609	757.105	0.134707	0.078212	0.0077727	0.0412734	Sap30	sin3 associated polypeptide
ENSMUSG00000031628	5681.14	0.0982908	0.0360293	0.00209131	0.0140921	Casp3	caspase 3
ENSMUSG00000031634	2334.53	0.124416	0.0408305	0.000365437	0.00318771	Ufsp2	UFM1-specific peptidase 2
ENSMUSG00000031647	2644.07	0.172036	0.0399352	5.2624e-07	8.75044e-06	Mfap3l	microfibrillar-associated protein 3-like
ENSMUSG00000031659	1516.96	-0.21751	0.062086	5.17793e-06	7.16597e-05	Adcy7	adenylate cyclase 7
ENSMUSG00000031666	1575.12	-0.152793	0.0554274	0.000355914	0.00311697	Rbl2	RB transcriptional corepressor like 2
ENSMUSG00000031672	10052.8	0.0828447	0.0244377	0.00034533	0.00303289	Got2	glutamatic-oxaloacetic transaminase 2, mitochondrial
ENSMUSG00000031681	1638.19	0.186219	0.0537823	1.18071e-05	0.000151576	Smad1	SMAD family member 1
ENSMUSG00000031700	2613.52	-0.091012	0.040825	0.0094162	0.0476711	Gpt2	glutamic pyruvate transaminase (alanine aminotransferase) 2
ENSMUSG00000031701	7755.43	0.104801	0.0291375	9.71556e-05	0.0010112	Dnaja2	DnaJ heat shock protein family (Hsp40) member A2
ENSMUSG00000031715	20090.8	0.136738	0.0219955	6.23399e-11	1.82032e-09	Smarca5	SWI/SNF related, matrix associated, actin dependent regulator of chromatin, subfamily a, member 5
ENSMUSG00000031729	5576.5	-0.0743987	0.0276284	0.00393271	0.0237055	Ist1	increased sodium tolerance 1 homolog (yeast)
ENSMUSG00000031734	234.796	-0.545666	0.1362	1.37044e-06	2.13825e-05	Irx3	Iroquois related homeobox 3
ENSMUSG00000031749	3171.33	0.150085	0.038147	5.83626e-06	8.02667e-05	St3gal2	ST3 beta-galactoside alpha-2,3-sialyltransferase 2
ENSMUSG00000031750	109.931	-0.14466	0.14763	0.0222693	0.0942152	Il34	interleukin 34
ENSMUSG00000031754	3429.01	0.0834968	0.0362213	0.00938021	0.0475982	Nudt21	nudix (nucleoside diphosphate linked moiety X)-type motif 21
ENSMUSG00000031762	11754.7	0.775027	0.0314778	7.9925e-136	5.87297e-133	Mt2	metallothionein 2
ENSMUSG00000031765	9831.68	0.219005	0.0277957	2.22875e-17	1.0815e-15	Mt1	metallothionein 1
ENSMUSG00000031778	880.257	0.763522	0.0769081	4.00112e-25	2.85839e-23	Cx3cl1	chemokine (C-X3-C motif) ligand 1
ENSMUSG00000031781	2817.58	-0.104074	0.0436092	0.0044933	0.0264354	Ciapin1	cytokine induced apoptosis inhibitor 1
ENSMUSG00000031785	327.234	-1.01749	0.103245	2.4846e-25	1.81706e-23	Adgrg1	adhesion G protein-coupled receptor G1
ENSMUSG00000031792	1677.6	0.0904383	0.0479567	0.0202189	0.0874189	Usb1	U6 snRNA biogenesis 1
ENSMUSG00000031799	23322	0.0761418	0.0192225	4.24265e-05	0.000480678	Tpm4	tropomyosin 4
ENSMUSG00000031802	148.061	0.193597	0.196894	0.0114403	0.0560249	Phxr4	per-hexamer repeat gene 4
ENSMUSG00000031808	828.677	-0.336871	0.0763261	1.10913e-07	2.06205e-06	Slc27a1	solute carrier family 27 (fatty acid transporter), member 1
ENSMUSG00000031822	1546.23	-0.147514	0.0636258	0.00142076	0.0102019	Gse1	genetic suppressor element 1, coiled-coil protein
ENSMUSG00000031825	75.0952	1.26827	0.240721	7.47242e-10	1.9059e-08	Crispld2	cysteine-rich secretory protein LCCL domain containing 2
ENSMUSG00000031834	2695.46	-0.139215	0.0450046	0.000192333	0.00183203	Pik3r2	phosphoinositide-3-kinase regulatory subunit 2
ENSMUSG00000031885	12037.8	0.0647164	0.0206373	0.00113319	0.00844335	Cbfb	core binding factor beta
ENSMUSG00000031904	5155.13	0.114823	0.028059	1.0035e-05	0.000130182	Slc7a6	solute carrier family 7 (cationic amino acid transporter, y+ system), member 6
ENSMUSG00000031917	3227.74	0.0769605	0.0383521	0.0218577	0.0928141	Nip7	NIP7, nucleolar pre-rRNA processing protein
ENSMUSG00000031921	2247.82	0.081094	0.0400531	0.0191494	0.0840906	Terf2	telomeric repeat binding factor 2
ENSMUSG00000031924	13673.7	-0.0459346	0.019112	0.0131486	0.0625645	Cyb5b	cytochrome b5 type B
ENSMUSG00000031925	436.194	0.516295	0.114391	2.1742e-07	3.88761e-06	Maml2	mastermind like transcriptional coactivator 2
ENSMUSG00000031931	1211.46	0.130713	0.0622295	0.00394099	0.023746	Ankrd49	ankyrin repeat domain 49
ENSMUSG00000031939	18521.7	0.0862094	0.0255849	0.000347471	0.00304823	Taf1d	TATA-box binding protein associated factor, RNA polymerase I, D
ENSMUSG00000031948	11818.8	0.0870815	0.0255649	0.000299084	0.00269106	Kars	lysyl-tRNA synthetase
ENSMUSG00000031955	3856.31	-0.269055	0.0434914	3.74534e-12	1.25367e-10	Bcar1	breast cancer anti-estrogen resistance 1
ENSMUSG00000031974	1275.47	-0.104143	0.0548869	0.0133742	0.0633258	Abcb10	ATP-binding cassette, sub-family B (MDR/TAP), member 10
ENSMUSG00000031976	4316.7	0.0838938	0.0296953	0.00220356	0.0146882	Urb2	URB2 ribosome biogenesis 2 homolog (S. cerevisiae)
ENSMUSG00000031983	2113.65	-0.0967308	0.0403176	0.00533589	0.030473	2310022B05Rik	RIKEN cDNA 2310022B05 gene
ENSMUSG00000031984	2103.07	0.113162	0.0474367	0.00343853	0.0214015	2810004N23Rik	RIKEN cDNA 2810004N23 gene
ENSMUSG00000031987	2833.45	0.151477	0.0403063	1.13256e-05	0.000145637	Egln1	egl-9 family hypoxia-inducible factor 1
ENSMUSG00000032000	1002.4	0.408456	0.0622811	2.82808e-12	9.59122e-11	Birc3	baculoviral IAP repeat-containing 3
ENSMUSG00000032002	2964.84	0.153863	0.0385867	4.08213e-06	5.78433e-05	Dcun1d5	DCN1, defective in cullin neddylation 1, domain containing 5 (S. cerevisiae)
ENSMUSG00000032009	4549.16	-0.147347	0.0331943	7.11692e-07	1.15967e-05	Sesn3	sestrin 3
ENSMUSG00000032014	920.688	0.161128	0.0597981	0.000334502	0.002958	Oaf	out at first homolog
ENSMUSG00000032018	4929.38	0.0894207	0.0315873	0.00191831	0.0131154	Sc5d	sterol-C5-desaturase
ENSMUSG00000032024	644.008	0.182992	0.0820927	0.00075822	0.00598777	Clmp	CXADR-like membrane protein
ENSMUSG00000032035	6194.09	0.528973	0.0269719	1.48002e-86	4.96482e-84	Ets1	E26 avian leukemia oncogene 1, 5' domain
ENSMUSG00000032036	199.062	-1.39667	0.135077	7.81315e-27	6.18281e-25	Kirrel3	kirre like nephrin family adhesion molecule 3
ENSMUSG00000032038	1019.29	-0.0985492	0.0590685	0.0238544	0.0991108	St3gal4	ST3 beta-galactoside alpha-2,3-sialyltransferase 4
ENSMUSG00000032042	4511.53	0.162162	0.0339248	7.9361e-08	1.50445e-06	Srpr	signal recognition particle receptor ('docking protein')
ENSMUSG00000032064	460.796	-0.579163	0.0941623	4.58096e-11	1.37527e-09	Dixdc1	DIX domain containing 1
ENSMUSG00000032068	18.4185	2.07755	0.561128	4.1141e-07	6.9917e-06	Plet1	placenta expressed transcript 1
ENSMUSG00000032076	680.114	-0.277295	0.0921863	2.20776e-05	0.000269099	Cadm1	cell adhesion molecule 1
ENSMUSG00000032112	735.559	0.109141	0.0691022	0.0202093	0.0874055	Trappc4	trafficking protein particle complex 4
ENSMUSG00000032115	11570	0.0876168	0.0206901	1.06384e-05	0.000137488	Hyou1	hypoxia up-regulated 1
ENSMUSG00000032116	12331.2	0.0952493	0.020698	1.67521e-06	2.57215e-05	Stt3a	STT3, subunit of the oligosaccharyltransferase complex, homolog A (S. cerevisiae)
ENSMUSG00000032122	81.1019	-0.393628	0.260247	0.00102081	0.00772919	Slc37a2	solute carrier family 37 (glycerol-3-phosphate transporter), member 2
ENSMUSG00000032135	974.849	-0.600208	0.0640754	4.87213e-22	3.10669e-20	Mcam	melanoma cell adhesion molecule
ENSMUSG00000032185	5952.23	0.0617907	0.0268432	0.0141769	0.0663119	Carm1	coactivator-associated arginine methyltransferase 1
ENSMUSG00000032194	1353.8	-0.158347	0.0543822	0.000185158	0.00177354	Kank2	KN motif and ankyrin repeat domains 2
ENSMUSG00000032198	610.207	-0.110761	0.0712462	0.0200603	0.0870256	Dock6	dedicator of cytokinesis 6
ENSMUSG00000032199	10232.5	0.126296	0.0220494	1.77966e-09	4.37291e-08	Polr2m	polymerase (RNA) II (DNA directed) polypeptide M
ENSMUSG00000032202	201.934	-0.191415	0.168022	0.00913629	0.0466828	Rab27a	RAB27A, member RAS oncogene family
ENSMUSG00000032220	2532.12	-0.246565	0.0398266	3.41408e-12	1.15028e-10	Myo1e	myosin IE
ENSMUSG00000032231	16129.8	-0.168937	0.0275932	3.17412e-11	9.66073e-10	Anxa2	annexin A2
ENSMUSG00000032232	1902.62	-0.139058	0.0449822	0.000194593	0.00185127	Cgnl1	cingulin-like 1
ENSMUSG00000032238	742.901	0.228297	0.0931733	0.000196926	0.00187116	Rora	RAR-related orphan receptor alpha
ENSMUSG00000032249	2875.95	0.349048	0.0414787	1.13172e-18	6.08487e-17	Anp32a	acidic (leucine-rich) nuclear phosphoprotein 32 family, member A
ENSMUSG00000032252	2249.42	-0.0900475	0.0412417	0.0107531	0.0531829	Glce	glucuronyl C5-epimerase
ENSMUSG00000032262	1240.47	0.112749	0.0494778	0.00451982	0.0265494	Elovl4	elongation of very long chain fatty acids (FEN1/Elo2, SUR4/Elo3, yeast)-like 4
ENSMUSG00000032280	1695.88	-0.38346	0.0473348	2.77862e-17	1.33158e-15	Tle3	transducin-like enhancer of split 3
ENSMUSG00000032290	3367.76	-0.1076	0.0366749	0.000874741	0.00678639	Ptpn9	protein tyrosine phosphatase, non-receptor type 9
ENSMUSG00000032293	8284.53	0.0700491	0.0281502	0.00757302	0.0404018	Ireb2	iron responsive element binding protein 2
ENSMUSG00000032294	51229.9	0.0532764	0.0210957	0.00867746	0.0448132	Pkm	pyruvate kinase, muscle
ENSMUSG00000032300	1720.04	-0.1236	0.0498579	0.00195703	0.0133035	1700017B05Rik	RIKEN cDNA 1700017B05 gene
ENSMUSG00000032315	504.259	-0.186676	0.0892344	0.00103349	0.00780226	Cyp1a1	cytochrome P450, family 1, subfamily a, polypeptide 1
ENSMUSG00000032316	2943.7	0.145008	0.0393671	1.90961e-05	0.000236305	Clk3	CDC-like kinase 3
ENSMUSG00000032332	4361.11	-0.110584	0.036851	0.000650657	0.00524806	Col12a1	collagen, type XII, alpha 1
ENSMUSG00000032334	924.96	-0.14357	0.0723332	0.00354887	0.021905	Loxl1	lysyl oxidase-like 1
ENSMUSG00000032336	9053.85	0.0574041	0.0246292	0.0139894	0.0655146	Nptn	neuroplastin
ENSMUSG00000032340	7618	-0.161662	0.0306031	5.87669e-09	1.33751e-07	Neo1	neogenin
ENSMUSG00000032344	2163.4	0.0874842	0.0430999	0.0162138	0.0737604	Cgas	cyclic GMP-AMP synthase
ENSMUSG00000032348	801.751	-0.560478	0.0686083	2.58934e-17	1.24863e-15	Gsta4	glutathione S-transferase, alpha 4
ENSMUSG00000032349	4934.66	-0.0785842	0.0333951	0.00923659	0.0470551	Elovl5	ELOVL family member 5, elongation of long chain fatty acids (yeast)
ENSMUSG00000032350	3786.67	0.0684813	0.0312783	0.0168784	0.0761105	Gclc	glutamate-cysteine ligase, catalytic subunit
ENSMUSG00000032363	538.191	0.728445	0.0877598	1.88517e-18	9.79465e-17	Adamts7	a disintegrin-like and metallopeptidase (reprolysin type) with thrombospondin type 1 motif, 7
ENSMUSG00000032366	16354.7	0.0616574	0.0246882	0.00842103	0.0438115	Tpm1	tropomyosin 1, alpha
ENSMUSG00000032369	1964.14	0.822488	0.0482788	3.1155e-67	7.42461e-65	Plscr1	phospholipid scramblase 1
ENSMUSG00000032372	374.148	0.20133	0.106002	0.00138523	0.00999788	Plscr2	phospholipid scramblase 2
ENSMUSG00000032374	5745.59	0.444143	0.0335924	8.38305e-41	1.09626e-38	Plod2	procollagen lysine, 2-oxoglutarate 5-dioxygenase 2
ENSMUSG00000032399	36245.3	0.127428	0.0258092	1.30058e-07	2.39021e-06	Rpl4	ribosomal protein L4
ENSMUSG00000032407	10087.4	0.0733067	0.0224998	0.000653659	0.00526267	U2surp	U2 snRNP-associated SURP domain containing
ENSMUSG00000032412	7709.69	0.109757	0.0242435	1.65934e-06	2.55032e-05	Atp1b3	ATPase, Na+/K+ transporting, beta 3 polypeptide
ENSMUSG00000032418	3006.72	0.0738572	0.035876	0.0207631	0.0890483	Me1	malic enzyme 1, NADP(+)-dependent, cytosolic
ENSMUSG00000032443	23.6332	-0.145514	0.278589	0.0222267	0.094096	Zcwpw2	zinc finger, CW type with PWWP domain 2
ENSMUSG00000032458	8884.96	0.0720375	0.0259617	0.00321249	0.0202782	Copb2	coatomer protein complex, subunit beta 2 (beta prime)
ENSMUSG00000032470	526.849	-0.380915	0.111065	6.74505e-06	9.15417e-05	Mras	muscle and microspikes RAS
ENSMUSG00000032477	3734.7	0.136479	0.0358299	1.57758e-05	0.000197916	Cdc25a	cell division cycle 25A
ENSMUSG00000032487	16126	1.99273	0.073798	1.28169e-162	1.09876e-159	Ptgs2	prostaglandin-endoperoxide synthase 2
ENSMUSG00000032501	1295.69	0.602459	0.0570532	3.01871e-27	2.42613e-25	Trib1	tribbles pseudokinase 1
ENSMUSG00000032531	4258.76	0.269453	0.0341445	1.82322e-17	8.95988e-16	Amotl2	angiomotin-like 2
ENSMUSG00000032540	1433.83	0.105745	0.0485054	0.00701794	0.0380646	Abhd5	abhydrolase domain containing 5
ENSMUSG00000032548	1145.49	0.363227	0.0714422	6.6699e-09	1.49816e-07	Slco2a1	solute carrier organic anion transporter family, member 2a1
ENSMUSG00000032553	2259.48	0.094413	0.0421907	0.00844553	0.0438946	Srprb	signal recognition particle receptor, B subunit
ENSMUSG00000032560	10544.1	0.0625285	0.0220822	0.00312541	0.0198063	Dnajc13	DnaJ heat shock protein family (Hsp40) member C13
ENSMUSG00000032561	154.947	1.49604	0.173125	1.03635e-19	5.9011e-18	Acpp	acid phosphatase, prostate
ENSMUSG00000032563	3000.19	0.0780532	0.036167	0.0151103	0.0698667	Mrpl3	mitochondrial ribosomal protein L3
ENSMUSG00000032575	4727.47	0.142317	0.0309862	4.16948e-07	7.07803e-06	Manf	mesencephalic astrocyte-derived neurotrophic factor
ENSMUSG00000032577	414.269	-0.178953	0.0961399	0.00216461	0.0144948	Mapkapk3	mitogen-activated protein kinase-activated protein kinase 3
ENSMUSG00000032582	5712.57	0.0633222	0.0286905	0.0176041	0.078716	Rbm6	RNA binding motif protein 6
ENSMUSG00000032599	1761.77	-0.139861	0.0478984	0.000327374	0.00290328	Ip6k2	inositol hexaphosphate kinase 2
ENSMUSG00000032601	5396.33	0.0669864	0.0295789	0.0143653	0.0670918	Prkar2a	protein kinase, cAMP dependent regulatory, type II alpha
ENSMUSG00000032606	421.581	-0.132811	0.0875609	0.0119063	0.0579394	Nicn1	nicolin 1
ENSMUSG00000032624	5125.42	0.107206	0.0311422	0.000160791	0.00156936	Eml4	echinoderm microtubule associated protein like 4
ENSMUSG00000032625	1833.56	-0.446916	0.0527981	2.57127e-18	1.327e-16	Thsd7a	thrombospondin, type I, domain containing 7A
ENSMUSG00000032640	3468.35	0.0866238	0.0368983	0.00784388	0.0415228	Chsy1	chondroitin sulfate synthase 1
ENSMUSG00000032643	2064.31	-0.108585	0.0396511	0.00152417	0.0108384	Fhl3	four and a half LIM domains 3
ENSMUSG00000032652	293.602	-0.218128	0.148575	0.00343442	0.0213868	Crebl2	cAMP responsive element binding protein-like 2
ENSMUSG00000032666	921.909	-0.174323	0.0664789	0.000291716	0.00262936	1700025G04Rik	RIKEN cDNA 1700025G04 gene
ENSMUSG00000032667	2299.53	-0.0932284	0.0446638	0.0123046	0.0595023	Pon2	paraoxonase 2
ENSMUSG00000032714	1930.14	0.0982142	0.0415284	0.00558946	0.0316169	Syde1	synapse defective 1, Rho GTPase, homolog 1 (C. elegans)
ENSMUSG00000032717	146.751	-0.256693	0.184939	0.00300639	0.0191622	Mdfi	MyoD family inhibitor
ENSMUSG00000032743	1069.56	-0.17352	0.0678434	0.000361723	0.00315888	Katnip	katanin interacting protein
ENSMUSG00000032745	5121.31	0.0955196	0.0331109	0.0014069	0.0101212	Gpbp1	GC-rich promoter binding protein 1
ENSMUSG00000032782	1271.27	-0.116558	0.0530023	0.00484771	0.0281752	Cntrob	centrobin, centrosomal BRCA2 interacting protein
ENSMUSG00000032783	4431.82	-0.0879451	0.0407645	0.0120432	0.0584767	Troap	trophinin associated protein
ENSMUSG00000032786	1962.28	0.104776	0.0459182	0.0056929	0.0321196	Alas1	aminolevulinic acid synthase 1
ENSMUSG00000032803	14745.2	0.0619433	0.0229846	0.00476313	0.0277882	Cdv3	carnitine deficiency-associated gene expressed in ventricle 3
ENSMUSG00000032815	4195.91	-0.106852	0.0381838	0.0013459	0.00976494	Fanca	Fanconi anemia, complementation group A
ENSMUSG00000032826	511.392	0.293023	0.101688	3.37532e-05	0.000391613	Ank2	ankyrin 2, brain
ENSMUSG00000032846	1857.25	0.218174	0.0515137	2.1859e-07	3.90399e-06	Zswim6	zinc finger SWIM-type containing 6
ENSMUSG00000032849	1284.34	0.302413	0.0606479	5.03372e-09	1.15761e-07	Abcc4	ATP-binding cassette, sub-family C (CFTR/MRP), member 4
ENSMUSG00000032855	6616.2	-0.142941	0.0342788	2.79127e-06	4.10994e-05	Pkd1	polycystin 1, transient receptor potential channel interacting
ENSMUSG00000032860	20.7701	0.310956	0.431136	0.00371522	0.0226898	P2ry2	purinergic receptor P2Y, G-protein coupled 2
ENSMUSG00000032875	4283.83	0.104473	0.0341556	0.000643849	0.00520715	Arhgef17	Rho guanine nucleotide exchange factor (GEF) 17
ENSMUSG00000032883	2598.91	-0.096118	0.0395117	0.00497753	0.0287349	Acsl3	acyl-CoA synthetase long-chain family member 3
ENSMUSG00000032905	1783.16	0.13112	0.0516905	0.00132275	0.00963706	Atg12	autophagy related 12
ENSMUSG00000032911	331.973	-0.686317	0.115562	7.28478e-11	2.10903e-09	Cspg4	chondroitin sulfate proteoglycan 4
ENSMUSG00000032932	6629.8	0.129002	0.0304338	3.38391e-06	4.88116e-05	Hspa13	heat shock protein 70 family, member 13
ENSMUSG00000033009	3168.09	0.0727491	0.0360574	0.0232945	0.097493	Ogfod1	2-oxoglutarate and iron-dependent oxygenase domain containing 1
ENSMUSG00000033059	2970.02	-0.120106	0.0367217	0.000200087	0.00189072	Pygb	brain glycogen phosphorylase
ENSMUSG00000033060	583.853	-0.123667	0.0752288	0.0120596	0.0585008	Lmo7	LIM domain only 7
ENSMUSG00000033065	1528.74	-0.39949	0.0583802	3.90172e-13	1.41665e-11	Pfkm	phosphofructokinase, muscle
ENSMUSG00000033066	1017.67	0.101123	0.0582423	0.0196987	0.0857934	Gas7	growth arrest specific 7
[truncated: 1,708 more rows]

## Sheet: Con2
ensgene	baseMean	log2FoldChange	lfcSE	pvalue	padj	symbol	description
ENSMUSG00000000001	12360.9	0.0871888	0.0251144	0.000486891	0.00142279	Gnai3	guanine nucleotide binding protein (G protein), alpha inhibiting 3
ENSMUSG00000000028	4169.02	0.349802	0.0334576	6.53122e-26	5.87015e-25	Cdc45	cell division cycle 45
ENSMUSG00000000037	318.954	1.33579	0.116402	1.29857e-31	1.37287e-30	Scml2	Scm polycomb group protein like 2
ENSMUSG00000000056	749.535	0.583132	0.0811422	7.43636e-14	4.33283e-13	Narf	nuclear prelamin A recognition factor
ENSMUSG00000000058	1976.03	-1.89037	0.0524968	1.93601e-285	2.04397e-283	Cav2	caveolin 2
ENSMUSG00000000078	3601.62	-1.38176	0.0439752	9.25288e-218	6.83818e-216	Klf6	Kruppel-like factor 6
ENSMUSG00000000085	2086.52	0.528287	0.0437819	2.78208e-34	3.18051e-33	Scmh1	sex comb on midleg homolog 1
ENSMUSG00000000088	2160.48	-0.166046	0.0560909	0.00250296	0.00657677	Cox5a	cytochrome c oxidase subunit 5A
ENSMUSG00000000093	8.4125	3.97142	1.39842	3.67152e-05	0.000121976	Tbx2	T-box 2
ENSMUSG00000000127	1439.34	-0.340768	0.0532039	7.23317e-11	3.62846e-10	Fer	fer (fms/fps related) protein kinase
ENSMUSG00000000131	8287.32	0.101673	0.0255725	6.53017e-05	0.000211667	Xpo6	exportin 6
ENSMUSG00000000134	4033.6	-0.529633	0.0399205	6.22516e-41	8.30143e-40	Tfe3	transcription factor E3
ENSMUSG00000000148	862.51	-0.130795	0.0657403	0.039892	0.0826409	Brat1	BRCA1-associated ATM activator 1
ENSMUSG00000000171	2844.38	-0.235692	0.0406358	4.58221e-09	2.06123e-08	Sdhd	succinate dehydrogenase complex, subunit D, integral membrane protein
ENSMUSG00000000184	1148.43	-0.74724	0.0576724	6.75398e-40	8.80669e-39	Ccnd2	cyclin D2
ENSMUSG00000000247	512.42	0.479185	0.0874391	9.89195e-09	4.36909e-08	Lhx2	LIM homeobox protein 2
ENSMUSG00000000248	2.42333	-2.74195	1.90078	0.000849889	0.00240225	Clec2g	C-type lectin domain family 2, member g
ENSMUSG00000000253	187.384	-0.484927	0.137049	8.43826e-05	0.000270833	Gmpr	guanosine monophosphate reductase
ENSMUSG00000000266	507.559	0.874278	0.106853	6.49877e-18	4.49267e-17	Mid2	midline 2
ENSMUSG00000000275	1092.47	-0.566481	0.0583237	3.42955e-23	2.85297e-22	Trim25	tripartite motif-containing 25
ENSMUSG00000000276	1314.99	0.473143	0.0593107	3.74842e-16	2.42404e-15	Dgke	diacylglycerol kinase, epsilon
ENSMUSG00000000278	5935.43	-0.44113	0.026758	1.44066e-61	2.72999e-60	Scpep1	serine carboxypeptidase 1
ENSMUSG00000000282	813.858	-0.243945	0.0877214	0.00353748	0.00908155	Mnt	max binding protein
ENSMUSG00000000290	18.1827	-3.56096	0.721891	5.15229e-08	2.16983e-07	Itgb2	integrin beta 2
ENSMUSG00000000296	107.866	-0.513786	0.184948	0.000916084	0.00257673	Tpd52l1	tumor protein D52-like 1
ENSMUSG00000000326	3350.97	-0.439973	0.0390316	5.58398e-30	5.6406e-29	Comt	catechol-O-methyltransferase
ENSMUSG00000000340	1536.8	0.955642	0.0556899	1.35675e-67	2.79273e-66	Dbt	dihydrolipoamide branched chain transacylase E2
ENSMUSG00000000346	6892.87	-0.215557	0.0271009	1.3293e-15	8.37807e-15	Dazap2	DAZ associated protein 2
ENSMUSG00000000355	1082.66	0.151093	0.0637481	0.0147298	0.0339191	Mcts1	malignant T cell amplified sequence 1
ENSMUSG00000000374	3013.37	0.251062	0.03866	5.51639e-11	2.78739e-10	Trappc10	trafficking protein particle complex 10
ENSMUSG00000000378	1998.26	-0.104414	0.0519209	0.0394481	0.0818248	Ccm2	cerebral cavernous malformation 2
ENSMUSG00000000384	3284.66	-0.569523	0.0383552	8.98034e-51	1.42776e-49	Tbrg4	transforming growth factor beta regulated gene 4
ENSMUSG00000000386	2.16129	-1.77241	1.76512	0.00411741	0.0104532	Mx1	MX dynamin-like GTPase 1
ENSMUSG00000000399	2635.07	0.157957	0.0463085	0.000541819	0.00157346	Ndufa9	NADH:ubiquinone oxidoreductase subunit A9
ENSMUSG00000000420	4676.84	0.174473	0.030741	1.12766e-08	4.9606e-08	Galnt1	polypeptide N-acetylgalactosaminyltransferase 1
ENSMUSG00000000439	1356.55	0.154943	0.0557839	0.00454852	0.0114576	Mkrn2	makorin, ring finger protein, 2
ENSMUSG00000000440	147.196	-1.33169	0.166856	8.74433e-17	5.79163e-16	Pparg	peroxisome proliferator activated receptor gamma
ENSMUSG00000000441	6279.49	0.150947	0.0269825	1.90413e-08	8.26519e-08	Raf1	v-raf-leukemia viral oncogene 1
ENSMUSG00000000489	19.0821	-4.29103	0.771637	2.28925e-09	1.04851e-08	Pdgfb	platelet derived growth factor, B polypeptide
ENSMUSG00000000530	3.82219	-1.79643	1.66403	0.00387866	0.00989204	Acvrl1	activin A receptor, type II-like 1
ENSMUSG00000000531	321.123	-0.796955	0.116711	2.4444e-13	1.38789e-12	Tamalin	trafficking regulator and scaffold protein tamalin
ENSMUSG00000000532	803.541	-0.154315	0.0742606	0.0308458	0.0657314	Acvr1b	activin A receptor, type 1B
ENSMUSG00000000538	2612.62	0.489954	0.0396772	1.14038e-35	1.34949e-34	Tom1l2	target of myb1-like 2 (chicken)
ENSMUSG00000000552	1373.21	-1.25203	0.0638289	8.45674e-87	2.27132e-85	Zfp385a	zinc finger protein 385A
ENSMUSG00000000555	8298.21	-1.02863	0.0298123	2.49379e-262	2.29448e-260	Itga5	integrin alpha 5 (fibronectin receptor alpha)
ENSMUSG00000000561	3801.36	-0.387319	0.0384119	2.62849e-24	2.26556e-23	Wdr77	WD repeat domain 77
ENSMUSG00000000563	6929.85	0.19563	0.0301676	6.88669e-11	3.45844e-10	Atp5pb	ATP synthase peripheral stalk-membrane subunit b
ENSMUSG00000000567	2773.41	-2.52904	0.0485298	0	0	Sox9	SRY (sex determining region Y)-box 9
ENSMUSG00000000568	9315.24	-0.221139	0.0278072	1.32223e-15	8.33578e-15	Hnrnpd	heterogeneous nuclear ribonucleoprotein D
ENSMUSG00000000579	74.6682	0.579962	0.241092	0.00183383	0.00491897	Dynlt1c	dynein light chain Tctex-type 1C
ENSMUSG00000000581	1202.2	0.243892	0.0636014	8.39017e-05	0.000269327	C1d	C1D nuclear receptor co-repressor
ENSMUSG00000000600	5045.38	0.327062	0.0306224	6.4449e-27	5.96094e-26	Krit1	KRIT1, ankyrin repeat containing
ENSMUSG00000000605	2452.05	0.48019	0.0461291	5.45048e-26	4.91036e-25	Clcn4	chloride channel, voltage-sensitive 4
ENSMUSG00000000627	28.1732	-5.51627	1.00624	9.70529e-10	4.55818e-09	Sema4f	sema domain, immunoglobulin domain (Ig), TM domain, and short cytoplasmic domain
ENSMUSG00000000628	4071.26	-0.122882	0.0362285	0.000621256	0.00178784	Hk2	hexokinase 2
ENSMUSG00000000631	2008.35	-0.802521	0.0459064	4.72589e-70	1.01093e-68	Myo18a	myosin XVIIIA
ENSMUSG00000000693	264.365	-0.776622	0.130565	8.73506e-11	4.35707e-10	Loxl3	lysyl oxidase-like 3
ENSMUSG00000000706	6.82108	-0.723902	0.763994	0.0274041	0.0591231	Btn1a1	butyrophilin, subfamily 1, member A1
ENSMUSG00000000708	2283.17	0.904214	0.0436469	5.54186e-97	1.65533e-95	Kat2b	K(lysine) acetyltransferase 2B
ENSMUSG00000000711	2232.36	0.226109	0.0440333	2.0042e-07	8.09383e-07	Rab5b	RAB5B, member RAS oncogene family
ENSMUSG00000000730	1.81152	-0.791024	1.30853	0.0311523	0.0663048	Dnmt3l	DNA (cytosine-5-)-methyltransferase 3-like
ENSMUSG00000000738	1760.12	0.191811	0.0556546	0.000438677	0.00128963	Spg7	SPG7, paraplegin matrix AAA peptidase subunit
ENSMUSG00000000751	6365.04	0.139259	0.0275393	3.74805e-07	1.4856e-06	Rpa1	replication protein A1
ENSMUSG00000000753	181.992	-0.457449	0.136273	0.00019412	0.000596071	Serpinf1	serine (or cysteine) peptidase inhibitor, clade F, member 1
ENSMUSG00000000759	5636	0.197111	0.0284618	3.35601e-12	1.8023e-11	Tubgcp3	tubulin, gamma complex associated protein 3
ENSMUSG00000000776	2611.09	-0.465057	0.0397503	3.44738e-32	3.71318e-31	Polr3d	polymerase (RNA) III (DNA directed) polypeptide D
ENSMUSG00000000782	759.688	-0.961111	0.081624	1.34359e-33	1.49789e-32	Tcf7	transcription factor 7, T cell specific
ENSMUSG00000000787	34231	0.286604	0.0190757	3.00597e-51	4.83615e-50	Ddx3x	DEAD box helicase 3, X-linked
ENSMUSG00000000791	199.938	-5.10626	0.400414	2.14053e-38	2.70339e-37	Il12rb1	interleukin 12 receptor, beta 1
ENSMUSG00000000804	4931.35	0.496866	0.0302775	3.56026e-61	6.69119e-60	Usp32	ubiquitin specific peptidase 32
ENSMUSG00000000811	462.215	-0.966554	0.0954205	1.04735e-25	9.33648e-25	Txnrd3	thioredoxin reductase 3
ENSMUSG00000000823	2961.25	0.636194	0.0427189	2.62625e-51	4.23415e-50	Zfp512b	zinc finger protein 512B
ENSMUSG00000000838	10747.7	0.0731197	0.0282	0.00880057	0.0211965	Fmr1	FMRP translational regulator 1
ENSMUSG00000000876	217.58	0.749647	0.136134	1.36496e-09	6.34564e-09	Pxmp4	peroxisomal membrane protein 4
ENSMUSG00000000884	249.103	-0.398721	0.119459	0.000291041	0.000875953	Gnb1l	guanine nucleotide binding protein (G protein), beta polypeptide 1-like
ENSMUSG00000000901	322.253	-1.07195	0.124829	3.00871e-19	2.18824e-18	Mmp11	matrix metallopeptidase 11
ENSMUSG00000000902	2170.19	-0.238676	0.045754	1.24731e-07	5.10282e-07	Smarcb1	SWI/SNF related, matrix associated, actin dependent regulator of chromatin, subfamily b, member 1
ENSMUSG00000000916	1142.01	-0.382885	0.0568164	6.42359e-12	3.3995e-11	Nsun5	NOL1/NOP2/Sun domain family, member 5
ENSMUSG00000000934	557.949	-0.229515	0.0854027	0.00490638	0.0122888	Top1mt	DNA topoisomerase 1, mitochondrial
ENSMUSG00000000938	1281.47	-0.276499	0.0536631	1.55542e-07	6.31933e-07	Hoxa10	homeobox A10
ENSMUSG00000000942	178.869	0.435031	0.156245	0.00144917	0.00395196	Hoxa4	homeobox A4
ENSMUSG00000000957	3832	-1.3512	0.0359014	0	0	Mmp14	matrix metallopeptidase 14 (membrane-inserted)
ENSMUSG00000000959	2105.99	-0.153626	0.0502308	0.0018663	0.00500024	Oxa1l	oxidase assembly 1-like
ENSMUSG00000001016	9667.53	0.0950685	0.0238792	6.44059e-05	0.000208911	Ilf2	interleukin enhancer binding factor 2
ENSMUSG00000001017	8276.4	0.292835	0.0258492	5.48712e-30	5.54521e-29	Chtop	chromatin target of PRMT1
ENSMUSG00000001020	50.5825	-1.38292	0.317004	3.95961e-07	1.56567e-06	S100a4	S100 calcium binding protein A4
ENSMUSG00000001021	13.1142	-3.86285	0.793845	7.533e-08	3.13101e-07	S100a3	S100 calcium binding protein A3
ENSMUSG00000001023	3.76805	-0.737725	0.918716	0.0328695	0.0694879	S100a5	S100 calcium binding protein A5
ENSMUSG00000001025	8031.75	-0.761745	0.0400326	2.80457e-82	7.02216e-81	S100a6	S100 calcium binding protein A6 (calcyclin)
ENSMUSG00000001034	989.337	-0.369694	0.071434	9.55908e-08	3.94948e-07	Mapk7	mitogen-activated protein kinase 7
ENSMUSG00000001036	2746.31	-0.381719	0.0421482	5.52125e-20	4.12563e-19	Epn2	epsin 2
ENSMUSG00000001052	10107.3	0.211585	0.0222221	1.27144e-21	9.99612e-21	Sec24b	Sec24 related gene family, member B (S. cerevisiae)
ENSMUSG00000001054	1013.15	0.343089	0.0715687	7.67576e-07	2.96296e-06	Rmnd5b	required for meiotic nuclear division 5 homolog B
ENSMUSG00000001056	2148.91	-0.557791	0.050747	5.81287e-29	5.71068e-28	Nhp2	NHP2 ribonucleoprotein
ENSMUSG00000001062	845.366	0.593284	0.0835965	1.31603e-13	7.59069e-13	Vps9d1	VPS9 domain containing 1
ENSMUSG00000001065	805.588	0.246212	0.0692288	0.000248019	0.000752398	Zfp276	zinc finger protein (C2H2 type) 276
ENSMUSG00000001082	735.366	-0.331142	0.0926733	0.000169707	0.000524835	Mfsd10	major facilitator superfamily domain containing 10
ENSMUSG00000001089	7369.24	-0.191012	0.0273677	2.3245e-12	1.25884e-11	Luzp1	leucine zipper protein 1
ENSMUSG00000001098	3959.07	-0.368562	0.0367672	5.19544e-24	4.4347e-23	Kctd10	potassium channel tetramerisation domain containing 10
ENSMUSG00000001100	1881.52	-0.303219	0.0488002	2.86968e-10	1.38965e-09	Poldip2	polymerase (DNA-directed), delta interacting protein 2
ENSMUSG00000001105	616.382	0.277351	0.0790102	0.000265442	0.000802175	Ift20	intraflagellar transport 20
ENSMUSG00000001119	5018.97	-1.18707	0.0462783	2.68669e-146	1.22127e-144	Col6a1	collagen, type VI, alpha 1
ENSMUSG00000001123	310.91	-1.04898	0.121436	1.80125e-19	1.31927e-18	Lgals9	lectin, galactose binding, soluble 9
ENSMUSG00000001127	3137.49	0.474282	0.0358247	1.33166e-40	1.7645e-39	Araf	Araf proto-oncogene, serine/threonine kinase
ENSMUSG00000001131	5746.57	-0.334266	0.0390443	5.55751e-18	3.85009e-17	Timp1	tissue inhibitor of metalloproteinase 1
ENSMUSG00000001134	636.291	0.254711	0.0752723	0.000457242	0.00134008	Uxt	ubiquitously expressed prefoldin like chaperone
ENSMUSG00000001143	945.649	0.695497	0.0644385	1.66409e-28	1.61475e-27	Lman2l	lectin, mannose-binding 2-like
ENSMUSG00000001151	3531.08	0.414571	0.0367251	5.29979e-30	5.36062e-29	Pcnt	pericentrin (kendrin)
ENSMUSG00000001156	694.865	1.46312	0.0805176	7.31763e-75	1.67815e-73	Mxd1	MAX dimerization protein 1
ENSMUSG00000001157	2443.93	0.451915	0.0475922	6.30736e-22	5.01219e-21	Gmcl1	germ cell-less, spermatogenesis associated 1
ENSMUSG00000001158	1833.56	0.280259	0.0609462	2.53344e-06	9.39024e-06	Snrnp27	small nuclear ribonucleoprotein 27 (U4/U6.U5)
ENSMUSG00000001173	3118.44	0.446815	0.0426416	3.23432e-26	2.93691e-25	Ocrl	OCRL, inositol polyphosphate-5-phosphatase
ENSMUSG00000001175	26724.4	-0.182651	0.0258792	1.35504e-12	7.42324e-12	Calm1	calmodulin 1
ENSMUSG00000001211	1716.9	0.302844	0.051003	1.60015e-09	7.40524e-09	Agpat3	1-acylglycerol-3-phosphate O-acyltransferase 3
ENSMUSG00000001227	126.81	-0.758569	0.18181	1.20979e-06	4.60861e-06	Sema6b	sema domain, transmembrane domain (TM), and cytoplasmic domain, (semaphorin) 6B
ENSMUSG00000001228	15786.4	-0.109526	0.0212004	2.2079e-07	8.89292e-07	Uhrf1	ubiquitin-like, containing PHD and RING finger domains, 1
ENSMUSG00000001229	3511.46	-0.0851533	0.0374664	0.020961	0.0466185	Dpp9	dipeptidylpeptidase 9
ENSMUSG00000001248	1712.34	0.210369	0.0514929	3.2541e-05	0.000108596	Gramd1a	GRAM domain containing 1A
ENSMUSG00000001270	10.7697	-1.31963	0.809809	0.00225649	0.00597643	Ckb	creatine kinase, brain
ENSMUSG00000001281	883.525	-1.7486	0.078368	1.35593e-111	4.69252e-110	Itgb7	integrin beta 7
ENSMUSG00000001288	2655.43	-1.90021	0.0479939	0	0	Rarg	retinoic acid receptor, gamma
ENSMUSG00000001300	2737.75	-1.70338	0.0447891	0	0	Efnb2	ephrin B2
ENSMUSG00000001305	961.345	-0.295979	0.0706516	1.56797e-05	5.42385e-05	Rrp15	ribosomal RNA processing 15 homolog
ENSMUSG00000001313	280.3	-0.247064	0.122001	0.0268432	0.0580771	Rnd2	Rho family GTPase 2
ENSMUSG00000001323	878.587	0.36643	0.0684406	3.67723e-08	1.56502e-07	Srr	serine racemase
ENSMUSG00000001366	961.192	0.205681	0.0668901	0.00155527	0.00421871	Fbxo9	f-box protein 9
ENSMUSG00000001376	4177.88	-0.108349	0.0337453	0.00120645	0.0033325	Vps50	VPS50 EARP/GARPII complex subunit
ENSMUSG00000001380	3984.68	0.19963	0.0337492	2.5411e-09	1.16154e-08	Hars	histidyl-tRNA synthetase
ENSMUSG00000001403	9737.5	-0.0607548	0.0283476	0.0294127	0.0629526	Ube2c	ubiquitin-conjugating enzyme E2C
ENSMUSG00000001415	10839.8	-0.192053	0.0250067	1.24484e-14	7.55677e-14	Smg5	SMG5 nonsense mediated mRNA decay factor
ENSMUSG00000001416	16431.3	-0.122504	0.0283799	1.43251e-05	4.98237e-05	Cct3	chaperonin containing Tcp1, subunit 3 (gamma)
ENSMUSG00000001418	2569.05	-0.320212	0.0493359	4.45747e-11	2.26381e-10	Glmp	glycosylated lysosomal membrane protein
ENSMUSG00000001419	4068.7	-1.18439	0.0430205	4.83092e-168	2.64144e-166	Mef2d	myocyte enhancer factor 2D
ENSMUSG00000001420	275.588	-0.22917	0.108686	0.0233855	0.0513773	Tmem79	transmembrane protein 79
ENSMUSG00000001424	9775.65	-0.147423	0.0255934	7.27392e-09	3.23521e-08	Snd1	staphylococcal nuclease and tudor domain containing 1
ENSMUSG00000001435	762.935	-1.18156	0.079149	1.26632e-51	2.0445e-50	Col18a1	collagen, type XVIII, alpha 1
ENSMUSG00000001436	953.958	-0.907178	0.0738835	2.69578e-36	3.25569e-35	Slc19a1	solute carrier family 19 (folate transporter), member 1
ENSMUSG00000001440	47004.4	-0.336594	0.01793	6.28933e-79	1.50563e-77	Kpnb1	karyopherin (importin) beta 1
ENSMUSG00000001441	7228.96	-0.290244	0.0293686	2.88622e-23	2.40711e-22	Npepps	aminopeptidase puromycin sensitive
ENSMUSG00000001467	4872.11	-0.450375	0.0373404	4.95818e-34	5.6178e-33	Cyp51	cytochrome P450, family 51
ENSMUSG00000001472	10720.9	-0.0854729	0.0246321	0.000490828	0.0014332	Tcf25	transcription factor 25 (basic helix-loop-helix)
ENSMUSG00000001473	5789.88	-0.686439	0.0384973	1.89814e-72	4.20158e-71	Tubb6	tubulin, beta 6 class V
ENSMUSG00000001497	315.782	0.671715	0.107766	2.62287e-11	1.34912e-10	Pax9	paired box 9
ENSMUSG00000001506	22532.6	-0.948692	0.0255824	1.31112e-302	1.48702e-300	Col1a1	collagen, type I, alpha 1
ENSMUSG00000001507	4774.06	-2.12784	0.0338253	0	0	Itga3	integrin alpha 3
ENSMUSG00000001510	8.31505	-3.22065	1.38035	0.000152665	0.000475147	Dlx3	distal-less homeobox 3
ENSMUSG00000001517	10791.7	-0.0801565	0.0254112	0.00151149	0.00411116	Foxm1	forkhead box M1
ENSMUSG00000001518	2038.82	0.212814	0.0507793	2.04172e-05	6.95863e-05	Itfg2	integrin alpha FG-GAP repeat containing 2
ENSMUSG00000001521	3819.5	0.174344	0.0403518	1.26563e-05	4.42007e-05	Tulp3	tubby-like protein 3
ENSMUSG00000001524	683.922	0.247431	0.0754342	0.000678544	0.00194391	Gtf2h4	general transcription factor II H, polypeptide 4
ENSMUSG00000001525	49258.4	-0.532214	0.0203751	3.64068e-151	1.75596e-149	Tubb5	tubulin, beta 5 class I
ENSMUSG00000001542	2817.14	0.124744	0.0438705	0.0039284	0.0100089	Ell2	elongation factor for RNA polymerase II 2
ENSMUSG00000001552	1180.2	-0.826261	0.0605977	5.69044e-44	8.03253e-43	Jup	junction plakoglobin
ENSMUSG00000001555	4152.21	-0.647442	0.0331493	3.8462e-86	1.02461e-84	Fkbp10	FK506 binding protein 10
ENSMUSG00000001569	2462.94	-0.222529	0.0416816	6.71908e-08	2.80288e-07	Nom1	nucleolar protein with MIF4G domain 1
ENSMUSG00000001576	5082.95	-1.09875	0.0346139	1.88007e-222	1.44055e-220	Ergic1	endoplasmic reticulum-golgi intermediate compartment (ERGIC) 1
ENSMUSG00000001588	16.5086	-3.15649	0.646563	4.95189e-08	2.08928e-07	Acap1	ArfGAP with coiled-coil, ankyrin repeat and PH domains 1
ENSMUSG00000001622	1.22783	-0.744275	1.29442	0.0347364	0.0729231	Csn3	casein kappa
ENSMUSG00000001627	14172	1.06549	0.0319848	1.061e-244	9.10396e-243	Ifrd1	interferon-related developmental regulator 1
ENSMUSG00000001642	6769.81	-0.723231	0.033515	9.88335e-105	3.18463e-103	Akr1b3	aldo-keto reductase family 1, member B3 (aldose reductase)
ENSMUSG00000001663	79.9922	-1.63852	0.264052	2.47027e-11	1.2732e-10	Gstt1	glutathione S-transferase, theta 1
ENSMUSG00000001665	84.1096	-0.427052	0.222218	0.0141094	0.0326247	Gstt3	glutathione S-transferase, theta 3
ENSMUSG00000001687	2780.28	0.299363	0.0387598	6.37986e-15	3.91542e-14	Ubl3	ubiquitin-like 3
ENSMUSG00000001700	564.502	0.268679	0.0936606	0.00247798	0.00651636	Gramd3	GRAM domain containing 3
ENSMUSG00000001729	8932.5	-0.501128	0.0251316	3.92254e-89	1.08141e-87	Akt1	thymoma viral proto-oncogene 1
ENSMUSG00000001750	1415.42	-0.727486	0.0597681	1.56151e-35	1.83834e-34	Tcirg1	T cell, immune regulator 1, ATPase, H+ transporting, lysosomal V0 protein A3
ENSMUSG00000001761	5266.55	-0.111316	0.0317322	0.000412345	0.00121596	Smo	smoothened, frizzled class receptor
ENSMUSG00000001763	76.7584	1.0811	0.288456	4.55183e-06	1.65004e-05	Tspan33	tetraspanin 33
ENSMUSG00000001767	2474.11	0.182303	0.0427574	1.60388e-05	5.54053e-05	Crnkl1	crooked neck pre-mRNA splicing factor 1
ENSMUSG00000001768	759.662	-2.5433	0.0888412	9.97814e-182	5.99998e-180	Rin2	Ras and Rab interactor 2
ENSMUSG00000001774	5620.5	0.518013	0.0420715	1.46202e-35	1.72565e-34	Chordc1	cysteine and histidine-rich domain (CHORD)-containing, zinc-binding protein 1
ENSMUSG00000001783	3053.6	-0.140218	0.0423251	0.000799972	0.0022688	Rtcb	RNA 2',3'-cyclic phosphate and 5'-OH ligase
ENSMUSG00000001785	2298.65	-0.149718	0.0411242	0.000232418	0.000706757	Pwp1	PWP1 homolog, endonuclein
ENSMUSG00000001786	746.433	0.364525	0.0694033	6.46698e-08	2.70214e-07	Fbxo7	F-box protein 7
ENSMUSG00000001794	6004.02	-0.50675	0.0334322	1.39029e-52	2.30976e-51	Capns1	calpain, small subunit 1
ENSMUSG00000001829	1984.02	0.385604	0.0568402	4.65152e-12	2.47829e-11	Clpb	ClpB caseinolytic peptidase B
ENSMUSG00000001833	13182.3	0.218398	0.0242614	1.61944e-19	1.18877e-18	Septin7	septin 7
ENSMUSG00000001847	12378.8	-0.17255	0.0231929	8.28141e-14	4.81052e-13	Rac1	Rac family small GTPase 1
ENSMUSG00000001855	6466.11	-0.112261	0.0312713	0.000302068	0.00090664	Nup214	nucleoporin 214
ENSMUSG00000001864	804.016	-1.2739	0.081539	3.75979e-56	6.62591e-55	Aif1l	allograft inflammatory factor 1-like
ENSMUSG00000001870	5696.15	-2.00178	0.0300925	0	0	Ltbp1	latent transforming growth factor beta binding protein 1
ENSMUSG00000001909	2500.54	-0.23471	0.0449734	1.24649e-07	5.10039e-07	Trmt1	tRNA methyltransferase 1
ENSMUSG00000001910	11739.1	-0.231348	0.0270007	7.38885e-18	5.09262e-17	Nacc1	nucleus accumbens associated 1, BEN and BTB (POZ) domain containing
ENSMUSG00000001911	9130.83	-0.965201	0.0323491	3.49478e-197	2.29414e-195	Nfix	nuclear factor I/X
ENSMUSG00000001918	2295.66	-0.218885	0.0456907	1.20474e-06	4.59244e-06	Slc1a5	solute carrier family 1 (neutral amino acid transporter), member 5
ENSMUSG00000001942	606.585	0.295796	0.081351	0.00015381	0.000478321	Siae	sialic acid acetylesterase
ENSMUSG00000001962	1200.78	0.172714	0.069276	0.0100314	0.0238599	Fam50a	family with sequence similarity 50, member A
ENSMUSG00000001964	2625.49	-0.0987568	0.0413954	0.0153529	0.0352016	Emd	emerin
ENSMUSG00000001995	1969.01	-0.471041	0.0491116	2.23559e-22	1.80279e-21	Sipa1l2	signal-induced proliferation-associated 1 like 2
ENSMUSG00000001998	2856.17	0.366886	0.0368451	1.02525e-23	8.65771e-23	Ap4e1	adaptor-related protein complex AP-4, epsilon 1
ENSMUSG00000001999	678.192	0.458177	0.0780637	1.17114e-09	5.46677e-09	Blvra	biliverdin reductase A
ENSMUSG00000002010	3367.76	-0.0971262	0.0387331	0.0110018	0.0259419	Idh3g	isocitrate dehydrogenase 3 (NAD+), gamma
ENSMUSG00000002014	2644.5	-0.244506	0.0369205	2.38112e-11	1.22808e-10	Ssr4	signal sequence receptor, delta
ENSMUSG00000002015	2913.59	-0.108954	0.0406689	0.00662107	0.0162564	Bcap31	B cell receptor associated protein 31
ENSMUSG00000002020	55.2082	-3.53878	0.416211	2.77986e-18	1.94701e-17	Ltbp2	latent transforming growth factor beta binding protein 2
ENSMUSG00000002028	14236.1	0.285336	0.0299423	9.37416e-22	7.41838e-21	Kmt2a	lysine (K)-specific methyltransferase 2A
ENSMUSG00000002031	1586.73	0.154479	0.0519509	0.00245945	0.00647284	Ift46	intraflagellar transport 46
ENSMUSG00000002052	11211.7	0.282114	0.0250366	1.13306e-29	1.13653e-28	Supt6	SPT6, histone chaperone and transcription elongation factor
ENSMUSG00000002055	4820.76	0.396023	0.0302908	1.80012e-39	2.32473e-38	Spag5	sperm associated antigen 5
ENSMUSG00000002057	7.03457	-4.77836	1.30187	3.0988e-06	1.13918e-05	Foxn1	forkhead box N1
ENSMUSG00000002058	409.182	-0.429819	0.102982	9.04229e-06	3.19345e-05	Unc119	unc-119 lipid binding chaperone
ENSMUSG00000002059	1739.56	-0.812248	0.0619663	7.07624e-41	9.41991e-40	Rab34	RAB34, member RAS oncogene family
ENSMUSG00000002064	658.26	0.213781	0.0826855	0.00692761	0.0169437	Sdf2	stromal cell derived factor 2
ENSMUSG00000002068	1428.64	-0.126215	0.0594925	0.0292478	0.062629	Ccne1	cyclin E1
ENSMUSG00000002083	108.896	-0.983174	0.214336	1.14308e-07	4.69067e-07	Bbc3	BCL2 binding component 3
ENSMUSG00000002102	4968.6	0.0975856	0.0346833	0.00447341	0.011287	Psmc3	proteasome (prosome, macropain) 26S subunit, ATPase 3
ENSMUSG00000002104	38.334	-2.68319	0.41627	4.05412e-12	2.16604e-11	Rapsn	receptor-associated protein of the synapse
ENSMUSG00000002105	1615.1	-1.68711	0.0597187	8.05762e-177	4.66162e-175	Slc39a13	solute carrier family 39 (metal ion transporter), member 13
ENSMUSG00000002107	821.228	0.188261	0.0671473	0.00388365	0.00990364	Celf2	CUGBP, Elav-like family member 2
ENSMUSG00000002108	195.777	-0.360385	0.137642	0.00353831	0.00908266	Nr1h3	nuclear receptor subfamily 1, group H, member 3
ENSMUSG00000002129	9407.03	0.0489712	0.0252016	0.0474502	0.0962969	Sf3a1	splicing factor 3a, subunit 1
ENSMUSG00000002147	1605.38	-0.604094	0.0489999	6.0019e-36	7.15047e-35	Stat6	signal transducer and activator of transcription 6
ENSMUSG00000002205	943.471	0.29904	0.0689974	8.12285e-06	2.87716e-05	Vrk3	vaccinia related kinase 3
ENSMUSG00000002210	914.589	-0.413653	0.0694728	8.98585e-10	4.22896e-09	Smg9	SMG9 nonsense mediated mRNA decay factor
ENSMUSG00000002221	6882.72	0.39623	0.0313184	4.24712e-37	5.22004e-36	Paxip1	PAX interacting (with transcription-activation domain) protein 1
ENSMUSG00000002222	4109.9	0.628105	0.0363219	4.07219e-68	8.45053e-67	Rmnd5a	required for meiotic nuclear division 5 homolog A
ENSMUSG00000002227	1405.52	-1.48305	0.0801269	1.45969e-77	3.44757e-76	Mov10	Mov10 RISC complex RNA helicase
ENSMUSG00000002233	2600.89	-1.40416	0.0557388	4.36908e-141	1.91022e-139	Rhoc	ras homolog family member C
ENSMUSG00000002250	3519.4	-0.331059	0.0432719	1.00421e-14	6.12199e-14	Ppard	peroxisome proliferator activator receptor delta
ENSMUSG00000002274	477.129	-0.194867	0.099733	0.0374288	0.0779894	Metrn	meteorin, glial cell differentiation regulator
ENSMUSG00000002279	554.027	-0.288763	0.106602	0.00374106	0.00956132	Lmf1	lipase maturation factor 1
ENSMUSG00000002280	758.63	0.297924	0.0725868	2.25248e-05	7.64847e-05	Ciao3	cytosolic iron-sulfur assembly component 3
ENSMUSG00000002289	46.5982	-7.33464	1.1713	2.97884e-13	1.68299e-12	Angptl4	angiopoietin-like 4
ENSMUSG00000002297	7326.19	0.201336	0.0283069	8.69835e-13	4.80075e-12	Dbf4	DBF4 zinc finger
ENSMUSG00000002308	605.136	0.284668	0.0888399	0.000775932	0.00220471	Cd320	CD320 antigen
ENSMUSG00000002319	1920.44	-0.259325	0.0474734	3.01139e-08	1.28835e-07	Ipo4	importin 4
ENSMUSG00000002320	1855.32	0.232137	0.0455437	2.40673e-07	9.65979e-07	Tm9sf1	transmembrane 9 superfamily member 1
ENSMUSG00000002325	474.645	-0.38854	0.112531	0.000202911	0.000621983	Irf9	interferon regulatory factor 9
ENSMUSG00000002329	371.923	0.323304	0.100587	0.000642998	0.0018467	Mdp1	magnesium-dependent phosphatase 1
ENSMUSG00000002332	980.42	-0.189368	0.0648058	0.00267325	0.00700174	Dhrs1	dehydrogenase/reductase (SDR family) member 1
ENSMUSG00000002342	952.474	0.30171	0.0677295	4.62347e-06	1.67468e-05	Tmem161a	transmembrane protein 161A
ENSMUSG00000002343	991.02	0.184614	0.0699158	0.00639492	0.0157298	Armc6	armadillo repeat containing 6
ENSMUSG00000002346	380.692	0.216552	0.0999295	0.0210769	0.0468535	Slc25a42	solute carrier family 25, member 42
ENSMUSG00000002365	5015.9	-0.441303	0.0353125	2.39324e-36	2.89641e-35	Snx9	sorting nexin 9
ENSMUSG00000002393	1373.16	-0.350509	0.0640627	2.04782e-08	8.87041e-08	Nr2f6	nuclear receptor subfamily 2, group F, member 6
ENSMUSG00000002395	434.332	-0.358413	0.10764	0.00036675	0.00108964	Use1	unconventional SNARE in the ER 1 homolog (S. cerevisiae)
ENSMUSG00000002396	127.184	-0.312308	0.181123	0.0391446	0.0812689	Ocel1	occludin/ELL domain containing 1
ENSMUSG00000002413	5665.29	0.491293	0.0338904	2.91632e-48	4.413e-47	Braf	Braf transforming gene
ENSMUSG00000002428	2275.98	0.499794	0.0474444	1.2831e-26	1.17866e-25	Hltf	helicase-like transcription factor
ENSMUSG00000002458	1956.67	-0.343874	0.0493593	1.54514e-12	8.43442e-12	Rgs19	regulator of G-protein signaling 19
ENSMUSG00000002475	47.1989	1.9078	0.351551	1.66552e-09	7.68674e-09	Abhd3	abhydrolase domain containing 3
ENSMUSG00000002477	4317.39	0.165977	0.0492285	0.000614162	0.00176898	Snrpd1	small nuclear ribonucleoprotein D1
ENSMUSG00000002489	4035.94	-0.771323	0.0355079	3.34377e-106	1.09281e-104	Tiam1	T cell lymphoma invasion and metastasis 1
ENSMUSG00000002496	4807.18	0.204002	0.0350124	4.28369e-09	1.92998e-08	Tsc2	TSC complex subunit 2
ENSMUSG00000002504	403.218	-0.485356	0.0981689	1.68863e-07	6.8485e-07	Slc9a3r2	solute carrier family 9 (sodium/hydrogen exchanger), member 3 regulator 2
ENSMUSG00000002524	7092.54	0.253136	0.035235	4.44005e-13	2.49013e-12	Puf60	poly-U binding splicing factor 60
ENSMUSG00000002546	2570.95	0.367312	0.0461548	7.58396e-16	4.83575e-15	Golga2	golgi autoantigen, golgin subfamily a, 2
ENSMUSG00000002550	1375.22	0.257324	0.0552951	2.09812e-06	7.83759e-06	Uck1	uridine-cytidine kinase 1
ENSMUSG00000002580	369.429	0.198701	0.107854	0.0476002	0.0965574	Mien1	migration and invasion enhancer 1
ENSMUSG00000002588	1.45555	-0.701253	1.19112	0.042001	0.0864782	Pon1	paraoxonase 1
ENSMUSG00000002602	14983	-1.4543	0.0193363	0	0	Axl	AXL receptor tyrosine kinase
ENSMUSG00000002603	2139.36	-1.06408	0.046699	2.55387e-116	9.25778e-115	Tgfb1	transforming growth factor, beta 1
ENSMUSG00000002608	1765.91	0.369259	0.0597026	2.64601e-10	1.28432e-09	Ccdc97	coiled-coil domain containing 97
ENSMUSG00000002617	490.427	1.01356	0.105053	1.4565e-23	1.22363e-22	Zfp40	zinc finger protein 40
ENSMUSG00000002625	1563.8	0.868519	0.0551627	1.63807e-57	2.92048e-56	Akap8l	A kinase (PRKA) anchor protein 8-like
ENSMUSG00000002635	284.753	0.225301	0.112044	0.029902	0.0639103	Pdcd2l	programmed cell death 2-like
ENSMUSG00000002660	1166	-0.441005	0.0589782	2.29017e-14	1.37314e-13	Clpp	caseinolytic mitochondrial matrix peptidase proteolytic subunit
ENSMUSG00000002661	231.492	0.613717	0.152761	5.29129e-06	1.90603e-05	Alkbh7	alkB homolog 7
ENSMUSG00000002679	1260.16	0.316479	0.055507	6.24231e-09	2.78938e-08	Med6	mediator complex subunit 6
ENSMUSG00000002688	460.709	0.603375	0.0977414	6.38562e-11	3.20976e-10	Prkd1	protein kinase D1
ENSMUSG00000002718	16001.8	0.0658302	0.0236763	0.00507326	0.0126721	Cse1l	chromosome segregation 1-like (S. cerevisiae)
ENSMUSG00000002733	3740.15	0.330072	0.0350991	2.6596e-21	2.07179e-20	Plekha3	pleckstrin homology domain-containing, family A (phosphoinositide binding specific) member 3
ENSMUSG00000002741	3599.54	0.0903045	0.0383976	0.0169527	0.0384503	Ykt6	YKT6 v-SNARE homolog (S. cerevisiae)
ENSMUSG00000002748	20605.3	0.0897617	0.0199014	6.13713e-06	2.20241e-05	Baz1b	bromodomain adjacent to zinc finger domain, 1B
ENSMUSG00000002771	128.883	-0.486151	0.180886	0.00141913	0.00387558	Grin2d	glutamate receptor, ionotropic, NMDA2D (epsilon 4)
ENSMUSG00000002797	317.763	-0.514579	0.122732	4.88983e-06	1.76697e-05	Ggct	gamma-glutamyl cyclotransferase
ENSMUSG00000002799	158.452	-1.32306	0.179032	8.20907e-15	5.02055e-14	Jag2	jagged 2
ENSMUSG00000002804	161.836	-0.946739	0.167434	3.85654e-10	1.85422e-09	Nudt14	nudix (nucleoside diphosphate linked moiety X)-type motif 14
ENSMUSG00000002808	658.547	-0.279832	0.0762808	0.000143883	0.000449097	Epdr1	ependymin related protein 1 (zebrafish)
ENSMUSG00000002812	2837.77	-0.422505	0.0375388	7.43508e-30	7.49067e-29	Flii	flightless I actin binding protein
ENSMUSG00000002814	1136.89	-0.170745	0.0631899	0.00551438	0.0136844	Top3a	topoisomerase (DNA) III alpha
ENSMUSG00000002820	1097.86	0.757713	0.0667615	2.24382e-31	2.34623e-30	Atg4d	autophagy related 4D, cysteine peptidase
ENSMUSG00000002825	540.128	-0.485012	0.0836944	1.54173e-09	7.14277e-09	Qtrt1	queuine tRNA-ribosyltransferase catalytic subunit 1
ENSMUSG00000002831	9.58985	-2.3749	0.911925	0.000105545	0.000335048	Plin4	perilipin 4
ENSMUSG00000002833	2688.42	0.291861	0.0497501	2.5618e-09	1.16984e-08	Hdgfl2	HDGF like 2
ENSMUSG00000002835	5534.55	0.0803031	0.0308613	0.00853572	0.0206084	Chaf1a	chromatin assembly factor 1, subunit A (p150)
ENSMUSG00000002844	858.239	-0.272137	0.081265	0.000488715	0.00142775	Adprh	ADP-ribosylarginine hydrolase
ENSMUSG00000002845	2776.95	0.356259	0.0420495	1.09666e-17	7.52002e-17	Tmem39a	transmembrane protein 39a
ENSMUSG00000002847	85.1826	-1.7312	0.248728	1.46442e-13	8.42536e-13	Pla1a	phospholipase A1 member A
ENSMUSG00000002871	691.397	-0.383644	0.0793511	5.21772e-07	2.04443e-06	Tpra1	transmembrane protein, adipocyte asscociated 1
ENSMUSG00000002881	4962.87	-1.18793	0.0347239	1.10665e-257	1.00608e-255	Nab1	Ngfi-A binding protein 1
ENSMUSG00000002885	422.88	-1.6817	0.100834	1.09342e-63	2.14472e-62	Adgre5	adhesion G protein-coupled receptor E5
ENSMUSG00000002900	5661.54	-1.53331	0.0335014	0	0	Lamb1	laminin B1
ENSMUSG00000002908	55.3914	-1.51234	0.268035	7.46998e-10	3.53079e-09	Kcnn1	potassium intermediate/small conductance calcium-activated channel, subfamily N, member 1
ENSMUSG00000002948	2289.5	0.14526	0.049459	0.00281887	0.00735372	Map2k7	mitogen-activated protein kinase kinase 7
ENSMUSG00000002957	7788.53	-0.273371	0.0331906	1.09403e-16	7.22523e-16	Ap2a2	adaptor-related protein complex 2, alpha 2 subunit
ENSMUSG00000002963	553.203	0.231904	0.0920695	0.00792074	0.0192168	Pnkp	polynucleotide kinase 3'- phosphatase
ENSMUSG00000002968	3352.51	-0.0895138	0.0393535	0.0207891	0.0462675	Med25	mediator complex subunit 25
ENSMUSG00000002981	5171.46	0.185151	0.0308782	1.60667e-09	7.43161e-09	Clptm1	cleft lip and palate associated transmembrane protein 1
ENSMUSG00000002984	4221.18	-0.360209	0.0320532	1.20045e-29	1.20255e-28	Tomm40	translocase of outer mitochondrial membrane 40
ENSMUSG00000002996	1135.23	0.458379	0.0602029	7.27637e-15	4.45845e-14	Hbp1	high mobility group box transcription factor 1
ENSMUSG00000002997	791.255	-1.52345	0.0802088	1.53781e-81	3.80058e-80	Prkar2b	protein kinase, cAMP dependent regulatory, type II beta
ENSMUSG00000003031	6290.65	0.215572	0.0307236	1.67126e-12	9.10764e-12	Cdkn1b	cyclin-dependent kinase inhibitor 1B
ENSMUSG00000003032	1130.3	-1.61668	0.0642008	4.3822e-141	1.91231e-139	Klf4	Kruppel-like factor 4 (gut)
ENSMUSG00000003033	3171.44	-0.138897	0.0381931	0.000241102	0.000732191	Ap1m1	adaptor-related protein complex AP-1, mu subunit 1
ENSMUSG00000003037	2502.96	-0.13971	0.0416583	0.000691994	0.00197997	Rab8a	RAB8A, member RAS oncogene family
ENSMUSG00000003038	5028.85	0.267435	0.0408309	3.61086e-11	1.84324e-10	Hmgn2	high mobility group nucleosomal binding domain 2
ENSMUSG00000003039	2400.26	-0.115114	0.0421886	0.00566445	0.0140403	Fam32a	family with sequence similarity 32, member A
ENSMUSG00000003051	13.7925	-0.740241	0.668762	0.0200857	0.0448448	Elf3	E74-like factor 3
ENSMUSG00000003068	744.852	0.144641	0.0744218	0.0432731	0.0887252	Stk11	serine/threonine kinase 11
ENSMUSG00000003070	140.17	-1.40272	0.186301	3.10224e-15	1.92817e-14	Efna2	ephrin A2
ENSMUSG00000003072	3198.77	-0.221563	0.0396344	1.63463e-08	7.12915e-08	Atp5d	ATP synthase, H+ transporting, mitochondrial F1 complex, delta subunit
ENSMUSG00000003119	10749.9	0.374425	0.0287012	2.87366e-39	3.69033e-38	Cdk12	cyclin-dependent kinase 12
ENSMUSG00000003134	78.6788	0.512873	0.224005	0.00362027	0.00927537	Tbc1d8	TBC1 domain family, member 8
ENSMUSG00000003161	1830.24	-0.358187	0.0457555	2.23262e-15	1.39562e-14	Sri	sorcin
ENSMUSG00000003184	1216.59	0.194442	0.0524969	0.000163423	0.000506495	Irf3	interferon regulatory factor 3
ENSMUSG00000003190	502.102	-0.693431	0.0871321	8.25493e-17	5.47699e-16	Bcl2l12	BCL2-like 12 (proline rich)
ENSMUSG00000003198	502.617	0.557356	0.0912016	1.34195e-10	6.61731e-10	Zfp959	zinc finger protein 959
ENSMUSG00000003199	1315.84	-0.147304	0.0645037	0.0186571	0.0419341	Mpnd	MPN domain containing
ENSMUSG00000003208	707.459	0.443043	0.0749962	1.01629e-09	4.76723e-09	Yju2	YJU2 splicing factor
ENSMUSG00000003226	17462.7	0.383043	0.0247728	2.57508e-54	4.39934e-53	Ranbp2	RAN binding protein 2
ENSMUSG00000003228	1227.76	0.486916	0.0593211	5.16542e-17	3.45114e-16	Grk5	G protein-coupled receptor kinase 5
ENSMUSG00000003234	2541.25	0.158807	0.0439126	0.000250302	0.000758924	Abcf3	ATP-binding cassette, sub-family F (GCN20), member 3
ENSMUSG00000003235	3230.45	-0.244711	0.0418508	3.36243e-09	1.5233e-08	Eif2b5	eukaryotic translation initiation factor 2B, subunit 5 epsilon
ENSMUSG00000003269	2027.91	-0.119256	0.0466929	0.00937719	0.0224484	Cyth2	cytohesin 2
ENSMUSG00000003271	20.7449	-0.949636	0.514814	0.00246393	0.00648315	Sult2b1	sulfotransferase family, cytosolic, 2B, member 1
ENSMUSG00000003273	23.6511	-1.08979	0.468611	0.000539283	0.0015663	Car11	carbonic anhydrase 11
ENSMUSG00000003279	31.9853	-7.02742	1.17585	3.24628e-12	1.74583e-11	Dlgap1	DLG associated protein 1
ENSMUSG00000003282	449.615	1.02049	0.0903852	4.49318e-31	4.66631e-30	Plag1	pleiomorphic adenoma gene 1
ENSMUSG00000003283	19.441	-1.20217	0.590694	0.00099745	0.00278746	Hck	hemopoietic cell kinase
ENSMUSG00000003299	932.352	0.397652	0.0665076	8.36439e-10	3.9454e-09	Mrpl4	mitochondrial ribosomal protein L4
ENSMUSG00000003308	2221.59	0.23071	0.049167	1.88883e-06	7.08697e-06	Keap1	kelch-like ECH-associated protein 1
ENSMUSG00000003344	660.928	-0.47412	0.080662	1.00777e-09	4.72823e-09	Btbd2	BTB (POZ) domain containing 2
ENSMUSG00000003345	2663.36	-0.29845	0.0495507	9.62871e-10	4.52407e-09	Csnk1g2	casein kinase 1, gamma 2
ENSMUSG00000003352	1537.19	-1.4982	0.0599826	9.04355e-139	3.8872e-137	Cacnb3	calcium channel, voltage-dependent, beta 3 subunit
ENSMUSG00000003355	190.528	-1.20667	0.144677	3.65604e-18	2.54822e-17	Fkbp11	FK506 binding protein 11
ENSMUSG00000003360	5960.49	-0.189151	0.0294967	1.12692e-10	5.58702e-10	Ddx23	DEAD box helicase 23
ENSMUSG00000003363	942.684	0.223303	0.0732005	0.00160232	0.00433914	Pld3	phospholipase D family, member 3
ENSMUSG00000003378	989.745	-0.442338	0.0843359	4.53252e-08	1.91728e-07	Grik5	glutamate receptor, ionotropic, kainate 5 (gamma 2)
ENSMUSG00000003382	2106.72	0.426966	0.0453881	1.68643e-21	1.32225e-20	Etv3	ets variant 3
ENSMUSG00000003402	3981.84	-0.0779733	0.0316768	0.012705	0.0296376	Prkcsh	protein kinase C substrate 80K-H
ENSMUSG00000003410	3.78229	1.00142	1.21253	0.0179556	0.0405204	Elavl3	ELAV like RNA binding protein 3
ENSMUSG00000003411	133.351	-1.26296	0.173341	1.60726e-14	9.70543e-14	Rab3b	RAB3B, member RAS oncogene family
ENSMUSG00000003420	170.964	-0.583643	0.178238	0.000116355	0.000367123	Fcgrt	Fc fragment of IgG receptor and transporter
ENSMUSG00000003421	1582.49	-0.365677	0.0596086	3.69217e-10	1.77705e-09	Nosip	nitric oxide synthase interacting protein
ENSMUSG00000003423	491.182	0.284269	0.0929542	0.00127231	0.00349887	Pih1d1	PIH1 domain containing 1
ENSMUSG00000003429	9777.5	-0.190219	0.0388898	7.85182e-07	3.02786e-06	Rps11	ribosomal protein S11
ENSMUSG00000003437	1897.76	0.277213	0.0521445	6.39992e-08	2.67559e-07	Paf1	Paf1, RNA polymerase II complex component
ENSMUSG00000003438	1375.38	0.248081	0.0533618	2.21036e-06	8.2327e-06	Timm50	translocase of inner mitochondrial membrane 50
ENSMUSG00000003452	2979.98	0.503614	0.0413521	8.45074e-35	9.788e-34	Bicd1	BICD cargo adaptor 1
ENSMUSG00000003458	2356.22	0.216802	0.047683	3.96712e-06	1.44448e-05	Ncstn	nicastrin
ENSMUSG00000003464	1176.43	0.345305	0.0615727	9.59899e-09	4.24378e-08	Pex19	peroxisomal biogenesis factor 19
ENSMUSG00000003469	2.12573	-1.03124	1.3749	0.01768	0.0399576	Phyhip	phytanoyl-CoA hydroxylase interacting protein
ENSMUSG00000003500	1687.64	-0.542029	0.049087	3.75379e-29	3.71487e-28	Impdh1	inosine monophosphate dehydrogenase 1
ENSMUSG00000003526	54.7244	-1.39232	0.300125	1.17582e-07	4.82069e-07	Prodh	proline dehydrogenase
ENSMUSG00000003527	1694.38	0.138413	0.0529265	0.00761852	0.0185385	Ess2	ess-2 splicing factor
ENSMUSG00000003528	1873.84	-0.208966	0.0496854	1.93326e-05	6.61258e-05	Slc25a1	solute carrier family 25 (mitochondrial carrier, citrate transporter), member 1
ENSMUSG00000003534	1241.78	-1.16384	0.0604207	6.47679e-84	1.6691e-82	Ddr1	discoidin domain receptor family, member 1
ENSMUSG00000003541	5953.58	-1.86375	0.0387159	0	0	Ier3	immediate early response 3
ENSMUSG00000003546	242.653	0.599546	0.14299	2.71857e-06	1.00536e-05	Klc4	kinesin light chain 4
ENSMUSG00000003549	626.917	-0.699896	0.0897036	2.76259e-16	1.79804e-15	Ercc1	excision repair cross-complementing rodent repair deficiency, complementation group 1
ENSMUSG00000003573	1550.39	-0.978848	0.0517156	1.89103e-81	4.65343e-80	Homer3	homer scaffolding protein 3
ENSMUSG00000003575	2623.19	-0.292445	0.0494924	1.97906e-09	9.09169e-09	Crtc1	CREB regulated transcription coactivator 1
ENSMUSG00000003581	559.967	0.229891	0.0954502	0.0108029	0.0255228	Rnf215	ring finger protein 215
ENSMUSG00000003617	692.648	-1.89248	0.100534	1.5558e-80	3.80805e-79	Cp	ceruloplasmin
ENSMUSG00000003623	1150.24	-0.224726	0.0547563	2.88022e-05	9.6711e-05	Crot	carnitine O-octanoyltransferase
ENSMUSG00000003644	2116.41	-0.443021	0.0489161	4.06221e-20	3.04732e-19	Rps6ka1	ribosomal protein S6 kinase polypeptide 1
ENSMUSG00000003662	1387.9	0.44174	0.0558412	7.73493e-16	4.9279e-15	Ciao1	cytosolic iron-sulfur protein assembly 1
ENSMUSG00000003665	29.8463	-1.81046	0.458453	1.72323e-06	6.48901e-06	Has1	hyaluronan synthase 1
ENSMUSG00000003721	1082.19	0.166646	0.067684	0.0110886	0.0261385	Insig2	insulin induced gene 2
ENSMUSG00000003731	8998.29	0.0731365	0.0275455	0.00734828	0.017919	Kpna6	karyopherin (importin) alpha 6
ENSMUSG00000003746	1342.94	-0.560792	0.0642059	3.29609e-19	2.3927e-18	Man1a	mannosidase 1, alpha
ENSMUSG00000003762	232.073	-0.25582	0.124031	0.023802	0.0521934	Coq8b	coenzyme Q8B
ENSMUSG00000003778	6551.37	0.35362	0.0352908	5.75239e-24	4.9028e-23	Brd8	bromodomain containing 8
ENSMUSG00000003779	11585.4	0.0997763	0.0250455	6.33267e-05	0.000205556	Kif20a	kinesin family member 20A
ENSMUSG00000003808	2433.7	-0.192177	0.0485802	5.91875e-05	0.000192694	Farsa	phenylalanyl-tRNA synthetase, alpha subunit
ENSMUSG00000003810	8048.4	0.118167	0.0238371	6.51887e-07	2.53389e-06	Mast2	microtubule associated serine/threonine kinase 2
ENSMUSG00000003812	512.308	-0.251411	0.0918003	0.00392102	0.00999145	Dnase2a	deoxyribonuclease II alpha
ENSMUSG00000003813	2560.64	-0.0843793	0.043225	0.0462466	0.0941285	Rad23a	RAD23 homolog A, nucleotide excision repair protein
ENSMUSG00000003847	23954.2	-0.121972	0.0315746	0.00010105	0.00032149	Nfat5	nuclear factor of activated T cells 5
ENSMUSG00000003848	3105.22	-0.287944	0.0405041	6.84758e-13	3.80772e-12	Nob1	NIN1/RPN12 binding protein 1 homolog
ENSMUSG00000003849	1641.58	-0.9466	0.04999	1.44801e-81	3.5825e-80	Nqo1	NAD(P)H dehydrogenase, quinone 1
ENSMUSG00000003865	2035.78	-0.474858	0.0489798	7.94834e-23	6.52208e-22	Gys1	glycogen synthase 1, muscle
ENSMUSG00000003868	3768.57	-0.296303	0.0339766	1.5774e-18	1.11538e-17	Ruvbl2	RuvB-like protein 2
ENSMUSG00000003873	769.783	-0.578479	0.0743126	8.14761e-16	5.18361e-15	Bax	BCL2-associated X protein
ENSMUSG00000003882	1.50407	-0.776218	1.28121	0.0329518	0.0696489	Il7r	interleukin 7 receptor
ENSMUSG00000003923	1359.34	0.157972	0.057342	0.00484163	0.0121398	Tfam	transcription factor A, mitochondrial
ENSMUSG00000003929	1615.95	0.321967	0.0494892	3.99927e-11	2.03698e-10	Zfp81	zinc finger protein 81
ENSMUSG00000003948	3374.88	-2.49495	0.0492924	0	0	Mmd	monocyte to macrophage differentiation-associated
ENSMUSG00000003949	647.806	-2.97176	0.0947887	1.0165e-216	7.44029e-215	Hlf	hepatic leukemia factor
ENSMUSG00000003955	2118.62	-0.313024	0.0453401	2.71085e-12	1.46096e-11	Fam162a	family with sequence similarity 162, member A
ENSMUSG00000003970	24079.6	-0.121273	0.0305086	6.36152e-05	0.000206463	Rpl8	ribosomal protein L8
ENSMUSG00000003992	1094.11	-0.363537	0.0610104	1.1089e-09	5.18783e-09	Ssbp2	single-stranded DNA binding protein 2
ENSMUSG00000004040	3634.26	-0.614165	0.0344425	3.46377e-72	7.63762e-71	Stat3	signal transducer and activator of transcription 3
ENSMUSG00000004043	704.628	-0.590075	0.079087	9.09044e-15	5.55513e-14	Stat5a	signal transducer and activator of transcription 5A
ENSMUSG00000004044	6792.37	-1.32064	0.0391992	6.8553e-250	6.04057e-248	Cavin1	caveolae associated 1
ENSMUSG00000004054	1639.76	0.225223	0.0499537	4.6347e-06	1.67849e-05	Map3k11	mitogen-activated protein kinase kinase kinase 11
ENSMUSG00000004069	3326.8	-0.14336	0.0384051	0.000164083	0.000508406	Dnaja3	DnaJ heat shock protein family (Hsp40) member A3
ENSMUSG00000004070	2208.67	-0.1972	0.0520931	0.000117299	0.000369778	Hmox2	heme oxygenase 2
ENSMUSG00000004071	3022.47	0.463586	0.0357471	5.0222e-39	6.4171e-38	Cdip1	cell death inducing Trp53 target 1
ENSMUSG00000004085	15639.1	-1.31646	0.0232935	0	0	Map3k20	mitogen-activated protein kinase kinase kinase 20
ENSMUSG00000004096	2965.63	0.185667	0.0374495	5.6522e-07	2.20901e-06	Cwc15	CWC15 spliceosome-associated protein
ENSMUSG00000004098	4073.71	-2.08431	0.041352	0	0	Col5a3	collagen, type V, alpha 3
ENSMUSG00000004099	19797.4	0.142877	0.0200074	8.09067e-13	4.47615e-12	Dnmt1	DNA methyltransferase (cytosine-5) 1
ENSMUSG00000004100	2804.96	-1.02054	0.0413556	6.32519e-136	2.64434e-134	Ppan	peter pan homolog
ENSMUSG00000004105	2700.66	-3.76495	0.0568583	0	0	Angptl2	angiopoietin-like 2
ENSMUSG00000004127	1903.76	0.788447	0.0575822	2.88193e-44	4.08318e-43	Trmt10a	tRNA methyltransferase 10A
ENSMUSG00000004151	495.286	-0.773855	0.0905736	3.80549e-19	2.75289e-18	Etv1	ets variant 1
ENSMUSG00000004187	64.022	0.480751	0.227417	0.00672343	0.0164883	Kifc2	kinesin family member C2
ENSMUSG00000004207	9017.83	-0.316025	0.0263043	1.60085e-33	1.77605e-32	Psap	prosaposin
ENSMUSG00000004221	1560.89	-0.280063	0.0521156	4.61189e-08	1.94978e-07	Ikbkg	inhibitor of kappaB kinase gamma
ENSMUSG00000004263	860.09	-0.474875	0.0757258	8.71846e-11	4.34973e-10	Atn1	atrophin 1
ENSMUSG00000004264	8433.17	-0.525542	0.0296081	3.10746e-71	6.78665e-70	Phb2	prohibitin 2
ENSMUSG00000004266	114.986	-1.45964	0.184707	1.74033e-16	1.1395e-15	Ptpn6	protein tyrosine phosphatase, non-receptor type 6
ENSMUSG00000004268	4120.19	-0.130397	0.0348397	0.000161624	0.000501329	Emg1	EMG1 N1-specific pseudouridine methyltransferase
ENSMUSG00000004270	3063.82	-0.439628	0.043486	1.54987e-24	1.34295e-23	Lpcat3	lysophosphatidylcholine acyltransferase 3
ENSMUSG00000004285	1387.99	0.121815	0.063628	0.0482171	0.0976188	Atp6v1f	ATPase, H+ transporting, lysosomal V1 subunit F
ENSMUSG00000004317	3413.92	-0.29861	0.0390213	1.11445e-14	6.78324e-14	Clcn5	chloride channel, voltage-sensitive 5
ENSMUSG00000004319	4886.74	0.352272	0.0300733	5.05572e-32	5.40993e-31	Clcn3	chloride channel, voltage-sensitive 3
ENSMUSG00000004356	8323.98	-0.124105	0.0296606	2.57854e-05	8.70404e-05	Utp20	UTP20 small subunit processome component
ENSMUSG00000004364	11916.3	0.204661	0.0284934	5.17386e-13	2.89246e-12	Cul3	cullin 3
ENSMUSG00000004383	1744.26	-0.273488	0.0505437	3.83776e-08	1.63032e-07	Large1	LARGE xylosyl- and glucuronyltransferase 1
ENSMUSG00000004393	2466.49	-0.27402	0.0438596	2.5532e-10	1.24006e-09	Ddx56	DEAD box helicase 56
ENSMUSG00000004394	1982.88	0.445775	0.0524293	5.50681e-18	3.81612e-17	Tmed4	transmembrane p24 trafficking protein 4
ENSMUSG00000004446	1476.4	-1.27773	0.0533099	4.7618e-128	1.88416e-126	Bid	BH3 interacting domain death agonist
ENSMUSG00000004451	1647.77	-0.701776	0.0525783	5.17267e-42	7.02049e-41	Ralb	v-ral simian leukemia viral oncogene B
ENSMUSG00000004455	4982.11	-0.116879	0.0313976	0.000179132	0.000552046	Ppp1cc	protein phosphatase 1 catalytic subunit gamma
ENSMUSG00000004462	1246.06	0.181948	0.055673	0.000854654	0.00241432	Tbccd1	TBCC domain containing 1
ENSMUSG00000004473	80.6762	0.396958	0.201766	0.0151016	0.0346985	Clec11a	C-type lectin domain family 11, member a
ENSMUSG00000004500	489.951	0.49687	0.0860376	1.60465e-09	7.42377e-09	Zfp324	zinc finger protein 324
ENSMUSG00000004508	708.453	0.242007	0.072778	0.000588342	0.00169845	Gab2	growth factor receptor bound protein 2-associated protein 2
ENSMUSG00000004530	9945.82	-0.334447	0.0255083	1.41882e-39	1.83438e-38	Coro1c	coronin, actin binding protein 1C
ENSMUSG00000004535	8062.18	0.449317	0.026368	1.22875e-65	2.46287e-64	Tax1bp1	Tax1 (human T cell leukemia virus type I) binding protein 1
ENSMUSG00000004558	81.8783	-0.97272	0.26732	7.34026e-06	2.61533e-05	Ndrg2	N-myc downstream regulated gene 2
ENSMUSG00000004562	2052.59	-1.15907	0.0464912	2.02061e-138	8.65274e-137	Arhgef40	Rho guanine nucleotide exchange factor (GEF) 40
ENSMUSG00000004567	1491.59	0.248897	0.0595372	1.91667e-05	6.55876e-05	Mcoln1	mucolipin 1
ENSMUSG00000004568	2182.66	-0.140201	0.0465539	0.00223635	0.00592584	Arhgef18	rho/rac guanine nucleotide exchange factor (GEF) 18
ENSMUSG00000004591	11017.9	0.296974	0.0246275	9.98231e-34	1.11667e-32	Pkn2	protein kinase N2
ENSMUSG00000004609	24.5557	-3.68437	0.767286	9.72189e-08	4.0153e-07	Cd33	CD33 antigen
ENSMUSG00000004631	689.122	0.356165	0.0746519	8.12821e-07	3.13023e-06	Sgce	sarcoglycan, epsilon
ENSMUSG00000004637	964.43	0.137688	0.0605609	0.0195091	0.0436861	Wwox	WW domain-containing oxidoreductase
ENSMUSG00000004642	4998.71	0.318293	0.0356543	2.30878e-19	1.6856e-18	Slbp	stem-loop binding protein
ENSMUSG00000004655	373.15	-2.59947	0.113974	1.45132e-116	5.26936e-115	Aqp1	aquaporin 1
ENSMUSG00000004661	195.407	0.82954	0.144104	2.35658e-10	1.14676e-09	Arid3b	AT rich interactive domain 3B (BRIGHT-like)
ENSMUSG00000004665	2024.41	-1.07672	0.0479697	5.97208e-113	2.09526e-111	Cnn2	calponin 2
ENSMUSG00000004667	1128.08	-0.365486	0.072376	1.88989e-07	7.64431e-07	Polr2e	polymerase (RNA) II (DNA directed) polypeptide E
ENSMUSG00000004677	6828.7	-0.122139	0.0316984	0.00010515	0.00033384	Myo9b	myosin IXb
ENSMUSG00000004748	132.141	-0.414481	0.162182	0.00315774	0.00816154	Mtfp1	mitochondrial fission process 1
ENSMUSG00000004768	2854.49	0.10786	0.0440074	0.0127143	0.0296564	Rab23	RAB23, member RAS oncogene family
ENSMUSG00000004771	1958.57	-0.0971442	0.0460891	0.0314782	0.066917	Rab11a	RAB11A, member RAS oncogene family
ENSMUSG00000004788	1061.23	-0.207099	0.0603956	0.000448754	0.00131723	Eif2b2	eukaryotic translation initiation factor 2B, subunit 2 beta
ENSMUSG00000004789	7104.12	-0.0979045	0.0297521	0.000925325	0.00259985	Dlst	dihydrolipoamide S-succinyltransferase (E2 component of 2-oxo-glutarate complex)
ENSMUSG00000004798	1571.58	0.644285	0.0589297	5.38162e-29	5.2943e-28	Ulk2	unc-51 like kinase 2
ENSMUSG00000004815	1013.44	0.36294	0.0689844	6.20487e-08	2.59878e-07	Dgkq	diacylglycerol kinase, theta
ENSMUSG00000004837	10.1677	-2.5272	1.23708	0.000380618	0.0011285	Grap	GRB2-related adaptor protein
ENSMUSG00000004842	2.11799	-0.75465	1.20996	0.0361531	0.0755926	Pou1f1	POU domain, class 1, transcription factor 1
ENSMUSG00000004843	2807.78	0.569229	0.0412008	2.58811e-44	3.66915e-43	Chmp2b	charged multivesicular body protein 2B
ENSMUSG00000004846	4075.98	-0.341511	0.0343827	1.45709e-23	1.22368e-22	Plod3	procollagen-lysine, 2-oxoglutarate 5-dioxygenase 3
ENSMUSG00000004849	2851.59	-0.401478	0.0425876	1.58162e-21	1.24092e-20	Ap1s1	adaptor protein complex AP-1, sigma 1
ENSMUSG00000004865	10458.7	-0.300321	0.0238584	1.39496e-36	1.69992e-35	Srpk1	serine/arginine-rich protein specific kinase 1
ENSMUSG00000004880	5405.36	0.535596	0.0299007	1.57077e-72	3.48031e-71	Lbr	lamin B receptor
ENSMUSG00000004885	285.515	-1.41152	0.122891	1.2031e-31	1.27371e-30	Crabp2	cellular retinoic acid binding protein II
ENSMUSG00000004891	4209.21	-0.429024	0.0416891	2.53728e-25	2.23918e-24	Nes	nestin
ENSMUSG00000004895	2731.82	0.341589	0.049555	2.62307e-12	1.41599e-11	Prcc	papillary renal cell carcinoma (translocation-associated)
ENSMUSG00000004896	934.159	0.129921	0.0632105	0.0341554	0.0718219	Rrnad1	ribosomal RNA adenine dimethylase domain containing 1
ENSMUSG00000004897	19965	-0.549334	0.0236986	1.08563e-119	4.03761e-118	Hdgf	heparin binding growth factor
ENSMUSG00000004929	1308.06	-0.226917	0.0571698	5.07898e-05	0.00016637	Thop1	thimet oligopeptidase 1
ENSMUSG00000004931	595.996	0.219051	0.0823914	0.0055144	0.0136844	Apba3	amyloid beta (A4) precursor protein-binding, family A, member 3
ENSMUSG00000004936	2618.37	0.167175	0.0395828	1.9893e-05	6.79207e-05	Map2k1	mitogen-activated protein kinase kinase 1
ENSMUSG00000004937	2089.53	-0.149487	0.0443284	0.00063485	0.00182476	Sgta	small glutamine-rich tetratricopeptide repeat (TPR)-containing, alpha
ENSMUSG00000004945	1279.13	0.197101	0.0658162	0.00207321	0.0055178	Tmem242	transmembrane protein 242
ENSMUSG00000004952	293.844	-1.65638	0.130144	2.48197e-38	3.13117e-37	Rasa4	RAS p21 protein activator 4
ENSMUSG00000004980	40099.4	0.150204	0.020683	3.28231e-13	1.85034e-12	Hnrnpa2b1	heterogeneous nuclear ribonucleoprotein A2/B1
ENSMUSG00000004994	528.797	0.339794	0.0815321	1.44894e-05	5.03414e-05	Ccdc130	coiled-coil domain containing 130
ENSMUSG00000004996	727.741	-0.497262	0.0838044	6.18291e-10	2.93819e-09	Mri1	methylthioribose-1-phosphate isomerase 1
ENSMUSG00000005034	6544.23	0.300551	0.0276414	8.72253e-28	8.25415e-27	Prkacb	protein kinase, cAMP dependent, catalytic, beta
ENSMUSG00000005043	348.671	-0.232553	0.107821	0.0205457	0.0457613	Sgsh	N-sulfoglucosamine sulfohydrolase (sulfamidase)
ENSMUSG00000005045	120.34	-0.914509	0.197363	9.35441e-08	3.86701e-07	Chd5	chromodomain helicase DNA binding protein 5
ENSMUSG00000005054	1358.92	-0.594113	0.0583793	2.58444e-25	2.27992e-24	Cstb	cystatin B
ENSMUSG00000005057	433.702	-0.827196	0.0982492	9.3437e-19	6.66452e-18	Sh2b2	SH2B adaptor protein 2
ENSMUSG00000005078	730.375	0.231587	0.0763132	0.00164635	0.00445102	Jkamp	JNK1/MAPK8-associated membrane protein
ENSMUSG00000005087	20064.2	-1.34941	0.0204969	0	0	Cd44	CD44 antigen
ENSMUSG00000005102	2099.11	0.164053	0.0426158	9.82565e-05	0.000313256	Eif2ak4	eukaryotic translation initiation factor 2 alpha kinase 4
ENSMUSG00000005103	17387.5	-0.407948	0.0212384	1.17092e-82	2.9479e-81	Wdr1	WD repeat domain 1
ENSMUSG00000005124	3087.79	-4.61863	0.0629049	0	0	Ccn4	cellular communication network factor 4
ENSMUSG00000005125	5012.06	-1.79057	0.037181	0	0	Ndrg1	N-myc downstream regulated gene 1
ENSMUSG00000005148	880.69	-0.707571	0.07203	3.72311e-24	3.19342e-23	Klf5	Kruppel-like factor 5
ENSMUSG00000005161	6228.77	-0.409634	0.0439572	4.23748e-21	3.28419e-20	Prdx2	peroxiredoxin 2
ENSMUSG00000005198	31934.9	0.0561074	0.0245525	0.020465	0.0456217	Polr2a	polymerase (RNA) II (DNA directed) polypeptide A
ENSMUSG00000005204	4053.11	-0.268216	0.0361205	7.03031e-14	4.10042e-13	Senp3	SUMO/sentrin specific peptidase 3
ENSMUSG00000005225	2293.86	0.484936	0.0487711	6.36518e-24	5.41099e-23	Plekha8	pleckstrin homology domain containing, family A (phosphoinositide binding specific) member 8
ENSMUSG00000005233	3104.12	0.863857	0.0406027	4.12069e-102	1.29322e-100	Spc25	SPC25, NDC80 kinetochore complex component, homolog (S. cerevisiae)
ENSMUSG00000005262	3229.71	0.321734	0.0410547	2.40671e-15	1.50239e-14	Ufd1	ubiquitin recognition factor in ER-associated degradation 1
ENSMUSG00000005299	2767.59	0.231088	0.0426709	4.27842e-08	1.81248e-07	Letm1	leucine zipper-EF-hand containing transmembrane protein 1
ENSMUSG00000005312	9028.18	0.0945895	0.0263117	0.000303521	0.000910673	Ubqln1	ubiquilin 1
ENSMUSG00000005354	2422.8	-0.303329	0.0415928	1.6862e-13	9.66739e-13	Txn2	thioredoxin 2
ENSMUSG00000005360	242.147	-4.08103	0.185533	6.01186e-108	2.01362e-106	Slc1a3	solute carrier family 1 (glial high affinity glutamate transporter), member 3
ENSMUSG00000005362	1316.01	0.431992	0.0545348	7.4852e-16	4.7741e-15	Crbn	cereblon
ENSMUSG00000005370	7379.62	-0.19259	0.0255566	3.79428e-14	2.24617e-13	Msh6	mutS homolog 6
ENSMUSG00000005371	5672.43	0.151239	0.0304105	5.64919e-07	2.20821e-06	Fbxo11	F-box protein 11
ENSMUSG00000005374	1842.22	-0.444998	0.0480605	6.16823e-21	4.75325e-20	Tbl2	transducin (beta)-like 2
ENSMUSG00000005378	1309.5	0.217205	0.0599637	0.000210816	0.000645178	Bud23	BUD23, rRNA methyltransferase and ribosome maturation factor
ENSMUSG00000005397	11345.3	-1.23205	0.0263593	0	0	Nid1	nidogen 1
ENSMUSG00000005410	11042.5	0.205437	0.0248505	1.03948e-16	6.87092e-16	Mcm5	minichromosome maintenance complex component 5
ENSMUSG00000005413	2217.01	0.382964	0.0528601	1.74968e-13	1.00163e-12	Hmox1	heme oxygenase 1
ENSMUSG00000005417	15359.8	-0.214284	0.0204321	7.27556e-26	6.52891e-25	Mprip	myosin phosphatase Rho interacting protein
ENSMUSG00000005442	4986	-0.553186	0.0366174	2.10172e-52	3.47656e-51	Cic	capicua transcriptional repressor
ENSMUSG00000005447	969.061	-0.244394	0.064713	0.000105867	0.000336022	Pafah1b3	platelet-activating factor acetylhydrolase, isoform 1b, subunit 3
ENSMUSG00000005469	5514.76	0.341334	0.0352555	1.75008e-22	1.41526e-21	Prkaca	protein kinase, cAMP dependent, catalytic, alpha
ENSMUSG00000005470	2384.99	0.35576	0.0452514	1.72559e-15	1.08251e-14	Asf1b	anti-silencing function 1B histone chaperone
ENSMUSG00000005481	3908.07	-0.382844	0.0392803	7.81493e-23	6.4172e-22	Ddx39a	DEAD box helicase 39a
ENSMUSG00000005483	2779.46	0.303553	0.0406132	4.31226e-14	2.54558e-13	Dnajb1	DnaJ heat shock protein family (Hsp40) member B1
ENSMUSG00000005501	3533.47	0.266941	0.0357951	5.54676e-14	3.2567e-13	Usp40	ubiquitin specific peptidase 40
ENSMUSG00000005506	16803.1	0.0496136	0.0215569	0.0195506	0.043762	Celf1	CUGBP, Elav-like family member 1
ENSMUSG00000005514	2448.67	-0.545833	0.0514018	3.70366e-27	3.44782e-26	Por	cytochrome p450 oxidoreductase
ENSMUSG00000005533	3871.29	-0.918544	0.0402333	5.32044e-117	1.93786e-115	Igf1r	insulin-like growth factor I receptor
ENSMUSG00000005534	3162.19	0.447939	0.0538328	2.55337e-17	1.72662e-16	Insr	insulin receptor
ENSMUSG00000005566	12952.5	-0.26112	0.024795	3.98912e-26	3.608e-25	Trim28	tripartite motif-containing 28
ENSMUSG00000005580	468.327	0.7882	0.097833	2.20133e-17	1.49297e-16	Adcy9	adenylate cyclase 9
ENSMUSG00000005583	292.382	0.55146	0.115797	2.66438e-07	1.06603e-06	Mef2c	myocyte enhancer factor 2C
ENSMUSG00000005609	3681.33	0.131232	0.0418914	0.00151967	0.00412947	Ctr9	CTR9 homolog, Paf1/RNA polymerase II complex component
ENSMUSG00000005610	74996	0.088967	0.0171172	1.91856e-07	7.75479e-07	Eif4g2	eukaryotic translation initiation factor 4, gamma 2
ENSMUSG00000005615	2964.67	0.576414	0.04381	1.84707e-40	2.4418e-39	Pcyt1a	phosphate cytidylyltransferase 1, choline, alpha isoform
ENSMUSG00000005621	2868.09	0.214439	0.0427187	3.79808e-07	1.50465e-06	Zfp592	zinc finger protein 592
ENSMUSG00000005625	3941.54	0.253676	0.0384028	2.59302e-11	1.33437e-10	Psmd4	proteasome (prosome, macropain) 26S subunit, non-ATPase, 4
ENSMUSG00000005656	3291.57	0.130491	0.0357586	0.000233277	0.000709273	Snx6	sorting nexin 6
ENSMUSG00000005667	6411.03	0.574665	0.0346703	1.27927e-62	2.47326e-61	Mthfd2	methylenetetrahydrofolate dehydrogenase (NAD+ dependent), methenyltetrahydrofolate cyclohydrolase
ENSMUSG00000005682	1462.39	0.410457	0.0543726	1.55933e-14	9.42346e-14	Pan2	PAN2 poly(A) specific ribonuclease subunit
ENSMUSG00000005683	8307.19	-0.185197	0.0301218	6.23005e-10	2.95998e-09	Cs	citrate synthase
ENSMUSG00000005686	161.376	-1.84586	0.195522	1.36455e-22	1.10701e-21	Ampd3	adenosine monophosphate deaminase 3
ENSMUSG00000005687	3812.5	0.229653	0.0342008	1.32759e-11	6.93934e-11	Bcas2	BCAS2 pre-mRNA processing factor
ENSMUSG00000005698	9544.92	0.406424	0.0263613	4.6355e-54	7.87244e-53	Ctcf	CCCTC-binding factor
ENSMUSG00000005699	170.621	0.730717	0.152528	7.15882e-08	2.98089e-07	Pard6a	par-6 family cell polarity regulator alpha
ENSMUSG00000005718	904.406	-1.20479	0.0689184	1.28769e-69	2.72904e-68	Tfap4	transcription factor AP4
ENSMUSG00000005732	10021	-0.201862	0.0262816	1.20715e-14	7.33578e-14	Ranbp1	RAN binding protein 1
ENSMUSG00000005774	1708.71	-0.436518	0.0504865	1.66361e-18	1.17525e-17	Rfx5	regulatory factor X, 5 (influences HLA class II expression)
ENSMUSG00000005779	6579.08	0.275838	0.0430441	8.96902e-11	4.46891e-10	Psmb4	proteasome (prosome, macropain) subunit, beta type 4
ENSMUSG00000005802	6211.66	-0.157226	0.030902	3.06835e-07	1.22317e-06	Slc30a4	solute carrier family 30 (zinc transporter), member 4
ENSMUSG00000005803	131.287	0.730156	0.187204	4.49339e-06	1.62963e-05	Sqor	sulfide quinone oxidoreductase
ENSMUSG00000005813	6948.27	0.0720325	0.0285885	0.0108407	0.0255963	Metap1	methionyl aminopeptidase 1
ENSMUSG00000005823	1044.23	0.166286	0.0602838	0.00470375	0.0118174	Gpr108	G protein-coupled receptor 108
ENSMUSG00000005846	13053.7	-0.321854	0.0319565	3.85376e-24	3.30302e-23	Rsl1d1	ribosomal L1 domain containing 1
ENSMUSG00000005871	11326.2	0.364085	0.0278412	1.98171e-39	2.55492e-38	Apc	APC, WNT signaling pathway regulator
ENSMUSG00000005873	1699.35	-0.250988	0.0555511	4.09324e-06	1.48851e-05	Reep5	receptor accessory protein 5
ENSMUSG00000005882	1629.38	-0.20811	0.0540751	8.82613e-05	0.000282688	Uqcc1	ubiquinol-cytochrome c reductase complex assembly factor 1
ENSMUSG00000005886	3192.14	0.127126	0.0397275	0.00121638	0.0033567	Ncoa2	nuclear receptor coactivator 2
ENSMUSG00000005897	619.541	-0.204565	0.0792424	0.00719416	0.0175694	Nr2c1	nuclear receptor subfamily 2, group C, member 1
ENSMUSG00000005907	1022.81	0.550491	0.0628082	2.73189e-19	1.9907e-18	Pex1	peroxisomal biogenesis factor 1
ENSMUSG00000005917	300.189	0.555788	0.123477	9.08063e-07	3.486e-06	Otx1	orthodenticle homeobox 1
ENSMUSG00000005936	3451.84	0.116339	0.0366807	0.00136401	0.00373621	Kctd20	potassium channel tetramerisation domain containing 20
ENSMUSG00000005949	510.302	0.52496	0.0857845	1.6191e-10	7.95486e-10	Ctns	cystinosis, nephropathic
ENSMUSG00000005950	73.0317	0.859842	0.33844	0.000426776	0.00125626	P2rx5	purinergic receptor P2X, ligand-gated ion channel, 5
ENSMUSG00000005951	50.0337	1.15212	0.308061	4.69447e-06	1.69825e-05	Shpk	sedoheptulokinase
ENSMUSG00000005958	479.83	-0.819783	0.0882116	3.67904e-22	2.94503e-21	Ephb3	Eph receptor B3
ENSMUSG00000005968	530.264	0.226113	0.0913427	0.00910244	0.0218546	Tuft1	tuftelin 1
ENSMUSG00000005973	2720.35	-0.137284	0.0390087	0.000378281	0.00112201	Rcn1	reticulocalbin 1
ENSMUSG00000005981	3301.39	-0.331864	0.0421352	1.69125e-15	1.06126e-14	Trap1	TNF receptor-associated protein 1
ENSMUSG00000006005	13030.6	0.265959	0.0236887	1.8966e-29	1.89165e-28	Tpr	translocated promoter region, nuclear basket protein
ENSMUSG00000006010	779.217	0.205718	0.0679177	0.00181064	0.00486362	Odr4	odr4 GPCR localization factor homolog
ENSMUSG00000006019	446.262	-0.965773	0.0951414	8.39001e-26	7.51428e-25	Dhx34	DEAH (Asp-Glu-Ala-His) box polypeptide 34
ENSMUSG00000006021	199.193	0.589604	0.144983	5.03834e-06	1.81777e-05	Kptn	kaptin
ENSMUSG00000006024	3018.16	0.11459	0.0416161	0.00525827	0.0131042	Napa	N-ethylmaleimide sensitive fusion protein attachment protein alpha
ENSMUSG00000006050	1000.41	0.197048	0.0670875	0.00249651	0.00656057	Sra1	steroid receptor RNA activator 1
ENSMUSG00000006127	510.691	0.351381	0.0848624	1.54976e-05	5.36571e-05	Inpp5k	inositol polyphosphate 5-phosphatase K
ENSMUSG00000006134	8196.84	0.321354	0.0270065	6.27071e-33	6.86065e-32	Crkl	v-crk avian sarcoma virus CT10 oncogene homolog-like
ENSMUSG00000006143	1.90524	-1.09681	1.50315	0.0147433	0.0339465	Upk3bl	uroplakin 3B-like
ENSMUSG00000006169	5552.86	0.233098	0.028997	6.34763e-16	4.06895e-15	Clint1	clathrin interactor 1
ENSMUSG00000006179	236.691	1.16359	0.148261	1.78942e-16	1.1713e-15	Prss16	protease, serine 16 (thymus)
ENSMUSG00000006204	4.40384	-1.48477	1.25497	0.00489527	0.0122633	Cdcp3	CUB domain containing protein 3
ENSMUSG00000006205	4760.05	-1.16639	0.0332123	2.11946e-271	2.09297e-269	Htra1	HtrA serine peptidase 1
ENSMUSG00000006215	1025.7	-0.164967	0.0746283	0.0216851	0.0480562	Zbtb17	zinc finger and BTB domain containing 17
ENSMUSG00000006219	762.441	-3.18633	0.0917427	4.43648e-265	4.14856e-263	Fblim1	filamin binding LIM protein 1
ENSMUSG00000006235	132.973	-0.28933	0.157533	0.0345582	0.0725825	Epor	erythropoietin receptor
ENSMUSG00000006262	7633.11	0.154429	0.0272773	1.28088e-08	5.61626e-08	Mob1b	MOB kinase activator 1B
ENSMUSG00000006273	5393	0.530776	0.0331675	2.10656e-58	3.8091e-57	Atp6v1b2	ATPase, H+ transporting, lysosomal V1 subunit B2
ENSMUSG00000006281	1378.19	0.211632	0.054807	8.2924e-05	0.000266375	Tep1	telomerase associated protein 1
ENSMUSG00000006288	925.609	0.67913	0.0648562	5.95809e-27	5.51961e-26	Ttc5	tetratricopeptide repeat domain 5
ENSMUSG00000006289	446.547	0.172923	0.0894196	0.0415322	0.0856283	Osgep	O-sialoglycoprotein endopeptidase
ENSMUSG00000006301	1768.35	-0.884327	0.0506086	4.99092e-70	1.06662e-68	Tmbim1	transmembrane BAX inhibitor motif containing 1
ENSMUSG00000006304	8781.38	-0.0727793	0.0268887	0.00631254	0.0155422	Arpc2	actin related protein 2/3 complex, subunit 2
ENSMUSG00000006307	5331.17	-0.206053	0.0401199	2.11065e-07	8.51619e-07	Kmt2b	lysine (K)-specific methyltransferase 2B
ENSMUSG00000006310	10.9426	-0.862368	0.654094	0.00987891	0.023529	Zbtb32	zinc finger and BTB domain containing 32
ENSMUSG00000006333	12980.1	-0.19598	0.0634052	0.00151388	0.00411618	Rps9	ribosomal protein S9
ENSMUSG00000006356	232.742	-0.443182	0.125224	0.000108875	0.000344806	Crip2	cysteine rich protein 2
ENSMUSG00000006360	160.428	-0.447015	0.168458	0.00198231	0.00529248	Crip1	cysteine-rich protein 1 (intestinal)
ENSMUSG00000006369	1423.66	-0.308051	0.0607233	2.11599e-07	8.53476e-07	Fbln1	fibulin 1
ENSMUSG00000006373	3547.43	0.423529	0.0425271	7.76454e-24	6.58104e-23	Pgrmc1	progesterone receptor membrane component 1
ENSMUSG00000006390	1961.22	-0.429446	0.0436698	2.62659e-23	2.19218e-22	Elovl1	elongation of very long chain fatty acids (FEN1/Elo2, SUR4/Elo3, yeast)-like 1
ENSMUSG00000006398	5635.24	0.190617	0.0421303	4.73415e-06	1.71234e-05	Cdc20	cell division cycle 20
ENSMUSG00000006403	329.833	-0.961172	0.110616	9.11806e-20	6.74943e-19	Adamts4	a disintegrin-like and metallopeptidase (reprolysin type) with thrombospondin type 1 motif, 4
ENSMUSG00000006411	5.24952	-1.57069	1.30367	0.00426934	0.0108102	Nectin4	nectin cell adhesion molecule 4
ENSMUSG00000006412	771.685	-0.209372	0.0852055	0.0100629	0.0239275	Pfdn2	prefoldin 2
ENSMUSG00000006418	2265.18	0.236554	0.0425632	1.88382e-08	8.18012e-08	Rnf114	ring finger protein 114
ENSMUSG00000006423	3124.34	0.175297	0.0432611	4.11337e-05	0.000135926	Steep1	STING1 ER exit protein 1
ENSMUSG00000006435	574.909	-0.886326	0.0916762	9.38022e-24	7.93285e-23	Neurl1a	neuralized E3 ubiquitin protein ligase 1A
ENSMUSG00000006442	8214.91	-0.555504	0.0271692	9.27887e-94	2.67395e-92	Srm	spermidine synthase
ENSMUSG00000006445	4689.52	-0.393354	0.0400831	3.84599e-23	3.19129e-22	Epha2	Eph receptor A2
ENSMUSG00000006456	3079.11	0.13276	0.0390309	0.000589897	0.0017023	Rbm14	RNA binding motif protein 14
ENSMUSG00000006462	72.3723	-0.921967	0.277506	2.63226e-05	8.87884e-05	A530013C23Rik	RIKEN cDNA A530013C23 gene
ENSMUSG00000006464	390.519	0.73539	0.0982193	2.58399e-15	1.6113e-14	Bbs1	Bardet-Biedl syndrome 1 (human)
ENSMUSG00000006471	335.15	-0.356826	0.109874	0.000492861	0.00143859	Ndor1	NADPH dependent diflavin oxidoreductase 1
ENSMUSG00000006476	2596.45	0.426509	0.0402566	1.04852e-26	9.65883e-26	Nsmf	NMDA receptor synaptonuclear signaling and neuronal migration factor
ENSMUSG00000006494	1666.25	-0.147944	0.0527855	0.00427179	0.010814	Pdk1	pyruvate dehydrogenase kinase, isoenzyme 1
ENSMUSG00000006519	291.723	-0.51531	0.121361	3.84654e-06	1.40213e-05	Cyba	cytochrome b-245, alpha polypeptide
ENSMUSG00000006522	1.10085	-0.641377	1.17954	0.0493854	0.099588	Itih3	inter-alpha trypsin inhibitor, heavy chain 3
ENSMUSG00000006527	1926.43	1.1378	0.0512023	1.14394e-110	3.941e-109	Sfmbt1	Scm-like with four mbt domains 1
ENSMUSG00000006585	3447.38	-0.168567	0.0371325	4.65077e-06	1.68404e-05	Cdt1	chromatin licensing and DNA replication factor 1
ENSMUSG00000006586	33.5936	-1.43145	0.442969	2.61727e-05	8.83087e-05	Runx1t1	RUNX1 translocation partner 1
ENSMUSG00000006587	6.86843	-0.974906	0.825835	0.0102407	0.0242998	Snai3	snail family zinc finger 3
ENSMUSG00000006589	2504.36	-0.735272	0.0467295	2.89544e-57	5.1502e-56	Aprt	adenine phosphoribosyl transferase
ENSMUSG00000006599	3259.56	-0.347197	0.035604	8.61448e-23	7.04597e-22	Gtf2h1	general transcription factor II H, polypeptide 1
ENSMUSG00000006638	269.285	-0.741105	0.13015	4.76957e-10	2.28361e-09	Abhd1	abhydrolase domain containing 1
ENSMUSG00000006641	557.54	-1.13872	0.0822885	7.5035e-45	1.07106e-43	Slc5a6	solute carrier family 5 (sodium-dependent vitamin transporter), member 6
ENSMUSG00000006673	8908.93	0.0792769	0.026081	0.00221876	0.00588127	Qrich1	glutamine-rich 1
ENSMUSG00000006676	6459.61	0.139054	0.0314781	8.76592e-06	3.09823e-05	Usp19	ubiquitin specific peptidase 19
ENSMUSG00000006678	7574.14	0.09343	0.0265914	0.000413624	0.00121958	Pola1	polymerase (DNA directed), alpha 1
ENSMUSG00000006699	18249.6	-0.111448	0.0207016	6.73209e-08	2.80779e-07	Cdc42	cell division cycle 42
ENSMUSG00000006705	1969.33	0.576304	0.0542829	2.96897e-27	2.77177e-26	Pknox1	Pbx/knotted 1 homeobox
ENSMUSG00000006711	38.7612	-0.502221	0.300551	0.0159946	0.0365049	D130043K22Rik	RIKEN cDNA D130043K22 gene
ENSMUSG00000006715	1062.62	0.468792	0.0658083	2.68596e-13	1.52277e-12	Gmnn	geminin
ENSMUSG00000006717	313.765	-0.219561	0.109586	0.0309815	0.0659897	Acot13	acyl-CoA thioesterase 13
ENSMUSG00000006728	9066.49	-0.3579	0.02766	1.23513e-38	1.56856e-37	Cdk4	cyclin-dependent kinase 4
ENSMUSG00000006731	588.246	-0.253012	0.0881181	0.00259568	0.00680711	B4galnt1	beta-1,4-N-acetyl-galactosaminyl transferase 1
ENSMUSG00000006732	476.606	-0.600915	0.0955055	3.04804e-11	1.5629e-10	Mettl1	methyltransferase like 1
ENSMUSG00000006736	2161.99	0.154705	0.0435491	0.00032244	0.000964878	Tspan31	tetraspanin 31
ENSMUSG00000006740	12159.7	0.525939	0.0259146	2.55469e-92	7.22567e-91	Kif5b	kinesin family member 5B
ENSMUSG00000006782	329.223	-0.620512	0.124334	5.09205e-08	2.14565e-07	Cnp	2',3'-cyclic nucleotide 3' phosphodiesterase
ENSMUSG00000006800	680.932	-1.20046	0.0819804	9.19045e-50	1.43429e-48	Sulf2	sulfatase 2
ENSMUSG00000006906	1079.4	0.258292	0.0580981	5.60861e-06	2.01685e-05	Stambp	STAM binding protein
ENSMUSG00000006920	1178.06	0.43321	0.0623144	1.13019e-12	6.21223e-12	Ezh1	enhancer of zeste 1 polycomb repressive complex 2 subunit
ENSMUSG00000006930	774.816	0.316115	0.0754119	1.43564e-05	4.99249e-05	Hap1	huntingtin-associated protein 1
ENSMUSG00000006931	881.438	-0.335743	0.0698875	7.52067e-07	2.90505e-06	P3h4	prolyl 3-hydroxylase family member 4 (non-enzymatic)
ENSMUSG00000006932	21546	-0.0726572	0.0230662	0.00154348	0.0041897	Ctnnb1	catenin (cadherin associated protein), beta 1
ENSMUSG00000006941	900.699	0.175366	0.0667598	0.00680883	0.0166745	Eif1b	eukaryotic translation initiation factor 1B
ENSMUSG00000006958	38.477	0.646626	0.332241	0.00448296	0.0113073	Chrd	chordin
ENSMUSG00000006998	22425.1	0.213635	0.023051	1.40405e-20	1.07187e-19	Psmd2	proteasome (prosome, macropain) 26S subunit, non-ATPase, 2
ENSMUSG00000007029	7306.81	-0.283213	0.0286596	2.97963e-23	2.48321e-22	Vars	valyl-tRNA synthetase
ENSMUSG00000007035	108.4	-0.371385	0.176522	0.012727	0.0296828	Msh5	mutS homolog 5
ENSMUSG00000007036	1201.88	0.166149	0.0604352	0.0048377	0.0121313	Abhd16a	abhydrolase domain containing 16A
ENSMUSG00000007038	695.839	0.694943	0.0784213	3.63665e-20	2.73256e-19	Neu1	neuraminidase 1
ENSMUSG00000007039	155.626	-0.918501	0.199829	1.11805e-07	4.59372e-07	Ddah2	dimethylarginine dimethylaminohydrolase 2
ENSMUSG00000007041	6211.6	-0.980617	0.0350449	7.74984e-174	4.39477e-172	Clic1	chloride intracellular channel 1
ENSMUSG00000007050	2523.79	-0.224944	0.0399689	1.30105e-08	5.69816e-08	Lsm2	LSM2 homolog, U6 small nuclear RNA and mRNA degradation associated
ENSMUSG00000007080	7708.63	-0.128816	0.0308865	2.71439e-05	9.14108e-05	Pole	polymerase (DNA directed), epsilon
ENSMUSG00000007338	2621.25	0.129541	0.0436126	0.00260741	0.00683553	Mrpl49	mitochondrial ribosomal protein L49
ENSMUSG00000007411	5301.05	0.0781975	0.0310591	0.0108652	0.0256462	Mark3	MAP/microtubule affinity regulating kinase 3
ENSMUSG00000007415	4587.3	0.261565	0.0323498	3.96321e-16	2.55911e-15	Gatad1	GATA zinc finger domain containing 1
ENSMUSG00000007458	8294.5	-0.0974277	0.028445	0.000571015	0.0016526	M6pr	mannose-6-phosphate receptor, cation dependent
ENSMUSG00000007570	431.992	-0.660625	0.0976031	7.9875e-13	4.42227e-12	Fance	Fanconi anemia, complementation group E
ENSMUSG00000007589	1438.85	0.298863	0.0562963	6.18027e-08	2.58895e-07	Tinf2	Terf1 (TRF1)-interacting nuclear factor 2
ENSMUSG00000007613	4191.72	0.374836	0.0412461	4.27339e-20	3.20364e-19	Tgfbr1	transforming growth factor, beta receptor I
ENSMUSG00000007617	4795.62	0.857116	0.0412631	1.6846e-97	5.06485e-96	Homer1	homer scaffolding protein 1
ENSMUSG00000007646	981.186	0.410383	0.0702198	1.77586e-09	8.18613e-09	Rad51c	RAD51 paralog C
ENSMUSG00000007655	2338.67	-3.60462	0.0603448	0	0	Cav1	caveolin 1, caveolae protein
ENSMUSG00000007656	3607.32	-0.197844	0.0396092	4.52345e-07	1.78277e-06	Arpp19	cAMP-regulated phosphoprotein 19
ENSMUSG00000007659	1084.33	-0.562874	0.0645086	3.50175e-19	2.53797e-18	Bcl2l1	BCL2-like 1
ENSMUSG00000007670	19402.7	0.114659	0.0198093	6.53115e-09	2.91447e-08	Khsrp	KH-type splicing regulatory protein
ENSMUSG00000007682	37.3363	-6.67626	1.15945	2.41777e-11	1.2467e-10	Dio2	deiodinase, iodothyronine, type II
ENSMUSG00000007777	635.746	0.487616	0.0770979	5.68552e-11	2.86716e-10	0610009B22Rik	RIKEN cDNA 0610009B22 gene
ENSMUSG00000007783	661.901	0.317236	0.0855842	0.000107441	0.000340594	Cpt1c	carnitine palmitoyltransferase 1c
ENSMUSG00000007805	1425.76	-1.76031	0.0622153	1.94888e-177	1.13322e-175	Twist2	twist basic helix-loop-helix transcription factor 2
ENSMUSG00000007812	3480.33	0.450853	0.0434513	9.27388e-26	8.28645e-25	Zfp655	zinc finger protein 655
ENSMUSG00000007815	17011.9	-0.0509618	0.0210147	0.0140767	0.0325623	Rhoa	ras homolog family member A
ENSMUSG00000007817	10346.4	-1.74316	0.0277795	0	0	Zmiz1	zinc finger, MIZ-type containing 1
ENSMUSG00000007827	3682.65	0.882704	0.0357629	3.63551e-136	1.52825e-134	Ankrd26	ankyrin repeat domain 26
ENSMUSG00000007836	7766.08	-0.123721	0.0267105	3.27126e-06	1.20046e-05	Hnrnpa0	heterogeneous nuclear ribonucleoprotein A0
ENSMUSG00000007850	20089.5	0.16476	0.0246337	1.88436e-11	9.78485e-11	Hnrnph1	heterogeneous nuclear ribonucleoprotein H1
ENSMUSG00000007867	258.522	-0.349286	0.132177	0.00348562	0.00895844	Ift43	intraflagellar transport 43
ENSMUSG00000007872	1344.9	-3.18478	0.0752946	0	0	Id3	inhibitor of DNA binding 3
ENSMUSG00000007880	14039.3	0.209844	0.0243345	4.86116e-18	3.3738e-17	Arid1a	AT rich interactive domain 1A (SWI-like)
ENSMUSG00000007888	1230.68	-1.27648	0.071149	4.32392e-73	9.65506e-72	Crlf1	cytokine receptor-like factor 1
ENSMUSG00000007891	1581.68	-0.16785	0.0510718	0.000828516	0.00234511	Ctsd	cathepsin D
ENSMUSG00000007908	12.1531	-5.42525	1.19148	8.44909e-08	3.50161e-07	Hmgcll1	3-hydroxymethyl-3-methylglutaryl-Coenzyme A lyase-like 1
ENSMUSG00000007950	948.405	-0.209421	0.0637746	0.000751986	0.00214119	Abhd8	abhydrolase domain containing 8
ENSMUSG00000007987	725.821	0.172129	0.07483	0.0169205	0.0383849	Ift22	intraflagellar transport 22
ENSMUSG00000007989	1683.49	0.861523	0.0552485	1.76503e-56	3.12012e-55	Fzd3	frizzled class receptor 3
ENSMUSG00000008035	944.566	-0.618733	0.066595	1.27883e-21	1.00508e-20	Mid1ip1	Mid1 interacting protein 1 (gastrulation specific G12-like (zebrafish))
ENSMUSG00000008129	76.255	0.449837	0.210803	0.00764513	0.0185993	Brme1	break repair meiotic recombinase recruitment factor 1
ENSMUSG00000008136	670.168	-2.16673	0.0859303	5.4546e-142	2.39856e-140	Fhl2	four and a half LIM domains 2
ENSMUSG00000008140	1692.39	-0.159816	0.0583455	0.00505768	0.0126373	Emc10	ER membrane protein complex subunit 10
ENSMUSG00000008167	373.429	0.465539	0.103477	1.68628e-06	6.35508e-06	Fbxw9	F-box and WD-40 domain protein 9
ENSMUSG00000008206	344.973	-0.225502	0.107414	0.0241988	0.052966	Cers4	ceramide synthase 4
ENSMUSG00000008226	897.563	0.458802	0.0692081	9.10025e-12	4.7851e-11	Scrn3	secernin 3
ENSMUSG00000008305	1312.61	-0.323393	0.0624158	1.12432e-07	4.61698e-07	Tle1	transducin-like enhancer of split 1
ENSMUSG00000008307	456.236	-0.172135	0.0924827	0.0490392	0.099012	1700109H08Rik	RIKEN cDNA 1700109H08 gene
ENSMUSG00000008318	348.76	0.414612	0.111832	6.74391e-05	0.000218194	Relt	RELT tumor necrosis factor receptor
ENSMUSG00000008333	2698.22	0.163952	0.0401205	3.6443e-05	0.000121142	Snrpb2	U2 small nuclear ribonucleoprotein B
ENSMUSG00000008373	1968.44	-0.256811	0.0480026	5.68784e-08	2.38835e-07	Prpf31	pre-mRNA processing factor 31
ENSMUSG00000008384	678.341	0.301668	0.074404	2.75097e-05	9.25882e-05	Sertad1	SERTA domain containing 1
ENSMUSG00000008393	4037.9	0.142784	0.0391452	0.000229461	0.000698227	Carhsp1	calcium regulated heat stable protein 1
ENSMUSG00000008398	1746.58	-2.28917	0.0585145	0	0	Elk3	ELK3, member of ETS oncogene family
ENSMUSG00000008429	1754.94	0.997185	0.0577585	2.58196e-68	5.37753e-67	Herpud2	HERPUD family member 2
ENSMUSG00000008435	1115.38	-0.423729	0.062012	2.74212e-12	1.47712e-11	Rdh13	retinol dehydrogenase 13 (all-trans and 9-cis)
ENSMUSG00000008450	1580.89	-0.318441	0.0608161	8.53156e-08	3.53387e-07	Nutf2	nuclear transport factor 2
ENSMUSG00000008475	4177.14	0.0799337	0.0378715	0.0317086	0.0673505	Arpc5	actin related protein 2/3 complex, subunit 5
ENSMUSG00000008482	97.7423	-0.523381	0.194359	0.00111471	0.00309663	Rnf151	ring finger protein 151
ENSMUSG00000008540	163.459	-1.18934	0.165459	2.79632e-14	1.66702e-13	Mgst1	microsomal glutathione S-transferase 1
ENSMUSG00000008575	11201.6	-0.78394	0.0282121	1.54038e-171	8.67081e-170	Nfib	nuclear factor I/B
ENSMUSG00000008604	6314.19	-0.42388	0.029712	1.20738e-46	1.78229e-45	Ubqln4	ubiquilin 4
ENSMUSG00000008668	12331.3	-0.11147	0.0367369	0.00217748	0.0057792	Rps18	ribosomal protein S18
ENSMUSG00000008682	22994.9	-0.146974	0.0289163	3.22064e-07	1.28188e-06	Rpl10	ribosomal protein L10
ENSMUSG00000008683	10788.7	-0.0665783	0.0309542	0.0288496	0.0619152	Rps15a	ribosomal protein S15A
ENSMUSG00000008730	12289.3	-0.0952759	0.0213513	7.63464e-06	2.71472e-05	Hipk1	homeodomain interacting protein kinase 1
ENSMUSG00000008734	675.529	-1.4352	0.0908721	2.88042e-57	5.12745e-56	Gprc5b	G protein-coupled receptor, family C, group 5, member B
ENSMUSG00000008763	9219.56	0.161158	0.0250074	9.76764e-11	4.85627e-10	Man1a2	mannosidase, alpha, class 1A, member 2
ENSMUSG00000008855	872.586	-1.45803	0.0777894	1.86039e-79	4.49122e-78	Hdac5	histone deacetylase 5
ENSMUSG00000008859	1504.42	-0.124406	0.0560936	0.0230373	0.0506901	Rala	v-ral simian leukemia viral oncogene A (ras related)
ENSMUSG00000008892	5404.02	-0.278415	0.0338359	1.15053e-16	7.5896e-16	Vdac3	voltage-dependent anion channel 3
ENSMUSG00000008932	20.6378	-5.54336	1.1647	3.03021e-08	1.29567e-07	Slc1a7	solute carrier family 1 (glutamate transporter), member 7
ENSMUSG00000008958	2054.07	-0.480348	0.0480854	4.11316e-24	3.52271e-23	Vps72	vacuolar protein sorting 72
ENSMUSG00000008976	5681.42	0.410381	0.0331818	1.41777e-35	1.67428e-34	Gabpa	GA repeat binding protein, alpha
ENSMUSG00000009013	8460.28	0.120928	0.0392556	0.00184198	0.00493738	Dynll1	dynein light chain LC8-type 1
ENSMUSG00000009030	1545.46	0.161906	0.0513878	0.00134497	0.00368711	Pdcl	phosducin-like
ENSMUSG00000009035	6135.85	0.0610896	0.0265325	0.0195803	0.0438199	Tmem184b	transmembrane protein 184b
ENSMUSG00000009079	11979.6	-0.113875	0.0246359	3.48129e-06	1.27325e-05	Ewsr1	Ewing sarcoma breakpoint region 1
ENSMUSG00000009090	2852.27	0.466665	0.0387888	6.51058e-34	7.34043e-33	Ap1b1	adaptor protein complex AP-1, beta 1 subunit
ENSMUSG00000009093	24.7638	-0.801651	0.507488	0.00654912	0.0160867	Gstt4	glutathione S-transferase, theta 4
ENSMUSG00000009112	4270.63	0.29204	0.0347302	2.39875e-17	1.62398e-16	Bcl2l13	BCL2-like 13 (apoptosis facilitator)
ENSMUSG00000009185	10.1998	-3.03508	0.853692	7.81036e-06	2.77247e-05	Ccl8	chemokine (C-C motif) ligand 8
ENSMUSG00000009207	2898.76	0.850986	0.038757	1.61385e-108	5.4533e-107	Lnpk	lunapark, ER junction formation factor
ENSMUSG00000009291	3025.38	-0.396436	0.039321	2.55516e-24	2.20319e-23	Pttg1ip	pituitary tumor-transforming 1 interacting protein
ENSMUSG00000009293	648.007	0.222181	0.0734985	0.00176086	0.00473989	Ube2g2	ubiquitin-conjugating enzyme E2G 2
ENSMUSG00000009376	5918.41	-2.00891	0.0309314	0	0	Met	met proto-oncogene
ENSMUSG00000009394	1.33811	-0.9961	1.50341	0.0173672	0.0393243	Syn2	synapsin II
ENSMUSG00000009406	1605.18	0.375365	0.0483017	3.25946e-15	2.02369e-14	Elk1	ELK1, member of ETS oncogene family
ENSMUSG00000009418	3634.28	-1.60054	0.0457199	1.24136e-269	1.21019e-267	Nav1	neuron navigator 1
ENSMUSG00000009470	23686.5	-0.142875	0.019834	5.13063e-13	2.869e-12	Tnpo1	transportin 1
ENSMUSG00000009535	2182.94	-0.176381	0.04265	2.86348e-05	9.61768e-05	Rnmt	RNA (guanine-7-) methyltransferase
ENSMUSG00000009549	1475.32	0.476762	0.0603176	6.60465e-16	4.22779e-15	Srp14	signal recognition particle 14
ENSMUSG00000009555	2136.25	-0.415665	0.0511068	1.45287e-16	9.54278e-16	Cdk9	cyclin-dependent kinase 9 (CDC2-related kinase)
ENSMUSG00000009563	663.013	0.594716	0.0867994	7.45049e-13	4.13395e-12	Tor2a	torsin family 2, member A
ENSMUSG00000009566	811.888	-0.71761	0.0708826	1.67747e-25	1.48611e-24	Fpgs	folylpolyglutamyl synthetase
ENSMUSG00000009575	47641.7	0.107553	0.0189827	1.35678e-08	5.93203e-08	Cbx5	chromobox 5
ENSMUSG00000009585	838.878	-0.755238	0.0670003	5.49612e-31	5.68984e-30	Apobec3	apolipoprotein B mRNA editing enzyme, catalytic polypeptide 3
ENSMUSG00000009614	510.515	-0.397268	0.0828909	6.02036e-07	2.34888e-06	Sardh	sarcosine dehydrogenase
ENSMUSG00000009621	1327.85	-0.254203	0.057679	6.79534e-06	2.42835e-05	Vav2	vav 2 oncogene
ENSMUSG00000009628	12.1117	1.41972	0.822909	0.00160376	0.00434252	Tex15	testis expressed gene 15
ENSMUSG00000009630	4531.75	0.602584	0.0314369	6.53199e-83	1.6554e-81	Ppp2cb	protein phosphatase 2 (formerly 2A), catalytic subunit, beta isoform
ENSMUSG00000009640	1325.51	0.306641	0.0549325	1.29514e-08	5.67552e-08	Dmap1	DNA methyltransferase 1-associated protein 1
ENSMUSG00000009647	1774.84	-0.215288	0.0460501	2.14992e-06	8.01553e-06	Mcu	mitochondrial calcium uniporter
ENSMUSG00000009681	1669.63	-0.682186	0.0582177	5.0888e-33	5.5889e-32	Bcr	BCR activator of RhoGEF and GTPase
ENSMUSG00000009687	1449.82	-1.14099	0.0625529	1.31528e-75	3.02541e-74	Fxyd5	FXYD domain-containing ion transport regulator 5
ENSMUSG00000009731	286.379	-0.870244	0.126597	1.50919e-13	8.66988e-13	Kcnd1	potassium voltage-gated channel, Shal-related family, member 1
ENSMUSG00000009739	374.2	-0.809948	0.116814	1.11474e-13	6.43938e-13	Pou6f1	POU domain, class 6, transcription factor 1
ENSMUSG00000009741	5675.99	-0.0835064	0.0356607	0.0175109	0.0396027	Ubp1	upstream binding protein 1
ENSMUSG00000009772	178.904	-1.53571	0.154161	1.54031e-24	1.33517e-23	Nuak2	NUAK family, SNF1-like kinase, 2
ENSMUSG00000009828	929.332	-0.574502	0.0693842	1.48151e-17	1.01197e-16	Cilk1	ciliogenesis associated kinase 1
ENSMUSG00000009863	2826.82	-0.135251	0.0454292	0.00252417	0.00663099	Sdhb	succinate dehydrogenase complex, subunit B, iron sulfur (Ip)
ENSMUSG00000009894	930.564	-0.521022	0.0633588	3.5923e-17	2.41489e-16	Snap47	synaptosomal-associated protein, 47
ENSMUSG00000009905	1047.91	-0.18483	0.065153	0.00353608	0.00907897	Kdsr	3-ketodihydrosphingosine reductase
ENSMUSG00000009927	17146.3	-0.229535	0.0294044	4.16388e-15	2.57405e-14	Rps25	ribosomal protein S25
ENSMUSG00000009995	680.808	0.242779	0.0773044	0.00111579	0.00309927	Taz	tafazzin
ENSMUSG00000010025	1798.75	0.243321	0.0478985	2.54506e-07	1.01972e-06	Aldh3a2	aldehyde dehydrogenase family 3, subfamily A2
ENSMUSG00000010047	834.662	-0.998821	0.0752095	8.75713e-42	1.18224e-40	Hyal2	hyaluronoglucosaminidase 2
ENSMUSG00000010048	1757	-0.611383	0.0582791	8.47022e-27	7.82156e-26	Ifrd2	interferon-related developmental regulator 2
ENSMUSG00000010054	499.861	0.313726	0.0847245	0.000110607	0.000350048	Tusc2	tumor suppressor 2, mitochondrial calcium regulator
ENSMUSG00000010057	497.631	0.325908	0.0879492	0.000104125	0.000330816	Nprl2	NPR2 like, GATOR1 complex subunit
ENSMUSG00000010067	2330.78	-0.126856	0.0413708	0.00191243	0.00511484	Rassf1	Ras association (RalGDS/AF-6) domain family member 1
ENSMUSG00000010080	127.816	-1.99991	0.218412	1.45362e-21	1.14127e-20	Epn3	epsin 3
ENSMUSG00000010097	8881.34	0.315541	0.0289548	6.32589e-28	6.01353e-27	Nxf1	nuclear RNA export factor 1
ENSMUSG00000010110	2279.26	0.175172	0.0449365	7.84491e-05	0.000252461	Stx5a	syntaxin 5A
ENSMUSG00000010154	335.983	-0.838695	0.114927	7.30787e-15	4.47536e-14	Spire2	spire type actin nucleation factor 2
ENSMUSG00000010277	15762.6	-0.190489	0.0191287	1.82656e-23	1.5306e-22	2610507B11Rik	RIKEN cDNA 2610507B11 gene
ENSMUSG00000010290	1260.05	0.198857	0.0586393	0.000527009	0.00153259	AI597479	expressed sequence AI597479
ENSMUSG00000010307	152.016	-1.78443	0.166648	4.02178e-28	3.85035e-27	Tmem86a	transmembrane protein 86A
ENSMUSG00000010358	376.535	-0.781067	0.105082	3.13051e-15	1.94521e-14	Ifi35	interferon-induced protein 35
ENSMUSG00000010376	2072.59	-0.278927	0.0540331	1.46522e-07	5.9613e-07	Nedd8	neural precursor cell expressed, developmentally down-regulated gene 8
ENSMUSG00000010392	3581.58	0.441702	0.0368931	1.52519e-33	1.69458e-32	Gosr1	golgi SNAP receptor complex member 1
ENSMUSG00000010406	676.157	-0.234615	0.0921764	0.00728783	0.0177811	Mrpl52	mitochondrial ribosomal protein L52
ENSMUSG00000010461	429.324	-1.3142	0.0920901	2.57501e-47	3.84072e-46	Eya4	EYA transcriptional coactivator and phosphatase 4
ENSMUSG00000010517	3329.37	-0.185674	0.0368295	3.66394e-07	1.45352e-06	Faf1	Fas-associated factor 1
ENSMUSG00000010554	3482.67	-0.187189	0.0376512	5.24267e-07	2.05386e-06	Mettl16	methyltransferase like 16
ENSMUSG00000010601	36.8774	-4.01005	0.788043	2.69395e-08	1.15664e-07	Apol7a	apolipoprotein L 7a
ENSMUSG00000010608	14821.6	0.102386	0.0257485	6.50978e-05	0.000211036	Rbm25	RNA binding motif protein 25
ENSMUSG00000010660	420.048	-0.45444	0.116012	2.31457e-05	7.84653e-05	Plcd1	phospholipase C, delta 1
ENSMUSG00000010663	7767.09	-0.638259	0.024712	2.99224e-148	1.40189e-146	Fads1	fatty acid desaturase 1
ENSMUSG00000010751	666.842	-2.23271	0.0852283	5.68463e-153	2.7828e-151	Tnfrsf22	tumor necrosis factor receptor superfamily, member 22
ENSMUSG00000010755	5679.94	0.223971	0.0308685	2.86773e-13	1.62221e-12	Cars	cysteinyl-tRNA synthetase
ENSMUSG00000010760	23.1359	-2.47392	0.586279	5.37057e-07	2.10253e-06	Phlda2	pleckstrin homology like domain, family A, member 2
ENSMUSG00000010830	1381.34	-0.528029	0.0550527	1.51106e-22	1.22499e-21	Kdelr3	KDEL (Lys-Asp-Glu-Leu) endoplasmic reticulum protein retention receptor 3
ENSMUSG00000010911	530.157	0.555374	0.0866104	1.98085e-11	1.02719e-10	Apip	APAF1 interacting protein
ENSMUSG00000010914	1401.86	0.331358	0.0561508	1.79479e-09	8.2684e-09	Pdhx	pyruvate dehydrogenase complex, component X
ENSMUSG00000010936	2049.21	-0.271865	0.0453785	1.28579e-09	5.98484e-09	Vac14	Vac14 homolog (S. cerevisiae)
ENSMUSG00000011096	1550.78	-0.589536	0.0630842	9.77465e-22	7.72197e-21	Akt1s1	AKT1 substrate 1 (proline-rich)
ENSMUSG00000011148	43.6601	-1.21605	0.344299	1.02087e-05	3.5921e-05	Adssl1	adenylosuccinate synthetase like 1
ENSMUSG00000011179	15095.1	-0.41028	0.031035	2.4457e-40	3.22388e-39	Odc1	ornithine decarboxylase, structural 1
ENSMUSG00000011254	535.677	-0.217074	0.082879	0.00622477	0.0153459	Thg1l	tRNA-histidine guanylyltransferase 1-like (S. cerevisiae)
ENSMUSG00000011256	636.889	-2.95523	0.117957	1.64545e-139	7.11269e-138	Adam19	a disintegrin and metallopeptidase domain 19 (meltrin beta)
ENSMUSG00000011257	6268.66	-0.266716	0.0289908	2.25704e-20	1.70713e-19	Pabpc4	poly(A) binding protein, cytoplasmic 4
ENSMUSG00000011267	95.6402	-1.05692	0.217981	3.29227e-08	1.4051e-07	Zfp296	zinc finger protein 296
ENSMUSG00000011427	783.145	0.384215	0.0707671	2.23156e-08	9.63532e-08	Zfp790	zinc finger protein 790
ENSMUSG00000011658	133.552	0.337003	0.163733	0.0168959	0.0383404	Fuz	fuzzy planar cell polarity protein
ENSMUSG00000011752	3315.82	-0.188333	0.0452459	2.4719e-05	8.35639e-05	Pgam1	phosphoglycerate mutase 1
ENSMUSG00000011831	4468.37	0.239989	0.0344808	2.32561e-12	1.25889e-11	Evi5	ecotropic viral integration site 5
ENSMUSG00000011832	566.875	1.14411	0.0851632	1.92566e-42	2.65126e-41	Evi5l	ecotropic viral integration site 5 like
ENSMUSG00000011877	3210.74	-0.232027	0.0371834	3.06019e-10	1.47909e-09	Git1	GIT ArfGAP 1
ENSMUSG00000011958	5330.48	0.119863	0.0313282	0.000117848	0.000371426	Bnip2	BCL2/adenovirus E1B interacting protein 2
ENSMUSG00000012017	1595.39	-0.96285	0.0547407	7.82821e-71	1.69033e-69	Scarf2	scavenger receptor class F, member 2
ENSMUSG00000012076	2234.5	0.283521	0.0442514	8.80868e-11	4.39283e-10	Brms1l	breast cancer metastasis-suppressor 1-like
ENSMUSG00000012114	6117.3	0.125664	0.0330286	0.000127211	0.000399453	Med15	mediator complex subunit 15
ENSMUSG00000012117	1673.48	0.176251	0.0499064	0.000332093	0.000992209	Dhdds	dehydrodolichyl diphosphate synthase
ENSMUSG00000012123	20.953	-0.771479	0.469263	0.00613139	0.0151306	Crybg2	crystallin beta-gamma domain containing 2
ENSMUSG00000012422	4507.31	-0.447266	0.0341612	1.08366e-39	1.4074e-38	Tmem167	transmembrane protein 167
ENSMUSG00000012428	75.9942	-2.78849	1.55257	0.000526515	0.00153135	Steap4	STEAP family member 4
ENSMUSG00000012443	11844.9	0.386406	0.0228255	1.12507e-64	2.23551e-63	Kif11	kinesin family member 11
ENSMUSG00000012483	908.343	0.162058	0.0689267	0.0151391	0.0347705	Rpa3	replication protein A3
ENSMUSG00000012705	15.5327	-2.10783	0.860847	0.000168019	0.000519826	Retn	resistin
ENSMUSG00000012819	11.0209	-1.01653	0.758331	0.00683918	0.0167435	Cdh23	cadherin 23 (otocadherin)
ENSMUSG00000012848	11913.4	-0.164965	0.0566569	0.00293156	0.00762773	Rps5	ribosomal protein S5
ENSMUSG00000012889	320.301	-3.78921	0.147152	7.0021e-147	3.21479e-145	Podnl1	podocan-like 1
ENSMUSG00000013033	3724.34	-0.276252	0.042258	3.81357e-11	1.94542e-10	Adgrl1	adhesion G protein-coupled receptor L1
ENSMUSG00000013076	3382.65	-0.673357	0.0420587	5.66264e-59	1.03289e-57	Amotl1	angiomotin-like 1
ENSMUSG00000013089	1645.94	1.5547	0.0552792	3.82875e-175	2.18745e-173	Etv5	ets variant 5
ENSMUSG00000013150	584.709	-0.151994	0.0768776	0.0394225	0.0817867	Gfod2	glucose-fructose oxidoreductase domain containing 2
ENSMUSG00000013155	708.887	-0.421029	0.0773932	1.74526e-08	7.59286e-08	Enkd1	enkurin domain containing 1
ENSMUSG00000013160	1682.9	0.772748	0.0524257	9.70562e-51	1.54093e-49	Atp6v0d1	ATPase, H+ transporting, lysosomal V0 subunit D1
ENSMUSG00000013236	15013.1	-0.615294	0.0282895	5.89992e-106	1.91999e-104	Ptprs	protein tyrosine phosphatase, receptor type, S
ENSMUSG00000013275	1538.94	0.363581	0.0586208	2.43103e-10	1.18198e-09	Slc41a1	solute carrier family 41, member 1
ENSMUSG00000013367	354.919	-3.03005	0.134112	6.03929e-114	2.1418e-112	Iglon5	IgLON family member 5
ENSMUSG00000013415	5535.16	-0.145672	0.0309109	2.12101e-06	7.91408e-06	Igf2bp1	insulin-like growth factor 2 mRNA binding protein 1
ENSMUSG00000013419	376.796	-0.805584	0.121843	1.0625e-12	5.84577e-12	Zfp651	zinc finger protein 651
ENSMUSG00000013465	1517.27	-0.415222	0.0499612	3.31388e-17	2.22904e-16	Nelfb	negative elongation factor complex member B
ENSMUSG00000013483	5.1028	-2.46511	1.69675	0.00117002	0.00323969	Card14	caspase recruitment domain family, member 14
ENSMUSG00000013495	668.763	0.52026	0.0716474	6.93444e-14	4.04656e-13	Tmem175	transmembrane protein 175
ENSMUSG00000013539	793.18	0.272287	0.068836	4.64289e-05	0.000152565	Tango2	transport and golgi organization 2
ENSMUSG00000013629	11453.9	-0.55005	0.0230571	1.30674e-126	5.09141e-125	Cad	carbamoyl-phosphate synthetase 2, aspartate transcarbamylase, and dihydroorotase
ENSMUSG00000013646	675.203	-0.156488	0.0729167	0.0259755	0.0563981	Sh3bp5l	SH3 binding domain protein 5 like
ENSMUSG00000013698	2185.57	-0.329411	0.0539731	5.21634e-10	2.49023e-09	Pea15a	proliferation and apoptosis adaptor protein 15A
ENSMUSG00000013701	2325.95	-0.211884	0.0447727	1.63908e-06	6.18741e-06	Timm23	translocase of inner mitochondrial membrane 23
ENSMUSG00000013787	5217.99	-0.279372	0.0386694	3.03152e-13	1.71233e-12	Ehmt2	euchromatic histone lysine N-methyltransferase 2
ENSMUSG00000013833	434.023	-0.263844	0.10009	0.00508591	0.0127023	Med16	mediator complex subunit 16
ENSMUSG00000013846	2053.42	-2.4193	0.051241	0	0	St3gal1	ST3 beta-galactoside alpha-2,3-sialyltransferase 1
ENSMUSG00000013878	635.451	0.193991	0.0785519	0.0101505	0.0241107	Rnf170	ring finger protein 170
ENSMUSG00000013973	1390.17	0.129727	0.0595641	0.0252632	0.0550484	Dedd	death effector domain-containing
ENSMUSG00000013974	4.36002	-3.39294	1.71862	0.00023827	0.000723782	Mcemp1	mast cell expressed membrane protein 1
ENSMUSG00000013997	269.817	0.201325	0.11027	0.0489825	0.0989237	Nit1	nitrilase 1
ENSMUSG00000014039	2165.01	0.257465	0.0440163	3.18967e-09	1.44876e-08	Prdm15	PR domain containing 15
ENSMUSG00000014074	3095.12	0.379664	0.0381196	9.48631e-24	8.01961e-23	Rnf168	ring finger protein 168
ENSMUSG00000014075	524.098	0.331422	0.0917595	0.000146308	0.000456169	Dynlt2b	dynein light chain Tctex-type 2B
ENSMUSG00000014077	4163.82	0.1619	0.035003	3.13414e-06	1.1518e-05	Chp1	calcineurin-like EF hand protein 1
ENSMUSG00000014158	561.079	-0.678099	0.0933087	1.96393e-14	1.18173e-13	Trpv4	transient receptor potential cation channel, subfamily V, member 4
ENSMUSG00000014177	941.527	0.461817	0.0624387	3.7437e-14	2.21967e-13	Tvp23b	trans-golgi network vesicle protein 23B
ENSMUSG00000014226	5198.46	-0.113387	0.0346639	0.000970863	0.00271813	Cacybp	calcyclin binding protein
ENSMUSG00000014232	338.16	0.258505	0.098591	0.00539915	0.0134232	Cluap1	clusterin associated protein 1
ENSMUSG00000014245	532.775	0.221893	0.0802944	0.00399789	0.0101746	Pigl	phosphatidylinositol glycan anchor biosynthesis, class L
ENSMUSG00000014301	584.453	0.238959	0.0943747	0.00745988	0.0181795	Pam16	presequence translocase-asssociated motor 16 homolog (S. cerevisiae)
ENSMUSG00000014303	1570.27	-1.19794	0.054542	4.2128e-108	1.41518e-106	Glis2	GLIS family zinc finger 2
ENSMUSG00000014329	784.678	-0.252051	0.0821462	0.00137909	0.00377434	Bicc1	BicC family RNA binding protein 1
ENSMUSG00000014349	6092.14	0.149004	0.0293624	3.34689e-07	1.3312e-06	Ube2z	ubiquitin-conjugating enzyme E2Z
ENSMUSG00000014353	2110.23	0.643403	0.043907	8.54844e-50	1.335e-48	Tmem87b	transmembrane protein 87B
ENSMUSG00000014355	17643	0.162162	0.0206403	3.31857e-15	2.05928e-14	Anapc1	anaphase promoting complex subunit 1
ENSMUSG00000014418	1537.19	0.338591	0.0528033	6.95177e-11	3.48959e-10	Hps5	HPS5, biogenesis of lysosomal organelles complex 2 subunit 2
ENSMUSG00000014444	9686.33	-0.501692	0.0289885	8.97887e-68	1.85321e-66	Piezo1	piezo-type mechanosensitive ion channel component 1
ENSMUSG00000014496	5403.63	-0.626252	0.0296972	7.95754e-100	2.43401e-98	Ankrd28	ankyrin repeat domain 28
ENSMUSG00000014498	7460.9	0.143138	0.0327361	1.06972e-05	3.7588e-05	Ankrd52	ankyrin repeat domain 52
ENSMUSG00000014504	2005.55	0.224678	0.0448523	3.89473e-07	1.54108e-06	Srp19	signal recognition particle 19
ENSMUSG00000014543	31.5558	-4.53242	0.61907	2.59376e-14	1.5499e-13	Klra17	killer cell lectin-like receptor, subfamily A, member 17
ENSMUSG00000014547	2318.5	0.118316	0.0440421	0.00639282	0.0157264	Wdfy2	WD repeat and FYVE domain containing 2
ENSMUSG00000014550	2965.55	0.268933	0.0393038	4.86003e-12	2.58697e-11	Rbsn	rabenosyn, RAB effector
ENSMUSG00000014551	1595.15	-0.137777	0.0561127	0.0119881	0.0281084	Mrps25	mitochondrial ribosomal protein S25
ENSMUSG00000014599	11720.8	-2.21356	0.0349172	0	0	Csf1	colony stimulating factor 1 (macrophage)
ENSMUSG00000014601	3047.27	0.406492	0.0378006	2.09772e-27	1.96238e-26	Strip1	striatin interacting protein 1
ENSMUSG00000014606	1362.61	0.132681	0.0595181	0.0220664	0.0487927	Slc25a11	solute carrier family 25 (mitochondrial carrier oxoglutarate carrier), member 11
ENSMUSG00000014633	659.787	0.437056	0.0846342	7.20823e-08	3.00037e-07	Cmc2	COX assembly mitochondrial protein 2
ENSMUSG00000014668	2461.9	0.673117	0.045309	3.3164e-51	5.33185e-50	Chfr	checkpoint with forkhead and ring finger domains
ENSMUSG00000014748	4336.91	-0.0889094	0.0346521	0.00940785	0.0225101	Tex261	testis expressed gene 261
ENSMUSG00000014767	3481.74	0.150176	0.0406353	0.000187336	0.000575856	Tbp	TATA box binding protein
ENSMUSG00000014769	7251.27	0.139342	0.0298133	2.59587e-06	9.61231e-06	Psmb1	proteasome (prosome, macropain) subunit, beta type 1
ENSMUSG00000014773	22.7905	-2.19743	0.532577	7.41757e-07	2.86716e-06	Dll1	delta like canonical Notch ligand 1
ENSMUSG00000014778	1223.02	-1.90442	0.0630811	9.98879e-202	6.77051e-200	Fhod1	formin homology 2 domain containing 1
ENSMUSG00000014782	162.46	-1.90047	0.162912	6.19966e-33	6.7894e-32	Plekhg4	pleckstrin homology domain containing, family G (with RhoGef domain) member 4
ENSMUSG00000014786	898.508	-1.49874	0.0798772	1.23996e-79	3.0029e-78	Slc9a5	solute carrier family 9 (sodium/hydrogen exchanger), member 5
ENSMUSG00000014813	1044.1	-2.10441	0.0794433	2.6794e-156	1.35508e-154	Stc1	stanniocalcin 1
ENSMUSG00000014837	112.939	-1.01195	0.20979	3.60929e-08	1.5384e-07	4931428F04Rik	RIKEN cDNA 4931428F04 gene
ENSMUSG00000014850	2901.85	0.176214	0.0406291	1.16887e-05	4.0946e-05	Msh3	mutS homolog 3
ENSMUSG00000014859	4878.64	-0.352099	0.0305949	5.58651e-31	5.77819e-30	E2f4	E2F transcription factor 4
ENSMUSG00000014867	9610.9	-0.114486	0.0279329	3.80193e-05	0.00012618	Surf4	surfeit gene 4
ENSMUSG00000014873	1349.08	-0.418877	0.0598238	8.56062e-13	4.72701e-12	Surf2	surfeit gene 2
ENSMUSG00000014905	451.239	0.390162	0.0954029	1.60724e-05	5.55132e-05	Dnajb9	DnaJ heat shock protein family (Hsp40) member B9
ENSMUSG00000014907	2812.11	-0.0857938	0.0395975	0.0274755	0.0592548	Naf1	nuclear assembly factor 1 ribonucleoprotein
ENSMUSG00000014932	3982.35	0.465061	0.0323934	2.61668e-47	3.89779e-46	Yes1	YES proto-oncogene 1, Src family tyrosine kinase
ENSMUSG00000014956	12033.6	0.0774494	0.0224205	0.000524011	0.00152426	Ppp1cb	protein phosphatase 1 catalytic subunit beta
ENSMUSG00000014959	6602.8	-0.088061	0.0284287	0.0018164	0.0048768	Gorasp2	golgi reassembly stacking protein 2
ENSMUSG00000014980	746.609	0.336615	0.0741732	2.72387e-06	1.00684e-05	Tsen15	tRNA splicing endonuclease subunit 15
ENSMUSG00000015002	9074.59	0.233241	0.0272647	8.2597e-18	5.6877e-17	Efr3a	EFR3 homolog A
ENSMUSG00000015023	3494.81	0.174598	0.0366789	1.57481e-06	5.95265e-06	Ddx19a	DEAD box helicase 19a
ENSMUSG00000015027	374.758	-0.256345	0.103317	0.00810489	0.0196407	Galns	galactosamine (N-acetyl)-6-sulfate sulfatase
ENSMUSG00000015053	1397.14	-0.753845	0.0543698	3.09174e-45	4.45483e-44	Gata2	GATA binding protein 2
ENSMUSG00000015087	3820.68	-0.0756206	0.0364207	0.0345744	0.072603	Rabl6	RAB, member RAS oncogene family-like 6
ENSMUSG00000015120	12970.2	-0.172802	0.0232313	8.36576e-14	4.85706e-13	Ube2i	ubiquitin-conjugating enzyme E2I
ENSMUSG00000015133	1702.72	-1.05965	0.0502394	3.69181e-100	1.13682e-98	Lrrk1	leucine-rich repeat kinase 1
ENSMUSG00000015143	17239.9	-1.088	0.0200382	0	0	Actn1	actinin, alpha 1
ENSMUSG00000015165	18386.5	-0.11276	0.0228245	7.17347e-07	2.77561e-06	Hnrnpl	heterogeneous nuclear ribonucleoprotein L
ENSMUSG00000015176	10678.2	-0.595034	0.0315698	3.09638e-80	7.5627e-79	Nolc1	nucleolar and coiled-body phosphoprotein 1
ENSMUSG00000015214	2658.52	1.34971	0.0461005	1.75673e-189	1.12108e-187	Mtmr1	myotubularin related protein 1
ENSMUSG00000015222	2950.22	-0.360186	0.039148	1.60119e-20	1.21912e-19	Map2	microtubule-associated protein 2
ENSMUSG00000015243	963.54	-2.15852	0.076709	6.48306e-176	3.72248e-174	Abca1	ATP-binding cassette, sub-family A (ABC1), member 1
ENSMUSG00000015247	1368.4	0.347178	0.0546316	9.76979e-11	4.85628e-10	Nipsnap3b	nipsnap homolog 3B
ENSMUSG00000015289	710.395	-0.21842	0.071325	0.00156364	0.00423931	Lage3	L antigen family, member 3
ENSMUSG00000015291	6299.1	0.731945	0.0322071	8.18722e-116	2.95851e-114	Gdi1	guanosine diphosphate (GDP) dissociation inhibitor 1
ENSMUSG00000015305	872.455	-0.293052	0.0685385	1.08007e-05	3.79226e-05	Sash1	SAM and SH3 domain containing 1
ENSMUSG00000015335	559.565	-0.191878	0.0875396	0.0212595	0.047232	Zdhhc12	zinc finger, DHHC domain containing 12
ENSMUSG00000015342	470.653	-0.227239	0.0836856	0.00454665	0.0114562	Xk	X-linked Kx blood group
ENSMUSG00000015354	1797.14	-1.28916	0.0525213	3.92352e-134	1.6196e-132	Pcolce2	procollagen C-endopeptidase enhancer 2
ENSMUSG00000015357	2041.03	0.284631	0.0443761	8.3806e-11	4.18665e-10	Clpx	caseinolytic mitochondrial matrix peptidase chaperone subunit
ENSMUSG00000015451	165.989	-0.318941	0.149247	0.0153021	0.0351097	C4a	complement component 4A (Rodgers blood group)
ENSMUSG00000015461	2719.77	-0.151896	0.0447992	0.000591119	0.0017054	Atf6b	activating transcription factor 6 beta
ENSMUSG00000015468	59.27	-0.587451	0.249081	0.00200719	0.00535406	Notch4	notch 4
ENSMUSG00000015501	2351.2	-0.264352	0.044661	2.04627e-09	9.39669e-09	Hivep2	human immunodeficiency virus type I enhancer binding protein 2
ENSMUSG00000015522	6303.03	0.338261	0.0298401	4.29595e-30	4.36647e-29	Arnt	aryl hydrocarbon receptor nuclear translocator
ENSMUSG00000015533	208.615	-4.31533	0.249808	1.17949e-67	2.43005e-66	Itga2	integrin alpha 2
ENSMUSG00000015536	1563.67	0.450142	0.0491206	1.45237e-20	1.10765e-19	Mocs2	molybdenum cofactor synthesis 2
ENSMUSG00000015575	2475.3	0.208405	0.0495131	1.90826e-05	6.53195e-05	Atp6v0e	ATPase, H+ transporting, lysosomal V0 subunit E
ENSMUSG00000015599	176.591	1.11071	0.152565	1.16825e-14	7.10501e-14	Ttbk1	tau tubulin kinase 1
ENSMUSG00000015647	2976.13	-1.42565	0.0428644	1.33346e-243	1.13991e-241	Lama5	laminin, alpha 5
ENSMUSG00000015652	1553.01	-1.10498	0.0539951	2.10804e-94	6.12882e-93	Steap1	six transmembrane epithelial antigen of the prostate 1
ENSMUSG00000015653	6285.51	-1.55294	0.0297563	0	0	Steap2	six transmembrane epithelial antigen of prostate 2
ENSMUSG00000015656	78553.1	0.312737	0.0233058	2.53803e-41	3.40235e-40	Hspa8	heat shock protein 8
ENSMUSG00000015659	553.024	0.254562	0.0821809	0.00124045	0.00341777	Serac1	serine active site containing 1
ENSMUSG00000015671	4352.9	0.181762	0.0388293	2.28301e-06	8.49088e-06	Psma2	proteasome subunit alpha 2
ENSMUSG00000015672	1596.11	0.215817	0.0565044	9.71612e-05	0.000309893	Mrpl32	mitochondrial ribosomal protein L32
ENSMUSG00000015697	6204.21	-0.474389	0.0283974	3.06838e-63	5.98269e-62	Setdb1	SET domain, bifurcated 1
ENSMUSG00000015702	164.441	-0.634755	0.175121	2.30579e-05	7.81908e-05	Anxa9	annexin A9
ENSMUSG00000015711	2211.32	-0.237867	0.0463723	1.99157e-07	8.04564e-07	Prune1	prune exopolyphosphatase
ENSMUSG00000015714	9592.5	-0.172132	0.0264508	6.26919e-11	3.15456e-10	Cers2	ceramide synthase 2
ENSMUSG00000015733	10546.7	0.118992	0.0276573	1.53632e-05	5.32241e-05	Capza2	capping protein (actin filament) muscle Z-line, alpha 2
ENSMUSG00000015745	1004.87	-1.36346	0.0668049	1.18226e-93	3.40271e-92	Plekho1	pleckstrin homology domain containing, family O member 1
ENSMUSG00000015747	747.824	0.397327	0.0703165	5.94196e-09	2.65828e-08	Vps45	vacuolar protein sorting 45
ENSMUSG00000015748	4905	-0.107765	0.0314639	0.000563378	0.00163173	Prpf3	pre-mRNA processing factor 3
ENSMUSG00000015749	9060.01	0.206614	0.0292558	1.23297e-12	6.76421e-12	Anp32e	acidic (leucine-rich) nuclear phosphoprotein 32 family, member E
ENSMUSG00000015750	1469.84	-0.126263	0.0590468	0.0280524	0.0603568	Aph1a	aph1 homolog A, gamma secretase subunit
ENSMUSG00000015755	6187.53	0.199654	0.0327874	8.68733e-10	4.09183e-09	Tab2	TGF-beta activated kinase 1/MAP3K7 binding protein 2
ENSMUSG00000015757	2400.29	0.149318	0.0446924	0.000710667	0.00202934	Ppil4	peptidylprolyl isomerase (cyclophilin)-like 4
ENSMUSG00000015766	1495.62	-3.38778	0.0646519	0	0	Eps8	epidermal growth factor receptor pathway substrate 8
ENSMUSG00000015776	2621.96	-0.130707	0.0446444	0.0029825	0.00775233	Med22	mediator complex subunit 22
ENSMUSG00000015790	646	-0.338779	0.0844738	2.85531e-05	9.59165e-05	Surf1	surfeit gene 1
ENSMUSG00000015804	1474.25	0.187847	0.055996	0.000619101	0.00178186	Med28	mediator complex subunit 28
ENSMUSG00000015839	6134.63	-0.959536	0.0281822	1.16579e-255	1.05566e-253	Nfe2l2	nuclear factor, erythroid derived 2, like 2
ENSMUSG00000015846	1933	-0.348588	0.0529058	2.06751e-11	1.07068e-10	Rxra	retinoid X receptor alpha
ENSMUSG00000015850	385.129	-1.2366	0.11638	1.3789e-27	1.29682e-26	Adamtsl4	ADAMTS-like 4
ENSMUSG00000015869	3222.78	-0.116356	0.0432252	0.00630907	0.015537	Prpsap1	phosphoribosyl pyrophosphate synthetase-associated protein 1
ENSMUSG00000015880	9375.07	0.644872	0.0251828	8.22495e-146	3.72399e-144	Ncapg	non-SMC condensin I complex, subunit G
ENSMUSG00000015882	2145.17	0.0920799	0.0440918	0.033177	0.0700604	Lcorl	ligand dependent nuclear receptor corepressor-like
ENSMUSG00000015889	1919.47	0.119275	0.0433744	0.00527893	0.0131471	Lta4h	leukotriene A4 hydrolase
ENSMUSG00000015932	9919.41	-0.393682	0.0245209	2.07871e-58	3.76172e-57	Dstn	destrin
ENSMUSG00000015942	538.751	-0.362754	0.086729	1.22608e-05	4.28783e-05	Gtf2ird2	GTF2I repeat domain containing 2
ENSMUSG00000015957	108.274	1.31124	0.235743	1.08414e-09	5.07718e-09	Wnt11	wingless-type MMTV integration site family, member 11
ENSMUSG00000015961	4085.22	-0.449728	0.0357458	7.89183e-37	9.65306e-36	Adss	adenylosuccinate synthetase, non muscle
ENSMUSG00000015966	2.01011	-1.16	1.5092	0.0130637	0.0303879	Il17rb	interleukin 17 receptor B
ENSMUSG00000015970	3.01858	-3.86651	1.70842	0.000100466	0.000319721	Chdh	choline dehydrogenase
ENSMUSG00000015971	2470.59	0.258058	0.0444819	4.24059e-09	1.91131e-08	Actr8	ARP8 actin-related protein 8
ENSMUSG00000015980	60.6848	-0.841483	0.288466	0.000131448	0.000412249	Lrrc27	leucine rich repeat containing 27
ENSMUSG00000015981	6.3798	0.822192	0.899962	0.0227826	0.0502069	Stk32c	serine/threonine kinase 32C
ENSMUSG00000015994	3347.26	0.514043	0.0352232	6.00007e-49	9.19475e-48	Fnta	farnesyltransferase, CAAX box, alpha
ENSMUSG00000016018	6838.25	0.195847	0.0271371	4.12003e-13	2.31234e-12	Mtrex	Mtr4 exosome RNA helicase
ENSMUSG00000016028	107.218	-0.706062	0.228888	0.000116908	0.000368717	Celsr1	cadherin, EGF LAG seven-pass G-type receptor 1
ENSMUSG00000016128	2230.09	-1.1834	0.0487013	1.27249e-131	5.17811e-130	Stard13	StAR-related lipid transfer (START) domain containing 13
ENSMUSG00000016194	4.02683	-0.900326	1.14809	0.0231823	0.0509845	Hsd11b1	hydroxysteroid 11-beta dehydrogenase 1
ENSMUSG00000016239	1403.72	0.729629	0.0557445	1.32819e-40	1.76093e-39	Lonrf3	LON peptidase N-terminal domain and ring finger 3
ENSMUSG00000016253	1778.35	0.277034	0.0571687	7.59986e-07	2.93515e-06	Nelfcd	negative elongation factor complex member C/D, Th1l
ENSMUSG00000016256	1076.07	-0.533441	0.0642823	1.74814e-17	1.19054e-16	Ctsz	cathepsin Z
ENSMUSG00000016262	478.756	-3.24515	0.122841	1.51579e-154	7.53291e-153	Sertad4	SERTA domain containing 4
ENSMUSG00000016308	1639.47	0.305281	0.0558999	2.58914e-08	1.11373e-07	Ube2a	ubiquitin-conjugating enzyme E2A
ENSMUSG00000016344	407.305	-0.896101	0.0957292	1.81168e-22	1.46456e-21	Ppdpf	pancreatic progenitor cell differentiation and proliferation factor
ENSMUSG00000016382	5055.16	-0.506856	0.0328308	1.8581e-54	3.18869e-53	Pls3	plastin 3 (T-isoform)
ENSMUSG00000016409	1529.06	0.409513	0.0551729	4.10501e-14	2.42574e-13	Nkap	NFKB activating protein
ENSMUSG00000016458	7.61081	-3.52436	1.57339	0.000145	0.000452337	Wt1	Wilms tumor 1 homolog
ENSMUSG00000016477	2928.84	-0.21599	0.0391472	2.51862e-08	1.0838e-07	E2f3	E2F transcription factor 3
ENSMUSG00000016481	1334.49	0.350799	0.0580397	6.91694e-10	3.27682e-09	Cr1l	complement component (3b/4b) receptor 1-like
ENSMUSG00000016487	7565.81	-0.64988	0.033254	2.98818e-86	7.99756e-85	Ppfibp1	PTPRF interacting protein, binding protein 1 (liprin beta 1)
ENSMUSG00000016494	2.30345	-0.710626	1.09588	0.0413582	0.0853311	Cd34	CD34 antigen
ENSMUSG00000016495	836.332	0.537178	0.0830871	1.60321e-11	8.34763e-11	Plgrkt	plasminogen receptor, C-terminal lysine transmembrane protein
ENSMUSG00000016496	124.118	0.910988	0.209535	3.67494e-07	1.45763e-06	Cd274	CD274 antigen
ENSMUSG00000016503	2114.22	-0.339512	0.0436054	3.3633e-15	2.0859e-14	Gtf3a	general transcription factor III A
ENSMUSG00000016520	938.329	-0.32697	0.0714154	2.34116e-06	8.70291e-06	Lnx2	ligand of numb-protein X 2
ENSMUSG00000016526	406.017	-1.28317	0.106435	1.26902e-34	1.46317e-33	Dyrk3	dual-specificity tyrosine-(Y)-phosphorylation regulated kinase 3
ENSMUSG00000016534	11562.3	0.160496	0.0240842	2.24717e-11	1.1603e-10	Lamp2	lysosomal-associated membrane protein 2
ENSMUSG00000016541	5673.3	-0.209205	0.0326694	1.13307e-10	5.61633e-10	Atxn10	ataxin 10
ENSMUSG00000016552	30.6866	-1.90869	0.40372	5.86802e-08	2.4622e-07	Foxred2	FAD-dependent oxidoreductase domain containing 2
ENSMUSG00000016554	9205.7	-0.100143	0.029378	0.000604037	0.00174113	Eif3d	eukaryotic translation initiation factor 3, subunit D
ENSMUSG00000016559	42517.6	0.673906	0.023518	7.10575e-182	4.29533e-180	H3f3b	H3.3 histone B
ENSMUSG00000016619	8187.68	0.354336	0.0256218	7.85136e-44	1.10556e-42	Nup50	nucleoporin 50
ENSMUSG00000016624	121.989	0.613439	0.186208	9.03923e-05	0.00028923	Phf21b	PHD finger protein 21B
ENSMUSG00000016637	447.14	0.254874	0.093529	0.00403623	0.0102653	Ift27	intraflagellar transport 27
ENSMUSG00000016664	3715.97	-0.321908	0.0453469	6.52962e-13	3.63268e-12	Pacsin2	protein kinase C and casein kinase substrate in neurons 2
ENSMUSG00000016831	3560.14	0.402291	0.0401806	5.05317e-24	4.31809e-23	Tox4	TOX high mobility group box family member 4
ENSMUSG00000016918	26.3359	-1.47988	0.503461	6.24212e-05	0.000202761	Sulf1	sulfatase 1
ENSMUSG00000016933	4912.78	-0.182217	0.0306813	2.29678e-09	1.05175e-08	Plcg1	phospholipase C, gamma 1
ENSMUSG00000016984	1370.92	0.177186	0.0637091	0.00427773	0.0108278	Etaa1	Ewing tumor-associated antigen 1
ENSMUSG00000017002	1206.82	-1.25843	0.075141	4.3088e-64	8.49523e-63	Slpi	secretory leukocyte peptidase inhibitor
ENSMUSG00000017009	16609.9	-0.235488	0.0252062	6.53867e-21	5.03532e-20	Sdc4	syndecan 4
ENSMUSG00000017057	3055.55	-1.22973	0.0385357	1.3555e-224	1.05628e-222	Il13ra1	interleukin 13 receptor, alpha 1
ENSMUSG00000017119	4325.54	0.386125	0.0346786	3.45316e-29	3.42179e-28	Nbr1	NBR1, autophagy cargo receptor
ENSMUSG00000017144	1630.56	-1.11828	0.0600932	1.33121e-78	3.17358e-77	Rnd3	Rho family GTPase 3
ENSMUSG00000017167	525.96	-0.246007	0.0961703	0.00677073	0.0165848	Cntnap1	contactin associated protein-like 1
ENSMUSG00000017176	1339.23	-0.405058	0.0552709	8.47634e-14	4.92002e-13	Nt5c3b	5'-nucleotidase, cytosolic IIIB
ENSMUSG00000017188	786.094	-0.655064	0.0751396	1.76841e-19	1.29645e-18	Coa3	cytochrome C oxidase assembly factor 3
ENSMUSG00000017210	2371.59	0.158796	0.0436399	0.000229644	0.000698692	Med24	mediator complex subunit 24
ENSMUSG00000017221	6362.97	0.186823	0.0416858	5.84501e-06	2.09922e-05	Psmd3	proteasome (prosome, macropain) 26S subunit, non-ATPase, 3
ENSMUSG00000017264	10076.4	0.165521	0.0255924	8.30041e-11	4.14839e-10	Exosc10	exosome component 10
ENSMUSG00000017288	1457.57	0.203148	0.0490876	2.63878e-05	8.89823e-05	Vps53	VPS53 GARP complex subunit
ENSMUSG00000017291	16490.5	0.207106	0.021472	3.87306e-22	3.09817e-21	Taok1	TAO kinase 1
ENSMUSG00000017299	1226.49	0.147298	0.0567006	0.00787636	0.0191172	Dnttip1	deoxynucleotidyltransferase, terminal, interacting protein 1
ENSMUSG00000017314	821.847	-0.474424	0.0871249	1.24023e-08	5.43907e-08	Mpp2	membrane protein, palmitoylated 2 (MAGUK p55 subfamily member 2)
ENSMUSG00000017376	3130.66	0.274791	0.0402689	5.42343e-12	2.88084e-11	Nlk	nemo like kinase
ENSMUSG00000017386	1172.67	-0.843472	0.0691639	7.45755e-36	8.86164e-35	Traf4	TNF receptor associated factor 4
ENSMUSG00000017400	2388.07	-1.69221	0.0472225	1.82672e-282	1.89368e-280	Stac2	SH3 and cysteine rich domain 2
ENSMUSG00000017404	3805.39	-0.145989	0.0379896	0.000104949	0.000333247	Rpl19	ribosomal protein L19
ENSMUSG00000017405	215.448	-0.757671	0.153237	2.86113e-08	1.22566e-07	Nek8	NIMA (never in mitosis gene a)-related expressed kinase 8
ENSMUSG00000017417	30.391	-1.46029	0.421362	1.19009e-05	4.16451e-05	Plxdc1	plexin domain containing 1
ENSMUSG00000017418	3265.72	0.632981	0.0384272	4.25243e-62	8.14575e-61	Arl5b	ADP-ribosylation factor-like 5B
ENSMUSG00000017421	20504.4	0.281509	0.0207968	5.76055e-42	7.80913e-41	Zfp207	zinc finger protein 207
ENSMUSG00000017428	10270.7	0.145717	0.0270796	6.42886e-08	2.68719e-07	Psmd11	proteasome (prosome, macropain) 26S subunit, non-ATPase, 11
ENSMUSG00000017446	40.3208	-3.30069	0.428498	1.44851e-15	9.12441e-15	C1qtnf1	C1q and tumor necrosis factor related protein 1
ENSMUSG00000017466	6867.34	-1.33765	0.0384143	1.00299e-266	9.49528e-265	Timp2	tissue inhibitor of metalloproteinase 2
ENSMUSG00000017485	8473.23	0.468127	0.0280641	4.82483e-63	9.38344e-62	Top2b	topoisomerase (DNA) II beta
ENSMUSG00000017491	7.04111	-0.605872	0.684793	0.0423129	0.0870265	Rarb	retinoic acid receptor, beta
ENSMUSG00000017493	2146.2	-1.65503	0.0515416	1.98379e-227	1.55646e-225	Igfbp4	insulin-like growth factor binding protein 4
ENSMUSG00000017548	11415.5	0.51158	0.027529	8.75772e-78	2.07486e-76	Suz12	SUZ12 polycomb repressive complex 2 subunit
ENSMUSG00000017550	5379.66	0.504431	0.0313105	4.50458e-59	8.22966e-58	Atad5	ATPase family, AAA domain containing 5
ENSMUSG00000017607	82.5773	-4.92465	0.49541	2.30032e-24	1.98569e-23	Tns4	tensin 4
ENSMUSG00000017615	5369.78	-0.10288	0.0292259	0.000398651	0.00117786	Tnfaip1	tumor necrosis factor, alpha-induced protein 1 (endothelial)
ENSMUSG00000017631	3133.23	-0.981152	0.0379769	1.01268e-148	4.77378e-147	Abr	active BCR-related gene
ENSMUSG00000017639	16.4134	-0.476428	0.406282	0.0444523	0.0909694	Rab11fip4	RAB11 family interacting protein 4 (class II)
ENSMUSG00000017667	1988.11	-0.332845	0.0447132	4.86958e-14	2.86866e-13	Zfp334	zinc finger protein 334
ENSMUSG00000017670	3263.51	-0.223323	0.0386408	5.37467e-09	2.40966e-08	Elmo2	engulfment and cell motility 2
ENSMUSG00000017677	6761.95	0.213337	0.0289716	1.32321e-13	7.62826e-13	Wsb1	WD repeat and SOCS box-containing 1
ENSMUSG00000017679	3146.66	0.191363	0.0373214	2.29605e-07	9.23662e-07	Ttpal	tocopherol (alpha) transfer protein-like
ENSMUSG00000017686	4613.58	0.233838	0.0320973	2.23698e-13	1.2739e-12	Rhot1	ras homolog family member T1
ENSMUSG00000017707	4413.85	0.533337	0.0344972	1.08826e-54	1.87459e-53	Serinc3	serine incorporator 3
ENSMUSG00000017715	3112.54	-0.407217	0.0368869	9.03067e-29	8.81895e-28	Pgs1	phosphatidylglycerophosphate synthase 1
ENSMUSG00000017716	4604.46	0.0634257	0.0318997	0.0428613	0.0879808	Birc5	baculoviral IAP repeat-containing 5
ENSMUSG00000017721	4206.57	-0.12245	0.0343079	0.000321688	0.000962754	Pigt	phosphatidylinositol glycan anchor biosynthesis, class T
ENSMUSG00000017723	132.544	-1.06082	0.188704	5.26268e-10	2.51131e-09	Wfdc2	WAP four-disulfide core domain 2
ENSMUSG00000017724	909.736	-0.498367	0.064386	2.1036e-15	1.3164e-14	Etv4	ets variant 4
ENSMUSG00000017734	70.442	-0.675387	0.243883	0.000385348	0.00114164	Dbndd2	dysbindin (dystrobrevin binding protein 1) domain containing 2
ENSMUSG00000017737	709.241	-1.25776	0.090544	5.01649e-45	7.18748e-44	Mmp9	matrix metallopeptidase 9
ENSMUSG00000017740	79.834	-0.442292	0.219359	0.0104961	0.0248697	Slc12a5	solute carrier family 12, member 5
ENSMUSG00000017747	299.952	0.321936	0.116418	0.00275341	0.0071977	Ghdc	GH3 domain containing
ENSMUSG00000017754	264.708	-1.01262	0.140545	1.58038e-14	9.54561e-14	Pltp	phospholipid transfer protein
ENSMUSG00000017756	2291.47	-0.18532	0.0445442	2.51359e-05	8.49357e-05	Slc12a7	solute carrier family 12, member 7
ENSMUSG00000017760	2952.42	-0.466829	0.0396148	1.25209e-32	1.36208e-31	Ctsa	cathepsin A
ENSMUSG00000017764	722.866	-0.149775	0.0752623	0.0384222	0.0798923	Zswim1	zinc finger SWIM-type containing 1
ENSMUSG00000017765	4700.27	0.606319	0.0335463	4.7082e-74	1.07009e-72	Slc12a4	solute carrier family 12, member 4
ENSMUSG00000017774	6839.93	-0.720722	0.0289146	1.38982e-138	5.96269e-137	Myo1c	myosin IC
ENSMUSG00000017776	8411.96	0.049379	0.0252013	0.0456949	0.0931876	Crk	v-crk avian sarcoma virus CT10 oncogene homolog
ENSMUSG00000017781	6081.93	-0.10784	0.0273997	7.65196e-05	0.000246528	Pitpna	phosphatidylinositol transfer protein, alpha
ENSMUSG00000017801	1952.27	0.510037	0.0483782	1.0922e-26	1.00572e-25	Mlx	MAX-like protein X
ENSMUSG00000017802	1554.1	0.443199	0.0590689	1.86084e-14	1.12101e-13	Retreg3	reticulophagy regulator family member 3
ENSMUSG00000017831	4115.6	0.506936	0.0352057	1.07401e-47	1.61347e-46	Rab5a	RAB5A, member RAS oncogene family
ENSMUSG00000017837	619.194	0.245789	0.0822658	0.00183426	0.00491955	Nkiras2	NFKB inhibitor interacting Ras-like protein 2
ENSMUSG00000017858	1139.22	0.170708	0.0606521	0.00392113	0.00999145	Ift52	intraflagellar transport 52
ENSMUSG00000017861	3418.21	-0.465675	0.0363114	3.21196e-38	4.03653e-37	Mybl2	myeloblastosis oncogene-like 2
ENSMUSG00000017868	8.1978	-3.636	1.10011	1.58687e-05	5.48343e-05	Sgk2	serum/glucocorticoid regulated kinase 2
ENSMUSG00000017897	61.8056	-6.55088	0.736168	3.16931e-21	2.46299e-20	Eya2	EYA transcriptional coactivator and phosphatase 2
ENSMUSG00000017929	3245.75	-0.563642	0.0372968	1.78433e-52	2.95796e-51	B4galt5	UDP-Gal:betaGlcNAc beta 1,4-galactosyltransferase, polypeptide 5
ENSMUSG00000017999	4064.99	-0.345392	0.0350658	3.28148e-23	2.73179e-22	Ddx27	DEAD box helicase 27
ENSMUSG00000018001	1911.99	-0.465572	0.0498469	2.55528e-21	1.99121e-20	Cyth3	cytohesin 3
ENSMUSG00000018008	136.457	-4.32813	0.279963	1.02671e-54	1.76989e-53	Cyth4	cytohesin 4
ENSMUSG00000018040	3422.43	-0.501911	0.0369892	1.29655e-42	1.79155e-41	Rrp7a	ribosomal RNA processing 7 homolog A
ENSMUSG00000018042	6577.73	-0.425123	0.0354153	1.13989e-33	1.27265e-32	Cyb5r3	cytochrome b5 reductase 3
ENSMUSG00000018068	4502.61	0.335399	0.0309082	9.76247e-28	9.23064e-27	Ints2	integrator complex subunit 2
ENSMUSG00000018076	6171.56	0.433557	0.0290794	9.26244e-51	1.47158e-49	Med13l	mediator complex subunit 13-like
ENSMUSG00000018126	8.43977	-0.649776	0.622987	0.0290522	0.0622858	Baiap2l2	BAI1-associated protein 2-like 2
ENSMUSG00000018143	651.102	-0.309224	0.0811866	7.39341e-05	0.000238534	Mafk	v-maf musculoaponeurotic fibrosarcoma oncogene family, protein K (avian)
ENSMUSG00000018160	9075.38	-0.0897141	0.0254225	0.000392129	0.00115933	Med1	mediator complex subunit 1
ENSMUSG00000018169	4.66817	-1.1763	1.18672	0.0104308	0.0247303	Mfng	MFNG O-fucosylpeptide 3-beta-N-acetylglucosaminyltransferase
ENSMUSG00000018171	6429.78	-1.26026	0.0299256	0	0	Vmp1	vacuole membrane protein 1
ENSMUSG00000018209	3929.06	0.0692077	0.0355494	0.0472059	0.0958595	Stk4	serine/threonine kinase 4
ENSMUSG00000018217	1482.86	-1.65292	0.0570712	1.2402e-185	7.80579e-184	Pmp22	peripheral myelin protein 22
ENSMUSG00000018286	3183.12	0.245086	0.041906	3.33356e-09	1.51172e-08	Psmb6	proteasome (prosome, macropain) subunit, beta type 6
ENSMUSG00000018293	21249.6	-0.634586	0.023795	7.76643e-158	3.97163e-156	Pfn1	profilin 1
ENSMUSG00000018322	1834.17	-0.100756	0.0489441	0.0353471	0.0740696	Tomm34	translocase of outer mitochondrial membrane 34
ENSMUSG00000018326	12982.2	-0.270598	0.022527	1.91373e-33	2.11907e-32	Ywhab	tyrosine 3-monooxygenase/tryptophan 5-monooxygenase activation protein, beta polypeptide
ENSMUSG00000018334	1579.07	-0.859238	0.0586093	2.54521e-50	4.00761e-49	Ksr1	kinase suppressor of ras 1
ENSMUSG00000018340	4228.99	-0.67939	0.0315392	3.14274e-104	1.007e-102	Anxa6	annexin A6
ENSMUSG00000018347	370.017	0.401789	0.0971147	1.23373e-05	4.31127e-05	Zkscan6	zinc finger with KRAB and SCAN domains 6
ENSMUSG00000018362	12891.1	0.146727	0.024595	2.11156e-09	9.68681e-09	Kpna2	karyopherin (importin) alpha 2
ENSMUSG00000018363	3128.57	0.492946	0.0384157	2.45064e-38	3.09334e-37	Smurf2	SMAD specific E3 ubiquitin protein ligase 2
ENSMUSG00000018372	1127.65	0.290958	0.0577978	2.76095e-07	1.10332e-06	Cep95	centrosomal protein 95
ENSMUSG00000018377	3565.69	-0.17123	0.0403887	1.83444e-05	6.29523e-05	Vezf1	vascular endothelial zinc finger 1
ENSMUSG00000018378	464.247	-1.34881	0.117673	1.53208e-31	1.61305e-30	Cuedc1	CUE domain containing 1
ENSMUSG00000018379	27775.8	0.172839	0.0218389	2.04054e-15	1.27763e-14	Srsf1	serine and arginine-rich splicing factor 1
ENSMUSG00000018381	3.62188	-1.15797	1.22972	0.011626	0.0273237	Abi3	ABI family member 3
ENSMUSG00000018387	631.17	-0.392504	0.0836638	1.01387e-06	3.88164e-06	Shroom1	shroom family member 1
ENSMUSG00000018395	1857.79	0.256683	0.0474992	4.2174e-08	1.78795e-07	Kif3a	kinesin family member 3A
ENSMUSG00000018398	4233.31	-0.26549	0.0317681	4.06535e-17	2.72969e-16	Septin8	septin 8
ENSMUSG00000018401	3269.27	-0.652487	0.0404791	1.1595e-59	2.14227e-58	Mtmr4	myotubularin related protein 4
ENSMUSG00000018405	153.034	-0.277899	0.148628	0.0338104	0.0711996	Mrm1	mitochondrial rRNA methyltransferase 1
ENSMUSG00000018412	3823.72	0.299658	0.0347668	3.80883e-18	2.65309e-17	Kansl1	KAT8 regulatory NSL complex subunit 1
ENSMUSG00000018417	4344.46	-0.644509	0.0362413	6.23705e-72	1.37e-70	Myo1b	myosin IB
ENSMUSG00000018425	2650.56	-0.362299	0.0418154	2.02346e-18	1.42507e-17	Dhx40	DEAH (Asp-Glu-Ala-His) box polypeptide 40
ENSMUSG00000018427	271.989	0.898937	0.129287	8.49661e-14	4.93053e-13	Ypel2	yippee like 2
ENSMUSG00000018428	3108.7	-0.462204	0.0402199	3.95864e-31	4.11303e-30	Akap1	A kinase (PRKA) anchor protein 1
ENSMUSG00000018433	5855.09	0.19798	0.0302238	4.4175e-11	2.24451e-10	Nol11	nucleolar protein 11
ENSMUSG00000018442	2202.15	-0.170732	0.0462442	0.000181678	0.000559292	Derl2	Der1-like domain family, member 2
ENSMUSG00000018446	7517.96	-0.482667	0.0261557	1.187e-76	2.76644e-75	C1qbp	complement component 1, q subcomponent binding protein
ENSMUSG00000018474	4611.11	-0.861478	0.0321455	7.10199e-160	3.69788e-158	Chd3	chromodomain helicase DNA binding protein 3
ENSMUSG00000018476	3705.33	-0.10067	0.0410478	0.0127706	0.0297724	Kdm6b	KDM1 lysine (K)-specific demethylase 6B
ENSMUSG00000018481	6612.7	0.227843	0.0286226	1.21883e-15	7.6903e-15	Appbp2	amyloid beta precursor protein (cytoplasmic tail) binding protein 2
ENSMUSG00000018500	21.4288	-1.5874	0.549091	6.64014e-05	0.000214958	Adora2b	adenosine A2b receptor
ENSMUSG00000018501	14514	0.108259	0.0220144	8.10922e-07	3.12344e-06	Ncor1	nuclear receptor co-repressor 1
ENSMUSG00000018537	1195.45	-0.740624	0.0699461	1.12507e-27	1.06028e-26	Pcgf2	polycomb group ring finger 2
ENSMUSG00000018541	1058.38	0.192423	0.0609965	0.00123228	0.00339771	Cwc25	CWC25 spliceosome-associated protein
ENSMUSG00000018547	3196.86	-0.589382	0.0383595	3.02164e-54	5.15072e-53	Pip4k2b	phosphatidylinositol-5-phosphate 4-kinase, type II, beta
ENSMUSG00000018548	3844.55	-0.186148	0.0373479	4.92792e-07	1.93684e-06	Trim37	tripartite motif-containing 37
ENSMUSG00000018554	14.7713	-0.592523	0.496476	0.0272429	0.0588251	Ybx2	Y box protein 2
ENSMUSG00000018567	3484.22	0.200644	0.0432131	2.61431e-06	9.67589e-06	Gabarap	gamma-aminobutyric acid receptor associated protein
ENSMUSG00000018572	1723.7	-0.610096	0.0510201	5.28705e-34	5.9845e-33	Phf23	PHD finger protein 23
ENSMUSG00000018574	1410.49	0.366417	0.0521491	9.20582e-13	5.07594e-12	Acadvl	acyl-Coenzyme A dehydrogenase, very long chain
ENSMUSG00000018583	15520.9	-0.328944	0.0219816	6.39785e-51	1.02214e-49	G3bp1	GTPase activating protein (SH3 domain) binding protein 1
ENSMUSG00000018585	813.373	-0.274807	0.0778686	0.000249641	0.000757218	Atox1	antioxidant 1 copper chaperone
ENSMUSG00000018593	8493.63	-1.32245	0.0305384	0	0	Sparc	secreted acidic cysteine rich glycoprotein
ENSMUSG00000018604	1949.49	-0.98101	0.056133	6.06169e-70	1.29185e-68	Tbx3	T-box 3
ENSMUSG00000018648	620.429	-1.10753	0.0883739	2.16474e-37	2.66922e-36	Dusp14	dual specificity phosphatase 14
ENSMUSG00000018651	1967.25	-0.153084	0.0440573	0.000433079	0.00127399	Tada2a	transcriptional adaptor 2A
ENSMUSG00000018659	361.3	-0.368773	0.116949	0.000642202	0.00184484	Pnpo	pyridoxine 5'-phosphate oxidase
ENSMUSG00000018661	2041.7	0.21209	0.0530221	4.65817e-05	0.000153001	Cog1	component of oligomeric golgi complex 1
ENSMUSG00000018669	427.793	-0.198801	0.0945514	0.0260243	0.0564814	Cdk5rap3	CDK5 regulatory subunit associated protein 3
ENSMUSG00000018677	3085.57	-0.333148	0.0406308	1.2059e-16	7.95029e-16	Slc25a39	solute carrier family 25, member 39
ENSMUSG00000018678	1586.93	0.297139	0.0501902	1.81661e-09	8.36385e-09	Sp2	Sp2 transcription factor
ENSMUSG00000018697	2609.86	-0.188707	0.0410059	3.2893e-06	1.20669e-05	Aatf	apoptosis antagonizing transcription factor
ENSMUSG00000018736	3088.6	0.635326	0.0502573	8.99649e-38	1.11894e-36	Ndel1	nudE neurodevelopment protein 1 like 1
ENSMUSG00000018750	581.923	-0.257914	0.086481	0.00179233	0.00481782	Zbtb4	zinc finger and BTB domain containing 4
ENSMUSG00000018765	5945.21	0.578321	0.0286948	2.90698e-91	8.14168e-90	Fxr2	fragile X mental retardation, autosomal homolog 2
ENSMUSG00000018770	7382.33	0.0631404	0.0309654	0.0379653	0.079021	Atp5g3	ATP synthase, H+ transporting, mitochondrial F0 complex, subunit C3 (subunit 9)
ENSMUSG00000018800	2561.85	0.369079	0.0406797	5.02567e-20	3.75655e-19	Abca5	ATP-binding cassette, sub-family A (ABC1), member 5
ENSMUSG00000018819	52.622	-3.09189	0.34987	8.99824e-20	6.66504e-19	Lsp1	lymphocyte specific 1
ENSMUSG00000018820	1252.52	0.340017	0.0646701	6.9689e-08	2.90445e-07	Zfyve27	zinc finger, FYVE domain containing 27
ENSMUSG00000018821	423.73	-1.55162	0.135733	2.04988e-31	2.14736e-30	Avpi1	arginine vasopressin-induced 1
ENSMUSG00000018841	574.29	0.504881	0.0808555	8.47978e-11	4.23342e-10	Rad51d	RAD51 paralog D
ENSMUSG00000018846	11508.5	0.266541	0.0270642	4.39313e-23	3.64002e-22	Pank3	pantothenate kinase 3
ENSMUSG00000018848	6370.66	-0.15898	0.0327442	1.01471e-06	3.88421e-06	Rars	arginyl-tRNA synthetase
ENSMUSG00000018849	1690.36	-0.814609	0.0534105	3.73916e-54	6.36435e-53	Wwc1	WW, C2 and coiled-coil domain containing 1
ENSMUSG00000018861	257.772	-0.275571	0.117652	0.0109781	0.0258913	Fdxr	ferredoxin reductase
ENSMUSG00000018899	1602.05	-0.840748	0.0521115	3.28661e-60	6.12165e-59	Irf1	interferon regulatory factor 1
ENSMUSG00000018900	464.398	0.298395	0.100012	0.00153725	0.00417377	Slc22a5	solute carrier family 22 (organic cation transporter), member 5
ENSMUSG00000018906	1836.99	-0.245367	0.0471586	1.31384e-07	5.36638e-07	P4ha2	procollagen-proline, 2-oxoglutarate 4-dioxygenase (proline 4-hydroxylase), alpha II polypeptide
ENSMUSG00000018909	2434.37	-2.04765	0.04631	0	0	Arrb1	arrestin, beta 1
ENSMUSG00000018916	17.7259	-0.923271	0.888718	0.0148171	0.0340857	Csf2	colony stimulating factor 2 (granulocyte-macrophage)
ENSMUSG00000018920	57.2448	-0.584353	0.346866	0.0106624	0.0252324	Cxcl16	chemokine (C-X-C motif) ligand 16
ENSMUSG00000018921	2990.91	-0.10943	0.0383716	0.00391581	0.00998122	Pelp1	proline, glutamic acid and leucine rich protein 1
ENSMUSG00000018923	571.721	-0.311022	0.0796577	4.97376e-05	0.000163	Med11	mediator complex subunit 11
ENSMUSG00000018931	1082.01	0.75641	0.0665337	1.81116e-31	1.90163e-30	Natd1	N-acetyltransferase domain containing 1
ENSMUSG00000018932	2841.65	-0.582084	0.0461101	1.7756e-37	2.19413e-36	Map2k3	mitogen-activated protein kinase kinase 3
ENSMUSG00000018965	5032.92	-0.186853	0.0423191	7.95819e-06	2.82232e-05	Ywhah	tyrosine 3-monooxygenase/tryptophan 5-monooxygenase activation protein, eta polypeptide
ENSMUSG00000018974	3546.13	0.110312	0.0385638	0.00380699	0.00971681	Sart3	squamous cell carcinoma antigen recognized by T cells 3
ENSMUSG00000019039	463.812	0.162115	0.0849778	0.0452375	0.0923618	Dalrd3	DALR anticodon binding domain containing 3
ENSMUSG00000019055	3013.02	-0.403975	0.0441018	1.92094e-20	1.45628e-19	Plod1	procollagen-lysine, 2-oxoglutarate 5-dioxygenase 1
ENSMUSG00000019082	887.638	-0.657251	0.0781672	2.56123e-18	1.79608e-17	Slc25a22	solute carrier family 25 (mitochondrial carrier, glutamate), member 22
ENSMUSG00000019087	6307.83	0.0844057	0.0322255	0.00809832	0.0196268	Atp6ap1	ATPase, H+ transporting, lysosomal accessory protein 1
ENSMUSG00000019088	139.934	-0.515885	0.163413	0.000268661	0.000811261	Dnase1l1	deoxyribonuclease 1-like 1
ENSMUSG00000019102	550.024	-1.89276	0.0983476	4.99147e-84	1.29214e-82	Aldh3a1	aldehyde dehydrogenase family 3, subfamily A1
ENSMUSG00000019122	56.4303	-3.01942	0.326307	1.81005e-21	1.41723e-20	Ccl9	chemokine (C-C motif) ligand 9
ENSMUSG00000019124	125.953	0.366135	0.183277	0.0166945	0.0379624	Scrn1	secernin 1
ENSMUSG00000019132	12780.6	0.507332	0.0262296	4.90053e-84	1.27004e-82	BC005537	cDNA sequence BC005537
ENSMUSG00000019139	1424.78	-0.242146	0.0690383	0.00030226	0.000907097	Isyna1	myo-inositol 1-phosphate synthase A1
ENSMUSG00000019143	1218.31	0.117452	0.0579762	0.0374051	0.0779543	Hars2	histidyl-tRNA synthetase 2
ENSMUSG00000019179	10564.4	-0.0887083	0.0259238	0.000583784	0.00168678	Mdh2	malate dehydrogenase 2, NAD (mitochondrial)
ENSMUSG00000019188	3355.29	-0.403962	0.0368037	1.85511e-28	1.79631e-27	H13	histocompatibility 13
ENSMUSG00000019189	4833.04	-0.338633	0.0311492	7.75709e-28	7.3527e-27	Rnf145	ring finger protein 145
ENSMUSG00000019210	2755.93	0.575662	0.0469432	1.7178e-35	2.02027e-34	Atp6v1e1	ATPase, H+ transporting, lysosomal V1 subunit E1
ENSMUSG00000019230	39.0364	-0.614272	0.320521	0.00551186	0.0136811	Lhx9	LIM homeobox protein 9
ENSMUSG00000019254	1981.24	0.357555	0.0469344	1.163e-14	7.07497e-14	Ppp1r12c	protein phosphatase 1, regulatory subunit 12C
ENSMUSG00000019256	2321.76	-2.1417	0.0481399	0	0	Ahr	aryl-hydrocarbon receptor
ENSMUSG00000019261	2276.96	-0.589412	0.0537048	5.38212e-29	5.2943e-28	Map1s	microtubule-associated protein 1S
ENSMUSG00000019295	891.326	0.200066	0.0632168	0.00116654	0.00323162	Tmem129	transmembrane protein 129
ENSMUSG00000019297	1993.36	-0.319197	0.0483324	2.09053e-11	1.08211e-10	Nop9	NOP9 nucleolar protein
ENSMUSG00000019302	1967.55	0.649085	0.0506288	8.0808e-39	1.02851e-37	Atp6v0a1	ATPase, H+ transporting, lysosomal V0 subunit A1
ENSMUSG00000019303	441.827	0.226669	0.091121	0.00878604	0.0211682	Psmc3ip	proteasome (prosome, macropain) 26S subunit, ATPase 3, interacting protein
ENSMUSG00000019320	48.3191	-0.411626	0.256687	0.0291965	0.0625541	Noxo1	NADPH oxidase organizer 1
ENSMUSG00000019338	3028.24	-0.274475	0.0441818	3.19248e-10	1.54043e-09	Zfp687	zinc finger protein 687
ENSMUSG00000019362	2118.11	-0.100377	0.0516622	0.0465155	0.0946169	D8Ertd738e	DNA segment, Chr 8, ERATO Doi 738, expressed
ENSMUSG00000019370	8081.88	-0.274325	0.0331503	7.88101e-17	5.23801e-16	Calm3	calmodulin 3
ENSMUSG00000019373	2879.15	0.218005	0.0390134	1.67249e-08	7.29011e-08	Cops3	COP9 signalosome subunit 3
ENSMUSG00000019428	2978.04	-0.21215	0.0403861	1.10631e-07	4.54791e-07	Fkbp8	FK506 binding protein 8
ENSMUSG00000019433	1055.69	0.199722	0.070053	0.00325409	0.00839162	Gipc1	GIPC PDZ domain containing family, member 1
ENSMUSG00000019437	240.002	-0.753216	0.139556	2.50218e-09	1.14467e-08	Tlcd1	TLC domain containing 1
ENSMUSG00000019461	839.93	-1.3822	0.0765886	7.10715e-74	1.60577e-72	Plscr3	phospholipid scramblase 3
ENSMUSG00000019464	39.8345	-0.936418	0.330865	0.000144935	0.000452194	Ptger1	prostaglandin E receptor 1 (subtype EP1)
ENSMUSG00000019467	539.155	-0.238838	0.0813419	0.00221455	0.00587079	Arhgef25	Rho guanine nucleotide exchange factor (GEF) 25
ENSMUSG00000019471	3980.59	-0.235383	0.0466416	3.10525e-07	1.23767e-06	Cdc37	cell division cycle 37
ENSMUSG00000019478	656.784	0.295996	0.083605	0.000221315	0.000675144	Rab4a	RAB4A, member RAS oncogene family
ENSMUSG00000019487	2430.89	-0.894355	0.0442818	2.31475e-92	6.56322e-91	Trip10	thyroid hormone receptor interactor 10
ENSMUSG00000019505	8140.73	0.461955	0.0371004	3.7655e-36	4.52373e-35	Ubb	ubiquitin B
ENSMUSG00000019518	1102.52	-0.475779	0.0684311	8.74502e-13	4.82535e-12	Ap4m1	adaptor-related protein complex AP-4, mu 1
ENSMUSG00000019528	910.326	1.0141	0.0731538	3.31155e-45	4.76555e-44	Gyg	glycogenin
ENSMUSG00000019539	1357.18	-0.619238	0.060468	1.08233e-25	9.64084e-25	Rcn3	reticulocalbin 3, EF-hand calcium binding domain
ENSMUSG00000019558	3347.31	-0.305757	0.0429197	5.77382e-13	3.22158e-12	Slc6a8	solute carrier family 6 (neurotransmitter transporter, creatine), member 8
ENSMUSG00000019564	245.724	-0.43453	0.125459	0.000151485	0.000471729	Arid3a	AT rich interactive domain 3A (BRIGHT-like)
ENSMUSG00000019577	7.76503	-0.870085	0.803566	0.0152897	0.0350848	Pdk4	pyruvate dehydrogenase kinase, isoenzyme 4
ENSMUSG00000019579	1436.83	-0.270843	0.0615518	6.63839e-06	2.37506e-05	Mydgf	myeloid derived growth factor
ENSMUSG00000019659	662.746	0.35761	0.0856259	1.28956e-05	4.49747e-05	Ccdc12	coiled-coil domain containing 12
ENSMUSG00000019699	1319.44	-0.254014	0.0618	2.56018e-05	8.64462e-05	Akt3	thymoma viral proto-oncogene 3
ENSMUSG00000019710	2023.15	-0.178084	0.042593	2.337e-05	7.91672e-05	Mrpl24	mitochondrial ribosomal protein L24
ENSMUSG00000019715	2410.42	0.225888	0.045191	4.10386e-07	1.62214e-06	Gle1	GLE1 RNA export mediator (yeast)
ENSMUSG00000019718	131.31	-0.568342	0.182402	0.000221605	0.000675938	L3hypdh	L-3-hydroxyproline dehydratase (trans-)
ENSMUSG00000019726	3383.94	0.25271	0.0375541	1.12114e-11	5.88035e-11	Lyst	lysosomal trafficking regulator
ENSMUSG00000019731	5282.6	0.307589	0.0289922	1.48316e-26	1.35862e-25	Slc35e1	solute carrier family 35, member E1
ENSMUSG00000019734	29.788	-0.568372	0.36849	0.0153956	0.0352924	Tmc4	transmembrane channel-like gene family 4
ENSMUSG00000019763	666.885	-0.170245	0.0792682	0.0250793	0.054705	Rmnd1	required for meiotic nuclear division 1 homolog
ENSMUSG00000019768	63.3054	-1.55831	0.28223	1.42551e-09	6.61503e-09	Esr1	estrogen receptor 1 (alpha)
ENSMUSG00000019773	1694.64	0.138483	0.0474589	0.00303431	0.00787451	Fbxo5	F-box protein 5
ENSMUSG00000019775	783.329	-1.22973	0.0696258	5.70213e-71	1.23591e-69	Rgs17	regulator of G-protein signaling 17
ENSMUSG00000019777	4271.75	0.160054	0.0310132	2.07086e-07	8.35861e-07	Hdac2	histone deacetylase 2
ENSMUSG00000019782	1965.71	-0.171273	0.054178	0.00126971	0.0034925	Rwdd1	RWD domain containing 1
ENSMUSG00000019789	26.2251	-1.05515	0.468585	0.000696924	0.00199285	Hey2	hairy/enhancer-of-split related with YRPW motif 2
ENSMUSG00000019790	2970.81	0.829547	0.0385657	2.78998e-104	8.95216e-103	Stxbp5	syntaxin binding protein 5 (tomosyn)
ENSMUSG00000019791	188.684	0.944707	0.166772	3.6304e-10	1.74806e-09	Hint3	histidine triad nucleotide binding protein 3
ENSMUSG00000019795	1869.16	0.111621	0.0506763	0.0244029	0.0533769	Pcmt1	protein-L-isoaspartate (D-aspartate) O-methyltransferase 1
ENSMUSG00000019796	330.676	0.382328	0.111322	0.000223936	0.000682504	Lrp11	low density lipoprotein receptor-related protein 11
ENSMUSG00000019797	525.194	0.1962	0.087544	0.0185414	0.0416904	Mtres1	mitochondrial transcription rescue factor 1
ENSMUSG00000019804	3631.42	0.324204	0.0333155	1.14769e-22	9.35381e-22	Snx3	sorting nexin 3
ENSMUSG00000019806	354.55	-1.05943	0.108993	8.38235e-24	7.09944e-23	Aig1	androgen-induced 1
ENSMUSG00000019808	354.924	0.433267	0.105383	1.16093e-05	4.06744e-05	Adat2	adenosine deaminase, tRNA-specific 2
ENSMUSG00000019809	777.333	0.625998	0.0764105	2.02323e-17	1.37422e-16	Pex3	peroxisomal biogenesis factor 3
ENSMUSG00000019810	142.647	1.09875	0.188221	1.6008e-10	7.86663e-10	Fuca2	fucosidase, alpha-L- 2, plasma
ENSMUSG00000019813	762.475	0.338858	0.0731987	1.7479e-06	6.57977e-06	Cep57l1	centrosomal protein 57-like 1
ENSMUSG00000019814	1748.28	0.109887	0.0505597	0.0263334	0.0570711	Ltv1	LTV1 ribosome biogenesis factor
ENSMUSG00000019817	72.5002	0.690547	0.281524	0.000951166	0.00266853	Plagl1	pleiomorphic adenoma gene-like 1
ENSMUSG00000019818	8914.12	0.134153	0.0243823	3.33209e-08	1.42157e-07	Cd164	CD164 antigen
ENSMUSG00000019820	3627.4	-0.945869	0.0372631	9.63833e-144	4.31278e-142	Utrn	utrophin
ENSMUSG00000019823	763.171	-0.735656	0.0820298	1.06494e-20	8.14893e-20	Mical1	microtubule associated monooxygenase, calponin and LIM domain containing 1
ENSMUSG00000019826	366.447	0.2523	0.101029	0.00786021	0.0190821	Zbtb24	zinc finger and BTB domain containing 24
ENSMUSG00000019831	1009.72	-0.213256	0.0609934	0.000343736	0.00102419	Wasf1	WASP family, member 1
ENSMUSG00000019832	375.777	-0.889086	0.122584	9.64398e-15	5.88241e-14	Rab32	RAB32, member RAS oncogene family
ENSMUSG00000019836	37.0421	-0.680827	0.346555	0.00375493	0.00959248	Amd-ps4	S-adenosylmethionine decarboxylase, pseudogene 4
ENSMUSG00000019837	1107.05	-0.375386	0.0707466	4.59498e-08	1.94299e-07	Gtf3c6	general transcription factor IIIC, polypeptide 6, alpha
ENSMUSG00000019838	322.515	0.69933	0.125166	1.12951e-09	5.27889e-09	Slc16a10	solute carrier family 16 (monocarboxylic acid transporters), member 10
ENSMUSG00000019842	384.153	-1.52593	0.133957	3.36208e-31	3.50114e-30	Traf3ip2	TRAF3 interacting protein 2
ENSMUSG00000019845	925.11	0.385466	0.062543	2.82149e-10	1.36689e-09	Tube1	tubulin, epsilon 1
ENSMUSG00000019849	4685.39	-0.543583	0.0319344	8.84369e-66	1.78196e-64	Prep	prolyl endopeptidase
ENSMUSG00000019850	1306.84	-1.97888	0.0769367	1.77466e-147	8.21361e-146	Tnfaip3	tumor necrosis factor, alpha-induced protein 3
ENSMUSG00000019851	121.933	-0.368845	0.17394	0.0124047	0.0289873	Perp	PERP, TP53 apoptosis effector
ENSMUSG00000019852	13.0172	3.70072	0.868371	8.63003e-07	3.31958e-06	Arfgef3	ARFGEF family member 3
ENSMUSG00000019854	2093.64	0.500546	0.0487829	2.25022e-25	1.98968e-24	Reps1	RalBP1 associated Eps domain containing protein
ENSMUSG00000019857	1013.02	0.268929	0.0616413	7.9322e-06	2.81398e-05	Asf1a	anti-silencing function 1A histone chaperone
ENSMUSG00000019861	1701.34	0.277792	0.0530334	9.78025e-08	4.03722e-07	Gopc	golgi associated PDZ and coiled-coil motif containing
ENSMUSG00000019863	530.9	0.382985	0.089393	7.10724e-06	2.53624e-05	Qrsl1	glutaminyl-tRNA synthase (glutamine-hydrolyzing)-like 1
ENSMUSG00000019864	343.355	0.623606	0.106094	3.40473e-10	1.64181e-09	Rtn4ip1	reticulon 4 interacting protein 1
ENSMUSG00000019865	27.6605	1.06723	0.513075	0.00108697	0.00302436	Nmbr	neuromedin B receptor
ENSMUSG00000019866	303.066	-1.56414	0.126549	3.0362e-36	3.66294e-35	Crybg1	crystallin beta-gamma domain containing 1
ENSMUSG00000019868	1038.91	0.233948	0.0670097	0.000329439	0.00098492	Vta1	vesicle (multivesicular body) trafficking 1
ENSMUSG00000019873	4877.54	-0.129322	0.0324984	6.16246e-05	0.000200343	Reep3	receptor accessory protein 3
ENSMUSG00000019877	6284.82	0.483523	0.0289404	2.78819e-63	5.441e-62	Serinc1	serine incorporator 1
ENSMUSG00000019878	2083.35	0.31455	0.0478082	2.51365e-11	1.29469e-10	Hsf2	heat shock factor 2
ENSMUSG00000019880	129.195	-2.70892	0.233573	1.93782e-32	2.09808e-31	Rspo3	R-spondin 3
ENSMUSG00000019883	948.909	0.44263	0.064126	1.52044e-12	8.30153e-12	Echdc1	enoyl Coenzyme A hydratase domain containing 1
ENSMUSG00000019889	3239.19	-0.966169	0.042478	4.30896e-116	1.55953e-114	Ptprk	protein tyrosine phosphatase, receptor type, K
ENSMUSG00000019891	444.876	0.469924	0.0943889	1.56193e-07	6.34465e-07	Dcbld1	discoidin, CUB and LCCL domain containing 1
ENSMUSG00000019897	1181.03	0.156183	0.0660242	0.0147554	0.0339676	Ccdc59	coiled-coil domain containing 59
ENSMUSG00000019907	5959.35	0.210938	0.0287095	1.50535e-13	8.65003e-13	Ppp1r12a	protein phosphatase 1, regulatory subunit 12A
ENSMUSG00000019916	3501.43	0.170099	0.0345096	6.80248e-07	2.63831e-06	P4ha1	procollagen-proline, 2-oxoglutarate 4-dioxygenase (proline 4-hydroxylase), alpha 1 polypeptide
ENSMUSG00000019917	843.58	-0.457085	0.0744753	2.26978e-10	1.10546e-09	Septin10	septin 10
ENSMUSG00000019920	4167.4	-0.461197	0.0383318	6.66527e-34	7.50744e-33	Lims1	LIM and senescent cell antigen-like domains 1
ENSMUSG00000019923	5464.8	0.362254	0.0303602	3.62185e-33	3.98926e-32	Zwint	ZW10 interactor
ENSMUSG00000019929	4851.65	-1.76566	0.0383329	0	0	Dcn	decorin
ENSMUSG00000019935	1.94172	-0.894406	1.40149	0.0232106	0.0510321	Slc17a8	solute carrier family 17 (sodium-dependent inorganic phosphate cotransporter), member 8
ENSMUSG00000019942	6951.92	0.295957	0.0308041	4.24589e-22	3.39168e-21	Cdk1	cyclin-dependent kinase 1
ENSMUSG00000019943	6575.02	-0.385982	0.0295432	2.12011e-39	2.73181e-38	Atp2b1	ATPase, Ca++ transporting, plasma membrane 1
ENSMUSG00000019944	188.193	-1.16252	0.151501	6.98256e-16	4.46471e-15	Rhobtb1	Rho-related BTB domain containing 1
ENSMUSG00000019947	2387.72	-1.33515	0.0467426	1.63405e-180	9.72366e-179	Arid5b	AT rich interactive domain 5B (MRF1-like)
ENSMUSG00000019960	734.671	-1.26759	0.0746793	9.58879e-66	1.9287e-64	Dusp6	dual specificity phosphatase 6
ENSMUSG00000019961	12962.6	0.144898	0.0211797	6.83042e-12	3.60635e-11	Tmpo	thymopoietin
ENSMUSG00000019966	1104.96	-1.38177	0.0727111	1.36991e-81	3.39292e-80	Kitl	kit ligand
ENSMUSG00000019969	2878.65	0.0801158	0.0371846	0.0284329	0.0611296	Psen1	presenilin 1
ENSMUSG00000019970	6123.06	-1.4233	0.0347146	0	0	Sgk1	serum/glucocorticoid regulated kinase 1
ENSMUSG00000019971	1545.62	0.403285	0.0558543	1.90514e-13	1.08845e-12	Cep290	centrosomal protein 290
ENSMUSG00000019975	1200.47	-0.235063	0.0654512	0.00022494	0.000685473	Ikbip	IKBKB interacting protein
ENSMUSG00000019978	4466.97	-0.55242	0.031153	3.43438e-71	7.48636e-70	Epb41l2	erythrocyte membrane protein band 4.1 like 2
ENSMUSG00000019982	189.88	0.63096	0.139889	5.13754e-07	2.01439e-06	Myb	myeloblastosis oncogene
ENSMUSG00000019984	2791.46	0.230323	0.0451148	2.31665e-07	9.3162e-07	Med23	mediator complex subunit 23
ENSMUSG00000019986	1411.45	1.17983	0.0527789	6.86205e-112	2.39284e-110	Ahi1	Abelson helper integration site 1
ENSMUSG00000019988	2536.41	0.607756	0.0415536	1.75529e-49	2.71899e-48	Nedd1	neural precursor cell expressed, developmentally down-regulated gene 1
ENSMUSG00000019989	8.29882	-1.18705	0.8249	0.00415955	0.010552	Enpp3	ectonucleotide pyrophosphatase/phosphodiesterase 3
ENSMUSG00000019992	862.628	0.861414	0.0681544	2.85628e-38	3.59941e-37	Mtfr2	mitochondrial fission regulator 2
ENSMUSG00000019997	537.156	0.93183	0.106025	3.59436e-20	2.70255e-19	Ccn2	cellular communication network factor 2
ENSMUSG00000019998	1217.71	0.839408	0.0593225	4.19683e-47	6.22728e-46	Stx7	syntaxin 7
ENSMUSG00000020003	397.176	0.482189	0.113251	4.55025e-06	1.64973e-05	Pex7	peroxisomal biogenesis factor 7
ENSMUSG00000020007	8.18145	-1.64315	0.956941	0.00131412	0.00360642	Il20ra	interleukin 20 receptor, alpha
ENSMUSG00000020009	1472.42	0.23177	0.0518784	5.50972e-06	1.98284e-05	Ifngr1	interferon gamma receptor 1
ENSMUSG00000020014	14.4109	-1.35596	0.718183	0.00117383	0.00324787	Cfap54	cilia and flagella associated protein 54
ENSMUSG00000020015	1724.45	0.273072	0.0525237	1.22668e-07	5.02294e-07	Cdk17	cyclin-dependent kinase 17
ENSMUSG00000020017	22.4246	-0.764776	0.452455	0.00560785	0.0139088	Hal	histidine ammonia lyase
ENSMUSG00000020019	20.3468	-2.11323	0.527453	1.20923e-06	4.60727e-06	Ntn4	netrin 4
ENSMUSG00000020020	84.4642	0.675298	0.223384	0.000166934	0.00051675	Usp44	ubiquitin specific peptidase 44
ENSMUSG00000020021	776.893	-0.161315	0.0809319	0.0371912	0.0775509	Fgd6	FYVE, RhoGEF and PH domain containing 6
ENSMUSG00000020023	536.339	-0.835044	0.0849183	1.9049e-24	1.64746e-23	Tmcc3	transmembrane and coiled coil domains 3
ENSMUSG00000020024	1356.64	0.381519	0.0593151	5.08771e-11	2.57476e-10	Cep83	centrosomal protein 83
ENSMUSG00000020027	86.4797	2.09758	0.298788	5.535e-14	3.25062e-13	Socs2	suppressor of cytokine signaling 2
ENSMUSG00000020029	4537.65	-0.402305	0.0317734	3.63285e-37	4.46985e-36	Nudt4	nudix (nucleoside diphosphate linked moiety X)-type motif 4
ENSMUSG00000020042	534.91	-0.820459	0.085226	1.50322e-23	1.26149e-22	Btbd11	BTB (POZ) domain containing 11
ENSMUSG00000020044	8512.97	-2.43927	0.0300798	0	0	Timp3	tissue inhibitor of metalloproteinase 3
ENSMUSG00000020053	1.88072	-1.23497	1.54272	0.0111846	0.0263485	Igf1	insulin-like growth factor 1
ENSMUSG00000020056	530.92	0.366274	0.0920647	2.88791e-05	9.69551e-05	Washc3	WASH complex subunit 3
ENSMUSG00000020057	354.719	-0.609816	0.115208	1.09612e-08	4.82924e-08	Dram1	DNA-damage regulated autophagy modulator 1
ENSMUSG00000020063	1960.55	0.463927	0.0480776	1.32552e-22	1.0761e-21	Sirt1	sirtuin 1
ENSMUSG00000020069	925.981	0.121948	0.0629961	0.0458987	0.0935617	Hnrnph3	heterogeneous nuclear ribonucleoprotein H3
ENSMUSG00000020072	11.6178	0.601797	0.540387	0.0302187	0.064503	Pbld2	phenazine biosynthesis-like protein domain containing 2
ENSMUSG00000020074	7396.96	0.319726	0.0261249	1.02344e-34	1.18299e-33	Ccar1	cell division cycle and apoptosis regulator 1
ENSMUSG00000020075	11086	-0.390784	0.0247171	1.05501e-56	1.86644e-55	Ddx21	DExD box helicase 21
ENSMUSG00000020076	3866.45	0.115542	0.0372571	0.00173345	0.00467161	Ddx50	DExD box helicase 50
ENSMUSG00000020081	4.14262	-1.274	1.19442	0.0079267	0.0192292	Tacr2	tachykinin receptor 2
ENSMUSG00000020085	383.571	-0.257269	0.0962749	0.00468272	0.0117697	Aifm2	apoptosis-inducing factor, mitochondrion-associated 2
ENSMUSG00000020087	282.425	0.482946	0.121195	1.46399e-05	5.08412e-05	Tysnd1	trypsin domain containing 1
ENSMUSG00000020088	4817.53	-0.266525	0.0328138	2.88181e-16	1.87404e-15	Sar1a	secretion associated Ras related GTPase 1A
ENSMUSG00000020089	2859.31	-0.231619	0.0459289	3.20123e-07	1.27437e-06	Ppa1	pyrophosphatase (inorganic) 1
ENSMUSG00000020091	4200.61	-0.339252	0.0351593	2.42929e-22	1.95761e-21	Eif4ebp2	eukaryotic translation initiation factor 4E binding protein 2
ENSMUSG00000020092	400.582	-0.461658	0.0975938	5.71086e-07	2.23117e-06	Pald1	phosphatase domain containing, paladin 1
ENSMUSG00000020097	2604.29	-0.168203	0.0456711	0.000189349	0.000581732	Sgpl1	sphingosine phosphate lyase 1
ENSMUSG00000020099	1720.43	-1.49679	0.0574924	1.69755e-150	8.15321e-149	Unc5b	unc-5 netrin receptor B
ENSMUSG00000020100	760.158	-0.621511	0.0835546	8.39371e-15	5.1321e-14	Slc29a3	solute carrier family 29 (nucleoside transporters), member 3
ENSMUSG00000020107	1672.05	-0.141888	0.053456	0.00675257	0.0165467	Anapc16	anaphase promoting complex subunit 16
ENSMUSG00000020108	1191.61	-2.62606	0.0747087	4.70197e-272	4.68357e-270	Ddit4	DNA-damage-inducible transcript 4
ENSMUSG00000020111	1572.87	-0.196857	0.0560903	0.000342275	0.00101997	Micu1	mitochondrial calcium uptake 1
ENSMUSG00000020114	8282.44	-0.110786	0.0272566	4.42642e-05	0.000145829	Cand1	cullin associated and neddylation disassociated 1
ENSMUSG00000020115	1880.73	0.402482	0.0525353	6.81607e-15	4.17977e-14	Tbk1	TANK-binding kinase 1
ENSMUSG00000020116	3799.35	-0.131523	0.0363206	0.000259525	0.00078564	Pno1	partner of NOB1 homolog
ENSMUSG00000020120	8.5847	-2.92686	1.64031	0.00047872	0.00140034	Plek	pleckstrin
ENSMUSG00000020121	253.253	-1.78924	0.150963	8.96601e-34	1.00544e-32	Srgap1	SLIT-ROBO Rho GTPase activating protein 1
ENSMUSG00000020122	1221.61	-1.90723	0.0659825	3.19271e-185	1.99849e-183	Egfr	epidermal growth factor receptor
ENSMUSG00000020124	5098.07	0.296625	0.0359511	8.96682e-17	5.93728e-16	Usp15	ubiquitin specific peptidase 15
ENSMUSG00000020128	4521.2	0.532738	0.0372234	3.13151e-47	4.65561e-46	Vps54	VPS54 GARP complex subunit
ENSMUSG00000020130	2191.34	0.348921	0.0470986	5.98487e-14	3.50763e-13	Tbc1d15	TBC1 domain family, member 15
ENSMUSG00000020131	101.224	-1.85934	0.226104	7.01404e-18	4.84449e-17	Pcsk4	proprotein convertase subtilisin/kexin type 4
ENSMUSG00000020132	2094.74	-0.0873155	0.0434874	0.0404591	0.083672	Rab21	RAB21, member RAS oncogene family
ENSMUSG00000020134	1976.45	0.498957	0.0468648	3.88375e-27	3.614e-26	Peli1	pellino 1
ENSMUSG00000020135	41.262	-1.51357	0.377834	1.64783e-06	6.21737e-06	Apc2	APC regulator of WNT signaling pathway 2
ENSMUSG00000020137	806.171	-0.219386	0.0709566	0.00141321	0.00385988	Thap2	THAP domain containing, apoptosis associated protein 2
ENSMUSG00000020142	1121.34	0.332815	0.0613785	2.89817e-08	1.24084e-07	Slc1a4	solute carrier family 1 (glutamate/neutral amino acid transporter), member 4
ENSMUSG00000020149	8956.25	0.299551	0.0286573	8.04324e-26	7.21216e-25	Rab1a	RAB1A, member RAS oncogene family
ENSMUSG00000020150	95.1995	-1.29629	0.210693	3.42666e-11	1.75156e-10	Gamt	guanidinoacetate methyltransferase
ENSMUSG00000020152	12544.4	-0.181226	0.0247368	1.90463e-13	1.08843e-12	Actr2	ARP2 actin-related protein 2
ENSMUSG00000020156	1345.66	-0.142607	0.0583368	0.0122397	0.0286456	Pwwp3a	PWWP domain containing 3A, DNA repair factor
ENSMUSG00000020163	610.527	-0.183118	0.0844052	0.0230109	0.0506369	Uqcr11	ubiquinol-cytochrome c reductase, complex III subunit XI
ENSMUSG00000020166	3424.1	0.106849	0.0381565	0.00460843	0.0115983	Cnot2	CCR4-NOT transcription complex, subunit 2
ENSMUSG00000020167	2760.39	-0.616483	0.0511941	1.8117e-34	2.0805e-33	Tcf3	transcription factor 3
ENSMUSG00000020170	3219.47	-0.150626	0.0359939	2.44649e-05	8.27293e-05	Frs2	fibroblast growth factor receptor substrate 2
ENSMUSG00000020171	823.659	0.314097	0.0757335	1.75739e-05	6.04258e-05	Yeats4	YEATS domain containing 4
ENSMUSG00000020176	949.589	-1.0094	0.0662138	5.52448e-54	9.36138e-53	Grb10	growth factor receptor bound protein 10
ENSMUSG00000020178	51.5304	-2.61242	0.346337	1.52219e-15	9.57606e-15	Adora2a	adenosine A2a receptor
ENSMUSG00000020180	2640.19	-0.250644	0.0437459	6.64754e-09	2.96467e-08	Snrpd3	small nuclear ribonucleoprotein D3
ENSMUSG00000020181	759.376	-0.759094	0.0785956	1.39111e-23	1.16998e-22	Nav3	neuron navigator 3
ENSMUSG00000020183	435.425	-2.0426	0.13413	5.4208e-54	9.19248e-53	Cpm	carboxypeptidase M
ENSMUSG00000020184	3134.11	0.676038	0.0451761	6.38826e-52	1.03798e-50	Mdm2	transformed mouse 3T3 cell double minute 2
ENSMUSG00000020185	2682.74	0.289483	0.0388799	5.63013e-14	3.30395e-13	E2f7	E2F transcription factor 7
ENSMUSG00000020186	262.522	-0.596996	0.140572	2.17679e-06	8.11031e-06	Csrp2	cysteine and glycine-rich protein 2
ENSMUSG00000020189	2392.9	0.417359	0.0480459	1.29098e-18	9.15957e-18	Osbpl8	oxysterol binding protein-like 8
ENSMUSG00000020190	4210.97	0.435903	0.0342613	1.40482e-37	1.74064e-36	Mknk2	MAP kinase-interacting serine/threonine kinase 2
ENSMUSG00000020196	3516.95	-0.320135	0.0370627	3.00967e-18	2.10539e-17	Cabin1	calcineurin binding protein 1
ENSMUSG00000020198	3020.63	0.324169	0.0463879	1.43168e-12	7.83745e-12	Ap3d1	adaptor-related protein complex 3, delta 1 subunit
ENSMUSG00000020205	1987.12	-1.18724	0.0582495	1.52503e-93	4.38373e-92	Phlda1	pleckstrin homology like domain, family A, member 1
ENSMUSG00000020211	2317.06	-0.287241	0.0514446	1.37739e-08	6.01867e-08	Sf3a2	splicing factor 3a, subunit 2
ENSMUSG00000020212	1353.69	0.188112	0.0513959	0.000197198	0.000605198	Mdm1	transformed mouse 3T3 cell double minute 1
ENSMUSG00000020219	519.088	-0.239209	0.0977031	0.00940506	0.0225057	Timm13	translocase of inner mitochondrial membrane 13
ENSMUSG00000020224	557.493	-0.361121	0.0925942	4.09154e-05	0.000135243	Llph	LLP homolog, long-term synaptic facilitation (Aplysia)
ENSMUSG00000020225	662.649	0.222102	0.0817507	0.00459883	0.0115754	Tmbim4	transmembrane BAX inhibitor motif containing 4
ENSMUSG00000020227	104.709	-1.91906	0.240479	4.60965e-17	3.08621e-16	Irak3	interleukin-1 receptor-associated kinase 3
ENSMUSG00000020228	1047.09	0.138642	0.0630266	0.0235343	0.0516595	Helb	helicase (DNA) B
ENSMUSG00000020231	2026.44	-0.214075	0.0430993	4.99664e-07	1.96217e-06	Dip2a	disco interacting protein 2 homolog A
ENSMUSG00000020232	805.914	-0.15729	0.0774801	0.034393	0.0722751	Hmg20b	high mobility group 20B
ENSMUSG00000020234	44.6112	0.519431	0.28176	0.0101694	0.0241506	4930404N11Rik	RIKEN cDNA 4930404N11 gene
ENSMUSG00000020235	2218.2	0.182034	0.0458544	5.72928e-05	0.000186711	Fzr1	fizzy and cell division cycle 20 related 1
ENSMUSG00000020238	3085.92	-0.213839	0.0465548	3.20443e-06	1.1765e-05	Ncln	nicalin
ENSMUSG00000020241	2713.52	-1.06373	0.0502242	5.89273e-101	1.8293e-99	Col6a2	collagen, type VI, alpha 2
ENSMUSG00000020246	1503.6	0.744961	0.0547587	1.19072e-43	1.67358e-42	Hcfc2	host cell factor C2
ENSMUSG00000020248	930.544	0.140568	0.0634792	0.0225935	0.0498283	Nfyb	nuclear transcription factor-Y beta
ENSMUSG00000020250	7796.13	-0.241482	0.0296764	2.75821e-16	1.79569e-15	Txnrd1	thioredoxin reductase 1
ENSMUSG00000020255	11186.8	-0.63147	0.0366861	1.57848e-67	3.24622e-66	Nopchap1	NOP protein chaperone 1
ENSMUSG00000020256	3010.05	0.523967	0.0413749	1.69569e-37	2.09651e-36	Aldh1l2	aldehyde dehydrogenase 1 family, member L2
ENSMUSG00000020257	8253.94	-0.0894086	0.0294182	0.00220122	0.00583748	Wdr82	WD repeat domain containing 82
ENSMUSG00000020261	994.825	-0.143745	0.0597223	0.013536	0.0313973	Slc36a1	solute carrier family 36 (proton/amino acid symporter), member 1
ENSMUSG00000020262	1574.27	-1.04466	0.0507153	1.04118e-95	3.05421e-94	Adarb1	adenosine deaminase, RNA-specific, B1
ENSMUSG00000020263	495.872	0.201029	0.0859555	0.0141899	0.0327878	Appl2	adaptor protein, phosphotyrosine interaction, PH domain and leucine zipper containing 2
ENSMUSG00000020265	2286.06	-0.597416	0.0455637	2.81866e-40	3.7091e-39	Sumo3	small ubiquitin-like modifier 3
ENSMUSG00000020267	5645.7	-0.171022	0.0362402	1.94445e-06	7.28375e-06	Hint1	histidine triad nucleotide binding protein 1
ENSMUSG00000020271	4982.21	0.195179	0.0344919	1.18184e-08	5.19094e-08	Fbxw11	F-box and WD-40 domain protein 11
ENSMUSG00000020273	2215.1	0.602141	0.0483868	1.4397e-36	1.75352e-35	Papolg	poly(A) polymerase gamma
ENSMUSG00000020275	2532.78	0.17619	0.0493125	0.00028407	0.000855985	Rel	reticuloendotheliosis oncogene
ENSMUSG00000020277	2253.48	-0.23615	0.0534464	6.83023e-06	2.44043e-05	Pfkl	phosphofructokinase, liver, B-type
ENSMUSG00000020280	1837.38	-0.294474	0.0478308	4.24515e-10	2.03678e-09	Pus10	pseudouridylate synthase 10
ENSMUSG00000020283	1501.38	0.339525	0.0537762	1.31606e-10	6.49523e-10	Pex13	peroxisomal biogenesis factor 13
ENSMUSG00000020288	1775.79	0.344734	0.0478886	2.8903e-13	1.63458e-12	Ahsa2	AHA1, activator of heat shock protein ATPase 2
ENSMUSG00000020289	1021.94	-0.220336	0.06101	0.000217762	0.000665189	Nprl3	nitrogen permease regulator-like 3
ENSMUSG00000020290	21560.6	-0.0763694	0.022262	0.000572679	0.00165665	Xpo1	exportin 1
ENSMUSG00000020300	2916.74	1.37125	0.041547	6.17293e-240	5.16138e-238	Cpeb4	cytoplasmic polyadenylation element binding protein 4
ENSMUSG00000020305	1058.01	0.552618	0.0662102	1.00696e-17	6.91737e-17	Asb3	ankyrin repeat and SOCS box-containing 3
ENSMUSG00000020307	1449.47	-0.225193	0.0601815	0.000128977	0.000404832	Cdc34	cell division cycle 34
ENSMUSG00000020310	11.2478	-1.03384	0.753612	0.00620014	0.0152898	Madcam1	mucosal vascular addressin cell adhesion molecule 1
ENSMUSG00000020311	1373.14	0.322795	0.0524836	3.97952e-10	1.91134e-09	Erlec1	endoplasmic reticulum lectin 1
ENSMUSG00000020312	4.60128	-4.38782	1.50122	2.17499e-05	7.39411e-05	Shc2	SHC (Src homology 2 domain containing) transforming protein 2
ENSMUSG00000020315	16129.4	-0.194885	0.0239571	3.20887e-16	2.08376e-15	Sptbn1	spectrin beta, non-erythrocytic 1
ENSMUSG00000020319	321.728	0.325448	0.100335	0.000575499	0.00166389	Wdpcp	WD repeat containing planar cell polarity effector
ENSMUSG00000020321	3833.07	0.248573	0.0381497	4.8154e-11	2.43911e-10	Mdh1	malate dehydrogenase 1, NAD (soluble)
ENSMUSG00000020326	2785.06	0.417821	0.0379283	1.11337e-28	1.08495e-27	Ccng1	cyclin G1
ENSMUSG00000020330	7091.08	0.765499	0.0286554	8.81944e-159	4.57134e-157	Hmmr	hyaluronan mediated motility receptor (RHAMM)
ENSMUSG00000020331	10.0168	-0.946491	0.758565	0.00948226	0.0226692	Hcn2	hyperpolarization-activated, cyclic nucleotide-gated K+ 2
ENSMUSG00000020334	267.312	-1.54665	0.130428	1.39641e-33	1.55602e-32	Slc22a4	solute carrier family 22 (organic cation transporter), member 4
ENSMUSG00000020340	237.119	0.578221	0.122689	2.80253e-07	1.11896e-06	Cyfip2	cytoplasmic FMR1 interacting protein 2
ENSMUSG00000020346	1171.86	-0.413256	0.060688	3.40895e-12	1.82944e-11	Mgat1	mannoside acetylglucosaminyltransferase 1
ENSMUSG00000020349	14787.3	0.159012	0.0217676	2.34645e-13	1.33392e-12	Ppp2ca	protein phosphatase 2 (formerly 2A), catalytic subunit, alpha isoform
ENSMUSG00000020354	132.124	-1.47353	0.203378	2.5544e-14	1.52757e-13	Sgcd	sarcoglycan, delta (dystrophin-associated glycoprotein)
ENSMUSG00000020358	28286.6	0.242416	0.028411	9.74292e-18	6.69698e-17	Hnrnpab	heterogeneous nuclear ribonucleoprotein A/B
ENSMUSG00000020359	1003.64	-0.422607	0.0630612	6.83176e-12	3.60635e-11	Phykpl	5-phosphohydroxy-L-lysine phospholyase
ENSMUSG00000020361	15119.4	-0.0515728	0.0251527	0.0368312	0.07687	Hspa4	heat shock protein 4
ENSMUSG00000020362	16621.1	0.108564	0.0206982	1.44622e-07	5.88505e-07	Cnot6	CCR4-NOT transcription complex, subunit 6
ENSMUSG00000020364	336.147	0.236105	0.107332	0.018246	0.0410908	Zfp354a	zinc finger protein 354A
ENSMUSG00000020366	2297.96	0.258211	0.0483347	5.91117e-08	2.47895e-07	Mapk9	mitogen-activated protein kinase 9
ENSMUSG00000020368	28957.1	-0.277937	0.0229132	4.46295e-34	5.07173e-33	Canx	calnexin
ENSMUSG00000020372	27916.9	-0.150659	0.0241628	3.88356e-10	1.86681e-09	Rack1	receptor for activated C kinase 1
ENSMUSG00000020375	508.754	-0.286652	0.0860425	0.000493081	0.00143904	Rufy1	RUN and FYVE domain containing 1
ENSMUSG00000020380	3655.32	0.135321	0.0329982	3.63359e-05	0.000120821	Rad50	RAD50 double strand break repair protein
ENSMUSG00000020385	3343.2	0.279194	0.0369145	2.37468e-14	1.42232e-13	Clk4	CDC like kinase 4
ENSMUSG00000020386	1300.02	0.18007	0.0563738	0.00111049	0.00308567	Sar1b	secretion associated Ras related GTPase 1B
ENSMUSG00000020387	1148.01	-1.9698	0.0687964	7.05236e-182	4.27433e-180	Jade2	jade family PHD finger 2
ENSMUSG00000020388	38.8449	-1.80939	0.385697	7.55395e-08	3.13857e-07	Pdlim4	PDZ and LIM domain 4
ENSMUSG00000020390	3256.49	0.300757	0.0421027	5.10186e-13	2.85361e-12	Ube2b	ubiquitin-conjugating enzyme E2B
ENSMUSG00000020392	2093.38	-0.329472	0.0438089	2.75257e-14	1.6418e-13	Cdkn2aipnl	CDKN2A interacting protein N-terminal like
ENSMUSG00000020397	1113.02	0.324746	0.0631633	1.38368e-07	5.64259e-07	Med7	mediator complex subunit 7
ENSMUSG00000020399	21.152	-1.54455	0.564965	0.000107499	0.000340732	Havcr2	hepatitis A virus cellular receptor 2
ENSMUSG00000020400	1536.02	-0.202159	0.055586	0.000207886	0.000636466	Tnip1	TNFAIP3 interacting protein 1
ENSMUSG00000020402	9947.41	-0.108632	0.0249875	1.27271e-05	4.44342e-05	Vdac1	voltage-dependent anion channel 1
ENSMUSG00000020407	285.829	-1.16183	0.152353	1.00389e-15	6.34986e-15	Upp1	uridine phosphorylase 1
ENSMUSG00000020409	1635.69	0.18873	0.0530038	0.000288446	0.000868599	Slu7	SLU7 splicing factor homolog (S. cerevisiae)
ENSMUSG00000020412	2569.07	-0.0934943	0.0400667	0.0177482	0.0400917	Ascc2	activating signal cointegrator 1 complex subunit 2
ENSMUSG00000020413	1782.86	0.250952	0.0471799	6.87036e-08	2.8639e-07	Hus1	HUS1 checkpoint clamp component
ENSMUSG00000020415	1171.18	0.322151	0.060203	4.48876e-08	1.89947e-07	Pttg1	pituitary tumor-transforming gene 1
ENSMUSG00000020419	2.68624	-1.11233	1.38713	0.0146393	0.0337308	Hormad2	HORMA domain containing 2
ENSMUSG00000020422	5062.84	-1.65098	0.0317497	0	0	Tns3	tensin 3
ENSMUSG00000020423	466.739	0.875996	0.0962075	1.97117e-21	1.54128e-20	Btg2	BTG anti-proliferation factor 2
ENSMUSG00000020424	81.1233	-0.796582	0.270143	0.000133591	0.000418797	Castor1	cytosolic arginine sensor for mTORC1 subunit 1
ENSMUSG00000020427	161.743	-1.75815	0.216397	1.95377e-17	1.32861e-16	Igfbp3	insulin-like growth factor binding protein 3
ENSMUSG00000020430	4967.8	-0.352995	0.0321821	2.51277e-28	2.42185e-27	Pes1	pescadillo ribosomal biogenesis factor 1
ENSMUSG00000020434	33.9616	-1.34843	0.437808	4.45777e-05	0.000146798	4921536K21Rik	RIKEN cDNA 4921536K21 gene
ENSMUSG00000020435	22.094	-2.2627	0.49668	1.15307e-07	4.73081e-07	Osbp2	oxysterol binding protein 2
ENSMUSG00000020439	3352.89	-0.585118	0.0371283	6.57244e-57	1.16634e-55	Smtn	smoothelin
ENSMUSG00000020440	1634.81	0.108501	0.0549536	0.0427882	0.0878543	Arf5	ADP-ribosylation factor 5
ENSMUSG00000020444	500.499	-0.17417	0.0902012	0.0416827	0.0859077	Guk1	guanylate kinase 1
ENSMUSG00000020448	1262.39	0.260419	0.0561063	2.20242e-06	8.20445e-06	Rnf185	ring finger protein 185
ENSMUSG00000020451	1168.88	-0.142301	0.0580181	0.0119751	0.0280807	Limk2	LIM motif-containing protein kinase 2
ENSMUSG00000020453	1642.13	-0.45144	0.0525681	2.54825e-18	1.78752e-17	Patz1	POZ (BTB) and AT hook containing zinc finger 1
ENSMUSG00000020456	7227.52	0.0704088	0.0273736	0.00935016	0.0223978	Ogdh	oxoglutarate (alpha-ketoglutarate) dehydrogenase (lipoamide)
ENSMUSG00000020457	3775.97	0.105055	0.0329122	0.00129302	0.0035515	Drg1	developmentally regulated GTP binding protein 1
ENSMUSG00000020458	10561.1	-0.751057	0.0282975	9.47034e-157	4.80012e-155	Rtn4	reticulon 4
ENSMUSG00000020459	1169.09	0.390731	0.061401	7.62728e-11	3.81864e-10	Mtif2	mitochondrial translational initiation factor 2
ENSMUSG00000020461	39.9075	0.740258	0.32778	0.00138525	0.00378892	Clhc1	clathrin heavy chain linker domain containing 1
ENSMUSG00000020462	1170.76	0.320593	0.0595731	3.81599e-08	1.62167e-07	Cfap36	cilia and flagella associated protein 36
ENSMUSG00000020463	8875.83	0.347069	0.0287306	6.40886e-34	7.23285e-33	Ppp4r3b	protein phosphatase 4 regulatory subunit 3B
ENSMUSG00000020464	2903.06	0.144846	0.0400349	0.000256159	0.000776065	Pnpt1	polyribonucleotide nucleotidyltransferase 1
ENSMUSG00000020467	39.7901	-0.520532	0.353258	0.0216789	0.0480472	Efemp1	epidermal growth factor-containing fibulin-like extracellular matrix protein 1
ENSMUSG00000020471	1933.87	-0.392516	0.0520635	1.83318e-14	1.10522e-13	Pold2	polymerase (DNA directed), delta 2, regulatory subunit
ENSMUSG00000020473	15333.6	-0.976532	0.0245584	0	0	Aebp1	AE binding protein 1
ENSMUSG00000020474	936.243	-1.26403	0.072025	4.44426e-70	9.5157e-69	Polm	polymerase (DNA directed), mu
ENSMUSG00000020476	1601.34	-0.204595	0.0538686	0.000109339	0.000346133	Dbnl	drebrin-like
ENSMUSG00000020482	1593.09	0.394613	0.0509043	3.47501e-15	2.15344e-14	Ccdc117	coiled-coil domain containing 117
ENSMUSG00000020483	3792.7	0.168007	0.0378389	7.42745e-06	2.64516e-05	Dynll2	dynein light chain LC8-type 2
ENSMUSG00000020491	254.02	0.218172	0.114454	0.0389035	0.0808416	2810021J22Rik	RIKEN cDNA 2810021J22 gene
ENSMUSG00000020492	4863.92	0.852007	0.0314126	1.137e-163	6.04377e-162	Ska2	spindle and kinetochore associated complex subunit 2
ENSMUSG00000020493	6437.6	0.724237	0.0324623	1.02926e-111	3.57821e-110	Prr11	proline rich 11
ENSMUSG00000020496	2679	-0.106537	0.0500708	0.0296401	0.0633979	Rnf187	ring finger protein 187
ENSMUSG00000020513	288.953	0.473742	0.113971	7.47747e-06	2.66214e-05	Tubd1	tubulin, delta 1
ENSMUSG00000020514	1289.39	-0.301015	0.057207	7.92069e-08	3.28737e-07	Mrpl22	mitochondrial ribosomal protein L22
ENSMUSG00000020516	5149.05	0.246155	0.0306573	6.5906e-16	4.21997e-15	Rps6kb1	ribosomal protein S6 kinase, polypeptide 1
ENSMUSG00000020519	615.678	0.270966	0.0754244	0.000198964	0.000610374	Sap30l	SAP30-like
ENSMUSG00000020520	1475.46	-0.49992	0.0512719	3.91083e-23	3.24392e-22	Galnt10	polypeptide N-acetylgalactosaminyltransferase 10
ENSMUSG00000020521	1769.52	0.61697	0.0501837	8.21757e-36	9.74958e-35	Rnft1	ring finger protein, transmembrane 1
ENSMUSG00000020525	1061.42	0.489882	0.0650305	1.1103e-14	6.75977e-14	Ppm1d	protein phosphatase 1D magnesium-dependent, delta isoform
ENSMUSG00000020527	1721.14	-0.780078	0.0533122	4.60325e-50	7.21837e-49	Myo19	myosin XIX
ENSMUSG00000020528	947.958	0.409326	0.0621516	1.60158e-11	8.34103e-11	Prpsap2	phosphoribosyl pyrophosphate synthetase-associated protein 2
ENSMUSG00000020532	11342	-0.303865	0.0285968	1.25968e-26	1.15761e-25	Acaca	acetyl-Coenzyme A carboxylase alpha
ENSMUSG00000020534	3223.24	-0.133885	0.0351378	0.000122572	0.000385627	Shmt1	serine hydroxymethyltransferase 1 (soluble)
ENSMUSG00000020536	2294.94	-0.389403	0.0475326	1.01138e-16	6.68709e-16	Llgl1	LLGL1 scribble cell polarity complex component
ENSMUSG00000020538	2564.12	-0.490897	0.0449592	2.13309e-28	2.06286e-27	Srebf1	sterol regulatory element binding transcription factor 1
ENSMUSG00000020541	311.99	0.449271	0.112222	1.67042e-05	5.7548e-05	Tom1l1	target of myb1-like 1 (chicken)
ENSMUSG00000020546	1697.11	-0.400169	0.0537176	3.49986e-14	2.07617e-13	Stxbp4	syntaxin binding protein 4
ENSMUSG00000020547	3581.36	-0.535743	0.0362534	3.38554e-50	5.3198e-49	Bzw2	basic leucine zipper and W2 domains 2
ENSMUSG00000020549	3117.9	0.209407	0.0389076	5.48594e-08	2.30568e-07	Elac2	elaC ribonuclease Z 2
ENSMUSG00000020553	97.286	-0.470312	0.193049	0.00315553	0.00815674	Pctp	phosphatidylcholine transfer protein
ENSMUSG00000020561	2167.12	-0.142302	0.0412318	0.000482648	0.00141111	Polr1f	RNA polymerase I subunit F
ENSMUSG00000020564	1104.8	-1.11835	0.0622117	1.45698e-73	3.26608e-72	Atxn7l1	ataxin 7-like 1
ENSMUSG00000020571	6954.46	-0.207147	0.0287136	4.07927e-13	2.29003e-12	Pdia6	protein disulfide isomerase associated 6
ENSMUSG00000020572	4605.55	0.271253	0.0340859	1.08556e-15	6.85886e-15	Nampt	nicotinamide phosphoribosyltransferase
ENSMUSG00000020576	2764.34	0.126475	0.0423275	0.00247458	0.00650837	Nbas	neuroblastoma amplified sequence
ENSMUSG00000020577	36.4235	1.06036	0.349222	6.23612e-05	0.000202594	Tspan13	tetraspanin 13
ENSMUSG00000020590	3506.62	0.365864	0.0367161	9.58069e-24	8.09641e-23	Snx13	sorting nexin 13
ENSMUSG00000020592	4495.02	-1.84445	0.0373715	0	0	Sdc1	syndecan 1
ENSMUSG00000020594	15514.5	0.173737	0.020512	2.01005e-17	1.36647e-16	Pum2	pumilio RNA-binding family member 2
ENSMUSG00000020599	16.9236	1.22916	0.615606	0.00105873	0.00295009	Rgs9	regulator of G-protein signaling 9
ENSMUSG00000020601	243.557	-3.00662	0.17008	6.77559e-71	1.46442e-69	Trib2	tribbles pseudokinase 2
ENSMUSG00000020605	758.361	-0.24927	0.0794802	0.00110842	0.00308028	Hs1bp3	HCLS1 binding protein 3
ENSMUSG00000020607	45.9142	-0.695019	0.390123	0.00560531	0.013904	Lratd1	LRAT domain containing 1
ENSMUSG00000020608	8728.59	0.284776	0.0257626	1.25011e-28	1.21562e-27	Smc6	structural maintenance of chromosomes 6
ENSMUSG00000020610	1430.49	0.215855	0.0589823	0.000183117	0.000563329	Amz2	archaelysin family metallopeptidase 2
ENSMUSG00000020612	10727.7	-0.134136	0.0248978	6.34276e-08	2.65217e-07	Prkar1a	protein kinase, cAMP dependent regulatory, type I, alpha
ENSMUSG00000020614	56.3649	-2.99481	0.300826	1.99067e-24	1.72099e-23	Fam20a	FAM20A, golgi associated secretory pathway pseudokinase
ENSMUSG00000020621	302.515	0.631312	0.12281	2.14223e-08	9.26358e-08	Rdh14	retinol dehydrogenase 14 (all-trans and 9-cis)
ENSMUSG00000020623	459.424	-1.72857	0.0961436	1.45687e-73	3.26608e-72	Map2k6	mitogen-activated protein kinase kinase 6
ENSMUSG00000020628	1089	0.13819	0.059602	0.0173258	0.0392382	Trappc12	trafficking protein particle complex 12
ENSMUSG00000020630	424.758	-0.200371	0.0982504	0.0301645	0.0644053	Rnaseh1	ribonuclease H1
ENSMUSG00000020634	2014.06	1.03869	0.0490448	5.44002e-101	1.69106e-99	Ubxn2a	UBX domain protein 2A
ENSMUSG00000020638	22.4853	-1.65311	0.495111	1.61265e-05	5.56747e-05	Cmpk2	cytidine monophosphate (UMP-CMP) kinase 2, mitochondrial
ENSMUSG00000020639	36.0577	0.741941	0.377634	0.0030466	0.00790193	Pfn4	profilin family, member 4
ENSMUSG00000020640	5268.51	0.829728	0.0309259	3.22136e-160	1.68496e-158	Itsn2	intersectin 2
ENSMUSG00000020641	13.8339	-3.33719	0.952743	9.63852e-06	3.39721e-05	Rsad2	radical S-adenosyl methionine domain containing 2
ENSMUSG00000020642	172.416	-1.87765	0.19445	1.58916e-23	1.33312e-22	Rnf144a	ring finger protein 144A
ENSMUSG00000020644	1310.13	-1.95982	0.0647966	1.60868e-202	1.10015e-200	Id2	inhibitor of DNA binding 2
ENSMUSG00000020646	972.201	0.404911	0.0701269	2.77545e-09	1.26513e-08	Mboat2	membrane bound O-acyltransferase domain containing 2
ENSMUSG00000020647	1801.17	1.03334	0.0526856	4.15002e-87	1.11987e-85	Ncoa1	nuclear receptor coactivator 1
ENSMUSG00000020649	15215.4	0.29369	0.0262237	2.37099e-29	2.35864e-28	Rrm2	ribonucleotide reductase M2
ENSMUSG00000020650	696.425	0.249698	0.077401	0.000813672	0.00230423	Bcap29	B cell receptor associated protein 29
ENSMUSG00000020652	1001.68	0.259216	0.0672662	7.39153e-05	0.000238507	Cenpo	centromere protein O
ENSMUSG00000020656	100.751	2.07044	0.21911	8.31989e-23	6.81475e-22	Grhl1	grainyhead like transcription factor 1
ENSMUSG00000020657	771.95	0.315409	0.0752775	1.45161e-05	5.04265e-05	Dnajc27	DnaJ heat shock protein family (Hsp40) member C27
ENSMUSG00000020658	53.5463	0.582985	0.259596	0.0027795	0.00726092	Efr3b	EFR3 homolog B
ENSMUSG00000020661	1299.51	0.547818	0.0526078	3.23206e-26	2.93603e-25	Dnmt3a	DNA methyltransferase 3A
ENSMUSG00000020664	5258.14	0.375921	0.0326404	4.58345e-31	4.75359e-30	Dld	dihydrolipoamide dehydrogenase
ENSMUSG00000020668	1128.28	-0.236184	0.0578663	3.06594e-05	0.000102706	Kif3c	kinesin family member 3C
ENSMUSG00000020669	158.822	0.5592	0.156906	4.71119e-05	0.000154654	Sh3yl1	Sh3 domain YSC-like 1
ENSMUSG00000020671	6892.16	-0.371289	0.0306759	4.36758e-34	4.96582e-33	Rab10	RAB10, member RAS oncogene family
ENSMUSG00000020674	7582.74	-0.35967	0.0269549	5.87747e-41	7.84233e-40	Pxdn	peroxidasin
ENSMUSG00000020680	4603.5	0.100593	0.0460816	0.0260038	0.0564422	Taf15	TATA-box binding protein associated factor 15
ENSMUSG00000020682	59.1041	-0.42291	0.260071	0.0263402	0.0570803	Mmp28	matrix metallopeptidase 28 (epilysin)
ENSMUSG00000020687	9223.83	0.469742	0.0265749	1.68912e-70	3.64042e-69	Cdc27	cell division cycle 27
ENSMUSG00000020689	759.023	-2.64314	0.0879976	1.42123e-199	9.46522e-198	Itgb3	integrin beta 3
ENSMUSG00000020691	1311.92	-0.282033	0.0622875	3.52183e-06	1.28746e-05	Mettl2	methyltransferase like 2
ENSMUSG00000020692	874.125	-0.320384	0.0741562	7.9616e-06	2.82266e-05	Nle1	notchless homolog 1
ENSMUSG00000020694	5119.16	0.412453	0.0344154	1.53549e-33	1.70519e-32	Tlk2	tousled-like kinase 2 (Arabidopsis)
ENSMUSG00000020695	3086.57	-0.57129	0.0453774	2.99124e-37	3.68239e-36	Mrc2	mannose receptor, C type 2
ENSMUSG00000020696	640.433	0.398704	0.0757551	5.19468e-08	2.18728e-07	Rffl	ring finger and FYVE like domain containing protein
ENSMUSG00000020700	2770.85	0.536357	0.0392134	2.26998e-43	3.17687e-42	Map3k3	mitogen-activated protein kinase kinase kinase 3
ENSMUSG00000020706	4389.04	-0.400158	0.0341178	3.45279e-32	3.71727e-31	Ftsj3	FtsJ RNA methyltransferase homolog 3 (E. coli)
ENSMUSG00000020708	4624.65	0.0898642	0.0354385	0.0102352	0.0242894	Psmc5	protease (prosome, macropain) 26S subunit, ATPase 5
ENSMUSG00000020712	82.6201	-2.21153	0.272827	1.19697e-17	8.19564e-17	Tcam1	testicular cell adhesion molecule 1
ENSMUSG00000020715	3050.46	0.214283	0.0440128	8.24979e-07	3.17598e-06	Ern1	endoplasmic reticulum (ER) to nucleus signalling 1
ENSMUSG00000020716	16460	0.267541	0.0274814	1.34082e-22	1.08814e-21	Nf1	neurofibromin 1
ENSMUSG00000020718	491.114	0.255989	0.0909348	0.00305943	0.00793205	Polg2	polymerase (DNA directed), gamma 2, accessory subunit
ENSMUSG00000020719	28015.6	0.216128	0.0192152	1.74667e-29	1.74363e-28	Ddx5	DEAD box helicase 5
ENSMUSG00000020720	6407.7	0.299288	0.0336239	3.12749e-19	2.27318e-18	Psmd12	proteasome (prosome, macropain) 26S subunit, non-ATPase, 12
ENSMUSG00000020721	6215.62	0.495391	0.0343618	9.01381e-48	1.35503e-46	Helz	helicase with zinc finger domain
ENSMUSG00000020728	271.201	0.464445	0.133973	0.000125092	0.000393282	Cep112	centrosomal protein 112
ENSMUSG00000020733	974.415	-0.223994	0.0650977	0.000409154	0.00120733	Slc9a3r1	solute carrier family 9 (sodium/hydrogen exchanger), member 3 regulator 1
ENSMUSG00000020736	744.042	-0.924614	0.0862129	1.82768e-28	1.77049e-27	Nt5c	5',3'-nucleotidase, cytosolic
ENSMUSG00000020737	4275.91	-0.0848707	0.042847	0.04322	0.0886376	Jpt1	Jupiter microtubule associated homolog 1
ENSMUSG00000020740	2126.02	-0.157662	0.0419066	0.000141722	0.000442713	Gga3	golgi associated, gamma adaptin ear containing, ARF binding protein 3
ENSMUSG00000020741	7214.37	-0.622413	0.0281141	1.07099e-109	3.6567e-108	Cluh	clustered mitochondria (cluA/CLU1) homolog
ENSMUSG00000020743	536.3	-0.392658	0.0893862	4.14719e-06	1.50765e-05	Mif4gd	MIF4G domain containing
ENSMUSG00000020755	1687.29	-0.134065	0.0503977	0.00673327	0.0165054	Sap30bp	SAP30 binding protein
ENSMUSG00000020766	897.426	-0.718358	0.0708907	1.51612e-25	1.34421e-24	Galk1	galactokinase 1
ENSMUSG00000020770	2050.3	0.47101	0.0452156	5.35084e-26	4.82249e-25	Unk	unkempt family zinc finger
ENSMUSG00000020773	767.314	-1.696	0.0840988	1.07729e-91	3.03577e-90	Trim47	tripartite motif-containing 47
ENSMUSG00000020775	2003.28	-0.46855	0.0453672	1.37912e-25	1.22416e-24	Mrpl38	mitochondrial ribosomal protein L38
ENSMUSG00000020776	1872.94	-0.205021	0.0439376	2.3102e-06	8.59058e-06	Fbf1	Fas (TNFRSF6) binding factor 1
ENSMUSG00000020777	2926.49	0.318158	0.0399049	8.17684e-16	5.20076e-15	Acox1	acyl-Coenzyme A oxidase 1, palmitoyl
ENSMUSG00000020780	3032.52	0.142103	0.0363331	7.99453e-05	0.000257095	Srp68	signal recognition particle 68
ENSMUSG00000020781	482.975	-0.248404	0.0974113	0.00686987	0.0168114	Tsen54	tRNA splicing endonuclease subunit 54
ENSMUSG00000020782	356.298	0.521958	0.107662	2.14237e-07	8.63658e-07	Llgl2	LLGL2 scribble cell polarity complex component
ENSMUSG00000020783	2594.21	0.463728	0.0420009	6.5599e-29	6.43078e-28	Ncbp3	nuclear cap binding subunit 3
ENSMUSG00000020785	205.082	-1.02612	0.14531	4.5939e-14	2.70904e-13	Camkk1	calcium/calmodulin-dependent protein kinase kinase 1, alpha
ENSMUSG00000020790	6322.82	-0.0725692	0.0302332	0.0150569	0.0346027	Ankfy1	ankyrin repeat and FYVE domain containing 1
ENSMUSG00000020792	1096.61	0.318999	0.0664437	8.16125e-07	3.14242e-06	Exoc7	exocyst complex component 7
ENSMUSG00000020794	3421.32	-0.232811	0.0386601	1.20196e-09	5.60489e-09	Ube2g1	ubiquitin-conjugating enzyme E2G 1
ENSMUSG00000020798	2.57376	-1.66453	1.69124	0.00497467	0.0124448	Spns3	spinster homolog 3
ENSMUSG00000020801	516.374	0.384847	0.0903242	7.82231e-06	2.77628e-05	Med31	mediator complex subunit 31
ENSMUSG00000020802	3225.02	-0.223286	0.0404757	2.47829e-08	1.06685e-07	Ube2o	ubiquitin-conjugating enzyme E2O
ENSMUSG00000020803	1317.04	-0.429474	0.0595313	1.74134e-13	9.97351e-13	Txndc17	thioredoxin domain containing 17
ENSMUSG00000020806	970.758	-0.395524	0.0617636	5.73358e-11	2.89076e-10	Rhbdf2	rhomboid 5 homolog 2
ENSMUSG00000020808	1619.5	-0.182843	0.0566273	0.000978215	0.00273637	Pimreg	PICALM interacting mitotic regulator
ENSMUSG00000020812	533.16	-0.467212	0.0932229	1.33894e-07	5.46598e-07	Snhg16	small nucleolar RNA host gene 16
ENSMUSG00000020814	196.022	-0.904372	0.138196	1.4364e-12	7.8614e-12	Mxra7	matrix-remodelling associated 7
ENSMUSG00000020817	4286.13	0.310082	0.0410083	2.16314e-14	1.29834e-13	Rabep1	rabaptin, RAB GTPase binding effector protein 1
ENSMUSG00000020821	2952.08	-0.416376	0.045854	3.76566e-20	2.82764e-19	Kif1c	kinesin family member 1C
ENSMUSG00000020823	4391.97	-0.673494	0.0319214	4.22569e-100	1.29773e-98	Sec14l1	SEC14-like lipid binding 1
ENSMUSG00000020827	2930.04	-0.643191	0.041278	6.47737e-56	1.13366e-54	Mink1	misshapen-like kinase 1 (zebrafish)
ENSMUSG00000020828	885.151	-0.399744	0.0752351	3.93121e-08	1.66909e-07	Pld2	phospholipase D2
ENSMUSG00000020829	121.457	-0.607886	0.198983	0.0002147	0.000656538	Slc46a1	solute carrier family 46, member 1
ENSMUSG00000020832	747.026	0.347867	0.069947	3.03381e-07	1.21024e-06	Eral1	Era (G-protein)-like 1 (E. coli)
ENSMUSG00000020834	755.665	0.421455	0.0729759	2.528e-09	1.15602e-08	Dhrs13	dehydrogenase/reductase (SDR family) member 13
ENSMUSG00000020836	88.2498	-1.72145	0.209792	1.07956e-17	7.40722e-17	Coro6	coronin 6
ENSMUSG00000020840	1976.24	0.116036	0.0528766	0.0247595	0.0540691	Blmh	bleomycin hydrolase
ENSMUSG00000020841	12652.8	0.436809	0.027307	4.32364e-58	7.77508e-57	Cpd	carboxypeptidase D
ENSMUSG00000020843	962.7	0.272732	0.0682693	3.93105e-05	0.000130183	Timm22	translocase of inner mitochondrial membrane 22
ENSMUSG00000020844	944.905	-0.292127	0.0661635	5.74857e-06	2.0662e-05	Nxn	nucleoredoxin
ENSMUSG00000020846	521.104	-0.874566	0.0904981	9.76279e-24	8.24725e-23	Rflnb	refilin B
ENSMUSG00000020850	32685.5	-0.041835	0.0198754	0.0319462	0.0677611	Prpf8	pre-mRNA processing factor 8
ENSMUSG00000020859	6446.98	0.295309	0.0305906	2.7232e-22	2.19055e-21	Spag9	sperm associated antigen 9
ENSMUSG00000020864	2398.38	-0.191218	0.0413659	2.95924e-06	1.09015e-05	Ankrd40	ankyrin repeat domain 40
ENSMUSG00000020865	11.3365	-0.945574	1.10289	0.0192283	0.0431081	Abcc3	ATP-binding cassette, sub-family C (CFTR/MRP), member 3
ENSMUSG00000020868	874.635	-0.252794	0.0638611	4.89797e-05	0.000160602	Xylt2	xylosyltransferase II
ENSMUSG00000020869	13991.3	-0.414826	0.0229036	9.1845e-74	2.07103e-72	Lrrc59	leucine rich repeat containing 59
ENSMUSG00000020871	69.2397	-2.30008	0.265644	1.09027e-19	8.06003e-19	Dlx4	distal-less homeobox 4
ENSMUSG00000020876	621.514	0.569631	0.0823015	5.56392e-13	3.1075e-12	Snx11	sorting nexin 11
ENSMUSG00000020877	181.542	-0.400458	0.15545	0.00322622	0.00832538	Scrn2	secernin 2
ENSMUSG00000020882	179.837	-0.684674	0.14662	1.68866e-07	6.8485e-07	Cacnb1	calcium channel, voltage-dependent, beta 1 subunit
ENSMUSG00000020886	2661.44	-0.958399	0.0503958	3.18113e-82	7.94763e-81	Dlg4	discs large MAGUK scaffold protein 4
ENSMUSG00000020888	2578.41	0.098327	0.0468403	0.0321059	0.0680674	Dvl2	dishevelled segment polarity protein 2
ENSMUSG00000020889	318.031	-2.49481	0.149085	2.10082e-64	4.15988e-63	Nr1d1	nuclear receptor subfamily 1, group D, member 1
ENSMUSG00000020892	42.8671	-0.539244	0.316498	0.0125048	0.0292034	Aloxe3	arachidonate lipoxygenase 3
ENSMUSG00000020893	1260.21	-0.498532	0.0576251	1.08668e-18	7.73164e-18	Per1	period circadian clock 1
ENSMUSG00000020894	2545.61	0.448845	0.0419495	3.0106e-27	2.80834e-26	Vamp2	vesicle-associated membrane protein 2
ENSMUSG00000020895	218.824	-0.452473	0.130191	0.000130344	0.000408955	Tmem107	transmembrane protein 107
ENSMUSG00000020898	2793.45	0.2054	0.0461739	6.50066e-06	2.32813e-05	Ctc1	CTS telomere maintenance complex component 1
ENSMUSG00000020899	5932.11	-0.262646	0.0326949	6.05777e-16	3.8875e-15	Pfas	phosphoribosylformylglycinamidine synthase (FGAR amidotransferase)
ENSMUSG00000020900	11472.2	0.206811	0.0217062	1.21205e-21	9.53577e-21	Myh10	myosin, heavy polypeptide 10, non-muscle
ENSMUSG00000020901	451.593	-3.10085	0.124998	1.05059e-136	4.44078e-135	Pik3r5	phosphoinositide-3-kinase regulatory subunit 5
ENSMUSG00000020902	2946.42	-1.26047	0.0409185	1.78437e-209	1.25015e-207	Ntn1	netrin 1
ENSMUSG00000020905	59.4846	-1.21832	0.281957	4.42825e-07	1.74585e-06	Usp43	ubiquitin specific peptidase 43
[truncated: 9,693 more rows]

## Sheet: Con3
ensgene	baseMean	log2FoldChange	lfcSE	pvalue	padj	symbol	description
[truncated: 11,505 more rows]

## Sheet: Con4
ensgene	baseMean	log2FoldChange	lfcSE	pvalue	padj	symbol	description
[truncated: 11,390 more rows]

[truncated: 2 more sheets: Con5, Con6]
