# Supplementary material for: LKB1 controls inflammatory potential through CRTC2-dependent histone acetylation
Source: Mol Cell. Author manuscript; Available in PMC 2026 May 1. (PMC13133714; doi:10.1016/j.molcel.2023.04.017)
Supplement: Table S4. Gene set enrichment analysis of Reactome pathways in wild type, LKB1 knockout, and LKB1/CRTC2 knockout MEFs untreated or stimulated with IL-1β, related to Figures 1 and 4 [file NIHMS2160715-supplement-Table_S4__Gene_set_enrichment_analysis_of_Reactome_pathways_in_wild_type__LKB1_knockout__and_LKB1_CRTC2_knockout_MEFs_untreated_or_stimulated_with_IL-1___related_to_Figures_1_and_4.xlsx]

## Sheet: decoder
Contrast_ID	Contrast
Con1	Lkb1.IL1b_v_WT.IL1b
Con2	Lkb1Crtc2A1.IL1b_v_WT.IL1b
Con3	Lkb1Crtc2A2.IL1b_v_WT.IL1b
Con4	Lkb1Crtc2A1.IL1b_v_Lkb1.IL1b
Con5	Lkb1Crtc2A2.IL1b_v_Lkb1.IL1b
Con6	Lkb1.untrt_v_WT.untrt
Con7	Lkb1Crtc2A1.untrt_v_WT.untrt
Con8	Lkb1Crtc2A2.untrt_v_WT.untrt
Con9	Lkb1Crtc2A1.untrt_v_Lkb1.untrt
Con10	Lkb1Crtc2A2.untrt_v_Lkb1.untrt
Con11	Lkb1.IL1b..Lkb1.untrt_v_WT.IL1b..WT.untrt
Con12	Lkb1Crtc2A1.IL1b..Lkb1Crtc2A1.untrt_v_WT.IL1b..WT.untrt
Con13	Lkb1Crtc2A2.IL1b..Lkb1Crtc2A2.untrt_v_WT.IL1b..WT.untrt
Con14	Lkb1Crtc2A1.IL1b..Lkb1Crtc2A1.untrt_v_Lkb1.IL1b..Lkb1.untrt
Con15	Lkb1Crtc2A2.IL1b..Lkb1Crtc2A2.untrt_v_Lkb1.IL1b..Lkb1.untrt

## Sheet: Con1
ID	Description	setSize	enrichmentScore	NES	pvalue	p.adjust	qvalues	rank	leading_edge	core_enrichment
R-MMU-6791226	Major pathway of rRNA processing in the nucleolus and cytosol	168	-0.613491	-2.55226	5.10684e-18	1.6427e-15	1.3457e-15	3777	tags=55%, list=27%, signal=41%	Exosc9/Rps6/Wdr43/Rps11/Rcl1/Riok1/Rps3/Rpsa/Pdcd11/Wdr75/Tbl3/Tsr1/Wdr46/Bysl/Rpl18/Nop14/Rpl27/Bms1/Bop1/Exosc1/Isg20l2/Rpl7/Utp6/Mphosph10/C1d/Nol11/Fcf1/Rpl23a/Rps17/Rps20/Imp3/Utp18/Bud23/Noc4l/Exosc7/Rpl3/Nop58/Rplp2/Rpp25/Exosc5/Rpp40/Heatr1/Rps15a/Rps19/Ftsj3/Wdr36/Rpl14/Rpl23/Rpl29/Rrp9/Pno1/Ncl/Rps15/Fbl/Utp3/Rps16/Utp14a/Senp3/Rps27a/Rpl10/Rpl27a/Rps29/Rps9/Ddx52/Imp4/Rps5/Rps25/Exosc3…
R-MMU-72312	rRNA processing	168	-0.613491	-2.55226	5.10684e-18	1.6427e-15	1.3457e-15	3777	tags=55%, list=27%, signal=41%	Exosc9/Rps6/Wdr43/Rps11/Rcl1/Riok1/Rps3/Rpsa/Pdcd11/Wdr75/Tbl3/Tsr1/Wdr46/Bysl/Rpl18/Nop14/Rpl27/Bms1/Bop1/Exosc1/Isg20l2/Rpl7/Utp6/Mphosph10/C1d/Nol11/Fcf1/Rpl23a/Rps17/Rps20/Imp3/Utp18/Bud23/Noc4l/Exosc7/Rpl3/Nop58/Rplp2/Rpp25/Exosc5/Rpp40/Heatr1/Rps15a/Rps19/Ftsj3/Wdr36/Rpl14/Rpl23/Rpl29/Rrp9/Pno1/Ncl/Rps15/Fbl/Utp3/Rps16/Utp14a/Senp3/Rps27a/Rpl10/Rpl27a/Rps29/Rps9/Ddx52/Imp4/Rps5/Rps25/Exosc3…
R-MMU-8868773	rRNA processing in the nucleus and cytosol	168	-0.613491	-2.55226	5.10684e-18	1.6427e-15	1.3457e-15	3777	tags=55%, list=27%, signal=41%	Exosc9/Rps6/Wdr43/Rps11/Rcl1/Riok1/Rps3/Rpsa/Pdcd11/Wdr75/Tbl3/Tsr1/Wdr46/Bysl/Rpl18/Nop14/Rpl27/Bms1/Bop1/Exosc1/Isg20l2/Rpl7/Utp6/Mphosph10/C1d/Nol11/Fcf1/Rpl23a/Rps17/Rps20/Imp3/Utp18/Bud23/Noc4l/Exosc7/Rpl3/Nop58/Rplp2/Rpp25/Exosc5/Rpp40/Heatr1/Rps15a/Rps19/Ftsj3/Wdr36/Rpl14/Rpl23/Rpl29/Rrp9/Pno1/Ncl/Rps15/Fbl/Utp3/Rps16/Utp14a/Senp3/Rps27a/Rpl10/Rpl27a/Rps29/Rps9/Ddx52/Imp4/Rps5/Rps25/Exosc3…
R-MMU-72766	Translation	216	-0.531744	-2.27518	1.89639e-14	4.57505e-12	3.74787e-12	3739	tags=49%, list=26%, signal=37%	Eif3j1/Rps6/Mrps7/Rps11/Mrps6/Eif2b2/Rps3/Eif2s2/Rpsa/N6amt1/Mrps26/Rpl18/Eif5b/Mrps15/Rpl27/Mrpl55/Eif2b3/Eif4e/Mrpl58/Mrpl11/Mrps2/Mrpl22/Eif2s3x/Rpl7/Mtrf1l/Eif4b/Eif3g/Rpl23a/Rps17/Mrpl51/Rps20/Mrpl42/Mrps36/Mrpl47/Rpl3/Mrpl46/Mrpl30/Rplp2/Mrrf/Srp68/Mrpl23/Srp9/Eif3j2/Rps15a/Mrps5/Mrps22/Eif2s1/Rps19/Mrpl52/Oxa1l/Mrps12/Mrpl32/Rpl14/Mrps18b/Rpl23/Mrps30/Apeh/Eif3a/Mrpl4/Rpl29/Eif3c/Rps15/Era…
R-MMU-72706	GTP hydrolysis and joining of the 60S ribosomal subunit	106	-0.597686	-2.30423	1.27736e-10	2.46531e-08	2.01958e-08	4448	tags=58%, list=31%, signal=40%	Rpl7a/Rps27l/Rpl36al/Rps7/Eif3b/Rpl26/Rpl19/Rpl15/Rps27/Eif4g1/Eif3m/Eif3j1/Rps6/Rps11/Rps3/Eif2s2/Rpsa/Rpl18/Eif5b/Rpl27/Eif4e/Eif2s3x/Rpl7/Eif4b/Eif3g/Rpl23a/Rps17/Rps20/Rpl3/Rplp2/Eif3j2/Rps15a/Eif2s1/Rps19/Rpl14/Rpl23/Eif3a/Rpl29/Eif3c/Rps15/Rps16/Rps27a/Rpl10/Rpl27a/Eif3k/Eif4a1/Rps29/Rps9/Rps5/Rps25/Rpl28/Rplp1/Rpl37a/Eif5/Rpl13a/Rpl18a/Rpl4/Rps23/Rps13/Rps26/Eif3f/Rpl22l1
R-MMU-72613	Eukaryotic Translation Initiation	113	-0.583693	-2.27386	2.82007e-10	3.88766e-08	3.18477e-08	4448	tags=57%, list=31%, signal=39%	Rpl7a/Rps27l/Rpl36al/Rps7/Eif3b/Rpl26/Rpl19/Rpl15/Rps27/Eif4g1/Eif3m/Eif3j1/Rps6/Rps11/Eif2b2/Rps3/Eif2s2/Rpsa/Rpl18/Eif5b/Rpl27/Eif2b3/Eif4e/Eif2s3x/Rpl7/Eif4b/Eif3g/Rpl23a/Rps17/Rps20/Rpl3/Rplp2/Eif3j2/Rps15a/Eif2s1/Rps19/Rpl14/Rpl23/Eif3a/Rpl29/Eif3c/Rps15/Rps16/Rps27a/Rpl10/Rpl27a/Eif3k/Eif4a1/Rps29/Rps9/Rps5/Rps25/Rpl28/Rplp1/Rpl37a/Eif5/Rpl13a/Rpl18a/Rpl4/Rps23/Rps13/Rps26/Eif3f/Rpl22l1
R-MMU-72737	Cap-dependent Translation Initiation	113	-0.583693	-2.27386	2.82007e-10	3.88766e-08	3.18477e-08	4448	tags=57%, list=31%, signal=39%	Rpl7a/Rps27l/Rpl36al/Rps7/Eif3b/Rpl26/Rpl19/Rpl15/Rps27/Eif4g1/Eif3m/Eif3j1/Rps6/Rps11/Eif2b2/Rps3/Eif2s2/Rpsa/Rpl18/Eif5b/Rpl27/Eif2b3/Eif4e/Eif2s3x/Rpl7/Eif4b/Eif3g/Rpl23a/Rps17/Rps20/Rpl3/Rplp2/Eif3j2/Rps15a/Eif2s1/Rps19/Rpl14/Rpl23/Eif3a/Rpl29/Eif3c/Rps15/Rps16/Rps27a/Rpl10/Rpl27a/Eif3k/Eif4a1/Rps29/Rps9/Rps5/Rps25/Rpl28/Rplp1/Rpl37a/Eif5/Rpl13a/Rpl18a/Rpl4/Rps23/Rps13/Rps26/Eif3f/Rpl22l1
R-MMU-156827	L13a-mediated translational silencing of Ceruloplasmin expression	105	-0.588292	-2.26504	6.77379e-10	8.17089e-08	6.69358e-08	4448	tags=57%, list=31%, signal=40%	Rpl7a/Rps27l/Rpl36al/Rps7/Eif3b/Rpl26/Rpl19/Rpl15/Rps27/Eif4g1/Eif3m/Eif3j1/Rps6/Rps11/Rps3/Eif2s2/Rpsa/Rpl18/Rpl27/Eif4e/Eif2s3x/Rpl7/Eif4b/Eif3g/Rpl23a/Rps17/Rps20/Rpl3/Rplp2/Eif3j2/Rps15a/Eif2s1/Rps19/Rpl14/Rpl23/Eif3a/Rpl29/Eif3c/Rps15/Rps16/Rps27a/Rpl10/Rpl27a/Eif3k/Eif4a1/Rps29/Rps9/Rps5/Rps25/Rpl28/Rplp1/Rpl37a/Rpl13a/Rpl18a/Rpl4/Rps23/Rps13/Rps26/Eif3f/Rpl22l1
R-MMU-72689	Formation of a pool of free 40S subunits	95	-0.586907	-2.22664	1.66127e-09	1.78125e-07	1.4592e-07	4650	tags=59%, list=33%, signal=40%	Rpl31/Rps6-ps4/Rpl5/Rpl7a/Rps27l/Rpl36al/Rps7/Eif3b/Rpl26/Rpl19/Rpl15/Rps27/Eif3m/Eif3j1/Rps6/Rps11/Rps3/Rpsa/Rpl18/Rpl27/Rpl7/Eif3g/Rpl23a/Rps17/Rps20/Rpl3/Rplp2/Eif3j2/Rps15a/Rps19/Rpl14/Rpl23/Eif3a/Rpl29/Eif3c/Rps15/Rps16/Rps27a/Rpl10/Rpl27a/Eif3k/Rps29/Rps9/Rps5/Rps25/Rpl28/Rplp1/Rpl37a/Rpl13a/Rpl18a/Rpl4/Rps23/Rps13/Rps26/Eif3f/Rpl22l1
R-MMU-1799339	SRP-dependent cotranslational protein targeting to membrane	85	-0.593843	-2.19638	1.28813e-08	1.24305e-06	1.0183e-06	4650	tags=58%, list=33%, signal=39%	Rpl31/Rps6-ps4/Rpl5/Rpl7a/Rps27l/Rpl36al/Rps7/Rpl26/Rpl19/Rpl15/Rps27/Rps6/Rps11/Rps3/Rpsa/Rpl18/Rpl27/Rpl7/Rpl23a/Rps17/Rps20/Rpl3/Rplp2/Srp68/Srp9/Rps15a/Rps19/Rpl14/Rpl23/Rpl29/Rps15/Rps16/Rps27a/Rpl10/Rpl27a/Rps29/Rps9/Rps5/Rps25/Rpl28/Rplp1/Rpl37a/Rpl13a/Rpl18a/Rpl4/Rps23/Rps13/Rps26/Rpl22l1
R-MMU-72702	Ribosomal scanning and start codon recognition	58	-0.610547	-2.12938	5.94888e-07	5.21879e-05	4.27523e-05	4446	tags=66%, list=31%, signal=45%	Rps27l/Rps7/Eif3b/Rps27/Eif4g1/Eif3m/Eif3j1/Rps6/Rps11/Rps3/Eif2s2/Rpsa/Eif4e/Eif2s3x/Eif4b/Eif3g/Rps17/Rps20/Eif3j2/Rps15a/Eif2s1/Rps19/Eif3a/Eif3c/Rps15/Rps16/Rps27a/Eif3k/Eif4a1/Rps29/Rps9/Rps5/Rps25/Eif5/Rps23/Rps13/Rps26/Eif3f
R-MMU-191273	Cholesterol biosynthesis	24	-0.771623	-2.24488	9.1256e-07	7.3385e-05	6.01169e-05	2541	tags=88%, list=18%, signal=72%	Dhcr24/Ggps1/Fdps/Tm7sf2/Sqle/Mvk/Acat2/Ebp/Nsdhl/Cyp51/Msmo1/Idi1/Mvd/Pmvk/Hmgcs1/Lss/Hmgcr/Sc5d/Dhcr7/Hsd17b7/Lbr
R-MMU-372790	Signaling by GPCR	268	0.420932	1.6926	1.35972e-06	0.000100933	8.26842e-05	2045	tags=30%, list=14%, signal=26%	Pde3b/Pde10a/Pde4b/Rgs17/Bdkrb2/Plxnb1/Prokr1/Ece1/Plekhg5/Ptgfr/Cxcl2/Ackr3/Gnai1/Bdkrb1/Ednra/Mmp3/Ccl7/Cxcl5/Rps6ka2/Arhgef3/Gnaz/Fgd4/Htr2a/Rgs2/Cxcl12/S1pr3/Ptger2/Arhgef26/Arhgef19/Cdk5/C3/Adora2b/Grpr/Gng2/Adcy6/P2ry1/Pde1a/Penk/Cd55/Arhgef15/Arrb2/Lpar4/Rgs4/S1pr1/Pde4a/Lpar1/Hcar2/Dgke/Cxcl1/Prex1/Adora2a/Pik3r2/Gpr35/Gnb5/Vav2/Gpsm1/Pik3r5/Pde4d/Prkca/Cnr1/Cxcl3/Mc3r/Dgka/Adgre5/Ramp3/C…
R-MMU-72649	Translation initiation complex formation	58	-0.596826	-2.08152	1.68617e-06	0.000116225	9.52113e-05	4446	tags=64%, list=31%, signal=44%	Rps27l/Rps7/Eif3b/Rps27/Eif4g1/Eif3m/Eif3j1/Rps6/Rps11/Rps3/Eif2s2/Rpsa/Eif4e/Eif2s3x/Eif4b/Eif3g/Rps17/Rps20/Eif3j2/Rps15a/Eif2s1/Rps19/Eif3a/Eif3c/Rps15/Rps16/Rps27a/Eif3k/Eif4a1/Rps29/Rps9/Rps5/Rps25/Rps23/Rps13/Rps26/Eif3f
R-MMU-975956	Nonsense Mediated Decay (NMD) independent of the Exon Junction Complex (EJC)	88	-0.5282	-1.96034	3.86175e-06	0.000233086	0.000190944	4650	tags=57%, list=33%, signal=38%	Rpl31/Rps6-ps4/Rpl5/Rpl7a/Rps27l/Rpl36al/Rps7/Rpl26/Rpl19/Rpl15/Rps27/Eif4g1/Rps6/Rps11/Rps3/Rpsa/Rpl18/Rpl27/Rpl7/Rpl23a/Rps17/Rps20/Rpl3/Rplp2/Rps15a/Rps19/Rpl14/Rpl23/Rpl29/Rps15/Rps16/Rps27a/Rpl10/Rpl27a/Rps29/Rps9/Rps5/Rps25/Etf1/Rpl28/Rplp1/Rpl37a/Rpl13a/Rpl18a/Gspt1/Rpl4/Rps23/Rps13/Rps26/Rpl22l1
R-MMU-72662	Activation of the mRNA upon binding of the cap-binding complex and eIFs, and subsequent binding to 43S	59	-0.592783	-2.07239	3.86464e-06	0.000233086	0.000190944	4446	tags=63%, list=31%, signal=43%	Rps27l/Rps7/Eif3b/Rps27/Eif4g1/Eif3m/Eif3j1/Rps6/Rps11/Rps3/Eif2s2/Rpsa/Eif4e/Eif2s3x/Eif4b/Eif3g/Rps17/Rps20/Eif3j2/Rps15a/Eif2s1/Rps19/Eif3a/Eif3c/Rps15/Rps16/Rps27a/Eif3k/Eif4a1/Rps29/Rps9/Rps5/Rps25/Rps23/Rps13/Rps26/Eif3f
R-MMU-388396	GPCR downstream signalling	258	0.40893	1.64275	6.4429e-06	0.000365729	0.000299605	2045	tags=29%, list=14%, signal=25%	Pde3b/Pde10a/Pde4b/Rgs17/Bdkrb2/Plxnb1/Prokr1/Plekhg5/Ptgfr/Cxcl2/Ackr3/Gnai1/Bdkrb1/Ednra/Mmp3/Cxcl5/Rps6ka2/Arhgef3/Gnaz/Fgd4/Htr2a/Rgs2/Cxcl12/S1pr3/Ptger2/Arhgef26/Arhgef19/Cdk5/C3/Adora2b/Grpr/Gng2/Adcy6/P2ry1/Pde1a/Penk/Arhgef15/Arrb2/Lpar4/Rgs4/Pde4a/Lpar1/Hcar2/Dgke/Cxcl1/Prex1/Adora2a/Pik3r2/Gnb5/Vav2/Gpsm1/Pik3r5/Pde4d/Prkca/Cnr1/Cxcl3/Mc3r/Dgka/Ramp3/Ccl27a/Arrb1/Calcrl/Prkch/Gpsm3/Adm…
R-MMU-927802	Nonsense-Mediated Decay (NMD)	108	-0.458284	-1.76836	1.6255e-05	0.000825585	0.000676318	3499	tags=39%, list=25%, signal=30%	Rps3/Rpsa/Rpl18/Rpl27/Rpl7/Rpl23a/Rps17/Ppp2r2a/Rps20/Smg9/Eif4a3/Rpl3/Rplp2/Rps15a/Rps19/Rpl14/Rpl23/Rpl29/Ppp2ca/Rps15/Rps16/Rps27a/Rpl10/Smg1/Rpl27a/Rps29/Rps9/Rps5/Rps25/Etf1/Rpl28/Rplp1/Rpl37a/Rpl13a/Rpl18a/Gspt1/Rpl4/Rps23/Rps13/Rps26/Rpl22l1/Smg7
R-MMU-975957	Nonsense Mediated Decay (NMD) enhanced by the Exon Junction Complex (EJC)	108	-0.458284	-1.76836	1.6255e-05	0.000825585	0.000676318	3499	tags=39%, list=25%, signal=30%	Rps3/Rpsa/Rpl18/Rpl27/Rpl7/Rpl23a/Rps17/Ppp2r2a/Rps20/Smg9/Eif4a3/Rpl3/Rplp2/Rps15a/Rps19/Rpl14/Rpl23/Rpl29/Ppp2ca/Rps15/Rps16/Rps27a/Rpl10/Smg1/Rpl27a/Rps29/Rps9/Rps5/Rps25/Etf1/Rpl28/Rplp1/Rpl37a/Rpl13a/Rpl18a/Gspt1/Rpl4/Rps23/Rps13/Rps26/Rpl22l1/Smg7
R-MMU-72695	Formation of the ternary complex, and subsequently, the 43S complex	51	-0.60203	-2.062	1.7307e-05	0.000835061	0.000684081	3888	tags=65%, list=27%, signal=47%	Rps27l/Rps7/Eif3b/Rps27/Eif3m/Eif3j1/Rps6/Rps11/Rps3/Eif2s2/Rpsa/Eif2s3x/Eif3g/Rps17/Rps20/Eif3j2/Rps15a/Eif2s1/Rps19/Eif3a/Eif3c/Rps15/Rps16/Rps27a/Eif3k/Rps29/Rps9/Rps5/Rps25/Rps23/Rps13/Rps26/Eif3f
R-MMU-1630316	Glycosaminoglycan metabolism	92	0.514798	1.82068	2.47599e-05	0.00113778	0.000932066	1887	tags=34%, list=13%, signal=29%	St3gal1/Bgn/Chst1/Hs3st1/B4galt6/Chst11/Xylt1/Has2/Dcn/Acan/Chst2/Hpse/Csgalnact1/Ext1/Cemip/Sdc3/Hs3st5/Sdc1/Chsy3/Ndst3/Xylt2/B3gnt7/Chst3/Chst12/Glb1l/B3gat3/Gpc1/Papss2/Glb1/Chst15/Hs6st2
R-MMU-5368287	Mitochondrial translation	85	-0.494723	-1.82978	5.39144e-05	0.00236488	0.00193731	3331	tags=47%, list=23%, signal=36%	Mrps26/Mrps15/Mrpl55/Mrpl58/Mrpl11/Mrps2/Mrpl22/Mtrf1l/Mrpl51/Mrpl42/Mrps36/Mrpl47/Mrpl46/Mrpl30/Mrrf/Mrpl23/Mrps5/Mrps22/Mrpl52/Oxa1l/Mrps12/Mrpl32/Mrps18b/Mrps30/Mrpl4/Eral1/Gfm2/Mrpl12/Mrps34/Mrpl3/Mrpl45/Mrpl41/Mrpl48/Mrps23/Mrpl17/Mrpl15/Mrps27/Mrpl36/Mrpl54/Mrps14
R-MMU-5419276	Mitochondrial translation termination	84	-0.49932	-1.84478	6.58313e-05	0.00273123	0.00223742	3331	tags=48%, list=23%, signal=37%	Mrps26/Mrps15/Mrpl55/Mrpl58/Mrpl11/Mrps2/Mrpl22/Mtrf1l/Mrpl51/Mrpl42/Mrps36/Mrpl47/Mrpl46/Mrpl30/Mrrf/Mrpl23/Mrps5/Mrps22/Mrpl52/Oxa1l/Mrps12/Mrpl32/Mrps18b/Mrps30/Mrpl4/Eral1/Gfm2/Mrpl12/Mrps34/Mrpl3/Mrpl45/Mrpl41/Mrpl48/Mrps23/Mrpl17/Mrpl15/Mrps27/Mrpl36/Mrpl54/Mrps14
R-MMU-1474244	Extracellular matrix organization	177	0.425874	1.64277	6.7927e-05	0.00273123	0.00223742	2541	tags=38%, list=18%, signal=31%	Adam15/Fbln2/Bgn/Col6a2/Col6a1/Mmp2/Col24a1/Dcn/Plod2/Acan/Mmp9/Jam3/Mmp3/Capn6/Mmp16/Emilin2/P3h3/Sdc3/Sdc1/Fgf2/Itga5/Loxl3/Mmp19/Fn1/Jam2/Itga8/Emilin1/Col11a1/Mmp13/P4ha2/Tnxb/Adamts3/Itga2/Ltbp4/Kdr/Itgb8/Itga1/Fbn1/Ctsb/Itga2b/Tmprss6/Prkca/Lama3/Bmp1/Plod1/Icam5/Spp1/Col5a3/Loxl2/Gdf5/Efemp2/Mmp12/Ltbp2/Fbn2/Matn4/Lama4/Sdc2/Col22a1/Itga4/Htra1/Ltbp1/Capns2/Mmp25/Itgb2/Itgb4/Hapln1/Plod3
R-MMU-500792	GPCR ligand binding	113	0.478688	1.74145	0.000127401	0.00491768	0.00402855	2442	tags=40%, list=17%, signal=33%	Bdkrb2/Prokr1/Ece1/Ptgfr/Cxcl2/Ackr3/Bdkrb1/Ednra/Ccl7/Cxcl5/Htr2a/Cxcl12/S1pr3/Ptger2/C3/Adora2b/Grpr/Gng2/P2ry1/Penk/Cd55/Lpar4/S1pr1/Lpar1/Hcar2/Cxcl1/Adora2a/Gpr35/Gnb5/Cnr1/Cxcl3/Mc3r/Adgre5/Ramp3/Ccl27a/Calcrl/Adm2/Ptger1/Ccl11/Gng5/Ppbp/Adm/Gng4/Htr6/Tas1r1
R-MMU-5687128	MAPK6/MAPK4 signaling	70	-0.505377	-1.82623	0.000191412	0.00710434	0.00581986	3139	tags=39%, list=22%, signal=30%	Psmb3/Cdk1/Psma5/Psmc1/Psmd14/Psmd1/Pak2/Psmd3/Xpo1/Etv4/Psmd7/Cdc14a/Psma2/Psmd12/Rps27a/Psmb5/Psma1/Cdc42ep5/Psmd13/Septin7/Psma4/Kalrn/Cdc14b/Psmd11/Mapk6/Psme3/Psmd8
R-MMU-5389840	Mitochondrial translation elongation	82	-0.481413	-1.77669	0.00021411	0.00752876	0.00616755	3331	tags=45%, list=23%, signal=35%	Mrps26/Mrps15/Mrpl55/Mrpl58/Mrpl11/Mrps2/Mrpl22/Mrpl51/Mrpl42/Mrps36/Mrpl47/Mrpl46/Mrpl30/Mrpl23/Mrps5/Mrps22/Mrpl52/Oxa1l/Mrps12/Mrpl32/Mrps18b/Mrps30/Mrpl4/Eral1/Mrpl12/Mrps34/Mrpl3/Mrpl45/Mrpl41/Mrpl48/Mrps23/Mrpl17/Mrpl15/Mrps27/Mrpl36/Mrpl54/Mrps14
R-MMU-8951664	Neddylation	199	-0.372901	-1.58743	0.000222218	0.00752876	0.00616755	4106	tags=40%, list=29%, signal=29%	Rbbp5/Psme1/Asb4/Psmb6/Fem1a/Skp1/Ddb1/Commd4/Fbxl16/Ercc8/Commd1/Psme4/Fbxl14/Fbxw7/Commd3/Btbd1/Ubd/Psmd6/Ube2d1/Cops3/Psmc4/Tulp4/Fbxl13/Psmb3/Klhl25/Commd10/Psma5/Psmc1/Klhl5/Spsb2/Psmd14/Asb5/Psmd1/Wdr5/Psmd3/Kbtbd8/Kctd6/Fbxo22/Cops7a/Psmd7/Fbxl19/Psma2/Psmd12/Dcaf8/Obsl1/Fbxw11/Rps27a/Psmb5/Psma1/Dcun1d1/Epas1/Psmd13/Asb13/Cand1/Wsb2/Nedd8/Psma4/Cops5/Dcun1d5/Fbxo30/Fem1b/Dtl/Dcaf6/Lmo7/Ub…
R-MMU-112316	Neuronal System	164	0.417673	1.60074	0.000226253	0.00752876	0.00616755	3212	tags=46%, list=23%, signal=36%	Rps6ka6/Dlg2/Gabra3/Tspoap1/Kcnd1/Gnai1/Ptprs/Rps6ka2/Ncald/Lrfn1/Syn1/Kcna4/Homer3/Kcnab2/Rab3a/Kcnn1/Dlgap2/Gng2/Adcy6/Slc17a7/Kcnk10/Dlg3/Cacnb3/Gnb5/Slc1a3/Naaa/Cacna1a/Slc1a7/Camk2g/Prkca/Dlg1/Kcnc2/Camk1/Lrfn3/Kcnh5/Kcnh1/Slc5a7/Hcn3/Kcnq5/Plcb3/Epb41l1/Ntrk3/Kcnj2/Glrb/Kcnmb4/Epb41l3/Gng5/Adcy9/Apba1/Kcnh2/Cacnb1/Dlg4/Gng4/Stx1a/Syt1/Vamp2/Hcn1/Plcb1/Gabra1/Camkk1/Gng8/Il1rap/Grin2d/Ppfia2…
R-MMU-373076	Class A/1 (Rhodopsin-like receptors)	88	0.485518	1.70534	0.000328238	0.010288	0.00842792	1579	tags=34%, list=11%, signal=30%	Bdkrb2/Prokr1/Ece1/Ptgfr/Cxcl2/Ackr3/Bdkrb1/Ednra/Ccl7/Cxcl5/Htr2a/Cxcl12/S1pr3/Ptger2/C3/Adora2b/Grpr/P2ry1/Penk/Lpar4/S1pr1/Lpar1/Hcar2/Cxcl1/Adora2a/Gpr35/Cnr1/Cxcl3/Mc3r/Ccl27a
R-MMU-72203	Processing of Capped Intron-Containing Pre-mRNA	223	-0.36658	-1.57443	0.00033807	0.010288	0.00842792	3818	tags=37%, list=27%, signal=27%	Polr2e/Sf3b6/Hnrnpf/Slu7/Hnrnpa2b1/Snw1/Sympk/Rbmx/Ppie/Sf3b4/Nup54/Nup85/Usp39/Lsm7/Lsm2/Dhx15/Cpsf3/Ndc1/Eif4e/Cwc15/Sf3a1/Nup62/Smndc1/Hnrnpl/Elavl1/Nup43/Srsf6/Eftud2/Snrpa1/Alyref/Eif4a3/Mettl14/Snrpd2/Isy1/Hnrnpa0/Dhx9/Ddx39a/Ccar1/Nupl2/Sarnp/Pcbp1/Zmat5/Srrm1/Nup88/Cd2bp2/Thoc7/Srsf1/Cwc27/Prpf19/Hnrnpk/Thoc5/Papola/Snrpa/Lsm6/Thoc3/Ppwd1/Elavl2/Prpf8/Srsf2/Snrpf/Prpf31/Ppil4/Snrnp70/Ranb…
R-MMU-75105	Fatty acyl-CoA biosynthesis	26	-0.664836	-1.98288	0.000341157	0.010288	0.00842792	1779	tags=50%, list=13%, signal=44%	Acaca/Acly/Acsl6/Morc2a/Slc25a1/Hsd17b12/Fasn/Hacd2/Hacd1/Elovl6/Hacd4/Elovl1/Acsl5
R-MMU-450531	Regulation of mRNA stability by proteins that bind AU-rich elements	82	-0.473108	-1.74604	0.000375516	0.010981	0.00899561	4077	tags=50%, list=29%, signal=36%	Psme1/Psmb6/Eif4g1/Hnrnpd/Nup214/Psme4/Exosc9/Psmd6/Akt1/Psmc4/Mapkapk2/Exosc1/Psmb3/Hspa1b/Elavl1/Psma5/Psmc1/Psmd14/Psmd1/Psmd3/Exosc7/Xpo1/Exosc5/Dcp2/Psmd7/Psma2/Psmd12/Set/Rps27a/Psmb5/Psma1/Tnpo1/Exosc3/Psmd13/Psma4/Hspa8/Psmd11/Psme3/Dis3/Zfp36/Psmd8
R-MMU-556833	Metabolism of lipids	447	-0.300946	-1.36275	0.000422317	0.0119864	0.0098192	2713	tags=29%, list=19%, signal=24%	Cers6/Csnk1g2/Mtmr1/Osbpl8/Spns2/Helz2/Plaat3/Hexa/Dhcr24/Fads2/Sptlc2/Dhrs7b/Hadhb/Pecr/Arf1/Ptdss1/Lpin3/Mecr/Ncoa2/Ggps1/Fdps/Gpat3/Sgms2/Csnk2a2/Acot9/Selenoi/Acox2/Asah1/Sacm1l/Ppm1l/Prkd1/Tm7sf2/Osbpl10/Dbi/Acaca/Sqle/Hsd17b4/Acot13/Lpcat4/Kpnb1/Plpp1/Ptgds/Chka/Oxct1/Acly/Esyt1/Sgms1/Acsl6/Morc2a/Med1/Ddhd1/Mvk/Carm1/Cpne3/Fig4/Pitpnm3/Acat2/Lpin2/Plpp2/Gk/Stard4/Pla2g4a/Ebp/Pikfyve/Hsd17b…
R-MMU-2871837	FCERI mediated NF-kB activation	70	-0.489762	-1.7698	0.000484352	0.0129158	0.0105806	3539	tags=46%, list=25%, signal=34%	Psme1/Psmb6/Skp1/Psme4/Psmd6/Ube2d1/Psmc4/Psmb3/Psma5/Psmc1/Tab2/Ikbkg/Psmd14/Psmd1/Psmd3/Psmd7/Psma2/Psmd12/Fbxw11/Rps27a/Traf6/Psmb5/Psma1/Psmd13/Psma4/Malt1/Cdc34/Psmd11/Lyn/Psme3/Ube2n/Psmd8
R-MMU-429914	Deadenylation-dependent mRNA decay	53	-0.527441	-1.81653	0.000489659	0.0129158	0.0105806	4125	tags=51%, list=29%, signal=36%	Cnot10/Eif4g1/Cnot9/Tut4/Exosc9/Edc3/Lsm7/Lsm2/Eif4e/Exosc1/Eif4b/Cnot3/Pan3/Eif4a3/Exosc7/Exosc5/Dcp2/Dcps/Cnot6l/Lsm6/Eif4a1/Exosc3/Wdr61/Cnot2/Ttc37/Hbs1l/Dis3
R-MMU-71403	Citric acid cycle (TCA cycle)	21	-0.677682	-1.92754	0.000495216	0.0129158	0.0105806	1519	tags=43%, list=11%, signal=38%	Sdha/Dld/Suclg2/Me3/Sdhd/Sdhc/Cs/Idh3a/Fh1
R-MMU-418555	G alpha (s) signalling events	43	0.580692	1.82299	0.000572216	0.0145313	0.011904	2939	tags=58%, list=21%, signal=46%	Pde3b/Pde10a/Ptger2/Adora2b/Gng2/Pde1a/Arrb2/Pde4a/Adora2a/Gnb5/Pde4d/Mc3r/Ramp3/Arrb1/Calcrl/Adm2/Grk5/Gpr84/Gng5/Adm/Gng4/Htr6/Gng8/Ptgir/Vipr2
R-MMU-350562	Regulation of ornithine decarboxylase (ODC)	48	-0.526862	-1.76856	0.000710816	0.0175881	0.0144082	4077	tags=50%, list=29%, signal=36%	Psme1/Odc1/Psmb6/Psme4/Psmd6/Psmc4/Psmb3/Psma5/Psmc1/Psmd14/Psmd1/Psmd3/Psmd7/Psma2/Psmd12/Psmb5/Psma1/Psmd13/Oaz1/Psma4/Psmd11/Psme3/Azin1/Psmd8
R-MMU-1638091	Heparan sulfate/heparin (HS-GAG) metabolism	37	0.594882	1.80449	0.00079599	0.0192033	0.0157313	2652	tags=54%, list=19%, signal=44%	Bgn/Hs3st1/Xylt1/Dcn/Hpse/Ext1/Sdc3/Hs3st5/Sdc1/Ndst3/Xylt2/Glb1l/B3gat3/Gpc1/Glb1/Hs6st2/Sdc2/Hs3st3a1/Cspg5/Gpc2
R-MMU-453274	Mitotic G2-G2/M phases	169	-0.370133	-1.54447	0.000860779	0.0202598	0.0165968	3151	tags=32%, list=22%, signal=25%	Akap9/Psmb3/Ccnb2/Cdk1/Psma5/Psmc1/Ppp2r2a/Psmd14/Haus1/Psmd1/Pafah1b1/Hsp90aa1/Psmd3/Odf2/Xpo1/Ywhae/Tubgcp4/Cep70/Sdccag8/Psmd7/Cdc25a/Psma2/Trp53/Psmd12/Ccnh/Fbxw11/Ppp2ca/Mnat1/Rps27a/Cdk7/Psmb5/Clasp1/Dctn2/Psma1/E2f3/Psmd13/Nedd1/Ppp1r12a/Ppp2r1b/Ajuba/Psma4/Tubb6/Tubb4b/Cep290/Cdk2/Nek2/Pcnt/Psmd11/Psme3/Prkar2b/Psmd8/Mzt1/Bora/Tuba4a
R-MMU-69275	G2/M Transition	167	-0.37598	-1.56559	0.000911042	0.0209323	0.0171477	3151	tags=32%, list=22%, signal=25%	Akap9/Psmb3/Ccnb2/Cdk1/Psma5/Psmc1/Ppp2r2a/Psmd14/Haus1/Psmd1/Pafah1b1/Hsp90aa1/Psmd3/Odf2/Xpo1/Ywhae/Tubgcp4/Cep70/Sdccag8/Psmd7/Cdc25a/Psma2/Trp53/Psmd12/Ccnh/Fbxw11/Ppp2ca/Mnat1/Rps27a/Cdk7/Psmb5/Clasp1/Dctn2/Psma1/Psmd13/Nedd1/Ppp1r12a/Ppp2r1b/Ajuba/Psma4/Tubb6/Tubb4b/Cep290/Cdk2/Nek2/Pcnt/Psmd11/Psme3/Prkar2b/Psmd8/Mzt1/Bora/Tuba4a
R-MMU-3000178	ECM proteoglycans	31	0.618461	1.79911	0.00097986	0.0219899	0.0180141	2603	tags=45%, list=18%, signal=37%	Bgn/Col6a2/Col6a1/Dcn/Acan/Fn1/Itga8/Tnxb/Itga2/Itga2b/Col5a3/Matn4/Hapln1/Itgb3
R-MMU-983169	Class I MHC mediated antigen processing & presentation	304	-0.313655	-1.3772	0.00104975	0.022724	0.0186155	3157	tags=28%, list=22%, signal=22%	Siah2/Erap1/Psmb3/Klhl25/Herc2/Dtx3l/Rnf4/Psma5/Psmc1/Klhl5/Spsb2/Ube2cbp/H2-Q4/Psmd14/Asb5/Psmd1/Lnpep/Trim37/Ube2s/Psmd3/Trip12/Ube3a/Kbtbd8/Det1/Ubac1/Kctd6/Fbxo22/Arih2/Psmd7/Ubr1/Fbxl19/Sar1b/Psma2/Psmd12/Rnf123/Ube2j1/Anapc1/Fbxw11/Rnf138/Rbck1/Itgav/Rnf217/Rps27a/Psmb5/Psma1/Rnf126/Psmd13/Canx/Sec24a/Asb13/Stx4a/Ube2g2/Ube2q2/Herc1/Tpp2/Psma4/Hace1/Fbxo30/Znrf2/Cdc27/Dcaf1/Lmo7/Ube2f/Smurf…
R-MMU-983168	Antigen processing: Ubiquitination & Proteasome degradation	264	-0.331647	-1.44594	0.00105967	0.022724	0.0186155	3157	tags=29%, list=22%, signal=23%	Siah2/Psmb3/Klhl25/Herc2/Dtx3l/Rnf4/Psma5/Psmc1/Klhl5/Spsb2/Ube2cbp/Psmd14/Asb5/Psmd1/Lnpep/Trim37/Ube2s/Psmd3/Trip12/Ube3a/Kbtbd8/Det1/Ubac1/Kctd6/Fbxo22/Arih2/Psmd7/Ubr1/Fbxl19/Psma2/Psmd12/Rnf123/Ube2j1/Anapc1/Fbxw11/Rnf138/Rbck1/Rnf217/Rps27a/Psmb5/Psma1/Rnf126/Psmd13/Asb13/Ube2g2/Ube2q2/Herc1/Tpp2/Psma4/Hace1/Fbxo30/Znrf2/Cdc27/Dcaf1/Lmo7/Ube2f/Smurf2/Cdc23/Cdc34/Fbxo6/Fbxo7/Ube2m/Cul5/Psmd1…
R-MMU-3000157	Laminin interactions	21	-0.658409	-1.87272	0.00115606	0.0242522	0.0198674	930	tags=38%, list=7%, signal=36%	Itga3/Col4a5/Col4a2/Col4a1/Itga6/Lamb3/Lama5/Nid2
R-MMU-5688426	Deubiquitination	228	-0.334992	-1.43656	0.00134612	0.0275456	0.0225653	3316	tags=33%, list=23%, signal=26%	Babam1/Usp10/Hcfc1/Siah2/Psmb3/Usp42/Cyld/Josd2/Cdk1/Psma5/Psmc1/Usp12/Ddx58/Ikbkg/Adrm1/Wdr48/Psmd14/Becn1/Psmd1/Rhoa/Rhot1/Smad2/Usp19/Rnf146/Psmd3/Uimc1/Psmd7/Traf3/Ruvbl1/Cdc25a/Ifih1/Kat2b/Psma2/Trp53/Usp14/Psmd12/Rnf123/Ino80c/Usp18/Usp7/Mbd6/Kdm1b/Vdac1/Rad23b/Usp24/Usp25/Rps27a/Traf6/Ino80d/Psmb5/Tomm20/Rnf128/Myc/Asxl2/Psma1/Psmd13/Foxk2/Yy1/Nedd8/Atxn3/Psma4/Usp3/Adrb2/Mat2b/Smurf2/Vdac…
R-MMU-8948751	Regulation of PTEN stability and activity	66	-0.462491	-1.64609	0.00138535	0.0275456	0.0225653	4077	tags=45%, list=29%, signal=33%	Psme1/Psmb6/Akt2/Psme4/Psmd6/Akt1/Psmc4/Psmb3/Psma5/Psmc1/Psmd14/Psmd1/Rnf146/Psmd3/Psmd7/Psma2/Csnk2a2/Psmd12/Rps27a/Psmb5/Psma1/Psmd13/Psma4/Prex2/Trim27/Psmd11/Frk/Akt3/Psme3/Psmd8
R-MMU-349425	Autodegradation of the E3 ubiquitin ligase COP1	50	-0.501722	-1.71019	0.00139869	0.0275456	0.0225653	3539	tags=48%, list=25%, signal=36%	Psme1/Psmb6/Psme4/Psmd6/Psmc4/Psmb3/Psma5/Psmc1/Psmd14/Psmd1/Psmd3/Psmd7/Psma2/Trp53/Psmd12/Rps27a/Psmb5/Psma1/Psmd13/Psma4/Psmd11/Psme3/Cop1/Psmd8
R-MMU-211859	Biological oxidations	111	0.429596	1.55799	0.00145752	0.0281301	0.0230441	1404	tags=27%, list=10%, signal=25%	Ptgs1/Cyp1b1/Mgst1/Ahr/Ggt7/Gstk1/Cbr3/Smox/Gstt1/Gstm5/Ugdh/Oplah/Cyp2c55/Gstt2/Cyp2d22/Arnt2/Ugt1a7c/Aldh3a1/Mgst2/Cyp2s1/Cyp2j6/Acy3/Cyp1a1/Cyp7b1/As3mt/Nat2/Paox/Ugt1a6a/Bphl/Sult2b1
R-MMU-202424	Downstream TCR signaling	74	-0.453056	-1.6529	0.00166391	0.0314838	0.0257915	3539	tags=38%, list=25%, signal=29%	Psmd6/Ube2d1/Psmc4/Psmb3/Psma5/Psmc1/Tab2/Ikbkg/Psmd14/Psmd1/Psmd3/Psmd7/Psma2/Psmd12/Fbxw11/Rps27a/Traf6/Psmb5/Psma1/Psmd13/Psma4/Malt1/Cdc34/Psmd11/Psme3/Ube2n/Pik3cb/Psmd8
R-MMU-3301854	Nuclear Pore Complex (NPC) Disassembly	31	-0.566235	-1.74145	0.00196598	0.0364841	0.0298877	3513	tags=55%, list=25%, signal=41%	Nup54/Nup85/Ndc1/Ccnb2/Nup62/Nup43/Cdk1/Nupl2/Nup88/Ranbp2/Nupl1/Nup98/Nup153/Nup37/Tpr/Nup107/Nup210
R-MMU-1296072	Voltage gated Potassium channels	10	0.800611	1.78685	0.00231177	0.0420916	0.0344814	2147	tags=80%, list=15%, signal=68%	Kcnd1/Kcna4/Kcnab2/Kcnc2/Kcnh5/Kcnh1/Kcnq5/Kcnh2
R-MMU-8939236	RUNX1 regulates transcription of genes involved in differentiation of HSCs	59	-0.481742	-1.68419	0.00235952	0.0421656	0.034542	3139	tags=41%, list=22%, signal=32%	Psmb3/Psma5/Psmc1/Psmd14/Psmd1/Psmd3/Tcf12/Psmd7/Psma2/Psmd12/Ccnh/Mnat1/Rps27a/Cdk7/Psmb5/Psma1/Psmd13/Yap1/Psma4/Gata2/Psmd11/Psme3/Gata3/Psmd8
R-MMU-4641257	Degradation of AXIN	53	-0.485723	-1.67285	0.0024611	0.0431811	0.0353739	4185	tags=47%, list=29%, signal=33%	Axin2/Psme1/Psmb6/Psme4/Psmd6/Psmc4/Psmb3/Psma5/Psmc1/Psmd14/Psmd1/Rnf146/Psmd3/Psmd7/Psma2/Psmd12/Rps27a/Psmb5/Psma1/Psmd13/Psma4/Smurf2/Psmd11/Psme3/Psmd8
R-MMU-159227	Transport of the SLBP independent Mature mRNA	33	-0.558056	-1.72058	0.00252956	0.0435897	0.0357086	3513	tags=52%, list=25%, signal=39%	Nup54/Nup85/Ndc1/Eif4e/Nup62/Nup43/Alyref/Nupl2/Nup88/Ranbp2/Nupl1/Nup98/Nup153/Nup37/Tpr/Nup107/Nup210
R-MMU-159231	Transport of Mature mRNA Derived from an Intronless Transcript	40	-0.527073	-1.70675	0.00273065	0.0462294	0.037871	3633	tags=50%, list=26%, signal=37%	Sympk/Nup54/Nup85/Cpsf3/Ndc1/Eif4e/Nup62/Nup43/Alyref/Nupl2/Nup88/Ranbp2/Nupl1/Nup98/Nup153/Nup37/Tpr/Cpsf2/Nup107/Nup210
R-MMU-75815	Ubiquitin-dependent degradation of Cyclin D	49	-0.499359	-1.69714	0.00288926	0.0478802	0.0392234	3539	tags=49%, list=25%, signal=37%	Psme1/Psmb6/Psme4/Psmd6/Psmc4/Psmb3/Psma5/Psmc1/Psmd14/Psmd1/Psmd3/Psmd7/Psma2/Psmd12/Ccnd1/Rps27a/Psmb5/Psma1/Psmd13/Psma4/Cdk4/Psmd11/Psme3/Psmd8
R-MMU-159236	Transport of Mature mRNA derived from an Intron-Containing Transcript	68	-0.454792	-1.62317	0.00292739	0.0478802	0.0392234	3513	tags=41%, list=25%, signal=31%	Slu7/Nup54/Nup85/Ndc1/Nup62/Nup43/Srsf6/Alyref/Eif4a3/Ddx39a/Nupl2/Sarnp/Srrm1/Nup88/Thoc7/Srsf1/Thoc5/Thoc3/Srsf2/Ranbp2/Nupl1/Nup98/Cdc40/Nup153/Nup37/Tpr/Nup107/Nup210
R-MMU-1169410	Antiviral mechanism by IFN-stimulated genes	31	-0.548804	-1.68784	0.00303801	0.0483452	0.0396043	3201	tags=55%, list=23%, signal=43%	Eif4e/Isg15/Ddx58/Eif4a3/Abce1/Rnasel/Mx2/Usp18/Arih1/Pde12/Eif4a1/Trim25/Irf3/Eif4e2/Ube2e1/Ube2n/Eif4g3
R-MMU-202403	TCR signaling	85	-0.424609	-1.57045	0.00305602	0.0483452	0.0396043	3539	tags=38%, list=25%, signal=28%	Psmd6/Csk/Ube2d1/Psmc4/Psmb3/Psma5/Psmc1/Tab2/Ikbkg/Psmd14/Psmd1/Pak2/Psmd3/Fyb/Psmd7/Psma2/Psmd12/Fbxw11/Rps27a/Traf6/Psmb5/Psma1/Psmd13/Psma4/Malt1/Cdc34/Psmd11/Ptprj/Psme3/Ube2n/Pik3cb/Psmd8

## Sheet: Con2
ID	Description	setSize	enrichmentScore	NES	pvalue	p.adjust	qvalues	rank	leading_edge	core_enrichment
R-MMU-6791226	Major pathway of rRNA processing in the nucleolus and cytosol	168	-0.528	-2.21029	1.88303e-11	6.05707e-09	4.93551e-09	3949	tags=47%, list=28%, signal=34%	Bms1/Noc4l/Nip7/Exosc5/Rps27rt/Rps18/Rpp30/Rps27/Rps6-ps4/Utp14a/Rps27a/Rpl14/Rpl23/Rps6/Pdcd11/Rpl39/Eri1/Exosc7/Rpl4/Heatr1/Rps11/Fbl/Pelp1/Wdr75/Exosc1/Nop58/Rpl13/Mphosph10/Ltv1/Rps3/Rpl18/Wdr43/Ddx21/Riok2/Rpp21/Wdr46/Rpl31/Bysl/Rpp25/Rps17/Isg20l2/Ncl/Utp3/Riok1/Rplp1/Rps4x/Imp4/Wdr12/Rps26/Rpl3/Rcl1/Rps20/Rps15a/Tbl3/Rps19/Rps29/Rpl28/Rplp2/Rps16/Rpl27a/Rps2/Rpl7/Utp14b/Rps9/Mtrex/Mphosph6…
R-MMU-72312	rRNA processing	168	-0.528	-2.21029	1.88303e-11	6.05707e-09	4.93551e-09	3949	tags=47%, list=28%, signal=34%	Bms1/Noc4l/Nip7/Exosc5/Rps27rt/Rps18/Rpp30/Rps27/Rps6-ps4/Utp14a/Rps27a/Rpl14/Rpl23/Rps6/Pdcd11/Rpl39/Eri1/Exosc7/Rpl4/Heatr1/Rps11/Fbl/Pelp1/Wdr75/Exosc1/Nop58/Rpl13/Mphosph10/Ltv1/Rps3/Rpl18/Wdr43/Ddx21/Riok2/Rpp21/Wdr46/Rpl31/Bysl/Rpp25/Rps17/Isg20l2/Ncl/Utp3/Riok1/Rplp1/Rps4x/Imp4/Wdr12/Rps26/Rpl3/Rcl1/Rps20/Rps15a/Tbl3/Rps19/Rps29/Rpl28/Rplp2/Rps16/Rpl27a/Rps2/Rpl7/Utp14b/Rps9/Mtrex/Mphosph6…
R-MMU-8868773	rRNA processing in the nucleus and cytosol	168	-0.528	-2.21029	1.88303e-11	6.05707e-09	4.93551e-09	3949	tags=47%, list=28%, signal=34%	Bms1/Noc4l/Nip7/Exosc5/Rps27rt/Rps18/Rpp30/Rps27/Rps6-ps4/Utp14a/Rps27a/Rpl14/Rpl23/Rps6/Pdcd11/Rpl39/Eri1/Exosc7/Rpl4/Heatr1/Rps11/Fbl/Pelp1/Wdr75/Exosc1/Nop58/Rpl13/Mphosph10/Ltv1/Rps3/Rpl18/Wdr43/Ddx21/Riok2/Rpp21/Wdr46/Rpl31/Bysl/Rpp25/Rps17/Isg20l2/Ncl/Utp3/Riok1/Rplp1/Rps4x/Imp4/Wdr12/Rps26/Rpl3/Rcl1/Rps20/Rps15a/Tbl3/Rps19/Rps29/Rpl28/Rplp2/Rps16/Rpl27a/Rps2/Rpl7/Utp14b/Rps9/Mtrex/Mphosph6…
R-MMU-1799339	SRP-dependent cotranslational protein targeting to membrane	85	-0.5953	-2.28039	3.24836e-09	7.83667e-07	6.38559e-07	3748	tags=47%, list=26%, signal=35%	Rps27rt/Rps18/Rps27/Rps6-ps4/Rps27a/Rpl14/Rpl23/Rps6/Rpl39/Rpl4/Rps11/Rpl13/Rps3/Rpl18/Rpl31/Rps17/Rplp1/Rps4x/Rps26/Rpl3/Srp9/Rps20/Rps15a/Rps19/Rps29/Rpl28/Rplp2/Rps16/Rpl27a/Rps2/Rpl7/Rps9/Rps5/Rpl22l1/Rpl10/Rps13/Rpl13a/Rpl37a/Rps23/Rpl18a
R-MMU-72613	Eukaryotic Translation Initiation	113	-0.536195	-2.13198	2.162e-08	3.01285e-06	2.45498e-06	3827	tags=44%, list=27%, signal=33%	Eif4g1/Rps27rt/Eif2b5/Rps18/Rps27/Rps6-ps4/Eif4a1/Rps27a/Rpl14/Rpl23/Rps6/Eif2s3x/Rpl39/Rpl4/Rps11/Eif2s2/Rpl13/Rps3/Rpl18/Eif5/Rpl31/Rps17/Rplp1/Rps4x/Rps26/Rpl3/Eif3c/Rps20/Rps15a/Rps19/Rps29/Eif5b/Rpl28/Rplp2/Rps16/Rpl27a/Rps2/Rpl7/Rps9/Rps5/Eif3a/Rpl22l1/Rpl10/Rps13/Rpl13a/Rpl37a/Eif4ebp1/Rps23/Eif3f/Rpl18a
R-MMU-72737	Cap-dependent Translation Initiation	113	-0.536195	-2.13198	2.162e-08	3.01285e-06	2.45498e-06	3827	tags=44%, list=27%, signal=33%	Eif4g1/Rps27rt/Eif2b5/Rps18/Rps27/Rps6-ps4/Eif4a1/Rps27a/Rpl14/Rpl23/Rps6/Eif2s3x/Rpl39/Rpl4/Rps11/Eif2s2/Rpl13/Rps3/Rpl18/Eif5/Rpl31/Rps17/Rplp1/Rps4x/Rps26/Rpl3/Eif3c/Rps20/Rps15a/Rps19/Rps29/Eif5b/Rpl28/Rplp2/Rps16/Rpl27a/Rps2/Rpl7/Rps9/Rps5/Eif3a/Rpl22l1/Rpl10/Rps13/Rpl13a/Rpl37a/Eif4ebp1/Rps23/Eif3f/Rpl18a
R-MMU-72766	Translation	216	-0.436265	-1.88544	2.18549e-08	3.01285e-06	2.45498e-06	3748	tags=42%, list=26%, signal=31%	Mrps23/Gfm1/Mrpl12/Eif4g1/Rps27rt/Mrps12/Eif2b5/Rps18/Rps27/Mrps18a/Rps6-ps4/Eif4a1/Mrpl52/Rps27a/Rpl14/Rpl23/Rps6/Eif2s3x/Rpl39/Eral1/Rpl4/Mrps6/Mrpl34/Rps11/Mrpl16/Eif2s2/Mrpl51/Mrpl54/Mrps31/Mrpl30/Eef2/Mrpl44/Mrps30/Rpl13/Mrpl46/Rps3/Rpl18/Mrpl17/Eif5/Rpl31/N6amt1/Mrpl57/Rps17/Gfm2/Rplp1/Rps4x/Trmt112/Gspt1/Rps26/Rpl3/Eif3c/Srp9/Mrpl41/Rps20/Rps15a/Mrps18b/Rps19/Rps29/Mrps27/Eif5b/Eef1a1/Gadd…
R-MMU-1474244	Extracellular matrix organization	177	0.498979	1.90873	3.36916e-08	3.80771e-06	3.10266e-06	2041	tags=41%, list=14%, signal=35%	Adam15/Fbln2/Bgn/Col6a2/Col6a1/Mmp16/Jam3/Mmp2/Prkca/P3h3/Plod2/Col24a1/Mmp9/Capn6/Mmp3/Acan/Dcn/Fn1/Fbn2/Itga8/Col11a1/Mmp19/Icam5/Ltbp2/Fbn1/Sdc2/Loxl3/Htra1/Emilin2/Pdgfb/Lama4/Adamts3/Sdc3/Fgf2/Col5a3/Itgb8/P4ha2/Adamts2/Itga2b/Col18a1/Lamb1/Gdf5/Itga1/Kdr/Jam2/Emilin1/Itgb2/Itga5/Bsg/Crtap/Ltbp1/Col22a1/Lama3/Sdc1/Tmprss6/Itgb4/Bmp2/Mmp13/Efemp2/Ppib/Col5a1/Itga4/Spp1/Col8a2/Tnc/Ctsb/Ltbp4/L…
R-MMU-72706	GTP hydrolysis and joining of the 60S ribosomal subunit	106	-0.542188	-2.13515	3.55123e-08	3.80771e-06	3.10266e-06	3827	tags=45%, list=27%, signal=33%	Eif4g1/Rps27rt/Rps18/Rps27/Rps6-ps4/Eif4a1/Rps27a/Rpl14/Rpl23/Rps6/Eif2s3x/Rpl39/Rpl4/Rps11/Eif2s2/Rpl13/Rps3/Rpl18/Eif5/Rpl31/Rps17/Rplp1/Rps4x/Rps26/Rpl3/Eif3c/Rps20/Rps15a/Rps19/Rps29/Eif5b/Rpl28/Rplp2/Rps16/Rpl27a/Rps2/Rpl7/Rps9/Rps5/Eif3a/Rpl22l1/Rpl10/Rps13/Rpl13a/Rpl37a/Rps23/Eif3f/Rpl18a
R-MMU-72689	Formation of a pool of free 40S subunits	95	-0.54622	-2.12642	1.1969e-07	1.15501e-05	9.4114e-06	3748	tags=44%, list=26%, signal=33%	Rps27rt/Rps18/Rps27/Rps6-ps4/Rps27a/Rpl14/Rpl23/Rps6/Rpl39/Rpl4/Rps11/Rpl13/Rps3/Rpl18/Rpl31/Rps17/Rplp1/Rps4x/Rps26/Rpl3/Eif3c/Rps20/Rps15a/Rps19/Rps29/Rpl28/Rplp2/Rps16/Rpl27a/Rps2/Rpl7/Rps9/Rps5/Eif3a/Rpl22l1/Rpl10/Rps13/Rpl13a/Rpl37a/Rps23/Eif3f/Rpl18a
R-MMU-156827	L13a-mediated translational silencing of Ceruloplasmin expression	105	-0.527795	-2.0848	1.77777e-07	1.55959e-05	1.27081e-05	3827	tags=44%, list=27%, signal=32%	Eif4g1/Rps27rt/Rps18/Rps27/Rps6-ps4/Eif4a1/Rps27a/Rpl14/Rpl23/Rps6/Eif2s3x/Rpl39/Rpl4/Rps11/Eif2s2/Rpl13/Rps3/Rpl18/Rpl31/Rps17/Rplp1/Rps4x/Rps26/Rpl3/Eif3c/Rps20/Rps15a/Rps19/Rps29/Rpl28/Rplp2/Rps16/Rpl27a/Rps2/Rpl7/Rps9/Rps5/Eif3a/Rpl22l1/Rpl10/Rps13/Rpl13a/Rpl37a/Rps23/Eif3f/Rpl18a
R-MMU-191273	Cholesterol biosynthesis	24	-0.780844	-2.25075	4.41395e-07	3.54955e-05	2.8923e-05	2440	tags=83%, list=17%, signal=69%	Cyp51/Dhcr24/Ggps1/Mvk/Fdps/Tm7sf2/Sc5d/Nsdhl/Pmvk/Acat2/Idi1/Ebp/Msmo1/Lss/Mvd/Hmgcs1/Hmgcr/Dhcr7/Hsd17b7/Lbr
R-MMU-975956	Nonsense Mediated Decay (NMD) independent of the Exon Junction Complex (EJC)	88	-0.544756	-2.0978	5.82802e-07	4.32619e-05	3.52513e-05	3827	tags=49%, list=27%, signal=36%	Eif4g1/Rps27rt/Rps18/Rps27/Rps6-ps4/Rps27a/Rpl14/Rpl23/Rps6/Ncbp1/Rpl39/Rpl4/Rps11/Rpl13/Rps3/Rpl18/Rpl31/Rps17/Rplp1/Rps4x/Upf1/Gspt1/Rps26/Rpl3/Rps20/Rps15a/Rps19/Rps29/Rpl28/Rplp2/Rps16/Rpl27a/Rps2/Rpl7/Rps9/Rps5/Rpl22l1/Rpl10/Rps13/Rpl13a/Rpl37a/Rps23/Rpl18a
R-MMU-1630316	Glycosaminoglycan metabolism	92	0.5644	1.97234	9.38006e-07	6.46554e-05	5.26835e-05	2099	tags=37%, list=15%, signal=32%	B4galt6/Bgn/St3gal1/Hs3st1/Chst11/Chst1/Xylt1/Ext1/Cemip/Has2/Chst2/Acan/Dcn/Sdc2/Csgalnact1/Xylt2/Hpse/B3gnt7/Sdc3/Chst3/Chsy3/Hs3st3a1/Hs3st5/B4galt4/Sdc1/Chst12/Ndst3/Arsb/Gpc4/Cspg5/Papss2/Hyal1/Ids/Glb1
R-MMU-8951664	Neddylation	199	-0.408519	-1.74744	2.58537e-06	0.000166326	0.000135528	2494	tags=29%, list=18%, signal=24%	Cul5/Fbxo30/Dda1/Cul4a/Asb5/Spsb4/Psmc4/Tulp4/Epas1/Dcaf8/Klhl21/Nedd8/Socs5/Ddb1/Fbxl19/Ankrd9/Wsb2/Fbxl14/Gan/Klhl25/Fem1a/Dcun1d2/Klhl2/Fem1b/Fbxo7/Cish/Psmd13/Nae1/Fbxo11/Wdr5/Psmd1/Dcaf17/Psmb5/Ccnf/Asb13/Obsl1/Rbbp5/Fbxo17/Psmd11/Dtl/Cops5/Psme3/Dcun1d1/Dcaf6/Fbxo6/Ube2f/Psma1/Fbxl16/Lmo7/Psmd7/Commd6/Ube2m/Psmd8/Socs2/Uchl3/Cop1/Fbxl3
R-MMU-8936459	RUNX1 regulates genes involved in megakaryocyte differentiation and platelet function	75	-0.535283	-1.98708	1.34731e-05	0.000780948	0.000636344	4709	tags=64%, list=33%, signal=43%	H3c11/H2bc15/H2bc21/H2ac20/Prmt1/H4c4/H2bc13/H3c15/H2bc12/H4c14/Setd1b/H3c2/H4c12/Kmt2e/H2ac8/H2ac22/H2ac12/H4c11/H3c6/H3c7/H4c18/Ash2l/H4c2/H2bc3/H2bc11/H3f3a/H2ac4/Cbfb/H2ac15/H3c10/H2ac10/H4c9/H2ac7/H2bc6/Dpy30/H4c6/Kat2b/H2bc8/H2bc9/H2ac11/Prmt6/H3c8/Zfpm1/Wdr5/H3c4/Rbbp5/Setd1a/H2bc7
R-MMU-8878171	Transcriptional regulation by RUNX1	174	-0.416937	-1.74246	1.37576e-05	0.000780948	0.000636344	4076	tags=50%, list=29%, signal=36%	Psmd3/H2ac20/Prmt1/H4c4/Psmc1/H2bc13/H3c15/H2bc12/Arid1b/Uba52/Smarcb1/Psmd14/Psma2/H4c14/Setd1b/H3c2/Psmd12/H4c12/Kmt2e/H2ac8/Ctsl/H2ac22/H2ac12/Rps27a/H4c11/H3c6/H3c7/Elf2/H4c18/Ash2l/H4c2/H2bc3/Smarce1/Yap1/Psma5/Ring1/H2bc11/H3f3a/Arid1a/H2ac4/Psmb1/Cbfb/H2ac15/H3c10/Scmh1/H2ac10/Rybp/H4c9/H2ac7/H2bc6/Hipk2/Psmc4/Dpy30/H4c6/Kat2b/H2bc8/Cdk7/H2bc9/H2ac11/Prmt6/Psmd13/H3c8/Phc2/Ccnd1/Zfpm1/Wdr5…
R-MMU-5250941	Negative epigenetic regulation of rRNA expression	62	-0.552385	-1.97173	1.56154e-05	0.000837158	0.000682146	4709	tags=63%, list=33%, signal=42%	H3c11/H2bc15/H2bc21/H2ac20/H4c4/H2bc13/H3c15/H2bc12/H4c14/H3c2/H4c12/H2ac8/H2ac22/H2ac12/H4c11/H3c6/H3c7/Rrp8/H4c18/H4c2/H2bc3/H2bc11/H3f3a/H2ac4/H2ac15/H3c10/H2ac10/H4c9/H2ac7/H2bc6/H4c6/H2bc8/H2bc9/H2ac11/H3c8/Mbd2/H3c4/Sirt1/H2bc7
R-MMU-372790	Signaling by GPCR	268	0.405445	1.61492	1.66788e-05	0.000847107	0.000690253	2555	tags=32%, list=18%, signal=27%	Pde3b/Gnai1/Rgs17/Ece1/Prokr1/Pde10a/Ccl7/Plekhg5/Pde4b/Plxnb1/Pde4a/Cxcl12/Cxcl2/Prkca/Cxcl5/Ackr3/Fgd4/Penk/Arhgef19/Ptgfr/Bdkrb2/Mmp3/Pik3r5/Arhgef26/P2ry1/Prex1/Gnaz/Ednra/Arhgef15/Cnr1/S1pr1/Arhgef3/Htr2a/S1pr3/Adora2b/Rps6ka2/Cdk5/Bdkrb1/Rgs4/Calcrl/Arrb2/Gng2/Dgke/Pik3r3/Ptger2/Gnb5/Lpar1/Ccl11/Dgkk/C3/Mc3r/Ptger1/Lpar4/Ccl27a/Rgs2/Gpsm1/Adcy9/Vav2/Adm/Pde4d/Cxcl1/Adcy6/Grpr/Rgs12/Gnat2/Ps…
R-MMU-5625886	Activated PKN1 stimulates transcription of AR (androgen receptor) regulated genes KLK2 and KLK3	62	-0.548653	-1.95841	1.94937e-05	0.000940569	0.000766409	4709	tags=63%, list=33%, signal=42%	H3c11/H2bc15/H2bc21/H2ac20/H4c4/H2bc13/H3c15/H2bc12/H4c14/H3c2/H4c12/H2ac8/H2ac22/H2ac12/H4c11/H3c6/H3c7/H4c18/H4c2/H2bc3/H2bc11/H3f3a/H2ac4/H2ac15/H3c10/H2ac10/H4c9/H2ac7/Kdm4c/H2bc6/H4c6/H2bc8/H2bc9/Pkn1/H2ac11/H3c8/Ncoa2/H3c4/H2bc7
R-MMU-73864	RNA Polymerase I Transcription	103	-0.466674	-1.83143	2.08037e-05	0.000955981	0.000778966	4709	tags=55%, list=33%, signal=37%	H3c11/H2bc15/Cd3eap/H2bc21/H2ac20/H4c4/H2bc13/H3c15/H2bc12/Polr1b/Ercc2/H4c14/H3c2/H4c12/Gtf2h4/H2ac8/H2ac22/H2ac12/Taf1a/H4c11/Ehmt2/H3c6/Polr1c/Gtf2h2/Gtf2h5/H3c7/H4c18/H4c2/H2bc3/Cavin1/H2bc11/H3f3a/H2ac4/Taf1b/H2ac15/H3c10/H2ac10/H4c9/H2ac7/H2bc6/H4c6/H2bc8/Cdk7/H2bc9/Mta3/H2ac11/H3c8/Tbp/Polr1h/Mbd2/H3c4/Gatad2a/Mta2/Gtf2h1/Chd3/Rrn3/H2bc7
R-MMU-5625740	RHO GTPases activate PKNs	80	-0.507745	-1.9145	2.61571e-05	0.00114734	0.000934897	4709	tags=59%, list=33%, signal=39%	H3c11/H2bc15/H2bc21/Rhob/H2ac20/H4c4/Ywhag/H2bc13/H3c15/H2bc12/Ppp1r12a/H4c14/Ppp1r14a/H3c2/H4c12/H2ac8/H2ac22/H2ac12/H4c11/Pdpk1/H3c6/Rac1/H3c7/H4c18/H4c2/H2bc3/H2bc11/H3f3a/H2ac4/H2ac15/H3c10/H2ac10/H4c9/H2ac7/Kdm4c/H2bc6/Pkn2/H4c6/H2bc8/H2bc9/Pkn1/H2ac11/H3c8/Ncoa2/H3c4/Ywhah/H2bc7
R-MMU-73854	RNA Polymerase I Promoter Clearance	102	-0.464294	-1.8179	3.37369e-05	0.00141548	0.00115338	4709	tags=55%, list=33%, signal=37%	H3c11/H2bc15/Cd3eap/H2bc21/H2ac20/H4c4/H2bc13/H3c15/H2bc12/Polr1b/Ercc2/H4c14/H3c2/H4c12/Gtf2h4/H2ac8/H2ac22/H2ac12/Taf1a/H4c11/Ehmt2/H3c6/Polr1c/Gtf2h2/Gtf2h5/H3c7/H4c18/H4c2/H2bc3/H2bc11/H3f3a/H2ac4/Taf1b/H2ac15/H3c10/H2ac10/H4c9/H2ac7/H2bc6/H4c6/H2bc8/Cdk7/H2bc9/Mta3/H2ac11/H3c8/Tbp/Polr1h/Mbd2/H3c4/Gatad2a/Mta2/Gtf2h1/Chd3/Rrn3/H2bc7
R-MMU-427359	SIRT1 negatively regulates rRNA expression	61	-0.54659	-1.94202	3.73187e-05	0.00150052	0.00122268	4709	tags=62%, list=33%, signal=42%	H3c11/H2bc15/H2bc21/H2ac20/H4c4/H2bc13/H3c15/H2bc12/H4c14/H3c2/H4c12/H2ac8/H2ac22/H2ac12/H4c11/H3c6/H3c7/Rrp8/H4c18/H4c2/H2bc3/H2bc11/H3f3a/H2ac4/H2ac15/H3c10/H2ac10/H4c9/H2ac7/H2bc6/H4c6/H2bc8/H2bc9/H2ac11/H3c8/H3c4/Sirt1/H2bc7
R-MMU-427413	NoRC negatively regulates rRNA expression	59	-0.544986	-1.91704	5.66505e-05	0.00218671	0.00178181	4709	tags=63%, list=33%, signal=42%	H3c11/H2bc15/H2bc21/H2ac20/H4c4/H2bc13/H3c15/H2bc12/H4c14/H3c2/H4c12/H2ac8/H2ac22/H2ac12/H4c11/H3c6/H3c7/H4c18/H4c2/H2bc3/H2bc11/H3f3a/H2ac4/H2ac15/H3c10/H2ac10/H4c9/H2ac7/H2bc6/H4c6/H2bc8/H2bc9/H2ac11/H3c8/Mbd2/H3c4/H2bc7
R-MMU-927802	Nonsense-Mediated Decay (NMD)	108	-0.447804	-1.76126	6.58003e-05	0.00235175	0.00191629	3827	tags=45%, list=27%, signal=33%	Eif4g1/Rps27rt/Rps18/Rps27/Rps6-ps4/Rps27a/Rpl14/Rpl23/Rps6/Ncbp1/Rpl39/Rpl4/Rps11/Rnps1/Rpl13/Rps3/Rpl18/Rpl31/Rps17/Smg9/Rplp1/Rps4x/Upf1/Ppp2r2a/Gspt1/Rps26/Rpl3/Rps20/Rps15a/Rps19/Rps29/Rpl28/Rplp2/Rps16/Rpl27a/Smg1/Rps2/Rpl7/Rps9/Rps5/Rpl22l1/Ppp2r1a/Rpl10/Rps13/Rpl13a/Rpl37a/Rps23/Smg7/Rpl18a
R-MMU-975957	Nonsense Mediated Decay (NMD) enhanced by the Exon Junction Complex (EJC)	108	-0.447804	-1.76126	6.58003e-05	0.00235175	0.00191629	3827	tags=45%, list=27%, signal=33%	Eif4g1/Rps27rt/Rps18/Rps27/Rps6-ps4/Rps27a/Rpl14/Rpl23/Rps6/Ncbp1/Rpl39/Rpl4/Rps11/Rnps1/Rpl13/Rps3/Rpl18/Rpl31/Rps17/Smg9/Rplp1/Rps4x/Upf1/Ppp2r2a/Gspt1/Rps26/Rpl3/Rps20/Rps15a/Rps19/Rps29/Rpl28/Rplp2/Rps16/Rpl27a/Smg1/Rps2/Rpl7/Rps9/Rps5/Rpl22l1/Ppp2r1a/Rpl10/Rps13/Rpl13a/Rpl37a/Rps23/Smg7/Rpl18a
R-MMU-73728	RNA Polymerase I Promoter Opening	60	-0.539032	-1.89758	6.8431e-05	0.00235843	0.00192173	4709	tags=62%, list=33%, signal=41%	H3c11/H2bc15/H2bc21/H2ac20/H4c4/H2bc13/H3c15/H2bc12/H4c14/H3c2/H4c12/H2ac8/H2ac22/H2ac12/H4c11/H3c6/H3c7/H4c18/H4c2/H2bc3/H2bc11/H3f3a/H2ac4/H2ac15/H3c10/H2ac10/H4c9/H2ac7/H2bc6/H4c6/H2bc8/H2bc9/H2ac11/H3c8/Mbd2/H3c4/H2bc7
R-MMU-73772	RNA Polymerase I Promoter Escape	86	-0.473249	-1.81264	8.57747e-05	0.00267336	0.00217835	4709	tags=58%, list=33%, signal=39%	H3c11/H2bc15/Cd3eap/H2bc21/H2ac20/H4c4/H2bc13/H3c15/H2bc12/Polr1b/Ercc2/H4c14/H3c2/H4c12/Gtf2h4/H2ac8/H2ac22/H2ac12/Taf1a/H4c11/H3c6/Polr1c/Gtf2h2/Gtf2h5/H3c7/H4c18/H4c2/H2bc3/H2bc11/H3f3a/H2ac4/Taf1b/H2ac15/H3c10/H2ac10/H4c9/H2ac7/H2bc6/H4c6/H2bc8/Cdk7/H2bc9/H2ac11/H3c8/Tbp/Polr1h/H3c4/Gtf2h1/Rrn3/H2bc7
R-MMU-3247509	Chromatin modifying enzymes	193	-0.371926	-1.59298	8.58799e-05	0.00267336	0.00217835	4519	tags=46%, list=32%, signal=32%	H2ac20/Prmt1/Kat8/H4c4/Ogt/H2bc13/H3c15/Arid4a/H2bc12/Arid1b/Smarcb1/Coprs/H4c14/Setd1b/H3c2/Tbl1x/H4c12/Kmt2e/H2ac8/Kdm6b/H2ac22/H2ac12/Setd3/Setd6/H4c11/Rela/Ehmt2/H3c6/Smyd3/H3c7/Kmt5a/Kdm5a/H4c18/Ash2l/H4c2/Phf2/H2bc3/Smarce1/Nsd3/Suz12/H2bc11/Padi4/Arid1a/H2ac4/H2ac15/Prmt5/H3c10/H2ac10/Eed/H4c9/Prmt7/H2ac7/Padi3/Kdm4c/Padi2/H2bc6/Hcfc1/Dpy30/H4c6/H2bc8/Dot1l/Kdm5b/H2bc9/Mta3/H2ac11/Prmt6/H3…
R-MMU-4839726	Chromatin organization	193	-0.371926	-1.59298	8.58799e-05	0.00267336	0.00217835	4519	tags=46%, list=32%, signal=32%	H2ac20/Prmt1/Kat8/H4c4/Ogt/H2bc13/H3c15/Arid4a/H2bc12/Arid1b/Smarcb1/Coprs/H4c14/Setd1b/H3c2/Tbl1x/H4c12/Kmt2e/H2ac8/Kdm6b/H2ac22/H2ac12/Setd3/Setd6/H4c11/Rela/Ehmt2/H3c6/Smyd3/H3c7/Kmt5a/Kdm5a/H4c18/Ash2l/H4c2/Phf2/H2bc3/Smarce1/Nsd3/Suz12/H2bc11/Padi4/Arid1a/H2ac4/H2ac15/Prmt5/H3c10/H2ac10/Eed/H4c9/Prmt7/H2ac7/Padi3/Kdm4c/Padi2/H2bc6/Hcfc1/Dpy30/H4c6/H2bc8/Dot1l/Kdm5b/H2bc9/Mta3/H2ac11/Prmt6/H3…
R-MMU-388396	GPCR downstream signalling	258	0.402706	1.59693	0.000107787	0.00325044	0.00264857	2555	tags=31%, list=18%, signal=26%	Pde3b/Gnai1/Rgs17/Prokr1/Pde10a/Plekhg5/Pde4b/Plxnb1/Pde4a/Cxcl12/Cxcl2/Prkca/Cxcl5/Ackr3/Fgd4/Penk/Arhgef19/Ptgfr/Bdkrb2/Mmp3/Pik3r5/Arhgef26/P2ry1/Prex1/Gnaz/Ednra/Arhgef15/Cnr1/Arhgef3/Htr2a/S1pr3/Adora2b/Rps6ka2/Cdk5/Bdkrb1/Rgs4/Calcrl/Arrb2/Gng2/Dgke/Pik3r3/Ptger2/Gnb5/Lpar1/Ccl11/Dgkk/C3/Mc3r/Ptger1/Lpar4/Ccl27a/Rgs2/Gpsm1/Adcy9/Vav2/Adm/Pde4d/Cxcl1/Adcy6/Grpr/Rgs12/Gnat2/Psap/Arhgef39/Prkc…
R-MMU-3214815	HDACs deacetylate histones	84	-0.46775	-1.78585	0.0001711	0.00500337	0.00407692	4883	tags=54%, list=34%, signal=35%	Sap18/Tbl1xr1/H4c8/H3c11/H2bc15/H2bc21/H2ac20/H4c4/H2bc13/H3c15/Arid4a/H2bc12/H4c14/H3c2/Tbl1x/H4c12/H2ac8/H2ac22/H2ac12/H4c11/H3c6/H3c7/H4c18/H4c2/H2bc3/H2bc11/H2ac4/H2ac15/H3c10/H2ac10/H4c9/H2ac7/H2bc6/H4c6/H2bc8/H2bc9/Mta3/H2ac11/H3c8/Sap30/H3c4/Gatad2a/Mta2/Chd3/H2bc7
R-MMU-3214841	PKMTs methylate histone lysines	59	-0.509671	-1.79282	0.000365949	0.0103865	0.00846327	4071	tags=56%, list=29%, signal=40%	H4c14/Setd1b/H3c2/H4c12/Kmt2e/Setd3/Setd6/H4c11/Rela/Ehmt2/H3c6/Smyd3/H3c7/Kmt5a/H4c18/Ash2l/H4c2/Nsd3/Suz12/H3c10/Eed/H4c9/Dpy30/H4c6/Dot1l/H3c8/Wdr5/H3c4/Mecom/Rbbp5/Kmt5b/Setd1a/Smyd2
R-MMU-3000178	ECM proteoglycans	31	0.651818	1.87109	0.000402696	0.0108894	0.00887304	2020	tags=39%, list=14%, signal=33%	Bgn/Col6a2/Col6a1/Acan/Dcn/Fn1/Itga8/Col5a3/Itga2b/Col5a1/Tnc/Itga2
R-MMU-72662	Activation of the mRNA upon binding of the cap-binding complex and eIFs, and subsequent binding to 43S	59	-0.507732	-1.786	0.000406236	0.0108894	0.00887304	3827	tags=49%, list=27%, signal=36%	Eif4g1/Rps27rt/Rps18/Rps27/Rps6-ps4/Eif4a1/Rps27a/Rps6/Eif2s3x/Rps11/Eif2s2/Rps3/Rps17/Rps4x/Rps26/Eif3c/Rps20/Rps15a/Rps19/Rps29/Rps16/Rps2/Rps9/Rps5/Eif3a/Rps13/Eif4ebp1/Rps23/Eif3f
R-MMU-68886	M Phase	370	-0.304298	-1.38816	0.000442617	0.0115439	0.0094064	3273	tags=27%, list=23%, signal=22%	H4c2/Ube2d1/Ranbp2/Numa1/Cep43/H2bc3/Clip1/Tubb6/Psma5/Chmp3/Bub3/H2bc11/Nup37/Kpnb1/H2ac4/Dync1li2/Psmb1/H2ac15/Plk1/Chmp2a/Ccnb1/Zwint/Tubgcp3/Pcm1/Tubb5/Sdccag8/H2ac10/Spast/Vrk2/H4c9/Nup107/Vps4a/H2ac7/Ube2i/Nup54/Ube2e1/Nedd1/H2bc6/Psmc4/Nup62/Haus2/Smc3/Ppp2r2a/Ppp2cb/Cdc16/Odf2/Lemd3/Anapc10/Rab1b/H4c6/Cnep1r1/Akap9/Tubgcp4/Anapc1/Nup133/H2bc8/H2bc9/H2ac11/Pom121/Psmd13/Cenpq/Clasp2/Eml4/P…
R-MMU-72695	Formation of the ternary complex, and subsequently, the 43S complex	51	-0.52456	-1.80327	0.000536495	0.0136241	0.0111014	3748	tags=51%, list=26%, signal=38%	Rps27rt/Rps18/Rps27/Rps6-ps4/Rps27a/Rps6/Eif2s3x/Rps11/Eif2s2/Rps3/Rps17/Rps4x/Rps26/Eif3c/Rps20/Rps15a/Rps19/Rps29/Rps16/Rps2/Rps9/Rps5/Eif3a/Rps13/Rps23/Eif3f
R-MMU-373076	Class A/1 (Rhodopsin-like receptors)	88	0.484813	1.67824	0.000602143	0.0142003	0.0115709	1266	tags=30%, list=9%, signal=27%	Ece1/Prokr1/Ccl7/Cxcl12/Cxcl2/Cxcl5/Ackr3/Penk/Ptgfr/Bdkrb2/P2ry1/Ednra/Cnr1/S1pr1/Htr2a/S1pr3/Adora2b/Bdkrb1/Ptger2/Lpar1/Ccl11/C3/Mc3r/Ptger1/Lpar4/Ccl27a
R-MMU-5250913	Positive epigenetic regulation of rRNA expression	87	-0.439923	-1.68447	0.000608292	0.0142003	0.0115709	4709	tags=55%, list=33%, signal=37%	H3c11/H2bc15/Cd3eap/H2bc21/H2ac20/H4c4/H2bc13/H3c15/H2bc12/Polr1b/H4c14/H3c2/H4c12/H2ac8/H2ac22/H2ac12/Taf1a/H4c11/H3c6/Polr1c/H3c7/H4c18/H4c2/H2bc3/H2bc11/H3f3a/H2ac4/Taf1b/Dek/H2ac15/Myo1c/H3c10/Ddx21/H2ac10/H4c9/H2ac7/H2bc6/Smarca5/H4c6/Kat2b/H2bc8/H2bc9/H2ac11/H3c8/Tbp/Polr1h/H3c4/H2bc7
R-MMU-5250924	B-WICH complex positively regulates rRNA expression	87	-0.439923	-1.68447	0.000608292	0.0142003	0.0115709	4709	tags=55%, list=33%, signal=37%	H3c11/H2bc15/Cd3eap/H2bc21/H2ac20/H4c4/H2bc13/H3c15/H2bc12/Polr1b/H4c14/H3c2/H4c12/H2ac8/H2ac22/H2ac12/Taf1a/H4c11/H3c6/Polr1c/H3c7/H4c18/H4c2/H2bc3/H2bc11/H3f3a/H2ac4/Taf1b/Dek/H2ac15/Myo1c/H3c10/Ddx21/H2ac10/H4c9/H2ac7/H2bc6/Smarca5/H4c6/Kat2b/H2bc8/H2bc9/H2ac11/H3c8/Tbp/Polr1h/H3c4/H2bc7
R-MMU-72702	Ribosomal scanning and start codon recognition	58	-0.514884	-1.79769	0.000618043	0.0142003	0.0115709	3827	tags=50%, list=27%, signal=37%	Eif4g1/Rps27rt/Rps18/Rps27/Rps6-ps4/Eif4a1/Rps27a/Rps6/Eif2s3x/Rps11/Eif2s2/Rps3/Eif5/Rps17/Rps4x/Rps26/Eif3c/Rps20/Rps15a/Rps19/Rps29/Rps16/Rps2/Rps9/Rps5/Eif3a/Rps13/Rps23/Eif3f
R-MMU-3214858	RMTs methylate histone arginines	65	-0.484718	-1.74198	0.000643146	0.0144334	0.0117608	4519	tags=58%, list=32%, signal=40%	H2ac20/Prmt1/H4c4/H3c15/Arid1b/Smarcb1/Coprs/H4c14/H3c2/H4c12/H2ac8/H2ac22/H2ac12/H4c11/H3c6/H3c7/H4c18/H4c2/Smarce1/Arid1a/H2ac4/H2ac15/Prmt5/H3c10/H2ac10/H4c9/Prmt7/H2ac7/H4c6/H2ac11/Prmt6/H3c8/Ccnd1/Wdr5/Rps2/H3c4/Prmt3/Dnmt3a
R-MMU-383280	Nuclear Receptor transcription pathway	33	0.608965	1.77218	0.000872811	0.0191423	0.0155978	1341	tags=24%, list=9%, signal=22%	Nr1h3/Nr2f1/Rorb/Rorc/Vdr/Ppara/Esr1/Rarg
R-MMU-500792	GPCR ligand binding	113	0.452415	1.62659	0.00104123	0.0223285	0.0181941	3193	tags=42%, list=23%, signal=33%	Ece1/Prokr1/Ccl7/Cxcl12/Cxcl2/Cxcl5/Ackr3/Penk/Ptgfr/Bdkrb2/P2ry1/Ednra/Cnr1/S1pr1/Htr2a/S1pr3/Adora2b/Bdkrb1/Calcrl/Gng2/Ptger2/Gnb5/Lpar1/Ccl11/C3/Mc3r/Ptger1/Lpar4/Ccl27a/Adm/Cxcl1/Grpr/Psap/Cx3cl1/Adm2/Cxcl16/Adora2a/Cd55/Ppbp/Ptger4/Htr6/Ramp3/Npy1r/Gng5/Npy4r/Kiss1r/Hcar2/Vipr2
R-MMU-1483206	Glycerophospholipid biosynthesis	91	-0.414203	-1.60069	0.00115472	0.0237131	0.0193223	2523	tags=37%, list=18%, signal=31%	Gpam/Pitpnm3/Mboat7/Lpcat3/Pcyt2/Agpat2/Slc44a1/Agk/Cpne3/Ddhd1/Selenoi/Csnk2b/Agpat1/Hadhb/Agpat3/Chka/Gpat4/Ptdss1/Gpat3/Gnpat/Lpin1/Mboat1/Cept1/Pla2g4a/Pitpnm2/Csnk2a2/Gpd1l/Pnpla2/Crls1/Gpd2/Lpgat1/Agpat5/Cdipt/Lpin2
R-MMU-1474228	Degradation of the extracellular matrix	74	0.495269	1.67502	0.00118187	0.0237131	0.0193223	1922	tags=36%, list=14%, signal=32%	Adam15/Col6a2/Col6a1/Mmp16/Mmp2/Mmp9/Capn6/Mmp3/Acan/Dcn/Fn1/Fbn2/Col11a1/Mmp19/Fbn1/Htra1/Col5a3/Col18a1/Bsg/Lama3/Tmprss6/Mmp13/Col5a1/Spp1/Col8a2/Ctsb/Col8a1
R-MMU-211000	Gene Silencing by RNA	110	-0.405775	-1.59943	0.00118756	0.0237131	0.0193223	4071	tags=45%, list=29%, signal=32%	H4c14/H3c2/H4c12/H2ac8/H2ac22/H2ac12/Nupl2/H4c11/Nup93/H3c6/H3c7/H4c18/H4c2/Ranbp2/H2bc3/Ipo8/H2bc11/Nup37/H3f3a/Tnrc6a/H2ac4/H2ac15/H3c10/H2ac10/H4c9/Nup107/H2ac7/Nup54/H2bc6/Nup62/Polr2c/H4c6/Nup133/H2bc8/H2bc9/H2ac11/Pom121/Ago4/H3c8/Nupl1/Ago2/Nup98/H3c4/Tsn/Nup153/Tpr/Tsnax/H2bc7/Nup210
R-MMU-2262752	Cellular responses to stress	459	-0.285635	-1.31521	0.00120669	0.0237131	0.0193223	3273	tags=30%, list=23%, signal=24%	H4c2/Ube2d1/Ranbp2/H2bc3/Hmga1/Erf/Tubb6/Suz12/Lrpprc/Chd9/Psma5/Atp6v0b/Ring1/H2bc11/Nup37/H3f3a/Bach1/Cox8a/Gsr/H2ac4/Dync1li2/Hspa9/Hmga1b/Psmb1/H2ac15/Gstp1/H3c10/Cox6b1/Scmh1/H1f4/Ly96/Map4k4/Cox7c/H1f2/H2ac10/Wdr59/Eed/H4c9/Nup107/H2ac7/Map2k7/Terf1/Nup54/Txnrd1/Ube2e1/Mapk11/H2bc6/Mios/Helz2/Psmc4/Cox5a/Nup62/Txnrd2/Ajuba/Epas1/Lamtor3/Ptges3/Cabin1/Fnip2/Cdc16/H1f5/Anapc10/H4c6/Anapc1/Nup…
R-MMU-212165	Epigenetic regulation of gene expression	105	-0.409368	-1.61701	0.00122866	0.0237131	0.0193223	4709	tags=53%, list=33%, signal=36%	H3c11/H2bc15/Cd3eap/H2bc21/H2ac20/H4c4/H2bc13/H3c15/H2bc12/Polr1b/H4c14/H3c2/H4c12/H2ac8/H2ac22/H2ac12/Taf1a/H4c11/H3c6/Polr1c/H3c7/Rrp8/H4c18/H4c2/H2bc3/Suz12/H2bc11/H3f3a/H2ac4/Taf1b/Dek/H2ac15/Myo1c/H3c10/Ddx21/H2ac10/Eed/H4c9/H2ac7/H2bc6/Smarca5/H4c6/Kat2b/H2bc8/H2bc9/H2ac11/H3c8/Tbp/Polr1h/Mbd2/H3c4/Tdg/Jarid2/Dnmt3a/Sirt1/H2bc7
R-MMU-8948751	Regulation of PTEN stability and activity	66	-0.449437	-1.62455	0.0013928	0.0259028	0.0211065	2296	tags=26%, list=16%, signal=22%	Psmc4/Tnks2/Frk/Psmd13/Wwp2/Psmd1/Csnk2b/Psmb5/Psmd11/Psme3/Prex2/Psma1/Akt3/Csnk2a2/Trim27/Psmd7/Psmd8
R-MMU-1638091	Heparan sulfate/heparin (HS-GAG) metabolism	37	0.60101	1.79046	0.00141649	0.0259028	0.0211065	3080	tags=59%, list=22%, signal=47%	Bgn/Hs3st1/Xylt1/Ext1/Dcn/Sdc2/Xylt2/Hpse/Sdc3/Hs3st3a1/Hs3st5/Sdc1/Ndst3/Gpc4/Cspg5/Ids/Glb1/Ndst2/Sgsh/Hspg2/B3galt6/Gpc2
R-MMU-5578749	Transcriptional regulation by small RNAs	102	-0.40403	-1.58195	0.00142264	0.0259028	0.0211065	4071	tags=45%, list=29%, signal=32%	H4c14/H3c2/H4c12/H2ac8/H2ac22/H2ac12/Nupl2/H4c11/Nup93/H3c6/H3c7/H4c18/H4c2/Ranbp2/H2bc3/Ipo8/H2bc11/Nup37/H3f3a/Tnrc6a/H2ac4/H2ac15/H3c10/H2ac10/H4c9/Nup107/H2ac7/Nup54/H2bc6/Nup62/Polr2c/H4c6/Nup133/H2bc8/H2bc9/H2ac11/Pom121/H3c8/Nupl1/Ago2/Nup98/H3c4/Nup153/Tpr/H2bc7/Nup210
R-MMU-72649	Translation initiation complex formation	58	-0.496818	-1.73461	0.0014598	0.0260872	0.0212568	3827	tags=48%, list=27%, signal=35%	Eif4g1/Rps27rt/Rps18/Rps27/Rps6-ps4/Eif4a1/Rps27a/Rps6/Eif2s3x/Rps11/Eif2s2/Rps3/Rps17/Rps4x/Rps26/Eif3c/Rps20/Rps15a/Rps19/Rps29/Rps16/Rps2/Rps9/Rps5/Eif3a/Rps13/Rps23/Eif3f
R-MMU-75876	Synthesis of very long-chain fatty acyl-CoAs	17	-0.695434	-1.8724	0.00150205	0.0263541	0.0214742	2126	tags=47%, list=15%, signal=40%	Acsl3/Hacd1/Hsd17b12/Hacd2/Hacd4/Elovl6/Elovl1/Acsl5
R-MMU-446353	Cell-extracellular matrix interactions	17	-0.694743	-1.87054	0.0015688	0.0270338	0.0220281	2895	tags=65%, list=20%, signal=52%	Arhgef6/Lims1/Parva/Flnc/Ilk/Parvb/Actg1/Itgb1/Fblim1/Fermt2/Vasp
R-MMU-112316	Neuronal System	164	0.404173	1.53651	0.00169882	0.0285681	0.0232783	3142	tags=40%, list=22%, signal=32%	Rps6ka6/Gnai1/Gabra3/Tspoap1/Slc1a3/Tspan7/Dlg2/Kcnd1/Prkca/Slc5a7/Ptprs/Lrfn1/Ncald/Kcnn1/Rps6ka2/Naaa/Camk2g/Rab3a/Gng2/Gnb5/Slc17a7/Kcnab2/Dlg3/Hcn3/Syt1/Kcnj2/Kcna4/Gabra1/Homer3/Kcnh2/Hcn1/Dlgap2/Kcnc2/Epb41l1/Adcy9/Dlg4/Syn1/Kcnh5/Adcy6/Shank3/Kcnq5/Cacnb1/Cacna1a/Syn3/Kcnmb4/Camk1/Il1rap/Slc38a2/Gabrb2/Cacnb4/Camkk1/Kcnh1/Stx1a/Glra1/Nrxn3/Aldh2/Nlgn2/Ntrk3/Kcnab1/Shank2/Gng5/Abat/Kcnn3/Ca…
R-MMU-9018519	Estrogen-dependent gene expression	108	-0.398344	-1.56672	0.00171705	0.0285681	0.0232783	4519	tags=50%, list=32%, signal=34%	H2ac20/Prmt1/Med1/H4c4/H2bc13/H3c15/H2bc12/H4c14/H3c2/Fos/H4c12/H2ac8/H2ac22/H2ac12/H4c11/Yy1/H3c6/Myc/H3c7/H4c18/H4c2/H2bc3/H2bc11/H3f3a/H2ac4/Cbfb/H2ac15/H3c10/H2ac10/H4c9/Usf1/H2ac7/H2bc6/Gtf2f1/Polr2c/Ptges3/Gtf2a1/H4c6/Kat2b/H2bc8/Kat5/H2bc9/H2ac11/Usf2/H3c8/Tbp/Ncoa2/H3c4/Zfp217/Cited1/Hsp90ab1/Gata3/Pou2f1/H2bc7
R-MMU-6807070	PTEN Regulation	107	-0.395602	-1.55726	0.00174999	0.0286227	0.0233228	2296	tags=35%, list=16%, signal=29%	Suz12/Psma5/Ring1/Akt2/Psmb1/Scmh1/Eed/Psmc4/Tnks2/Lamtor3/Frk/Mta3/Usp7/Psmd13/Phc2/Rheb/Wwp2/Psmd1/Csnk2b/Rraga/Rragc/Psmb5/Mecom/Psmd11/Gatad2a/Mta2/Psme3/Chd3/Prex2/Psma1/Bmi1/Akt3/Csnk2a2/Rnf2/Trim27/Psmd7/Psmd8
R-MMU-8953897	Cellular responses to external stimuli	461	-0.285227	-1.31357	0.00188696	0.0303486	0.0247291	3273	tags=30%, list=23%, signal=24%	H4c2/Ube2d1/Ranbp2/H2bc3/Hmga1/Erf/Tubb6/Suz12/Lrpprc/Chd9/Psma5/Atp6v0b/Ring1/H2bc11/Nup37/H3f3a/Bach1/Cox8a/Gsr/H2ac4/Dync1li2/Hspa9/Hmga1b/Psmb1/H2ac15/Gstp1/H3c10/Cox6b1/Scmh1/H1f4/Ly96/Map4k4/Cox7c/H1f2/H2ac10/Wdr59/Eed/H4c9/Nup107/H2ac7/Map2k7/Terf1/Nup54/Txnrd1/Ube2e1/Mapk11/H2bc6/Mios/Helz2/Psmc4/Cox5a/Nup62/Txnrd2/Ajuba/Epas1/Lamtor3/Ptges3/Cabin1/Fnip2/Cdc16/H1f5/Anapc10/H4c6/Anapc1/Nup…
R-MMU-216083	Integrin cell surface interactions	48	0.546798	1.70948	0.00215025	0.0340162	0.0277176	2020	tags=50%, list=14%, signal=43%	Col6a2/Col6a1/Jam3/Fn1/Itga8/Icam5/Fbn1/Col5a3/Itgb8/Itga2b/Col18a1/Itga1/Kdr/Jam2/Itgb2/Itga5/Bsg/Col5a1/Itga4/Spp1/Col8a2/Tnc/Col8a1/Itga2
R-MMU-1483257	Phospholipid metabolism	156	-0.355118	-1.48009	0.00219688	0.0341394	0.0278179	2523	tags=33%, list=18%, signal=27%	Gpam/Pitpnm3/Mboat7/Fig4/Lpcat3/Pcyt2/Pik3cb/Sacm1l/Mtmr2/Pip5k1b/Agpat2/Rufy1/Slc44a1/Plekha2/Agk/Cpne3/Ddhd1/Mtmr6/Selenoi/Csnk2b/Agpat1/Hadhb/Inppl1/Agpat3/Chka/Gpat4/Ptdss1/Gpat3/Gnpat/Inpp4b/Gde1/Lpin1/Mboat1/Cept1/Pikfyve/Pla2g4a/Pitpnm2/Plekha1/Csnk2a2/Gpd1l/Pnpla2/Pip4p1/Pik3c2a/Crls1/Gpd2/Vac14/Lpgat1/Agpat5/Cdipt/Synj2/Lpin2
R-MMU-556833	Metabolism of lipids	447	-0.284418	-1.30744	0.00225013	0.0341394	0.0278179	2659	tags=30%, list=19%, signal=25%	Acacb/Acot7/Cbr1/Plpp2/Cbr4/Crat/Cptp/Gpam/Ppm1l/Pitpnm3/Mboat7/Fig4/Lpcat3/Pcyt2/Pik3cb/Cyp51/Ube2i/Sacm1l/Mtmr2/Ppard/Osbpl9/Sphk2/Helz2/Acly/Kdsr/Pccb/Pip5k1b/Scd2/Agpat2/Dhcr24/Ptges3/Rufy1/Acsl3/Ggps1/Stard4/Fads1/Slc44a1/Mvk/Oxct1/Acot13/Hacd1/Fdps/Plekha2/Bdh1/Far1/Pecr/Tm7sf2/Echs1/Sgpl1/Agk/Hsd17b12/Acer3/Sgms1/Cers2/Mbtps2/Cpne3/Sc5d/Ddhd1/Dbi/Mtmr6/Selenoi/Fads2/Nsdhl/Csnk2b/Agpat1/Pon…
R-MMU-1793185	Chondroitin sulfate/dermatan sulfate metabolism	39	0.551058	1.65884	0.00226416	0.0341394	0.0278179	1988	tags=44%, list=14%, signal=38%	Bgn/Chst11/Xylt1/Dcn/Sdc2/Csgalnact1/Xylt2/Sdc3/Chst3/Chsy3/Sdc1/Chst12/Arsb/Gpc4/Cspg5/Hyal1/Ids
R-MMU-1638074	Keratan sulfate/keratin metabolism	26	0.611725	1.71618	0.00230332	0.0341955	0.0278637	1076	tags=27%, list=8%, signal=25%	B4galt6/St3gal1/Chst1/Chst2/Acan/B3gnt7/B4galt4
R-MMU-9648002	RAS processing	23	-0.628198	-1.80218	0.00244582	0.0356831	0.0290759	2072	tags=43%, list=15%, signal=37%	Arl2/Kras/Abhd17b/Calm2/Usp17la/Rce1/Bcl2l1/Golga7/Lypla1/Hras
R-MMU-9670095	Inhibition of DNA recombination at telomere	52	-0.495061	-1.70529	0.00247748	0.0356831	0.0290759	4825	tags=60%, list=34%, signal=39%	H4c8/Acd/H2bc15/H2bc21/H2ac20/H4c4/H2bc13/H2bc12/H4c14/H4c12/H2ac8/H2ac22/H2ac12/H4c11/H4c18/H4c2/H2bc3/H2bc11/H2ac4/H2ac15/H2ac10/H4c9/H2ac7/Terf1/H2bc6/H4c6/H2bc8/H2bc9/H2ac11/Daxx/H2bc7
R-MMU-71387	Metabolism of carbohydrates	214	0.367718	1.4379	0.00278007	0.0394525	0.0321473	2154	tags=24%, list=15%, signal=21%	B4galt6/Bgn/St3gal1/G6pc3/Hs3st1/Chst11/Chst1/Xylt1/Ext1/Cemip/Has2/Chst2/B3galt1/Acan/Glyctk/Dcn/Galt/Sdc2/Csgalnact1/Pgm2l1/Xylt2/Hpse/B3gnt7/Sdc3/Chst3/Fut4/Chsy3/St6galnac6/Hs3st3a1/Nup155/Hs3st5/B4galt4/Pfkm/Slc25a13/Cryl1/Sdc1/Manba/Chst12/Ndst3/Arsb/Pygl/Ppp1r3c/Gpc4/Cspg5/Aaas/Papss2/Hyal1/Ids/Sec13/Slc37a1/Glb1/Pfkp
R-MMU-69278	Cell Cycle, Mitotic	482	-0.279771	-1.29025	0.00290751	0.040663	0.0331337	3273	tags=26%, list=23%, signal=21%	H4c2/Ube2d1/Ranbp2/Numa1/Cep43/H2bc3/Clip1/Tubb6/Psma5/Chmp3/Bub3/H2bc11/Nup37/Akt2/Kpnb1/Jak2/H2ac4/Dync1li2/Psmb1/Rab8a/H2ac15/Orc1/Plk1/Chmp2a/Ccnb1/Zwint/Tubgcp3/Pcm1/Tubb5/Sdccag8/H2ac10/Spast/Vrk2/H4c9/Nup107/Vps4a/Pold4/H2ac7/Ube2i/Nup54/Ube2e1/Nedd1/H2bc6/Psmc4/Nup62/Haus2/Ajuba/Tfdp1/Smc3/Ppp2r2a/Ppp2cb/Cdc16/Odf2/Lemd3/Anapc10/Rab1b/H4c6/Cnep1r1/Optn/Akap9/Tubgcp4/Mcm5/Anapc1/Nup133/H2b…
R-MMU-75105	Fatty acyl-CoA biosynthesis	26	-0.604189	-1.76103	0.00306254	0.0422193	0.0344017	3151	tags=54%, list=22%, signal=42%	Acsl1/Ppt2/Cbr4/Acly/Scd2/Acsl3/Hacd1/Hsd17b12/Hacd2/Slc25a1/Hacd4/Elovl6/Elovl1/Acsl5
R-MMU-2022854	Keratan sulfate biosynthesis	20	0.669952	1.74828	0.00360494	0.0483162	0.0393698	1076	tags=35%, list=8%, signal=32%	B4galt6/St3gal1/Chst1/Chst2/Acan/B3gnt7/B4galt4
R-MMU-2022928	HS-GAG biosynthesis	20	0.669927	1.74821	0.00360494	0.0483162	0.0393698	3080	tags=60%, list=22%, signal=47%	Hs3st1/Ext1/Sdc2/Sdc3/Hs3st3a1/Hs3st5/Sdc1/Ndst3/Gpc4/Ndst2/Hspg2/Gpc2

## Sheet: Con3
ID	Description	setSize	enrichmentScore	NES	pvalue	p.adjust	qvalues	rank	leading_edge	core_enrichment
R-MMU-6791226	Major pathway of rRNA processing in the nucleolus and cytosol	168	-0.573252	-2.40457	8.94256e-16	2.87652e-13	2.37213e-13	3776	tags=55%, list=27%, signal=41%	Nop14/Nob1/Exosc5/Exosc9/Rplp0/Bms1/Rps15/Ebna1bp2/Utp11/Rps2/Rpl18/Pno1/Wdr43/Heatr1/Ddx49/Rps3/Bysl/Rps11/Rps8/Rps21/Rpp25/Rps17/Rps6-ps4/Utp3/Rps27/Exosc7/Utp4/Rps14/Rps4x/Bud23/Rpl22/Rpp30/Utp14a/Isg20l2/Fbl/Mphosph10/Nip7/Rpl13/Mtrex/Rps15a/Rpl31/Rps27a/Wdr18/Rrp9/Pdcd11/Nol6/Rps7/Pwp2/Wdr75/Exosc1/Rpl3/Rpl29/Nop58/Rps6/Rps19/Rplp2/Rpl22l1/Utp15/Rcl1/Ncl/Utp14b/Rps20/Riok3/Imp4/Rpl14/Ddx21/R…
R-MMU-72312	rRNA processing	168	-0.573252	-2.40457	8.94256e-16	2.87652e-13	2.37213e-13	3776	tags=55%, list=27%, signal=41%	Nop14/Nob1/Exosc5/Exosc9/Rplp0/Bms1/Rps15/Ebna1bp2/Utp11/Rps2/Rpl18/Pno1/Wdr43/Heatr1/Ddx49/Rps3/Bysl/Rps11/Rps8/Rps21/Rpp25/Rps17/Rps6-ps4/Utp3/Rps27/Exosc7/Utp4/Rps14/Rps4x/Bud23/Rpl22/Rpp30/Utp14a/Isg20l2/Fbl/Mphosph10/Nip7/Rpl13/Mtrex/Rps15a/Rpl31/Rps27a/Wdr18/Rrp9/Pdcd11/Nol6/Rps7/Pwp2/Wdr75/Exosc1/Rpl3/Rpl29/Nop58/Rps6/Rps19/Rplp2/Rpl22l1/Utp15/Rcl1/Ncl/Utp14b/Rps20/Riok3/Imp4/Rpl14/Ddx21/R…
R-MMU-8868773	rRNA processing in the nucleus and cytosol	168	-0.573252	-2.40457	8.94256e-16	2.87652e-13	2.37213e-13	3776	tags=55%, list=27%, signal=41%	Nop14/Nob1/Exosc5/Exosc9/Rplp0/Bms1/Rps15/Ebna1bp2/Utp11/Rps2/Rpl18/Pno1/Wdr43/Heatr1/Ddx49/Rps3/Bysl/Rps11/Rps8/Rps21/Rpp25/Rps17/Rps6-ps4/Utp3/Rps27/Exosc7/Utp4/Rps14/Rps4x/Bud23/Rpl22/Rpp30/Utp14a/Isg20l2/Fbl/Mphosph10/Nip7/Rpl13/Mtrex/Rps15a/Rpl31/Rps27a/Wdr18/Rrp9/Pdcd11/Nol6/Rps7/Pwp2/Wdr75/Exosc1/Rpl3/Rpl29/Nop58/Rps6/Rps19/Rplp2/Rpl22l1/Utp15/Rcl1/Ncl/Utp14b/Rps20/Riok3/Imp4/Rpl14/Ddx21/R…
R-MMU-72613	Eukaryotic Translation Initiation	113	-0.597824	-2.37802	1.67229e-12	3.22752e-10	2.66158e-10	3605	tags=55%, list=25%, signal=41%	Rplp0/Eif3g/Rps15/Eif3k/Rps2/Rpl18/Rps3/Rps11/Rps8/Eif4g1/Rps21/Rps17/Rps6-ps4/Eif2s2/Eif4a1/Rps27/Eif2b2/Rps14/Rps4x/Rpl22/Rpl13/Rps15a/Rpl31/Rps27a/Eif3c/Eif1ax/Rps7/Rpl3/Rpl29/Rps6/Rps19/Eif2b3/Rplp2/Rpl22l1/Eif4e/Eif4ebp1/Eif2s3x/Rps20/Rpl14/Rps9/Rpl27a/Eif5b/Rpl7/Rps25/Rpl28/Eif2s1/Rps16/Rps26/Rps5/Rps29/Rpl37a/Rpl13a/Rpsa/Rps23/Eif3f/Eif3a/Rplp1/Rpl4/Rps13/Rpl10/Eif5/Rpl18a
R-MMU-72737	Cap-dependent Translation Initiation	113	-0.597824	-2.37802	1.67229e-12	3.22752e-10	2.66158e-10	3605	tags=55%, list=25%, signal=41%	Rplp0/Eif3g/Rps15/Eif3k/Rps2/Rpl18/Rps3/Rps11/Rps8/Eif4g1/Rps21/Rps17/Rps6-ps4/Eif2s2/Eif4a1/Rps27/Eif2b2/Rps14/Rps4x/Rpl22/Rpl13/Rps15a/Rpl31/Rps27a/Eif3c/Eif1ax/Rps7/Rpl3/Rpl29/Rps6/Rps19/Eif2b3/Rplp2/Rpl22l1/Eif4e/Eif4ebp1/Eif2s3x/Rps20/Rpl14/Rps9/Rpl27a/Eif5b/Rpl7/Rps25/Rpl28/Eif2s1/Rps16/Rps26/Rps5/Rps29/Rpl37a/Rpl13a/Rpsa/Rps23/Eif3f/Eif3a/Rplp1/Rpl4/Rps13/Rpl10/Eif5/Rpl18a
R-MMU-72766	Translation	216	-0.494721	-2.14438	2.04013e-12	3.2812e-10	2.70585e-10	3941	tags=50%, list=28%, signal=37%	Eif4b/Rps3a1/Mrpl16/Gfm2/Eif3j2/Mrps30/Mrpl57/Mrpl42/Mrpl44/Rplp0/Eif3g/Rps15/Eif3k/Rps2/Rpl18/Srp9/Mrps15/Mrpl23/Rps3/Mrpl37/Rps11/Mrpl36/Rps8/Mrps22/Mrps27/N6amt1/Eif4g1/Mrpl47/Rps21/Mrpl46/Rps17/Rps6-ps4/Eif2s2/Eif4a1/Mrps18b/Rps27/Eif2b2/Gadd45gip1/Rps14/Rps4x/Rpl22/Rpl13/Rps15a/Rpl31/Mrrf/Mrpl52/Rps27a/Eif3c/Eif1ax/Rps7/Mrpl51/Rpl3/Oxa1l/Trmt112/Rpl29/Gfm1/Rps6/Srp68/Rps19/Eif2b3/Mrpl4/Mrpl5…
R-MMU-72706	GTP hydrolysis and joining of the 60S ribosomal subunit	106	-0.596058	-2.33063	2.60821e-11	3.59561e-09	2.96513e-09	3605	tags=56%, list=25%, signal=42%	Rplp0/Eif3g/Rps15/Eif3k/Rps2/Rpl18/Rps3/Rps11/Rps8/Eif4g1/Rps21/Rps17/Rps6-ps4/Eif2s2/Eif4a1/Rps27/Rps14/Rps4x/Rpl22/Rpl13/Rps15a/Rpl31/Rps27a/Eif3c/Eif1ax/Rps7/Rpl3/Rpl29/Rps6/Rps19/Rplp2/Rpl22l1/Eif4e/Eif2s3x/Rps20/Rpl14/Rps9/Rpl27a/Eif5b/Rpl7/Rps25/Rpl28/Eif2s1/Rps16/Rps26/Rps5/Rps29/Rpl37a/Rpl13a/Rpsa/Rps23/Eif3f/Eif3a/Rplp1/Rpl4/Rps13/Rpl10/Eif5/Rpl18a
R-MMU-1799339	SRP-dependent cotranslational protein targeting to membrane	85	-0.623489	-2.35819	4.55515e-11	5.49465e-09	4.53118e-09	3605	tags=55%, list=25%, signal=41%	Rplp0/Rps15/Rps2/Rpl18/Srp9/Rps3/Rps11/Rps8/Rps21/Rps17/Rps6-ps4/Rps27/Rps14/Rps4x/Rpl22/Rpl13/Rps15a/Rpl31/Rps27a/Rps7/Rpl3/Rpl29/Rps6/Srp68/Rps19/Rplp2/Rpl22l1/Rps20/Rpl14/Rps9/Rpl27a/Rpl7/Rps25/Rpl28/Rps16/Rps26/Rps5/Rps29/Rpl37a/Rpl13a/Rpsa/Rps23/Rplp1/Rpl4/Rps13/Rpl10/Rpl18a
R-MMU-156827	L13a-mediated translational silencing of Ceruloplasmin expression	105	-0.588775	-2.29178	5.58669e-11	5.99017e-09	4.93981e-09	3605	tags=70%, list=25%, signal=52%	Rpl36al/Uba52/Rpl23/Rps27l/Eif3j1/Rpl34/Eif3b/Rps27rt/Rpl23a/Eif3i/Rpl7a/Rpl5/Rpl15/Eif4b/Rps3a1/Eif3j2/Rplp0/Eif3g/Rps15/Eif3k/Rps2/Rpl18/Rps3/Rps11/Rps8/Eif4g1/Rps21/Rps17/Rps6-ps4/Eif2s2/Eif4a1/Rps27/Rps14/Rps4x/Rpl22/Rpl13/Rps15a/Rpl31/Rps27a/Eif3c/Eif1ax/Rps7/Rpl3/Rpl29/Rps6/Rps19/Rplp2/Rpl22l1/Eif4e/Eif2s3x/Rps20/Rpl14/Rps9/Rpl27a/Rpl7/Rps25/Rpl28/Eif2s1/Rps16/Rps26/Rps5/Rps29/Rpl37a/Rpl13a…
R-MMU-975956	Nonsense Mediated Decay (NMD) independent of the Exon Junction Complex (EJC)	88	-0.596305	-2.2678	1.86592e-09	1.80061e-07	1.48488e-07	3605	tags=57%, list=25%, signal=43%	Rplp0/Rps15/Rps2/Rpl18/Rps3/Rps11/Rps8/Eif4g1/Rps21/Rps17/Rps6-ps4/Rps27/Rps14/Rps4x/Rpl22/Rpl13/Rps15a/Rpl31/Rps27a/Rps7/Rpl3/Rpl29/Rps6/Rps19/Rplp2/Rpl22l1/Ncbp1/Rps20/Rpl14/Rps9/Rpl27a/Rpl7/Rps25/Rpl28/Rps16/Rps26/Rps5/Upf1/Rps29/Rpl37a/Rpl13a/Rpsa/Rps23/Rplp1/Rpl4/Gspt1/Rps13/Rpl10/Etf1/Rpl18a
R-MMU-72689	Formation of a pool of free 40S subunits	95	-0.581982	-2.23879	2.93342e-09	2.57341e-07	2.12216e-07	3605	tags=69%, list=25%, signal=52%	Rpl36al/Uba52/Rpl23/Rps27l/Eif3j1/Rpl34/Eif3b/Rps27rt/Rpl23a/Eif3i/Rpl7a/Rpl5/Rpl15/Rps3a1/Eif3j2/Rplp0/Eif3g/Rps15/Eif3k/Rps2/Rpl18/Rps3/Rps11/Rps8/Rps21/Rps17/Rps6-ps4/Rps27/Rps14/Rps4x/Rpl22/Rpl13/Rps15a/Rpl31/Rps27a/Eif3c/Eif1ax/Rps7/Rpl3/Rpl29/Rps6/Rps19/Rplp2/Rpl22l1/Rps20/Rpl14/Rps9/Rpl27a/Rpl7/Rps25/Rpl28/Rps16/Rps26/Rps5/Rps29/Rpl37a/Rpl13a/Rpsa/Rps23/Eif3f/Eif3a/Rplp1/Rpl4/Rps13/Rpl10/R…
R-MMU-927802	Nonsense-Mediated Decay (NMD)	108	-0.530648	-2.0893	2.62772e-08	1.95058e-06	1.60855e-06	3605	tags=53%, list=25%, signal=40%	Rplp0/Rbm8a/Rps15/Rps2/Rpl18/Smg9/Pnrc2/Rps3/Rps11/Rps8/Eif4g1/Rps21/Rps17/Rps6-ps4/Rps27/Rps14/Rps4x/Rpl22/Ppp2r1a/Rpl13/Rps15a/Rpl31/Rps27a/Rps7/Rpl3/Rpl29/Rps6/Rps19/Smg1/Rplp2/Rpl22l1/Ppp2r2a/Ncbp1/Rps20/Rpl14/Rps9/Rpl27a/Rpl7/Rps25/Rpl28/Rps16/Rps26/Rps5/Upf1/Rps29/Rpl37a/Rpl13a/Rpsa/Rps23/Rplp1/Rpl4/Gspt1/Rps13/Rpl10/Etf1/Smg7/Rpl18a
R-MMU-975957	Nonsense Mediated Decay (NMD) enhanced by the Exon Junction Complex (EJC)	108	-0.530648	-2.0893	2.62772e-08	1.95058e-06	1.60855e-06	3605	tags=53%, list=25%, signal=40%	Rplp0/Rbm8a/Rps15/Rps2/Rpl18/Smg9/Pnrc2/Rps3/Rps11/Rps8/Eif4g1/Rps21/Rps17/Rps6-ps4/Rps27/Rps14/Rps4x/Rpl22/Ppp2r1a/Rpl13/Rps15a/Rpl31/Rps27a/Rps7/Rpl3/Rpl29/Rps6/Rps19/Smg1/Rplp2/Rpl22l1/Ppp2r2a/Ncbp1/Rps20/Rpl14/Rps9/Rpl27a/Rpl7/Rps25/Rpl28/Rps16/Rps26/Rps5/Upf1/Rps29/Rpl37a/Rpl13a/Rpsa/Rps23/Rplp1/Rpl4/Gspt1/Rps13/Rpl10/Etf1/Smg7/Rpl18a
R-MMU-72702	Ribosomal scanning and start codon recognition	58	-0.617831	-2.20458	2.47672e-07	1.70717e-05	1.40782e-05	3941	tags=72%, list=28%, signal=53%	Eif4b/Rps3a1/Eif3j2/Eif3g/Rps15/Eif3k/Rps2/Rps3/Rps11/Rps8/Eif4g1/Rps21/Rps17/Rps6-ps4/Eif2s2/Eif4a1/Rps27/Rps14/Rps4x/Rps15a/Rps27a/Eif3c/Eif1ax/Rps7/Rps6/Rps19/Eif4e/Eif2s3x/Rps20/Rps9/Rps25/Eif2s1/Rps16/Rps26/Rps5/Rps29/Rpsa/Rps23/Eif3f/Eif3a/Rps13/Eif5
R-MMU-72662	Activation of the mRNA upon binding of the cap-binding complex and eIFs, and subsequent binding to 43S	59	-0.615412	-2.20149	2.66315e-07	1.71329e-05	1.41287e-05	3941	tags=71%, list=28%, signal=52%	Eif4b/Rps3a1/Eif3j2/Eif3g/Rps15/Eif3k/Rps2/Rps3/Rps11/Rps8/Eif4g1/Rps21/Rps17/Rps6-ps4/Eif2s2/Eif4a1/Rps27/Rps14/Rps4x/Rps15a/Rps27a/Eif3c/Eif1ax/Rps7/Rps6/Rps19/Eif4e/Eif4ebp1/Eif2s3x/Rps20/Rps9/Rps25/Eif2s1/Rps16/Rps26/Rps5/Rps29/Rpsa/Rps23/Eif3f/Eif3a/Rps13
R-MMU-72649	Translation initiation complex formation	58	-0.612451	-2.18538	4.20415e-07	2.53563e-05	2.09101e-05	3941	tags=71%, list=28%, signal=51%	Eif4b/Rps3a1/Eif3j2/Eif3g/Rps15/Eif3k/Rps2/Rps3/Rps11/Rps8/Eif4g1/Rps21/Rps17/Rps6-ps4/Eif2s2/Eif4a1/Rps27/Rps14/Rps4x/Rps15a/Rps27a/Eif3c/Eif1ax/Rps7/Rps6/Rps19/Eif4e/Eif2s3x/Rps20/Rps9/Rps25/Eif2s1/Rps16/Rps26/Rps5/Rps29/Rpsa/Rps23/Eif3f/Eif3a/Rps13
R-MMU-191273	Cholesterol biosynthesis	24	-0.761731	-2.22425	8.50912e-07	4.83018e-05	3.98322e-05	2698	tags=83%, list=19%, signal=68%	Ebp/Tm7sf2/Fdps/Mvk/Acat2/Sqle/Cyp51/Dhcr24/Nsdhl/Idi1/Hmgcr/Hmgcs1/Pmvk/Dhcr7/Mvd/Msmo1/Sc5d/Lss/Hsd17b7/Lbr
R-MMU-72695	Formation of the ternary complex, and subsequently, the 43S complex	51	-0.610851	-2.12874	1.83075e-06	9.81483e-05	8.09383e-05	3599	tags=73%, list=25%, signal=54%	Rps3a1/Eif3j2/Eif3g/Rps15/Eif3k/Rps2/Rps3/Rps11/Rps8/Rps21/Rps17/Rps6-ps4/Eif2s2/Rps27/Rps14/Rps4x/Rps15a/Rps27a/Eif3c/Eif1ax/Rps7/Rps6/Rps19/Eif2s3x/Rps20/Rps9/Rps25/Eif2s1/Rps16/Rps26/Rps5/Rps29/Rpsa/Rps23/Eif3f/Eif3a/Rps13
R-MMU-1630316	Glycosaminoglycan metabolism	91	0.511333	1.85423	2.12804e-05	0.00108082	0.0008913	1402	tags=30%, list=10%, signal=27%	St3gal1/B4galt6/Bgn/Chst1/Hs3st1/Chst11/Xylt1/Has2/Hpse/Chst2/Xylt2/Csgalnact1/Ext1/Dcn/Sdc3/Acan/Hs3st5/Cemip/Chst3/B3gnt7/Chsy3/Chst15/B4galt4/Chst12/Arsb/Sdc1/Sdc2
R-MMU-383280	Nuclear Receptor transcription pathway	33	0.664736	2.02328	3.77542e-05	0.00182164	0.00150222	2340	tags=36%, list=16%, signal=30%	Nr1h3/Rorb/Nr2f1/Vdr/Rorc/Rarg/Rxrb/Thra/Ppara/Esr1/Rxra/Rora
R-MMU-1474244	Extracellular matrix organization	177	0.414775	1.64964	5.54834e-05	0.00254959	0.00210253	2317	tags=36%, list=16%, signal=31%	Adam15/Bgn/Fbln2/Col6a2/Col6a1/Col24a1/Mmp9/Mmp2/P3h3/Mmp3/Mmp16/Emilin2/Jam3/Capn6/Dcn/Mmp19/Prkca/Sdc3/Acan/Plod2/Loxl3/Tmprss6/Itga8/Tnxb/Fgf2/Adamts3/Bmp1/Jam2/Lama4/Icam5/P4ha2/Col11a1/Itga1/Fn1/Emilin1/Itga2b/Mmp13/Fbn1/Ltbp4/Itga5/Fbn2/Adamts2/Sdc1/Itgb8/Sdc2/Bmp2/Pdgfb/Matn4/Kdr/Gdf5/Lama3/Htra1/Mfap1a/Scube3/Mmp12/Mmp25/Ctsb/Col22a1/Itgb2/Itga2/Spp1/Mmp11/Col5a3/Plod1
R-MMU-71403	Citric acid cycle (TCA cycle)	21	-0.729968	-2.05461	7.52896e-05	0.00330247	0.00272339	1377	tags=48%, list=10%, signal=43%	Me3/Suclg2/Dlst/Sdhd/Me2/Sdhc/Cs/Dld/Idh3a/Fh1
R-MMU-372790	Signaling by GPCR	268	0.379948	1.57832	9.1716e-05	0.00384808	0.00317333	2211	tags=29%, list=16%, signal=25%	Pde3b/Gnai1/Pde10a/Plekhg5/Ece1/Plxnb1/Rgs17/Prokr1/Pde4b/Pde4a/Ackr3/Ccl7/Ptgfr/Mmp3/Arrb2/Cxcl12/Cdk5/Arhgef19/Ednra/Gnaz/Rps6ka2/Bdkrb2/S1pr1/Cxcl5/Cxcl2/Arhgef26/P2ry1/Prex1/Adcy6/Prkca/Bdkrb1/S1pr3/Arhgef3/Dgke/Fgd4/Htr2a/Arhgef15/Rgs4/Gng2/C3/Adora2b/Ptger2/Cnr1/Daglb/Adcy9/Gpsm1/Lpar4/Ccl11/Mc3r/Pde1a/Abr/Ptger1/Trpc6/Rgs2/Calcrl/Rgs12/Gnb5/Hcar2/Grpr/Arrb1/Pde4d/Htr6/Ccl27a/Adora2a/Dgka/A…
R-MMU-211859	Biological oxidations	111	0.452495	1.69364	0.000205808	0.00805148	0.00663967	2467	tags=40%, list=17%, signal=33%	Ptgs1/Cyp1b1/Mgst1/Cbr3/Gstk1/Ahr/Gstt1/Oplah/Ggt7/Cyp2s1/Cyp2j6/Cyp2d22/Smox/Acy3/Arnt2/Gstt2/Cyp2c55/Aldh3a1/Mgst2/Ugt1a7c/Gstm5/Paox/Ugt1a6a/Sult2b1/Nat2/Cyp1a1/Cyp4f17/Podxl2/Gstm2/Bphl/Cyp7b1/Cyp27a1/Gstm1/As3mt/Aldh2/Rxra/Cyp39a1/Tpmt/Ptgis/Papss2/Ugdh/Gstm4/Cyp46a1/Akr7a5
R-MMU-8951664	Neddylation	199	-0.360914	-1.5503	0.000208588	0.00805148	0.00663967	3124	tags=32%, list=22%, signal=25%	Epas1/Rnf7/Cul3/Cops8/Fem1a/Dda1/Psma3/Nae1/Fbxl14/Fbxo22/Psmd12/Commd1/Psmd13/Fbxw7/Fbxo7/Lrrc41/Rps27a/Ddb1/Dtl/Cand1/Psmb5/Rbbp5/Psmb2/Eloc/Nedd8/Btbd1/Cul2/Klhl2/Fbxo30/Cops7a/Dcaf17/Commd10/Psma5/Ube2d3/Fbxo17/Psma4/Psmc4/Dcun1d2/Fbxo6/Kbtbd8/Wsb2/Fem1b/Psmd1/Dcaf6/Dcun1d1/Psme3/Dcun1d5/Psmc1/Ankrd9/Psma1/Psmd11/Cops5/Obsl1/Cul5/Commd6/Psmd7/Lmo7/Ube2m/Socs2/Cop1/Ube2f/Fbxl3/Psmd8/Uchl3
R-MMU-388396	GPCR downstream signalling	258	0.369217	1.52851	0.000307015	0.011395	0.00939688	2211	tags=28%, list=16%, signal=24%	Pde3b/Gnai1/Pde10a/Plekhg5/Plxnb1/Rgs17/Prokr1/Pde4b/Pde4a/Ackr3/Ptgfr/Mmp3/Arrb2/Cxcl12/Cdk5/Arhgef19/Ednra/Gnaz/Rps6ka2/Bdkrb2/Cxcl5/Cxcl2/Arhgef26/P2ry1/Prex1/Adcy6/Prkca/Bdkrb1/S1pr3/Arhgef3/Dgke/Fgd4/Htr2a/Arhgef15/Rgs4/Gng2/C3/Adora2b/Ptger2/Cnr1/Daglb/Adcy9/Gpsm1/Lpar4/Ccl11/Mc3r/Pde1a/Abr/Ptger1/Trpc6/Rgs2/Calcrl/Rgs12/Gnb5/Hcar2/Grpr/Arrb1/Pde4d/Htr6/Ccl27a/Adora2a/Dgka/Pik3r3/Vav3/Vipr2…
R-MMU-373076	Class A/1 (Rhodopsin-like receptors)	88	0.466942	1.68225	0.000333869	0.0119327	0.00984034	1731	tags=32%, list=12%, signal=28%	Ece1/Prokr1/Ackr3/Ccl7/Ptgfr/Cxcl12/Ednra/Bdkrb2/S1pr1/Cxcl5/Cxcl2/P2ry1/Bdkrb1/S1pr3/Htr2a/C3/Adora2b/Ptger2/Cnr1/Lpar4/Ccl11/Mc3r/Ptger1/Hcar2/Grpr/Htr6/Ccl27a/Adora2a
R-MMU-68886	M Phase	370	-0.308022	-1.40518	0.000348839	0.0120225	0.00991438	4126	tags=37%, list=29%, signal=27%	H2bc8/Ofd1/Cep41/Kif2a/Nup35/Sumo1/Cep43/Pcnt/H2ac20/Lmna/Ccnb1/Dctn2/Psmd6/H2ac11/Nudc/Chmp2b/Rab1b/Psmd5/Psmd14/Tubgcp3/Xpo1/Smc3/Psmd3/Nup62/H2ax/Akap9/Stag1/Seh1l/H4c2/Cdk1/Arpp19/Tuba1c/H4c6/Ran/Dync1li2/Lmnb1/Chmp2a/Tubgcp4/Ccnb2/Eml4/H4c14/Clip1/Set/Anapc10/Pom121/Mapk1/H4c9/Rps27/Psma3/Psmd12/Nupl2/Ppp2r1a/Ranbp2/Psmd13/Vrk1/Nedd1/Haus7/Rcc1/Dync1h1/Kif23/Ppp2r5e/Rps27a/Smc2/Anapc15/Haus1…
R-MMU-5687128	MAPK6/MAPK4 signaling	70	-0.47323	-1.73205	0.000409308	0.0136201	0.0112318	3949	tags=51%, list=28%, signal=37%	Psmd6/Kalrn/Psmd5/Psmd14/Rac1/Xpo1/Ccnd3/Psmd3/Cdc42/Cdk1/Psma3/Psmd12/Psmd13/Rps27a/Cdc42ep3/Etv4/Dnajb1/Pak2/Psmb5/Psmb2/Cdc14a/Psma5/Psma4/Psmc4/Cdc42ep2/Cdc14b/Psmd1/Psme3/Psmc1/Psma1/Psmd11/Cdc42ep5/Psmd7/Septin7/Mapk6/Psmd8
R-MMU-500792	GPCR ligand binding	113	0.443135	1.66385	0.000590176	0.018984	0.0156552	2164	tags=32%, list=15%, signal=27%	Ece1/Prokr1/Ackr3/Ccl7/Ptgfr/Cxcl12/Ednra/Bdkrb2/S1pr1/Cxcl5/Cxcl2/P2ry1/Bdkrb1/S1pr3/Htr2a/Gng2/C3/Adora2b/Ptger2/Cnr1/Lpar4/Ccl11/Mc3r/Ptger1/Calcrl/Gnb5/Hcar2/Grpr/Htr6/Ccl27a/Adora2a/Adgre5/Cd55/Vipr2/Ptger4/Lpar1
R-MMU-983168	Antigen processing: Ubiquitination & Proteasome degradation	264	-0.323821	-1.43143	0.000753342	0.0234508	0.0193388	2890	tags=28%, list=20%, signal=23%	Psma3/Fbxl14/Fbxo22/Thop1/Psmd12/Uba6/Psmd13/Rnf126/Fbxw7/Fbxo7/Lrrc41/Rps27a/Anapc1/Arih2/Det1/Rlim/Psmb5/Rnf4/Ube2w/Psmb2/Eloc/Btbd1/Cul2/Rnf138/Trip12/Ube2cbp/Ube3a/Klhl2/Fbxo30/Cdc27/Dcaf1/Smurf2/Rnf217/Hace1/Psma5/Siah2/Ube2d3/Rnf41/Fbxo17/Psma4/Psmc4/Herc1/Ube2g2/Mex3c/Cdc23/Ube2j2/Fbxo6/Kbtbd8/Psmd1/Ube2j1/Cdc16/Ube2s/Psme3/Rnf14/Cdc20/Herc3/Psmc1/Ube2e1/Psma1/Cdc34/Psmd11/Znrf2/Tpp2/Blmh/…
R-MMU-112316	Neuronal System	164	0.394527	1.55497	0.000789354	0.023804	0.01963	2591	tags=34%, list=18%, signal=28%	Rps6ka6/Gnai1/Ptprs/Gabra3/Tspoap1/Kcnd1/Lrfn1/Dlg2/Ncald/Rps6ka2/Adcy6/Prkca/Cacnb3/Kcnn1/Homer3/Camk2g/Slc5a7/Slc1a3/Kcnab2/Naaa/Gng2/Slc17a7/Epb41l1/Rab3a/Dlg3/Syn1/Camk1/Dlgap2/Kcnh2/Adcy9/Syt1/Cacna1a/Cacna1b/Kcna4/Kcnc2/Slc38a2/Dlg4/Gnb5/Cacng4/Cacnb1/Hcn3/Grin2d/Hcn1/Shank3/Nlgn2/Plcb3/Kcnh5/Aldh2/Kcnh3/Epb41l3/Il1rap/Camkk1/Kcnmb4/Kcnq5/Cacnb4
R-MMU-446353	Cell-extracellular matrix interactions	17	-0.714341	-1.91039	0.000865791	0.0253178	0.0208784	3991	tags=88%, list=28%, signal=63%	Parvb/Arhgef6/Flna/Actb/Tesk1/Lims1/Parva/Actn1/Ilk/Flnc/Fblim1/Itgb1/Fermt2/Actg1/Vasp
R-MMU-75105	Fatty acyl-CoA biosynthesis	26	-0.612681	-1.82907	0.00113845	0.032312	0.0266462	3575	tags=62%, list=25%, signal=46%	Acsl6/Cbr4/Acsl3/Acly/Acsl4/Acaca/Scd2/Slc25a1/Hsd17b12/Fasn/Hacd1/Hacd2/Elovl6/Hacd4/Elovl1/Acsl5
R-MMU-1169410	Antiviral mechanism by IFN-stimulated genes	31	-0.573113	-1.79206	0.00170497	0.0470084	0.0387655	3191	tags=61%, list=22%, signal=48%	Pde12/Eif4g1/Ddx58/Eif4a1/Rnasel/Irf3/Isg15/Mx2/Trim25/Eif4e/Arih1/Usp18/Oasl1/Eif4g2/Eif4e2/Abce1/Ube2e1/Ube2n/Eif4g3
R-MMU-1296072	Voltage gated Potassium channels	10	0.7764	1.74883	0.00181449	0.0474809	0.0391552	2523	tags=80%, list=18%, signal=66%	Kcnd1/Kcnab2/Kcnh2/Kcna4/Kcnc2/Kcnh5/Kcnh3/Kcnq5
R-MMU-2555396	Mitotic Metaphase and Anaphase	208	-0.331625	-1.42796	0.00182051	0.0474809	0.0391552	3060	tags=29%, list=22%, signal=23%	Clip1/Anapc10/Pom121/Rps27/Psma3/Psmd12/Ppp2r1a/Ranbp2/Psmd13/Vrk1/Rcc1/Dync1h1/Ppp2r5e/Rps27a/Anapc15/Anapc1/Nup133/Kpnb1/Psmb5/Plk1/Psmb2/Ppp2r1b/Dync1li1/Clasp1/Cdc27/Cdca8/Ppp2r2a/Nup37/Psma5/Bub3/Psma4/Psmc4/Nup107/Ppp2cb/Nup98/Zwint/Cdc23/Tubb4b/Psmd1/Ndc1/Cdc16/Ube2s/Clasp2/Psme3/Cdc20/Cenps/Psmc1/Ube2e1/Psma1/Psmd11/Tubb6/Cenpf/Zw10/Nuf2/Psmd7/Ist1/Ahctf1/Psmd8/Tuba4a/Ppp2r5a/Lbr
R-MMU-176814	Activation of APC/C and APC/C:Cdc20 mediated degradation of mitotic proteins	74	-0.426997	-1.57204	0.00203607	0.0494999	0.0408202	3014	tags=38%, list=21%, signal=30%	Anapc10/Psma3/Psmd12/Psmd13/Rps27a/Anapc15/Anapc1/Psmb5/Plk1/Psmb2/Cdc27/Psma5/Bub3/Psma4/Psmc4/Cdc23/Psmd1/Cdc16/Ube2s/Psme3/Cdc20/Psmc1/Ube2e1/Psma1/Psmd11/Nek2/Psmd7/Psmd8
R-MMU-112315	Transmission across Chemical Synapses	113	0.423744	1.59104	0.0020457	0.0494999	0.0408202	1770	tags=27%, list=12%, signal=24%	Rps6ka6/Gnai1/Gabra3/Tspoap1/Dlg2/Ncald/Rps6ka2/Adcy6/Prkca/Cacnb3/Camk2g/Slc5a7/Slc1a3/Naaa/Gng2/Slc17a7/Epb41l1/Rab3a/Dlg3/Syn1/Camk1/Adcy9/Syt1/Cacna1a/Cacna1b/Slc38a2/Dlg4/Gnb5/Cacng4/Cacnb1/Grin2d
R-MMU-68882	Mitotic Anaphase	207	-0.331691	-1.4261	0.00206215	0.0494999	0.0408202	3060	tags=29%, list=22%, signal=23%	Clip1/Anapc10/Pom121/Rps27/Psma3/Psmd12/Ppp2r1a/Ranbp2/Psmd13/Vrk1/Rcc1/Dync1h1/Ppp2r5e/Rps27a/Anapc15/Anapc1/Nup133/Kpnb1/Psmb5/Plk1/Psmb2/Ppp2r1b/Dync1li1/Clasp1/Cdc27/Cdca8/Ppp2r2a/Nup37/Psma5/Bub3/Psma4/Psmc4/Nup107/Ppp2cb/Nup98/Zwint/Cdc23/Tubb4b/Psmd1/Ndc1/Cdc16/Ube2s/Clasp2/Psme3/Cdc20/Cenps/Psmc1/Ube2e1/Psma1/Psmd11/Tubb6/Cenpf/Zw10/Nuf2/Psmd7/Ist1/Ahctf1/Psmd8/Tuba4a/Ppp2r5a/Lbr
R-MMU-2467813	Separation of Sister Chromatids	175	-0.338521	-1.42959	0.0021031	0.0494999	0.0408202	2895	tags=29%, list=20%, signal=23%	Rps27/Psma3/Psmd12/Ppp2r1a/Ranbp2/Psmd13/Dync1h1/Ppp2r5e/Rps27a/Anapc15/Anapc1/Nup133/Psmb5/Plk1/Psmb2/Ppp2r1b/Dync1li1/Clasp1/Cdc27/Cdca8/Nup37/Psma5/Bub3/Psma4/Psmc4/Nup107/Ppp2cb/Nup98/Zwint/Cdc23/Tubb4b/Psmd1/Cdc16/Ube2s/Clasp2/Psme3/Cdc20/Cenps/Psmc1/Ube2e1/Psma1/Psmd11/Tubb6/Cenpf/Zw10/Nuf2/Psmd7/Ahctf1/Psmd8/Tuba4a/Ppp2r5a
R-MMU-3000157	Laminin interactions	21	-0.64943	-1.82792	0.00217884	0.0496543	0.0409475	994	tags=43%, list=7%, signal=40%	Itga6/Col4a5/Itga3/Itgb1/Col4a2/Col4a1/Lama5/Lamb3/Nid2
R-MMU-179419	APC:Cdc20 mediated degradation of cell cycle proteins prior to satisfation of the cell cycle checkpoint	71	-0.433867	-1.59243	0.00221258	0.0496543	0.0409475	3014	tags=38%, list=21%, signal=30%	Anapc10/Psma3/Psmd12/Psmd13/Rps27a/Anapc15/Anapc1/Psmb5/Psmb2/Cdc27/Psma5/Bub3/Psma4/Psmc4/Cdc23/Psmd1/Cdc16/Ube2s/Psme3/Cdc20/Psmc1/Ube2e1/Psma1/Psmd11/Nek2/Psmd7/Psmd8

## Sheet: Con4
ID	Description	setSize	enrichmentScore	NES	pvalue	p.adjust	qvalues	rank	leading_edge	core_enrichment
R-MMU-8936459	RUNX1 regulates genes involved in megakaryocyte differentiation and platelet function	75	-0.752073	-2.59897	2.2573e-15	2.17829e-12	1.92464e-12	2680	tags=69%, list=19%, signal=57%	Wdr5/H4c8/H3c15/H2ac10/H2ac6/H4c4/Kmt2e/H2ac13/H2bc4/H2ac12/H3c10/H2ac7/H3c1/H2ac4/H4c3/H4f16/H2ac8/H4c1/H3c11/H3c6/H4c9/H2bc13/H4c2/H4c11/H4c6/H2bc3/H3c13/H4c12/H4c14/H2bc11/H2ac11/H3c7/H2bc12/H2ac20/H2ac15/H3c8/H2bc14/H2bc21/Rbbp5/H2bc15/H2ac22/H2bc22/H2bc8/Sin3b/Cbfb/H2bc6/H3c4/Dpy30/Ash2l/H2aj/H2bc9/H2bc7
R-MMU-5625886	Activated PKN1 stimulates transcription of AR (androgen receptor) regulated genes KLK2 and KLK3	62	-0.766081	-2.56289	2.19741e-14	1.06025e-11	9.36789e-12	2636	tags=76%, list=19%, signal=62%	H4c8/H3c15/Ncoa2/H2ac10/H2ac6/H4c4/H2ac13/H2bc4/H2ac12/H3c10/H2ac7/H3c1/H2ac4/H4c3/H4f16/H2ac8/Pkn1/H4c1/H3c11/H3c6/H4c9/H2bc13/H4c2/H4c11/H4c6/H2bc3/H3c13/H4c12/H4c14/H2bc11/H2ac11/H3c7/H2bc12/H2ac20/H2ac15/H3c8/H2bc14/H2bc21/H2bc15/H2ac22/H2bc22/H2bc8/H2bc6/H3c4/H2aj/H2bc9/H2bc7
R-MMU-427413	NoRC negatively regulates rRNA expression	59	-0.775776	-2.57104	1.06786e-13	3.43497e-11	3.03498e-11	2636	tags=76%, list=19%, signal=62%	H4c8/H3c15/H2ac10/H2ac6/H4c4/H2ac13/H2bc4/H2ac12/H3c10/H2ac7/H3c1/H2ac4/H4c3/H4f16/H2ac8/H4c1/H3c11/H3c6/H4c9/H2bc13/H4c2/H4c11/H4c6/H2bc3/H3c13/H4c12/H4c14/H2bc11/H2ac11/H3c7/H2bc12/H2ac20/H2ac15/H3c8/H2bc14/H2bc21/H2bc15/H2ac22/H2bc22/H2bc8/H2bc6/H3c4/H2aj/H2bc9/H2bc7
R-MMU-73728	RNA Polymerase I Promoter Opening	60	-0.775475	-2.57495	1.91468e-13	4.36959e-11	3.86077e-11	2636	tags=75%, list=19%, signal=61%	H4c8/H3c15/H2ac10/H2ac6/H4c4/H2ac13/H2bc4/H2ac12/H3c10/H2ac7/H3c1/H2ac4/H4c3/H4f16/H2ac8/H4c1/H3c11/H3c6/H4c9/H2bc13/H4c2/H4c11/H4c6/H2bc3/H3c13/H4c12/H4c14/H2bc11/H2ac11/H3c7/H2bc12/H2ac20/H2ac15/H3c8/H2bc14/H2bc21/H2bc15/H2ac22/H2bc22/H2bc8/H2bc6/H3c4/H2aj/H2bc9/H2bc7
R-MMU-5250941	Negative epigenetic regulation of rRNA expression	62	-0.751986	-2.51574	2.57288e-13	4.36959e-11	3.86077e-11	2636	tags=73%, list=19%, signal=59%	H4c8/H3c15/H2ac10/H2ac6/H4c4/H2ac13/H2bc4/H2ac12/H3c10/H2ac7/H3c1/H2ac4/H4c3/H4f16/H2ac8/H4c1/H3c11/H3c6/H4c9/H2bc13/H4c2/H4c11/H4c6/H2bc3/H3c13/H4c12/H4c14/H2bc11/H2ac11/H3c7/H2bc12/H2ac20/H2ac15/H3c8/H2bc14/H2bc21/H2bc15/H2ac22/H2bc22/H2bc8/H2bc6/H3c4/H2aj/H2bc9/H2bc7
R-MMU-110330	Recognition and association of DNA glycosylase with site containing an affected purine	52	-0.791762	-2.57574	2.71684e-13	4.36959e-11	3.86077e-11	2636	tags=81%, list=19%, signal=66%	H4c8/H2ac10/H2ac6/H4c4/H2ac13/H2bc4/Pot1a/Terf1/H2ac12/H2ac7/H2ac4/H4c3/H4f16/Acd/H2ac8/Terf2/H4c1/H4c9/H2bc13/H4c2/H4c11/H4c6/H2bc3/H4c12/H4c14/Terf2ip/H2bc11/H2ac11/H2bc12/H2ac20/H2ac15/H2bc14/H2bc21/H2bc15/H2ac22/H2bc22/H2bc8/Neil3/H2bc6/H2aj/H2bc9/H2bc7
R-MMU-9670095	Inhibition of DNA recombination at telomere	52	-0.789296	-2.56771	4.1662e-13	5.7434e-11	5.07462e-11	2636	tags=81%, list=19%, signal=66%	H4c8/H2ac10/H2ac6/H4c4/H2ac13/H2bc4/Pot1a/Terf1/H2ac12/H2ac7/H2ac4/H4c3/H4f16/Acd/H2ac8/Terf2/H4c1/H4c9/H2bc13/H4c2/H4c11/H4c6/H2bc3/H4c12/H4c14/Terf2ip/H2bc11/H2ac11/H2bc12/Daxx/H2ac20/H2ac15/H2bc14/H2bc21/H2bc15/H2ac22/H2bc22/H2bc8/H2bc6/H2aj/H2bc9/H2bc7
R-MMU-427359	SIRT1 negatively regulates rRNA expression	61	-0.752257	-2.52366	1.5783e-12	1.90382e-10	1.68213e-10	2636	tags=74%, list=19%, signal=60%	H4c8/H3c15/H2ac10/H2ac6/H4c4/H2ac13/H2bc4/H2ac12/H3c10/H2ac7/H3c1/H2ac4/H4c3/H4f16/H2ac8/H4c1/H3c11/H3c6/H4c9/H2bc13/H4c2/H4c11/H4c6/H2bc3/H3c13/H4c12/H4c14/H2bc11/H2ac11/H3c7/H2bc12/H2ac20/H2ac15/H3c8/H2bc14/H2bc21/H2bc15/H2ac22/H2bc22/H2bc8/H2bc6/H3c4/H2aj/H2bc9/H2bc7
R-MMU-110331	Cleavage of the damaged purine	54	-0.769656	-2.52473	2.11718e-12	2.04308e-10	1.80517e-10	2636	tags=78%, list=19%, signal=64%	H4c8/H2ac10/H2ac6/H4c4/H2ac13/H2bc4/Pot1a/Terf1/H2ac12/H2ac7/H2ac4/H4c3/H4f16/Acd/H2ac8/Terf2/H4c1/H4c9/H2bc13/H4c2/H4c11/H4c6/H2bc3/H4c12/H4c14/Terf2ip/H2bc11/H2ac11/H2bc12/H2ac20/H2ac15/H2bc14/H2bc21/H2bc15/H2ac22/H2bc22/H2bc8/Neil3/H2bc6/H2aj/H2bc9/H2bc7
R-MMU-73927	Depurination	54	-0.769656	-2.52473	2.11718e-12	2.04308e-10	1.80517e-10	2636	tags=78%, list=19%, signal=64%	H4c8/H2ac10/H2ac6/H4c4/H2ac13/H2bc4/Pot1a/Terf1/H2ac12/H2ac7/H2ac4/H4c3/H4f16/Acd/H2ac8/Terf2/H4c1/H4c9/H2bc13/H4c2/H4c11/H4c6/H2bc3/H4c12/H4c14/Terf2ip/H2bc11/H2ac11/H2bc12/H2ac20/H2ac15/H2bc14/H2bc21/H2bc15/H2ac22/H2bc22/H2bc8/Neil3/H2bc6/H2aj/H2bc9/H2bc7
R-MMU-212300	PRC2 methylates histones and DNA	71	-0.718099	-2.44741	5.93054e-12	5.2027e-10	4.59688e-10	2636	tags=70%, list=19%, signal=58%	H4c8/H3c15/H2ac10/H2ac6/H4c4/Rbbp7/H2ac13/H2bc4/H2ac12/H3c10/Ezh2/H2ac7/H3c1/H2ac4/H4c3/H4f16/H2ac8/H4c1/H3c11/Aebp2/H3c6/H4c9/H2bc13/H4c2/H4c11/H4c6/H2bc3/H3c13/H4c12/H4c14/Phf1/H2bc11/H2ac11/H3c7/H2bc12/H2ac20/H2ac15/H3c8/H2bc14/H2bc21/H2bc15/H2ac22/H2bc22/H2bc8/H2bc6/H3c4/H2aj/H2bc9/Jarid2/H2bc7
R-MMU-5625740	RHO GTPases activate PKNs	80	-0.684563	-2.39761	1.66108e-11	1.33578e-09	1.18024e-09	2636	tags=61%, list=19%, signal=50%	H4c8/H3c15/Ncoa2/H2ac10/H2ac6/H4c4/H2ac13/H2bc4/H2ac12/H3c10/Ywhah/H2ac7/H3c1/H2ac4/H4c3/H4f16/H2ac8/Pkn1/H4c1/H3c11/H3c6/Pdpk1/H4c9/H2bc13/H4c2/H4c11/H4c6/H2bc3/H3c13/H4c12/H4c14/H2bc11/H2ac11/H3c7/H2bc12/H2ac20/H2ac15/H3c8/H2bc14/H2bc21/H2bc15/H2ac22/H2bc22/H2bc8/H2bc6/H3c4/H2aj/H2bc9/H2bc7
R-MMU-606279	Deposition of new CENPA-containing nucleosomes at the centromere	71	-0.70822	-2.41375	2.31449e-11	1.59535e-09	1.40958e-09	2503	tags=65%, list=18%, signal=54%	H2ac10/H2ac6/H4c4/Rbbp7/H2ac13/H2bc4/Cenpu/H2ac12/H2ac7/H2ac4/H4c3/H4f16/H2ac8/H4c1/Mis18a/Cenpc1/H4c9/H2bc13/H4c2/H4c11/A730008H23Rik/H4c6/Cenpi/H2bc3/H4c12/H4c14/H2bc11/H2ac11/H2bc12/H2ac20/Smarca5/Cenps/H2ac15/H2bc14/H2bc21/Cenpn/Cenpt/H2bc15/H2ac22/H2bc22/H2bc8/H2bc6/Cenpq/H2aj/H2bc9/H2bc7
R-MMU-774815	Nucleosome assembly	71	-0.70822	-2.41375	2.31449e-11	1.59535e-09	1.40958e-09	2503	tags=65%, list=18%, signal=54%	H2ac10/H2ac6/H4c4/Rbbp7/H2ac13/H2bc4/Cenpu/H2ac12/H2ac7/H2ac4/H4c3/H4f16/H2ac8/H4c1/Mis18a/Cenpc1/H4c9/H2bc13/H4c2/H4c11/A730008H23Rik/H4c6/Cenpi/H2bc3/H4c12/H4c14/H2bc11/H2ac11/H2bc12/H2ac20/Smarca5/Cenps/H2ac15/H2bc14/H2bc21/Cenpn/Cenpt/H2bc15/H2ac22/H2bc22/H2bc8/H2bc6/Cenpq/H2aj/H2bc9/H2bc7
R-MMU-73929	Base-Excision Repair, AP Site Formation	61	-0.716748	-2.40454	1.81228e-10	1.1659e-08	1.03014e-08	2503	tags=69%, list=18%, signal=57%	H4c8/H2ac10/H2ac6/H4c4/H2ac13/H2bc4/Pot1a/Terf1/H2ac12/H2ac7/H2ac4/H4c3/H4f16/Acd/H2ac8/Terf2/H4c1/H4c9/H2bc13/H4c2/H4c11/H4c6/H2bc3/H4c12/H4c14/Terf2ip/H2bc11/H2ac11/H2bc12/H2ac20/H2ac15/H2bc14/H2bc21/H2bc15/H2ac22/H2bc22/H2bc8/Neil3/H2bc6/H2aj/H2bc9/H2bc7
R-MMU-3214815	HDACs deacetylate histones	84	-0.650332	-2.30187	3.63448e-10	2.19205e-08	1.9368e-08	2636	tags=60%, list=19%, signal=49%	H4c8/H3c15/H2ac10/H2ac6/H4c4/Chd3/Rbbp7/H2ac13/H2bc4/H2ac12/H3c10/H2ac7/H3c1/H2ac4/H4c3/H4f16/H2ac8/H4c1/H3c11/H3c6/H4c9/H2bc13/H4c2/H4c11/H4c6/H2bc3/H3c13/H4c12/H4c14/Mta2/H2bc11/H2ac11/H3c7/H2bc12/H2ac20/H2ac15/H3c8/H2bc14/H2bc21/Gatad2a/H2bc15/H2ac22/H2bc22/H2bc8/Sap30/H2bc6/H3c4/H2aj/H2bc9/H2bc7
R-MMU-2559583	Cellular Senescence	163	-0.54772	-2.0867	3.86482e-10	2.19386e-08	1.93839e-08	2636	tags=52%, list=19%, signal=43%	H4c8/H1f0/H3c15/H2ac10/H2ac6/Cbx2/H4c4/Rbbp7/H2ac13/Map2k6/H2bc4/Pot1a/Terf1/H2ac12/H3c10/Cdkn1b/Phc1/Mapk9/Ezh2/H2ac7/Rps6ka2/H3c1/H2ac4/Map4k4/H4c3/H4f16/Acd/H2ac8/Terf2/Rps6ka1/H4c1/H1f2/H3c11/Ube2s/H3c6/Ccne2/Cebpb/H4c9/H2bc13/H4c2/Mapkapk2/Rb1/H4c11/Phc2/H1f3/H4c6/H2bc3/H3c13/H4c12/H1f5/H4c14/Terf2ip/H2bc11/H2ac11/H3c7/H2bc12/H1f4/H2ac20/H2ac15/H3c8/Ehmt2/H2bc14/H2bc21/Mdm4/Ring1/H2bc15/H2ac…
R-MMU-3214847	HATs acetylate histones	68	-0.691889	-2.3548	6.72924e-10	3.60762e-08	3.18753e-08	2680	tags=59%, list=19%, signal=48%	Wdr5/H4c8/H3c15/Ncoa2/H4c4/Rbbp7/H2bc4/Kansl3/H3c10/Msl3/H3c1/H4c3/H4f16/H4c1/Brpf3/H3c11/H3c6/H4c9/H2bc13/H4c2/H4c11/H4c6/H2bc3/H3c13/H4c12/H4c14/H2bc11/H3c7/H2bc12/H3c8/H2bc14/H2bc21/H2bc15/Jade1/H2bc22/H2bc8/H2bc6/H3c4/H2bc9/H2bc7
R-MMU-2559580	Oxidative Stress Induced Senescence	103	-0.607275	-2.19828	8.02318e-10	4.07493e-08	3.60043e-08	2636	tags=58%, list=19%, signal=48%	H4c8/H3c15/H2ac10/H2ac6/Cbx2/H4c4/Rbbp7/H2ac13/Map2k6/H2bc4/H2ac12/H3c10/Phc1/Mapk9/Ezh2/H2ac7/H3c1/H2ac4/Map4k4/H4c3/H4f16/H2ac8/H4c1/H3c11/H3c6/H4c9/H2bc13/H4c2/Mapkapk2/H4c11/Phc2/H4c6/H2bc3/H3c13/H4c12/H4c14/H2bc11/H2ac11/H3c7/H2bc12/H2ac20/H2ac15/H3c8/H2bc14/H2bc21/Mdm4/Ring1/H2bc15/H2ac22/H2bc22/H2bc8/Mapk8/H2bc6/H3c4/Mapkapk3/H2aj/Map2k7/H2bc9/Mapk14/H2bc7
R-MMU-2299718	Condensation of Prophase Chromosomes	58	-0.711843	-2.35387	1.50016e-09	7.23826e-08	6.39541e-08	2913	tags=72%, list=21%, signal=58%	Smc4/Ccnb1/Smc2/H4c8/H2ac10/H2ac6/H4c4/H2ac13/H2bc4/H2ac12/Phf8/H2ac7/H2ac4/H4c3/H4f16/H2ac8/H4c1/H4c9/H2bc13/H4c2/Rb1/H4c11/H4c6/H2bc3/H4c12/H4c14/H2bc11/H2ac11/H2bc12/H2ac20/H2ac15/Mcph1/H2bc14/H2bc21/H2bc15/H2ac22/H2bc22/H2bc8/H2bc6/H2aj/H2bc9/H2bc7
R-MMU-2559586	DNA Damage/Telomere Stress Induced Senescence	78	-0.65055	-2.2624	2.86053e-09	1.31448e-07	1.16142e-07	2636	tags=68%, list=19%, signal=56%	H4c8/H1f0/H2ac10/H2ac6/H4c4/H2ac13/H2bc4/Pot1a/Terf1/H2ac12/Cdkn1b/H2ac7/H2ac4/H4c3/H4f16/Acd/H2ac8/Terf2/H4c1/H1f2/Ccne2/H4c9/H2bc13/H4c2/Rb1/H4c11/H1f3/H4c6/H2bc3/H4c12/H1f5/H4c14/Terf2ip/H2bc11/H2ac11/H2bc12/H1f4/H2ac20/H2ac15/H2bc14/H2bc21/H2bc15/H2ac22/H2bc22/H2bc8/H1f1/H2bc6/Ccne1/Cdkn1a/Kat5/H2aj/H2bc9/H2bc7
R-MMU-73772	RNA Polymerase I Promoter Escape	86	-0.630247	-2.21933	4.24042e-09	1.86e-07	1.64342e-07	2636	tags=59%, list=19%, signal=49%	H4c8/H3c15/Polr2l/H2ac10/H2ac6/H4c4/H2ac13/H2bc4/Polr1c/Gtf2h4/H2ac12/H3c10/H2ac7/H3c1/H2ac4/H4c3/H4f16/H2ac8/H4c1/H3c11/H3c6/H4c9/H2bc13/H4c2/H4c11/H4c6/H2bc3/H3c13/H4c12/H4c14/H2bc11/H2ac11/H3c7/H2bc12/H2ac20/H2ac15/H3c8/H2bc14/H2bc21/H2bc15/H2ac22/H2bc22/H2bc8/Gtf2h5/Polr1h/H2bc6/H3c4/Tbp/H2aj/H2bc9/H2bc7
R-MMU-73854	RNA Polymerase I Promoter Clearance	102	-0.58771	-2.12667	6.37876e-09	2.67631e-07	2.36467e-07	2636	tags=55%, list=19%, signal=45%	H4c8/H3c15/Polr2l/H2ac10/H2ac6/H4c4/Chd3/Rbbp7/H2ac13/H2bc4/Polr1c/Gtf2h4/H2ac12/H3c10/H2ac7/H3c1/H2ac4/H4c3/H4f16/H2ac8/H4c1/H3c11/H3c6/H4c9/H2bc13/H4c2/H4c11/H4c6/H2bc3/H3c13/H4c12/H4c14/Mta2/H2bc11/H2ac11/H3c7/H2bc12/H2ac20/H2ac15/H3c8/Ehmt2/H2bc14/H2bc21/Gatad2a/H2bc15/H2ac22/H2bc22/H2bc8/Gtf2h5/Polr1h/H2bc6/H3c4/Tbp/H2aj/H2bc9/H2bc7
R-MMU-3247509	Chromatin modifying enzymes	193	-0.490423	-1.92091	9.0845e-09	3.50662e-07	3.09829e-07	2680	tags=41%, list=19%, signal=34%	Mta3/Prmt7/Kdm5c/Wdr5/H4c8/H3c15/Ncoa2/H2ac10/H2ac6/H4c4/Chd3/Kmt2e/Rbbp7/Arid1b/H2ac13/H2bc4/Kansl3/H2ac12/H3c10/Phf8/Kdm4b/Ezh2/H2ac7/Msl3/H3c1/H2ac4/H4c3/H4f16/H2ac8/H4c1/Brpf3/H3c11/Aebp2/Kdm2a/H3c6/Nfkb1/H4c9/Rela/H2bc13/H4c2/Kdm3a/H4c11/H4c6/H2bc3/H3c13/H4c12/Kdm7a/H4c14/Mta2/H2bc11/H2ac11/H3c7/H2bc12/H2ac20/H2ac15/H3c8/Ehmt2/H2bc14/H2bc21/Gatad2a/Rbbp5/H2bc15/H2ac22/Jade1/H2bc22/H2bc8/Nsd3…
R-MMU-4839726	Chromatin organization	193	-0.490423	-1.92091	9.0845e-09	3.50662e-07	3.09829e-07	2680	tags=41%, list=19%, signal=34%	Mta3/Prmt7/Kdm5c/Wdr5/H4c8/H3c15/Ncoa2/H2ac10/H2ac6/H4c4/Chd3/Kmt2e/Rbbp7/Arid1b/H2ac13/H2bc4/Kansl3/H2ac12/H3c10/Phf8/Kdm4b/Ezh2/H2ac7/Msl3/H3c1/H2ac4/H4c3/H4f16/H2ac8/H4c1/Brpf3/H3c11/Aebp2/Kdm2a/H3c6/Nfkb1/H4c9/Rela/H2bc13/H4c2/Kdm3a/H4c11/H4c6/H2bc3/H3c13/H4c12/Kdm7a/H4c14/Mta2/H2bc11/H2ac11/H3c7/H2bc12/H2ac20/H2ac15/H3c8/Ehmt2/H2bc14/H2bc21/Gatad2a/Rbbp5/H2bc15/H2ac22/Jade1/H2bc22/H2bc8/Nsd3…
R-MMU-73864	RNA Polymerase I Transcription	103	-0.582511	-2.10863	1.11249e-08	4.12905e-07	3.64825e-07	2636	tags=54%, list=19%, signal=45%	H4c8/H3c15/Polr2l/H2ac10/H2ac6/H4c4/Chd3/Rbbp7/H2ac13/H2bc4/Polr1c/Gtf2h4/H2ac12/H3c10/H2ac7/H3c1/H2ac4/H4c3/H4f16/H2ac8/H4c1/H3c11/H3c6/H4c9/H2bc13/H4c2/H4c11/H4c6/H2bc3/H3c13/H4c12/H4c14/Mta2/H2bc11/H2ac11/H3c7/H2bc12/H2ac20/H2ac15/H3c8/Ehmt2/H2bc14/H2bc21/Gatad2a/H2bc15/H2ac22/H2bc22/H2bc8/Gtf2h5/Polr1h/H2bc6/H3c4/Tbp/H2aj/H2bc9/H2bc7
R-MMU-5250913	Positive epigenetic regulation of rRNA expression	87	-0.617746	-2.17688	1.64251e-08	5.66081e-07	5.00164e-07	2636	tags=59%, list=19%, signal=48%	H4c8/H3c15/Polr2l/H2ac10/H2ac6/H4c4/H2ac13/H2bc4/Polr1c/H2ac12/Dek/H3c10/H2ac7/H3c1/H2ac4/H4c3/H4f16/H2ac8/H4c1/H3c11/H3c6/H4c9/H2bc13/H4c2/H4c11/H4c6/H2bc3/H3c13/H4c12/H4c14/H2bc11/H2ac11/H3c7/H2bc12/H2ac20/Smarca5/H2ac15/H3c8/H2bc14/H2bc21/H2bc15/H2ac22/H2bc22/H2bc8/Polr1h/H2bc6/H3c4/Tbp/H2aj/H2bc9/H2bc7
R-MMU-5250924	B-WICH complex positively regulates rRNA expression	87	-0.617746	-2.17688	1.64251e-08	5.66081e-07	5.00164e-07	2636	tags=59%, list=19%, signal=48%	H4c8/H3c15/Polr2l/H2ac10/H2ac6/H4c4/H2ac13/H2bc4/Polr1c/H2ac12/Dek/H3c10/H2ac7/H3c1/H2ac4/H4c3/H4f16/H2ac8/H4c1/H3c11/H3c6/H4c9/H2bc13/H4c2/H4c11/H4c6/H2bc3/H3c13/H4c12/H4c14/H2bc11/H2ac11/H3c7/H2bc12/H2ac20/Smarca5/H2ac15/H3c8/H2bc14/H2bc21/H2bc15/H2ac22/H2bc22/H2bc8/Polr1h/H2bc6/H3c4/Tbp/H2aj/H2bc9/H2bc7
R-MMU-73884	Base Excision Repair	82	-0.612702	-2.15855	4.64857e-08	1.54685e-06	1.36673e-06	2523	tags=56%, list=18%, signal=46%	H4c8/Pold1/H2ac10/H2ac6/H4c4/H2ac13/H2bc4/Pot1a/Terf1/H2ac12/Polb/H2ac7/H2ac4/Pcna/H4c3/H4f16/Acd/H2ac8/Terf2/H4c1/Pole4/H4c9/H2bc13/H4c2/H4c11/H4c6/H2bc3/H4c12/H4c14/Terf2ip/H2bc11/H2ac11/H2bc12/H2ac20/H2ac15/H2bc14/H2bc21/H2bc15/H2ac22/H2bc22/H2bc8/Neil3/H2bc6/H2aj/H2bc9/H2bc7
R-MMU-212165	Epigenetic regulation of gene expression	105	-0.572024	-2.06733	6.54417e-08	2.10504e-06	1.85992e-06	2636	tags=53%, list=19%, signal=44%	H4c8/H3c15/Polr2l/H2ac10/H2ac6/H4c4/Rbbp7/H2ac13/H2bc4/Polr1c/H2ac12/Dek/H3c10/Ezh2/H2ac7/H3c1/H2ac4/H4c3/H4f16/H2ac8/H4c1/H3c11/Aebp2/H3c6/H4c9/H2bc13/H4c2/H4c11/H4c6/H2bc3/H3c13/H4c12/H4c14/Phf1/H2bc11/H2ac11/H3c7/H2bc12/H2ac20/Smarca5/H2ac15/H3c8/H2bc14/H2bc21/H2bc15/H2ac22/H2bc22/H2bc8/Polr1h/H2bc6/H3c4/Tbp/H2aj/H2bc9/Jarid2/H2bc7
R-MMU-8939211	ESR-mediated signaling	169	-0.503294	-1.9284	7.8691e-08	2.44958e-06	2.16434e-06	2653	tags=43%, list=19%, signal=36%	Mmp9/H4c8/H3c15/Ncoa2/Polr2l/H2ac10/H2ac6/H4c4/H2ac13/Gng4/H2bc4/Polr2g/Gnb1/H2ac12/H3c10/Cdkn1b/Kras/Kdm4b/H2ac7/H3c1/H2ac4/H4c3/Gng8/H4f16/H2ac8/Tgfa/H4c1/H3c11/H3c6/Pdpk1/H4c9/H2bc13/H4c2/Zfp217/H4c11/H4c6/H2bc3/H3c13/H4c12/H4c14/Strn/H2bc11/H2ac11/Pik3r2/H3c7/H2bc12/H2ac20/Mmp2/H2ac15/H3c8/H2bc14/H2bc21/Polr2c/H2bc15/H2ac22/H2bc22/H2bc8/Zdhhc7/Hsp90ab1/Fkbp5/Cbfb/H2bc6/H3c4/Gnb4/Kat5/Calm2/Gt…
R-MMU-2559582	Senescence-Associated Secretory Phenotype (SASP)	97	-0.577564	-2.06518	9.36965e-08	2.82554e-06	2.49652e-06	2636	tags=56%, list=19%, signal=46%	H4c8/H3c15/H2ac10/H2ac6/H4c4/H2ac13/H2bc4/H2ac12/H3c10/Cdkn1b/H2ac7/Rps6ka2/H3c1/H2ac4/H4c3/H4f16/H2ac8/Rps6ka1/H4c1/H3c11/Ube2s/H3c6/Cebpb/H4c9/H2bc13/H4c2/H4c11/H4c6/H2bc3/H3c13/H4c12/H4c14/H2bc11/H2ac11/H3c7/H2bc12/H2ac20/H2ac15/H3c8/Ehmt2/H2bc14/H2bc21/H2bc15/H2ac22/H2bc22/H2bc8/Anapc10/Cdc16/H2bc6/Cdkn1a/H3c4/H2aj/H2bc9/H2bc7
R-MMU-8878171	Transcriptional regulation by RUNX1	174	-0.492586	-1.8998	9.81785e-08	2.87098e-06	2.53667e-06	2681	tags=43%, list=19%, signal=35%	Psmd5/Wdr5/Psmd2/H4c8/H3c15/Psmd1/H2ac10/H2ac6/Cbx2/H4c4/Psmd10/Kmt2e/Psmb9/Arid1b/H2ac13/H2bc4/H2ac12/H3c10/Phc1/H2ac7/H3c1/H2ac4/H4c3/H4f16/H2ac8/H4c1/H3c11/Psma1/H3c6/H4c9/Hipk2/H2bc13/H4c2/H4c11/Phc2/Ldb1/Ccnd2/H4c6/Gata2/H2bc3/H3c13/H4c12/H4c14/H2bc11/H2ac11/H3c7/H2bc12/H2ac20/Psmb8/H2ac15/H3c8/H2bc14/H2bc21/Csnk2a2/Rbbp5/Ring1/H2bc15/H2ac22/H2bc22/H2bc8/Csnk2b/Psmb1/Sin3b/Cbfb/H2bc6/H3c4/Pc…
R-MMU-9018519	Estrogen-dependent gene expression	108	-0.556694	-2.02866	1.58565e-07	4.42999e-06	3.91415e-06	2636	tags=52%, list=19%, signal=43%	H4c8/H3c15/Ncoa2/Polr2l/H2ac10/H2ac6/H4c4/H2ac13/H2bc4/Polr2g/H2ac12/H3c10/Kdm4b/H2ac7/H3c1/H2ac4/H4c3/H4f16/H2ac8/H4c1/H3c11/H3c6/H4c9/H2bc13/H4c2/Zfp217/H4c11/H4c6/H2bc3/H3c13/H4c12/H4c14/H2bc11/H2ac11/H3c7/H2bc12/H2ac20/H2ac15/H3c8/H2bc14/H2bc21/Polr2c/H2bc15/H2ac22/H2bc22/H2bc8/Hsp90ab1/Cbfb/H2bc6/H3c4/Kat5/Gtf2f1/Tbp/H2aj/H2bc9/H2bc7
R-MMU-2262752	Cellular responses to stress	460	-0.374018	-1.5932	1.60673e-07	4.42999e-06	3.91415e-06	2636	tags=34%, list=19%, signal=29%	H4c8/Cox7b/H1f0/H3c15/Ncoa2/Psmd1/Sod3/Hif1a/H2ac10/H2ac6/Cbx2/H4c4/Skp2/Psmd10/Prdx1/Wdr24/Rbbp7/Hspb8/Psmb9/H2ac13/Map2k6/H2bc4/Pot1a/Lrpprc/Terf1/Atp6v1b2/Nfe2l2/H2ac12/Atp6v1g2/Abcc1/Cul3/H3c10/Cdkn1b/Phc1/Mapk9/Fnip2/Fbxl17/Ezh2/Ccar2/H2ac7/Rps6ka2/H3c1/H2ac4/Map4k4/H4c3/Cox4i1/H4f16/Acd/H2ac8/Hsph1/Terf2/Rps6ka1/Pom121/H4c1/H1f2/H3c11/Ube2s/Psma1/Atp6v0c/H3c6/Prdx3/Ccne2/Cebpb/H4c9/Stip1/Ca…
R-MMU-8953897	Cellular responses to external stimuli	462	-0.37837	-1.60862	2.17898e-07	5.72325e-06	5.05681e-06	2636	tags=34%, list=19%, signal=29%	H4c8/Cox7b/H1f0/H3c15/Ncoa2/Psmd1/Sod3/Hif1a/H2ac10/H2ac6/Cbx2/H4c4/Skp2/Psmd10/Prdx1/Wdr24/Rbbp7/Hspb8/Psmb9/H2ac13/Map2k6/H2bc4/Pot1a/Lrpprc/Terf1/Atp6v1b2/Nfe2l2/H2ac12/Atp6v1g2/Abcc1/Cul3/H3c10/Cdkn1b/Phc1/Mapk9/Fnip2/Fbxl17/Ezh2/Ccar2/H2ac7/Rps6ka2/H3c1/H2ac4/Map4k4/H4c3/Cox4i1/H4f16/Acd/H2ac8/Hsph1/Terf2/Rps6ka1/Pom121/H4c1/H1f2/H3c11/Ube2s/Psma1/Atp6v0c/H3c6/Prdx3/Ccne2/Cebpb/H4c9/Stip1/Ca…
R-MMU-73886	Chromosome Maintenance	117	-0.545611	-2.00172	2.19441e-07	5.72325e-06	5.05681e-06	2523	tags=50%, list=18%, signal=42%	Pold1/H2ac10/H2ac6/H4c4/Rbbp7/H2ac13/H2bc4/Cenpu/Pot1a/Terf1/H2ac12/H2ac7/H2ac4/Pcna/H4c3/H4f16/Acd/H2ac8/Terf2/H4c1/Mis18a/Cenpc1/Ppp6r3/H4c9/H2bc13/H4c2/Ppp6c/H4c11/A730008H23Rik/H4c6/Cenpi/H2bc3/H4c12/H4c14/Terf2ip/H2bc11/H2ac11/H2bc12/Daxx/H2ac20/Smarca5/Cenps/Stn1/H2ac15/H2bc14/H2bc21/Cenpn/Cenpt/H2bc15/H2ac22/H2bc22/H2bc8/Chtf18/H2bc6/Pola2/Cenpq/H2aj/H2bc9/H2bc7
R-MMU-9006931	Signaling by Nuclear Receptors	205	-0.455346	-1.7911	6.0658e-07	1.54039e-05	1.36102e-05	2923	tags=41%, list=21%, signal=33%	Creb1/Rxra/Fos/Cpt1a/Shc1/Prkcz/Pdk3/Ptk2/Mmp9/H4c8/H3c15/Ncoa2/Polr2l/H2ac10/H2ac6/H4c4/H2ac13/Gng4/H2bc4/Pdk1/Polr2g/Gnb1/H2ac12/H3c10/Cdkn1b/Kras/Kdm4b/H2ac7/H3c1/H2ac4/H4c3/Gng8/H4f16/H2ac8/Tgfa/H4c1/Pdha1/H3c11/H3c6/Pdpk1/H4c9/H2bc13/H4c2/Zfp217/H4c11/H4c6/H2bc3/H3c13/H4c12/H4c14/Strn/H2bc11/H2ac11/Pik3r2/H3c7/H2bc12/H2ac20/Mmp2/H2ac15/H3c8/H2bc14/H2bc21/Polr2c/H2bc15/H2ac22/H2bc22/H2bc8/Zdh…
R-MMU-5578749	Transcriptional regulation by small RNAs	102	-0.53167	-1.92388	1.44034e-06	3.56391e-05	3.14891e-05	2636	tags=51%, list=19%, signal=42%	H4c8/H3c15/Polr2l/H2ac10/H2ac6/H4c4/H2ac13/H2bc4/Polr2g/H2ac12/H3c10/H2ac7/H3c1/H2ac4/H4c3/H4f16/H2ac8/Pom121/H4c1/H3c11/H3c6/H4c9/H2bc13/Ipo8/H4c2/H4c11/H4c6/H2bc3/H3c13/H4c12/Nup133/H4c14/H2bc11/H2ac11/H3c7/H2bc12/H2ac20/H2ac15/H3c8/H2bc14/H2bc21/Nup93/Polr2c/H2bc15/H2ac22/H2bc22/H2bc8/H2bc6/H3c4/H2aj/H2bc9/H2bc7
R-MMU-211000	Gene Silencing by RNA	110	-0.52513	-1.91999	2.45568e-06	5.92433e-05	5.23447e-05	2636	tags=49%, list=19%, signal=40%	H4c8/H3c15/Polr2l/H2ac10/H2ac6/H4c4/H2ac13/H2bc4/Polr2g/H2ac12/H3c10/H2ac7/H3c1/H2ac4/H4c3/H4f16/H2ac8/Pom121/H4c1/H3c11/H3c6/H4c9/H2bc13/Ipo8/H4c2/Tsn/H4c11/H4c6/H2bc3/H3c13/H4c12/Nup133/H4c14/H2bc11/H2ac11/H3c7/H2bc12/H2ac20/H2ac15/H3c8/H2bc14/H2bc21/Tsnax/Nup93/Polr2c/H2bc15/H2ac22/H2bc22/H2bc8/H2bc6/H3c4/H2aj/H2bc9/H2bc7
R-MMU-157579	Telomere Maintenance	91	-0.551762	-1.95298	4.40279e-06	0.000103627	9.15599e-05	2523	tags=53%, list=18%, signal=44%	Pold1/H2ac10/H2ac6/H4c4/H2ac13/H2bc4/Pot1a/Terf1/H2ac12/H2ac7/H2ac4/Pcna/H4c3/H4f16/Acd/H2ac8/Terf2/H4c1/Ppp6r3/H4c9/H2bc13/H4c2/Ppp6c/H4c11/H4c6/H2bc3/H4c12/H4c14/Terf2ip/H2bc11/H2ac11/H2bc12/Daxx/H2ac20/Stn1/H2ac15/H2bc14/H2bc21/H2bc15/H2ac22/H2bc22/H2bc8/Chtf18/H2bc6/Pola2/H2aj/H2bc9/H2bc7
R-MMU-69278	Cell Cycle, Mitotic	482	-0.339152	-1.44919	1.86069e-05	0.000427515	0.000377733	1931	tags=23%, list=14%, signal=20%	Cdkn1b/Phf8/Cep135/Cdc25b/H2ac7/Ppp2r5b/H2ac4/Pcna/H4c3/Mad2l1/H4f16/Mcm3/H2ac8/Pcm1/Tubb5/Pom121/H4c1/Plk4/Cenpc1/Ube2s/Psma1/Eml4/Kif2a/Ppp2cb/Pole4/Ppp1cc/Ccne2/H4c9/Haus8/H2bc13/Tubb2b/H4c2/Rb1/H4c11/Ccnd2/H4c6/Cenpi/H2bc3/Cul1/H4c12/Nup133/Incenp/Smc3/H4c14/Optn/H2bc11/H2ac11/H2bc12/Spast/H2ac20/Psmb8/Lyn/Cenps/H2ac15/Rab8a/Mcph1/Cdt1/H2bc14/H2bc21/Cenpn/Sgo1/E2f2/Nup93/Csnk2a2/Cenpt/Actr1a/…
R-MMU-3214841	PKMTs methylate histone lysines	59	-0.588103	-1.94907	2.29199e-05	0.000514365	0.000454471	2680	tags=58%, list=19%, signal=47%	Wdr5/H4c8/H3c15/H4c4/Kmt2e/Rbbp7/H3c10/Ezh2/H3c1/H4c3/H4f16/H4c1/H3c11/Aebp2/H3c6/Nfkb1/H4c9/Rela/H4c2/H4c11/H4c6/H3c13/H4c12/H4c14/H3c7/H3c8/Ehmt2/Rbbp5/Nsd3/Nfkb2/H3c4/Dpy30/Kmt5b/Ash2l
R-MMU-3214842	HDMs demethylate histones	44	-0.64246	-2.01639	2.95427e-05	0.000647926	0.000572479	3404	tags=70%, list=24%, signal=54%	Kdm1a/Kdm4c/H4c18/H3c2/Kdm5c/H4c8/H3c15/H4c4/H3c10/Phf8/Kdm4b/H3c1/H4c3/H4f16/H4c1/H3c11/Kdm2a/H3c6/H4c9/H4c2/Kdm3a/H4c11/H4c6/H3c13/H4c12/Kdm7a/H4c14/H3c7/H3c8/H3c4/Kdm5b
R-MMU-5693606	DNA Double Strand Break Response	69	-0.547449	-1.86208	6.3615e-05	0.00136419	0.00120534	1871	tags=38%, list=13%, signal=33%	Kdm4b/H4c3/H4f16/H4c1/H4c9/H2bc13/H4c2/H4c11/H4c6/H2bc3/H4c12/H4c14/H2bc11/H2bc12/Smarca5/H2bc14/H2bc21/H2bc15/H2bc22/H2bc8/Mapk8/H2bc6/Kat5/Ube2i/H2bc9/H2bc7
R-MMU-195258	RHO GTPase Effectors	280	-0.37443	-1.52735	0.000104403	0.00219019	0.00193516	2636	tags=34%, list=19%, signal=28%	H4c8/Gopc/Fmnl2/H3c15/Klc4/Ncoa2/Noxo1/H2ac10/H2ac6/H4c4/Cyfip1/Arpc2/Ercc6l/H2ac13/H2bc4/Cenpu/Cyfip2/Srgap2/H2ac12/Kif5a/Arpc4/H3c10/Ywhah/H2ac7/Ppp2r5b/H3c1/H2ac4/H4c3/Kif14/Mad2l1/H4f16/H2ac8/Pkn1/Rtkn/Actr3/H4c1/H3c11/Cenpc1/Cit/Kif2a/Ppp2cb/H3c6/Pdpk1/Men1/Abi2/Ppp1cc/H4c9/H2bc13/Tubb2b/H4c2/S100a8/H4c11/Wipf1/H4c6/Cenpi/Rhoq/H2bc3/H3c13/H4c12/Nup133/Incenp/H4c14/H2bc11/H2ac11/H3c7/H2bc12/H…
R-MMU-3214858	RMTs methylate histone arginines	65	-0.547437	-1.84193	0.000122271	0.00251046	0.00221813	2680	tags=58%, list=19%, signal=48%	Prmt7/Wdr5/H4c8/H3c15/H2ac10/H2ac6/H4c4/Rbbp7/Arid1b/H2ac13/H2ac12/H3c10/H2ac7/H3c1/H2ac4/H4c3/H4f16/H2ac8/H4c1/H3c11/H3c6/H4c9/H4c2/H4c11/H4c6/H3c13/H4c12/H4c14/H2ac11/H3c7/H2ac20/H2ac15/H3c8/H2ac22/H3c4/Smarca2/H2aj/Rps2
R-MMU-5693565	Recruitment and ATM-mediated phosphorylation of repair and signaling proteins at DNA double strand breaks	68	-0.550155	-1.87241	0.000128092	0.00257519	0.00227532	1871	tags=38%, list=13%, signal=33%	Kdm4b/H4c3/H4f16/H4c1/H4c9/H2bc13/H4c2/H4c11/H4c6/H2bc3/H4c12/H4c14/H2bc11/H2bc12/Smarca5/H2bc14/H2bc21/H2bc15/H2bc22/H2bc8/Mapk8/H2bc6/Kat5/Ube2i/H2bc9/H2bc7
R-MMU-68875	Mitotic Prophase	112	-0.463582	-1.70042	0.000136192	0.00268215	0.00236983	1930	tags=41%, list=14%, signal=36%	H2ac10/H2ac6/H4c4/H2ac13/H2bc4/H2ac12/Phf8/H2ac7/H2ac4/H4c3/H4f16/H2ac8/Pom121/H4c1/H4c9/H2bc13/H4c2/Rb1/H4c11/H4c6/H2bc3/H4c12/Nup133/H4c14/H2bc11/H2ac11/H2bc12/H2ac20/H2ac15/Mcph1/H2bc14/H2bc21/Nup93/H2bc15/H2ac22/H2bc22/H2bc8/Rab1b/Lemd2/Emd/H2bc6/Lpin2/H2aj/Cnep1r1/H2bc9/H2bc7
R-MMU-5693571	Nonhomologous End-Joining (NHEJ)	56	-0.574745	-1.89717	0.000147781	0.00285217	0.00252006	1804	tags=43%, list=13%, signal=38%	H4c3/H4f16/H4c1/H4c9/H2bc13/H4c2/Lig4/H4c11/H4c6/H2bc3/H4c12/H4c14/H2bc11/H2bc12/H2bc14/H2bc21/H2bc15/H2bc22/H2bc8/Paxip1/H2bc6/Kat5/H2bc9/H2bc7
R-MMU-68886	M Phase	370	-0.332405	-1.39259	0.000708271	0.0134016	0.0118411	2503	tags=27%, list=18%, signal=23%	H2ac10/Mzt1/Smc1a/H2ac6/H4c4/Psmd10/Ssna1/Psmb9/Ercc6l/H2ac13/H2bc4/Cenpu/Prkaca/Ncapg/H2ac12/Alms1/Cdca5/Phf8/Cep135/H2ac7/Ppp2r5b/H2ac4/H4c3/Mad2l1/H4f16/H2ac8/Pcm1/Tubb5/Pom121/H4c1/Plk4/Cenpc1/Ube2s/Psma1/Eml4/Kif2a/Ppp2cb/Ppp1cc/H4c9/Haus8/H2bc13/Tubb2b/H4c2/Rb1/H4c11/H4c6/Cenpi/H2bc3/H4c12/Nup133/Incenp/Smc3/H4c14/H2bc11/H2ac11/H2bc12/Spast/H2ac20/Psmb8/Cenps/H2ac15/Mcph1/H2bc14/H2bc21/Cenp…
R-MMU-3299685	Detoxification of Reactive Oxygen Species	28	-0.639419	-1.83721	0.000904035	0.0167768	0.0148233	1366	tags=39%, list=10%, signal=36%	Prdx3/Gsr/Ero1a/Sod1/Cyba/Gpx7/Prdx6/Prdx5/Prdx2/Sod2/Gstp1
R-MMU-449147	Signaling by Interleukins	220	-0.357926	-1.42254	0.00111649	0.0203285	0.0179614	2923	tags=35%, list=21%, signal=29%	Creb1/Socs3/Tab3/Fos/Csf3/Shc1/Psmd5/Psmd2/Stx3/Il6st/H3c15/Peli2/Psmd1/Psmd10/Psmb9/Casp3/Il33/Map2k6/Clcf1/Prkaca/Stat3/Pik3cd/Il13ra1/Syk/Il1rl2/Osmr/H3c10/Mapk9/Rps6ka2/Inppl1/H3c1/Socs5/Il4ra/Sos1/Rps6ka1/Irs2/H3c11/Nod1/Il1a/Psma1/Ppp2cb/H3c6/Nfkb1/Rela/Mapkapk2/Il20ra/Ptpn6/Cul1/H3c13/Il1r1/Dusp4/Dusp6/Pik3r2/H3c7/Psmb8/Lyn/H3c8/Lif/Sdc1/Vamp2/Jak2/Mapk8/Irak1/Ikbkb/Psmb1/Nfkb2/Ppp2r1a/Csf…
R-MMU-3371497	HSP90 chaperone cycle for steroid hormone receptors (SHR)	41	-0.564074	-1.74978	0.00151821	0.027131	0.0239717	1321	tags=34%, list=9%, signal=31%	Stip1/Capza2/Tubb2b/Hspa1a/Dnaja2/Hspa1b/Actr1a/Dync1li2/Tubb3/Hsp90ab1/Fkbp5/Dnajb1/Dctn6/Tubb2a
R-MMU-1474244	Extracellular matrix organization	177	0.396996	1.48915	0.00156538	0.0274653	0.0242671	2261	tags=29%, list=16%, signal=25%	Col8a1/Lamb1/Prkca/Pdgfb/Fbn2/Lama4/Mmp16/Lama5/Col18a1/Htra1/Tnc/Sdc2/Ltbp2/Loxl1/Col1a2/Icam5/Adamts2/Crtap/Bmp2/Scube3/Bmp4/Tgfb2/Fbln5/Col11a1/Ppib/Col4a5/Jam3/Hspg2/Lamb2/Fbn1/Gdf5/Col5a3/Mfap3/Itgb2/Bsg/Col12a1/Col1a1/Adamts3/Ceacam1/Col5a2/Sparc/Itga8/Mmp24/Bgn/Lox/Col5a1/Adamts5/Col22a1/App/Col8a2/Mfap1a/Mmp15
R-MMU-416993	Trafficking of GluR2-containing AMPA receptors	10	0.813266	1.75159	0.00189137	0.0325923	0.0287971	104	tags=20%, list=1%, signal=20%	Tspan7/Prkca
R-MMU-425397	Transport of vitamins, nucleosides, and related molecules	25	-0.641618	-1.79325	0.00195831	0.0331538	0.0292933	1441	tags=28%, list=10%, signal=25%	Slc27a1/Slc35a3/Slc25a4/Slc29a4/Slco3a1/Slc29a1/Arl2bp
R-MMU-5693607	Processing of DNA double-strand break ends	82	-0.450289	-1.58637	0.00227263	0.0378119	0.0334089	1804	tags=29%, list=13%, signal=26%	H4c3/H4f16/H4c1/H4c9/H2bc13/H4c2/H4c11/H4c6/H2bc3/H4c12/H4c14/H2bc11/H2bc12/H2bc14/H2bc21/H2bc15/H2bc22/H2bc8/Rmi2/H2bc6/Kat5/Ube2i/H2bc9/H2bc7
R-MMU-109582	Hemostasis	388	-0.314413	-1.31835	0.0024175	0.0395405	0.0349362	2026	tags=24%, list=14%, signal=21%	Kif5a/Cyrib/Syk/Tagln2/H3c10/Kras/Abhd12/Ptgir/Kifc5b/Itpr2/Ppp2r5b/H3c1/Jam2/Sh2b3/Gng8/P2rx7/Sos1/Glg1/Brpf3/Kif21b/Maff/H3c11/Aamp/Kif11/Itgb3/Kif21a/Kif2a/Ppp2cb/Dgka/H3c6/Pdpk1/Tgfb1/Kif20b/Stxbp3/Capza2/Tubb2b/Itga5/Rap1a/Sod1/Rapgef3/Ptpn6/Orm2/Gata2/H3c13/Ehd1/Raf1/Slc7a6/Pik3r2/H3c7/Slc3a2/Lyn/Pcdh7/Kifc1/H3c8/Pdgfa/Gtpbp2/Prkce/Sdc1/Arrb1/Plat/Itgb1/Itpr3/Tubb3/Dock8/Orm1/Rab5a/Jak2/Pde…

## Sheet: Con5
ID	Description	setSize	enrichmentScore	NES	pvalue	p.adjust	qvalues	rank	leading_edge	core_enrichment
R-MMU-5625740	RHO GTPases activate PKNs	80	-0.622097	-2.11512	5.92336e-08	5.71604e-05	5.03173e-05	3323	tags=56%, list=23%, signal=43%	H4c8/Ywhaz/H2az1/H3c11/H4c4/H2ac22/H2bc18/H3c15/H2ac11/H2ax/H2bc14/H4f16/H3c6/Pkn2/H3c10/Cdc25c/H3c7/H2bc11/H4c6/H2bc13/Kdm1a/H3c4/H2bc8/H4c12/H2bc6/H2bc12/H4c11/H2bc3/H2bc4/H4c3/H2aj/H4c9/H4c2/H3c8/Ywhaq/Rhob/Kdm4c/H2bc9/H3c13/H2bc15/H2ac20/H2bc21/H4c14/H2ac15/H2bc7
R-MMU-5625886	Activated PKN1 stimulates transcription of AR (androgen receptor) regulated genes KLK2 and KLK3	62	-0.656699	-2.16133	2.09784e-07	0.000100374	8.83575e-05	3179	tags=63%, list=22%, signal=49%	H2az1/H3c11/H4c4/H2ac22/H2bc18/H3c15/H2ac11/H2ax/H2bc14/H4f16/H3c6/H3c10/H3c7/H2bc11/H4c6/H2bc13/Kdm1a/H3c4/H2bc8/H4c12/H2bc6/H2bc12/H4c11/H2bc3/H2bc4/H4c3/H2aj/H4c9/H4c2/H3c8/Kdm4c/H2bc9/H3c13/H2bc15/H2ac20/H2bc21/H4c14/H2ac15/H2bc7
R-MMU-427413	NoRC negatively regulates rRNA expression	59	-0.657092	-2.14561	3.12043e-07	0.000100374	8.83575e-05	3179	tags=64%, list=22%, signal=50%	H2az1/H3c11/H4c4/H2ac22/H2bc18/H3c15/H2ac11/H2ax/H2bc14/H4f16/H3c6/Mbd2/H3c10/H3c7/H2bc11/H4c6/H2bc13/H3c4/H2bc8/H4c12/H2bc6/H2bc12/H4c11/H2bc3/H2bc4/H4c3/H2aj/H4c9/H4c2/H3c8/H2bc9/H3c13/H2bc15/H2ac20/H2bc21/H4c14/H2ac15/H2bc7
R-MMU-73728	RNA Polymerase I Promoter Opening	60	-0.652832	-2.13573	5.67847e-07	0.000109609	9.64867e-05	3179	tags=63%, list=22%, signal=49%	H2az1/H3c11/H4c4/H2ac22/H2bc18/H3c15/H2ac11/H2ax/H2bc14/H4f16/H3c6/Mbd2/H3c10/H3c7/H2bc11/H4c6/H2bc13/H3c4/H2bc8/H4c12/H2bc6/H2bc12/H4c11/H2bc3/H2bc4/H4c3/H2aj/H4c9/H4c2/H3c8/H2bc9/H3c13/H2bc15/H2ac20/H2bc21/H4c14/H2ac15/H2bc7
R-MMU-212300	PRC2 methylates histones and DNA	71	-0.623508	-2.06899	5.67921e-07	0.000109609	9.64867e-05	3179	tags=58%, list=22%, signal=45%	H2az1/H3c11/H4c4/H2ac22/H2bc18/H3c15/H2ac11/H2ax/H2bc14/H4f16/H3c6/H3c10/H3c7/H2bc11/Rbbp4/H4c6/H2bc13/Rbbp7/H3c4/H2bc8/H4c12/H2bc6/H2bc12/H4c11/H2bc3/H2bc4/H4c3/H2aj/H4c9/H4c2/H3c8/H2bc9/H3c13/H2bc15/H2ac20/H2bc21/H4c14/H2ac15/H2bc7/Jarid2/Phf19
R-MMU-8936459	RUNX1 regulates genes involved in megakaryocyte differentiation and platelet function	75	-0.601871	-2.02689	2.08697e-06	0.000300927	0.000264901	3179	tags=56%, list=22%, signal=44%	H2az1/H3c11/H4c4/H2ac22/H2bc18/H3c15/H2ac11/H2ax/H2bc14/H4f16/H3c6/H3c10/H3c7/Prmt6/H2bc11/H4c6/H2bc13/H3c4/H2bc8/H4c12/H2bc6/Rbbp5/H2bc12/H4c11/H2bc3/H2bc4/H4c3/H2aj/Sin3b/H4c9/H4c2/H3c8/Cbfb/H2bc9/H3c13/H2bc15/H2ac20/H2bc21/H4c14/H2ac15/Ash2l/H2bc7
R-MMU-110330	Recognition and association of DNA glycosylase with site containing an affected purine	52	-0.662433	-2.09733	2.18289e-06	0.000300927	0.000264901	3179	tags=67%, list=22%, signal=52%	H4c8/H2az1/H4c4/H2ac22/H2bc18/H2ac11/H2ax/Terf2/H2bc14/H4f16/Neil3/H2bc11/Terf1/H4c6/H2bc13/Pot1a/H2bc8/H4c12/H2bc6/H2bc12/H4c11/H2bc3/H2bc4/H4c3/H2aj/H4c9/H4c2/Terf2ip/H2bc9/H2bc15/H2ac20/H2bc21/H4c14/H2ac15/H2bc7
R-MMU-2299718	Condensation of Prophase Chromosomes	58	-0.643955	-2.09599	3.26049e-06	0.000358741	0.000315794	3179	tags=64%, list=22%, signal=50%	H2az1/H4c4/Ncapg2/H2ac22/H2bc18/H2ac11/H2ax/H2bc14/H4f16/H2bc11/Rb1/Plk1/H4c6/H2bc13/Kmt5a/H2bc8/Phf8/H4c12/H2bc6/H2bc12/H4c11/H2bc3/Mcph1/H2bc4/H4c3/H2aj/H4c9/H4c2/Smc2/Smc4/H2bc9/H2bc15/H2ac20/H2bc21/H4c14/H2ac15/H2bc7
R-MMU-5250941	Negative epigenetic regulation of rRNA expression	62	-0.622142	-2.04759	3.61896e-06	0.000358741	0.000315794	3179	tags=61%, list=22%, signal=48%	H2az1/H3c11/H4c4/H2ac22/H2bc18/H3c15/H2ac11/H2ax/H2bc14/H4f16/H3c6/Mbd2/H3c10/H3c7/H2bc11/H4c6/H2bc13/H3c4/H2bc8/H4c12/H2bc6/H2bc12/H4c11/H2bc3/H2bc4/H4c3/H2aj/H4c9/H4c2/H3c8/H2bc9/H3c13/H2bc15/H2ac20/H2bc21/H4c14/H2ac15/H2bc7
R-MMU-9670095	Inhibition of DNA recombination at telomere	52	-0.653889	-2.07028	3.71753e-06	0.000358741	0.000315794	3179	tags=65%, list=22%, signal=51%	H4c8/H2az1/H4c4/H2ac22/H2bc18/H2ac11/H2ax/Terf2/H2bc14/H4f16/H2bc11/Terf1/H4c6/H2bc13/Pot1a/H2bc8/H4c12/H2bc6/H2bc12/H4c11/H2bc3/H2bc4/H4c3/H2aj/H4c9/H4c2/Terf2ip/H2bc9/H2bc15/H2ac20/H2bc21/H4c14/H2ac15/H2bc7
R-MMU-195258	RHO GTPase Effectors	280	-0.410895	-1.65254	9.53361e-06	0.000804847	0.000708494	3232	tags=40%, list=23%, signal=31%	Ywhaz/Dynll1/Sgo2a/Seh1l/Ctnna1/H2az1/Srgap2/H3c11/H4c4/Ska1/H2ac22/H2bc18/Cenpi/Ppp2r5e/Ercc6l/Tubb3/Rps27/H3c15/Mad2l1/Itgb3bp/Flna/H2ac11/Tubb2b/H2ax/Limk1/Kif5a/H2bc14/Fmnl1/Cenpq/H4f16/H3c6/Pkn2/Cenpa/Dync1li1/H3c10/Cdc25c/H3c7/Arpc5/Daam1/Rock2/H2bc11/Gopc/Tuba1c/Plk1/H4c6/H2bc13/Ppp2r1a/Kdm1a/Kif14/H3c4/H2bc8/H4c12/H2bc6/H2bc12/H4c11/Tubb6/Ppp2r5c/Kif2c/Nckap1/Rhod/Cdc42/H2bc3/Rangap1/Diap…
R-MMU-427359	SIRT1 negatively regulates rRNA expression	61	-0.619975	-2.03349	1.00085e-05	0.000804847	0.000708494	3179	tags=61%, list=22%, signal=47%	H2az1/H3c11/H4c4/H2ac22/H2bc18/H3c15/H2ac11/H2ax/H2bc14/H4f16/H3c6/H3c10/H3c7/H2bc11/H4c6/H2bc13/H3c4/H2bc8/H4c12/H2bc6/H2bc12/H4c11/H2bc3/H2bc4/H4c3/H2aj/H4c9/H4c2/H3c8/H2bc9/H3c13/H2bc15/H2ac20/H2bc21/H4c14/H2ac15/H2bc7
R-MMU-110331	Cleavage of the damaged purine	54	-0.614707	-1.96777	3.04415e-05	0.00209829	0.00184709	3179	tags=63%, list=22%, signal=49%	H2az1/H4c4/H2ac22/H2bc18/H2ac11/H2ax/Terf2/H2bc14/H4f16/Neil3/H2bc11/Terf1/H4c6/H2bc13/Pot1a/H2bc8/H4c12/H2bc6/H2bc12/H4c11/H2bc3/H2bc4/H4c3/H2aj/H4c9/H4c2/Terf2ip/H2bc9/H2bc15/H2ac20/H2bc21/H4c14/H2ac15/H2bc7
R-MMU-73927	Depurination	54	-0.614707	-1.96777	3.04415e-05	0.00209829	0.00184709	3179	tags=63%, list=22%, signal=49%	H2az1/H4c4/H2ac22/H2bc18/H2ac11/H2ax/Terf2/H2bc14/H4f16/Neil3/H2bc11/Terf1/H4c6/H2bc13/Pot1a/H2bc8/H4c12/H2bc6/H2bc12/H4c11/H2bc3/H2bc4/H4c3/H2aj/H4c9/H4c2/Terf2ip/H2bc9/H2bc15/H2ac20/H2bc21/H4c14/H2ac15/H2bc7
R-MMU-975956	Nonsense Mediated Decay (NMD) independent of the Exon Junction Complex (EJC)	88	-0.52733	-1.82115	5.26848e-05	0.00338939	0.00298363	3443	tags=41%, list=24%, signal=31%	Rpl13a/Rpl37a/Rplp2/Rpl39/Rps29/Rpl34/Gspt1/Rps27/Rpl14/Rps16/Rpl34-ps1/Rps6-ps4/Rplp1/Rps20/Rpl31/Pabpc1/Rps6/Rps7/Rps4x/Rps3a1/Rps14/Rps21/Rps8/Rpl7/Rpl12/Rplp0/Gspt2/Ncbp1/Rpl10/Rpl22/Rps2/Rpsa/Rpl13/Etf1/Rpl18a/Upf1
R-MMU-3214815	HDACs deacetylate histones	84	-0.534007	-1.82911	7.80006e-05	0.00470441	0.00414122	3114	tags=51%, list=22%, signal=40%	H3c11/H4c4/H2ac22/H2bc18/H3c15/Tbl1xr1/H2ac11/H2bc14/H4f16/H3c6/H2ac21/H3c10/H3c7/H2bc11/Rbbp4/H4c6/H2bc13/Kdm1a/Rbbp7/H3c4/H2bc8/H4c12/H2bc6/H2bc12/H4c11/H2bc3/H2bc4/H4c3/H2aj/H4c9/H4c2/H3c8/Mta2/H2bc9/H3c13/H2bc15/H2ac20/H2bc21/Gatad2a/Sap30/H4c14/H2ac15/H2bc7
R-MMU-3214841	PKMTs methylate histone lysines	59	-0.573791	-1.8736	8.63104e-05	0.00489938	0.00431285	2595	tags=44%, list=18%, signal=36%	H4f16/H3c6/Suv39h2/H3c10/H3c7/Rbbp4/H4c6/Kmt5a/Rbbp7/H3c4/H4c12/Rbbp5/H4c11/H4c3/Setd3/H4c9/Kmt5b/H4c2/H3c8/Nsd3/H3c13/H4c14/Nfkb1/Nfkb2/Ash2l/Mecom
R-MMU-5683057	MAPK family signaling cascades	241	-0.396907	-1.56477	0.000118024	0.00606196	0.00533625	1829	tags=24%, list=13%, signal=21%	Vcl/Rgl2/Rasal2/Ppp2r5c/Jak2/Fgf7/Cdc42/Map2k1/Psma1/Map3k11/Psma3/Psmc4/Pik3cb/Csf2ra/Cdc42ep3/Mark3/Jak3/Shoc2/Fgfr1/Mapk6/Dnajb1/Psmd1/Psmd5/Ppp2r5b/Irs2/Ccnd3/Tln1/Kras/Dlg2/Camk2d/Ppp2r5a/Cul3/Cdc42ep5/Abhd17b/Lypla1/Rasa3/Psmb2/Areg/Psmc1/Usp17la/Septin7/Dusp5/Rap1a/Ncam1/Rce1/Dusp7/Ppp2cb/Dlg1/Dusp1/Calm1/Cdc42ep2/Psmd7/Ereg/Golga7/Fnta/Hgf/Il6
R-MMU-2559583	Cellular Senescence	163	-0.439346	-1.66332	0.000119355	0.00606196	0.00533625	3179	tags=44%, list=22%, signal=34%	H2az1/Lmnb1/H3c11/H4c4/H1f5/H2ac22/H2bc18/H3c15/H2ac11/H2ax/Terf2/H2bc14/H4f16/Fos/Anapc15/H3c6/H1f2/H3c10/Ube2c/H3c7/H2bc11/Rbbp4/Rb1/Terf1/Mdm4/Map4k4/H4c6/H2bc13/Rbbp7/Txn1/H3c4/Pot1a/H2bc8/Cdkn1a/H4c12/H2bc6/H1f3/H2bc12/H4c11/H1f4/H2bc3/H2bc4/H4c3/Ccna2/H2aj/Mapk8/Scmh1/H1f0/Cdc26/H4c9/Ets2/H4c2/H3c8/Ube2s/Mapkapk2/Anapc10/Terf2ip/H1f1/H2bc9/Map2k7/H3c13/H2bc15/H2ac20/H2bc21/Kat5/Phc2/H4c14/H…
R-MMU-3214847	HATs acetylate histones	68	-0.558961	-1.85064	0.000176367	0.00850971	0.00749096	3323	tags=57%, list=23%, signal=44%	H4c8/Msl2/H3c11/H4c4/Ncoa1/H2bc18/Ogt/Msl3/H3c15/Kansl3/H2bc14/H4f16/H3c6/H3c10/H3c7/H2bc11/H4c6/H2bc13/Rbbp7/H3c4/H2bc8/H4c12/H2bc6/H2bc12/H4c11/Ing5/H2bc3/H2bc4/H4c3/H4c9/H4c2/H3c8/H2bc9/H3c13/H2bc15/H2bc21/H4c14/Jade1/H2bc7
R-MMU-2559586	DNA Damage/Telomere Stress Induced Senescence	78	-0.534586	-1.80743	0.000190051	0.0085958	0.00756674	3179	tags=56%, list=22%, signal=44%	H2az1/Lmnb1/H4c4/H1f5/H2ac22/H2bc18/H2ac11/H2ax/Terf2/H2bc14/H4f16/H1f2/H2bc11/Rb1/Terf1/H4c6/H2bc13/Pot1a/H2bc8/Cdkn1a/H4c12/H2bc6/H1f3/H2bc12/H4c11/H1f4/H2bc3/H2bc4/H4c3/Ccna2/H2aj/H1f0/H4c9/H4c2/Terf2ip/H1f1/H2bc9/H2bc15/H2ac20/H2bc21/Kat5/H4c14/H2ac15/H2bc7
R-MMU-422475	Axon guidance	219	-0.407097	-1.59228	0.000195966	0.0085958	0.00756674	2257	tags=25%, list=16%, signal=21%	Siah1a/Arpc5/Rock2/Itgav/Pik3r2/Rdx/Dok6/Tuba1c/Fes/Ephb2/Tubb6/Siah2/Vav2/Kif4/Epha1/Cdc42/Map2k1/Mapk8/Pik3cb/Itga5/Fgfr1/Msn/Rps6ka5/Rock1/Plxna2/Irs2/Tln1/Kras/Sema7a/Arhgef7/Mmp2/Vasp/Rhob/Arpc2/Epha2/Gpc1/Ncam1/Gap43/Efnb1/Csnk2a2/Vldlr/Dnm3/Sh3kbp1/Plxna4/Itgb1/Actr3/Crmp1/Dpysl3/Ezr/Slit3/Nrp1/Sema3a/Tubb2a/Slit2/Pfn2
R-MMU-73772	RNA Polymerase I Promoter Escape	86	-0.50617	-1.7505	0.000206768	0.00867527	0.0076367	3323	tags=49%, list=23%, signal=38%	H4c8/Polr1h/H2az1/H3c11/H4c4/H2ac22/H2bc18/H3c15/H2ac11/H2ax/Mnat1/H2bc14/H4f16/H3c6/H3c10/H3c7/H2bc11/Polr1f/H4c6/H2bc13/H3c4/H2bc8/H4c12/H2bc6/H2bc12/H4c11/H2bc3/H2bc4/H4c3/H2aj/Rrn3/H4c9/H4c2/H3c8/H2bc9/H3c13/H2bc15/H2ac20/H2bc21/H4c14/H2ac15/H2bc7
R-MMU-9675108	Nervous system development	220	-0.405606	-1.58811	0.000217253	0.00873539	0.00768962	2257	tags=25%, list=16%, signal=21%	Siah1a/Arpc5/Rock2/Itgav/Pik3r2/Rdx/Dok6/Tuba1c/Fes/Ephb2/Tubb6/Siah2/Vav2/Kif4/Epha1/Cdc42/Map2k1/Mapk8/Pik3cb/Itga5/Fgfr1/Msn/Rps6ka5/Rock1/Plxna2/Irs2/Tln1/Kras/Sema7a/Arhgef7/Mmp2/Vasp/Rhob/Arpc2/Epha2/Gpc1/Ncam1/Gap43/Efnb1/Csnk2a2/Vldlr/Dnm3/Sh3kbp1/Plxna4/Itgb1/Actr3/Crmp1/Dpysl3/Ezr/Slit3/Nrp1/Sema3a/Tubb2a/Slit2/Pfn2
R-MMU-73854	RNA Polymerase I Promoter Clearance	102	-0.471384	-1.66424	0.000248442	0.00958987	0.0084418	3323	tags=46%, list=23%, signal=36%	H4c8/Polr1h/H2az1/H3c11/H4c4/H2ac22/H2bc18/H3c15/H2ac11/H2ax/Mnat1/H2bc14/H4f16/H3c6/Mbd2/H3c10/H3c7/H2bc11/Rbbp4/Polr1f/H4c6/H2bc13/Rbbp7/H3c4/H2bc8/H4c12/H2bc6/H2bc12/H4c11/H2bc3/H2bc4/H4c3/H2aj/Rrn3/H4c9/H4c2/H3c8/Mta2/H2bc9/H3c13/H2bc15/H2ac20/H2bc21/Gatad2a/H4c14/H2ac15/H2bc7
R-MMU-2262752	Cellular responses to stress	460	-0.33823	-1.41457	0.00028521	0.0101653	0.00894831	2562	tags=30%, list=18%, signal=26%	Sesn2/Fos/Anapc15/Psma7/H3c6/Wdr59/H1f2/Dctn3/Hsp90ab1/Cycs/Chd9/Dctn4/Abcc1/Dync1li1/H3c10/Ube2c/H3c7/Psmd4/Castor1/Cox7b/Nup54/H2bc11/Rbbp4/Rb1/Hmox1/Tuba1c/Terf1/Mdm4/Map4k4/H4c6/H2bc13/Cul1/Bmt2/Psma5/Rbbp7/Cox8a/Txn1/H3c4/Pot1a/H2bc8/Cdkn1a/H4c12/Hspa4l/H2bc6/Prdx2/H1f3/Apob/H2bc12/H4c11/Atp6v1g1/Actr10/Tubb6/Sh3bp4/H1f4/Rheb/Ube2d2a/Actr1a/Stip1/H2bc3/H2bc4/Psma1/Atp6v1b2/H4c3/Ccna2/H2aj/Ps…
R-MMU-606279	Deposition of new CENPA-containing nucleosomes at the centromere	71	-0.540821	-1.79461	0.000294951	0.0101653	0.00894831	3179	tags=58%, list=22%, signal=45%	H2az1/H4c4/H2ac22/H2bc18/Cenpi/Itgb3bp/H2ac11/H2ax/H2bc14/Cenpq/H4f16/Cenpa/A730008H23Rik/H2bc11/Rbbp4/H4c6/H2bc13/Rbbp7/H2bc8/H4c12/H2bc6/H2bc12/H4c11/H2bc3/H2bc4/H4c3/H2aj/H4c9/Cenpt/H4c2/Mis18bp1/Cenpn/H2bc9/H2bc15/H2ac20/H2bc21/H4c14/Smarca5/H2ac15/Cenps/H2bc7
R-MMU-774815	Nucleosome assembly	71	-0.540821	-1.79461	0.000294951	0.0101653	0.00894831	3179	tags=58%, list=22%, signal=45%	H2az1/H4c4/H2ac22/H2bc18/Cenpi/Itgb3bp/H2ac11/H2ax/H2bc14/Cenpq/H4f16/Cenpa/A730008H23Rik/H2bc11/Rbbp4/H4c6/H2bc13/Rbbp7/H2bc8/H4c12/H2bc6/H2bc12/H4c11/H2bc3/H2bc4/H4c3/H2aj/H4c9/Cenpt/H4c2/Mis18bp1/Cenpn/H2bc9/H2bc15/H2ac20/H2bc21/H4c14/Smarca5/H2ac15/Cenps/H2bc7
R-MMU-8953897	Cellular responses to external stimuli	462	-0.337319	-1.40829	0.00038512	0.0128152	0.011281	2562	tags=30%, list=18%, signal=25%	Sesn2/Fos/Anapc15/Psma7/H3c6/Wdr59/H1f2/Dctn3/Hsp90ab1/Cycs/Chd9/Dctn4/Abcc1/Dync1li1/H3c10/Ube2c/H3c7/Psmd4/Castor1/Cox7b/Nup54/H2bc11/Rbbp4/Rb1/Hmox1/Tuba1c/Terf1/Mdm4/Map4k4/H4c6/H2bc13/Cul1/Bmt2/Psma5/Rbbp7/Cox8a/Txn1/H3c4/Pot1a/H2bc8/Cdkn1a/H4c12/Hspa4l/H2bc6/Prdx2/H1f3/Apob/H2bc12/H4c11/Atp6v1g1/Actr10/Tubb6/Sh3bp4/H1f4/Rheb/Ube2d2a/Actr1a/Stip1/H2bc3/H2bc4/Psma1/Atp6v1b2/H4c3/Ccna2/H2aj/Ps…
R-MMU-2559580	Oxidative Stress Induced Senescence	103	-0.473022	-1.67038	0.000477052	0.0153452	0.0135081	3179	tags=47%, list=22%, signal=36%	H2az1/H3c11/H4c4/H2ac22/H2bc18/H3c15/H2ac11/H2ax/H2bc14/H4f16/Fos/H3c6/H3c10/H3c7/H2bc11/Rbbp4/Mdm4/Map4k4/H4c6/H2bc13/Rbbp7/Txn1/H3c4/H2bc8/H4c12/H2bc6/H2bc12/H4c11/H2bc3/H2bc4/H4c3/H2aj/Mapk8/Scmh1/H4c9/H4c2/H3c8/Mapkapk2/H2bc9/Map2k7/H3c13/H2bc15/H2ac20/H2bc21/Phc2/H4c14/H2ac15/H2bc7
R-MMU-5419276	Mitochondrial translation termination	84	0.497346	1.75533	0.000566676	0.0176401	0.0155283	3053	tags=39%, list=22%, signal=31%	Mrpl22/Mrpl45/Mrpl38/Mrpl32/Eral1/Mrpl36/Mrps7/Mrps27/Mrps36/Mrpl55/Mrpl10/Mrps23/Mrps24/Mrpl54/Mrps34/Mrpl58/Mrpl12/Mrpl13/Mrpl35/Mrps2/Mrps12/Mrps5/Chchd1/Gfm2/Mrpl27/Mrpl14/Mrps35/Mrps6/Mrpl2/Mrps26/Mrpl40/Mrps30/Mrpl1
R-MMU-927802	Nonsense-Mediated Decay (NMD)	108	-0.458731	-1.63483	0.000635544	0.0185849	0.0163599	3499	tags=42%, list=25%, signal=32%	Upf3b/Rpl13a/Rpl37a/Smg7/Rplp2/Rpl39/Rps29/Rpl34/Gspt1/Rps27/Rpl14/Rps16/Rpl34-ps1/Rps6-ps4/Rbm8a/Ppp2r2a/Rplp1/Rps20/Pnrc2/Ppp2r1a/Rpl31/Pabpc1/Rps6/Rps7/Rps4x/Rps3a1/Rps14/Rps21/Rps8/Rpl7/Rpl12/Rplp0/Smg5/Gspt2/Upf3a/Ncbp1/Rpl10/Rpl22/Rps2/Magoh/Rpsa/Rpl13/Etf1/Rpl18a/Upf1
R-MMU-975957	Nonsense Mediated Decay (NMD) enhanced by the Exon Junction Complex (EJC)	108	-0.458731	-1.63483	0.000635544	0.0185849	0.0163599	3499	tags=42%, list=25%, signal=32%	Upf3b/Rpl13a/Rpl37a/Smg7/Rplp2/Rpl39/Rps29/Rpl34/Gspt1/Rps27/Rpl14/Rps16/Rpl34-ps1/Rps6-ps4/Rbm8a/Ppp2r2a/Rplp1/Rps20/Pnrc2/Ppp2r1a/Rpl31/Pabpc1/Rps6/Rps7/Rps4x/Rps3a1/Rps14/Rps21/Rps8/Rpl7/Rpl12/Rplp0/Smg5/Gspt2/Upf3a/Ncbp1/Rpl10/Rpl22/Rps2/Magoh/Rpsa/Rpl13/Etf1/Rpl18a/Upf1
R-MMU-9648002	RAS processing	23	-0.692879	-1.85396	0.000710701	0.0201678	0.0177534	911	tags=35%, list=6%, signal=33%	Kras/Abhd17b/Lypla1/Usp17la/Rce1/Calm1/Golga7/Fnta
R-MMU-73864	RNA Polymerase I Transcription	103	-0.463684	-1.6374	0.000731474	0.0201678	0.0177534	3323	tags=46%, list=23%, signal=35%	H4c8/Polr1h/H2az1/H3c11/H4c4/H2ac22/H2bc18/H3c15/H2ac11/H2ax/Mnat1/H2bc14/H4f16/H3c6/Mbd2/H3c10/H3c7/H2bc11/Rbbp4/Polr1f/H4c6/H2bc13/Rbbp7/H3c4/H2bc8/H4c12/H2bc6/H2bc12/H4c11/H2bc3/H2bc4/H4c3/H2aj/Rrn3/H4c9/H4c2/H3c8/Mta2/H2bc9/H3c13/H2bc15/H2ac20/H2bc21/Gatad2a/H4c14/H2ac15/H2bc7
R-MMU-5368287	Mitochondrial translation	85	0.48524	1.70632	0.000761845	0.0203144	0.0178824	3053	tags=39%, list=22%, signal=31%	Mrpl22/Mrpl45/Mrpl38/Mrpl32/Eral1/Mrpl36/Mrps7/Mrps27/Mrps36/Mrpl55/Mrpl10/Mrps23/Mrps24/Mrpl54/Mrps34/Mrpl58/Mrpl12/Mrpl13/Mrpl35/Mrps2/Mrps12/Mrps5/Chchd1/Gfm2/Mrpl27/Mrpl14/Mrps35/Mrps6/Mrpl2/Mrps26/Mrpl40/Mrps30/Mrpl1
R-MMU-8939211	ESR-mediated signaling	169	-0.411623	-1.5606	0.000778894	0.0203144	0.0178824	3114	tags=39%, list=22%, signal=31%	H3c11/H4c4/Ncoa1/H2ac22/H2bc18/H3c15/Hsp90aa1/H2ac11/Gnb2/H2ax/H2bc14/H4f16/Cited1/Fos/H3c6/Hsp90ab1/H3c10/Hbegf/H3c7/Sphk1/H2bc11/Pik3r2/Yy1/H4c6/H2bc13/Kdm1a/H3c4/H2bc8/H4c12/H2bc6/H2bc12/H4c11/Akt1/Cav2/Cav1/H2bc3/H2bc4/H4c3/H2aj/Gng5/Gng4/H4c9/Gnai3/H4c2/H3c8/Igf1r/Zdhhc7/Kras/Gnb4/Zdhhc21/Cbfb/Mmp2/H2bc9/H3c13/Polr2c/Areg/H2bc15/H2ac20/H2bc21/Gnb1/Kat5/H4c14/H2ac15/Calm1/Ereg/H2bc7
R-MMU-373760	L1CAM interactions	53	-0.549196	-1.74255	0.000839347	0.021315	0.0187632	2175	tags=34%, list=15%, signal=29%	Itgav/Rdx/Tuba1c/Tubb6/Vav2/Kif4/Map2k1/Itga5/Fgfr1/Msn/Ncam1/Gap43/Csnk2a2/Dnm3/Itgb1/Ezr/Nrp1/Tubb2a
R-MMU-5389840	Mitochondrial translation elongation	82	0.484762	1.70649	0.000951931	0.0235542	0.0207344	3053	tags=39%, list=22%, signal=31%	Mrpl22/Mrpl45/Mrpl38/Mrpl32/Eral1/Mrpl36/Mrps7/Mrps27/Mrps36/Mrpl55/Mrpl10/Mrps23/Mrps24/Mrpl54/Mrps34/Mrpl58/Mrpl12/Mrpl13/Mrpl35/Mrps2/Mrps12/Mrps5/Chchd1/Mrpl27/Mrpl14/Mrps35/Mrps6/Mrpl2/Mrps26/Mrpl40/Mrps30/Mrpl1
R-MMU-2559582	Senescence-Associated Secretory Phenotype (SASP)	97	-0.469836	-1.63551	0.0010136	0.0244532	0.0215257	3179	tags=46%, list=22%, signal=36%	H2az1/H3c11/H4c4/H2ac22/H2bc18/H3c15/H2ac11/H2ax/H2bc14/H4f16/Anapc15/H3c6/H3c10/Ube2c/H3c7/H2bc11/H4c6/H2bc13/H3c4/H2bc8/Cdkn1a/H4c12/H2bc6/H2bc12/H4c11/H2bc3/H2bc4/H4c3/Ccna2/H2aj/Cdc26/H4c9/H4c2/H3c8/Ube2s/Anapc10/H2bc9/H3c13/H2bc15/H2ac20/H2bc21/H4c14/H2ac15/H2bc7/Cdc16
R-MMU-72613	Eukaryotic Translation Initiation	113	-0.447588	-1.61042	0.00106873	0.0245552	0.0216156	3129	tags=33%, list=22%, signal=26%	Rpl39/Rps29/Rpl34/Rps27/Rpl14/Rps16/Rpl34-ps1/Rps6-ps4/Eif2b3/Rplp1/Rps20/Eif4e/Rpl31/Pabpc1/Eif2s1/Rps6/Eif2s3x/Rps7/Rps4x/Rps3a1/Rps14/Rps21/Rps8/Eif1ax/Rpl7/Rpl12/Eif5b/Eif3a/Rplp0/Eif5/Rpl10/Eif4ebp1/Rpl22/Rps2/Rpsa/Rpl13/Rpl18a
R-MMU-72737	Cap-dependent Translation Initiation	113	-0.447588	-1.61042	0.00106873	0.0245552	0.0216156	3129	tags=33%, list=22%, signal=26%	Rpl39/Rps29/Rpl34/Rps27/Rpl14/Rps16/Rpl34-ps1/Rps6-ps4/Eif2b3/Rplp1/Rps20/Eif4e/Rpl31/Pabpc1/Eif2s1/Rps6/Eif2s3x/Rps7/Rps4x/Rps3a1/Rps14/Rps21/Rps8/Eif1ax/Rpl7/Rpl12/Eif5b/Eif3a/Rplp0/Eif5/Rpl10/Eif4ebp1/Rpl22/Rps2/Rpsa/Rpl13/Rpl18a
R-MMU-3299685	Detoxification of Reactive Oxygen Species	28	-0.652601	-1.82225	0.00114368	0.0254169	0.0223741	1930	tags=46%, list=14%, signal=40%	Txn1/Prdx2/Ero1a/Prdx3/Gsr/Prdx1/Gpx7/Gstp1/Nudt2/Sod3/Prdx5/Prdx6/Cyba
R-MMU-212165	Epigenetic regulation of gene expression	105	-0.454054	-1.61024	0.00116866	0.0254169	0.0223741	3323	tags=44%, list=23%, signal=34%	H4c8/Polr1h/H2az1/H3c11/H4c4/H2ac22/H2bc18/H3c15/H2ac11/H2ax/H2bc14/H4f16/H3c6/Mbd2/H3c10/H3c7/H2bc11/Rbbp4/Polr1f/H4c6/H2bc13/Rbbp7/H3c4/H2bc8/H4c12/H2bc6/H2bc12/H4c11/H2bc3/H2bc4/H4c3/H2aj/H4c9/H4c2/H3c8/H2bc9/H3c13/H2bc15/H2ac20/H2bc21/H4c14/Smarca5/H2ac15/H2bc7/Jarid2/Phf19
R-MMU-5250913	Positive epigenetic regulation of rRNA expression	87	-0.474567	-1.63861	0.00121832	0.0254169	0.0223741	3323	tags=47%, list=23%, signal=36%	H4c8/Polr1h/H2az1/H3c11/H4c4/H2ac22/H2bc18/H3c15/H2ac11/H2ax/H2bc14/H4f16/H3c6/H3c10/H3c7/H2bc11/Polr1f/H4c6/H2bc13/H3c4/H2bc8/H4c12/H2bc6/H2bc12/H4c11/H2bc3/H2bc4/H4c3/H2aj/H4c9/H4c2/H3c8/H2bc9/H3c13/H2bc15/H2ac20/H2bc21/H4c14/Smarca5/H2ac15/H2bc7
R-MMU-5250924	B-WICH complex positively regulates rRNA expression	87	-0.474567	-1.63861	0.00121832	0.0254169	0.0223741	3323	tags=47%, list=23%, signal=36%	H4c8/Polr1h/H2az1/H3c11/H4c4/H2ac22/H2bc18/H3c15/H2ac11/H2ax/H2bc14/H4f16/H3c6/H3c10/H3c7/H2bc11/Polr1f/H4c6/H2bc13/H3c4/H2bc8/H4c12/H2bc6/H2bc12/H4c11/H2bc3/H2bc4/H4c3/H2aj/H4c9/H4c2/H3c8/H2bc9/H3c13/H2bc15/H2ac20/H2bc21/H4c14/Smarca5/H2ac15/H2bc7
R-MMU-1266738	Developmental Biology	275	-0.368637	-1.47116	0.00123916	0.0254169	0.0223741	2257	tags=25%, list=16%, signal=22%	Siah1a/Arpc5/Rock2/Itgav/Pik3r2/Rdx/Dok6/Tuba1c/Pparg/Lgi2/Cdkn1a/Fes/Ephb2/Krt80/Tubb6/Siah2/Vav2/Akt1/Kif4/Pkp4/Epha1/Cdc42/Map2k1/Mapk8/Pik3cb/Stfa3/Itga5/Fgfr1/Msn/Rps6ka5/Rock1/Dsp/Plxna2/Irs2/Tln1/Kras/Sema7a/Arhgef7/Mmp2/Vasp/Rhob/Arpc2/Drap1/Epha2/Gpc1/Ncam1/Gap43/Krt19/Efnb1/Stx1b/Csnk2a2/Vldlr/Dnm3/Sh3kbp1/Plxna4/Mef2d/Perp/Itgb1/Actr3/Cdh2/Crmp1/Dpysl3/Ezr/Slit3/Nrp1/Sema3a/Tubb2a/Slit…
R-MMU-5684996	MAPK1/MAPK3 signaling	219	-0.383995	-1.50192	0.00126426	0.0254169	0.0223741	1829	tags=22%, list=13%, signal=20%	Vcl/Rgl2/Rasal2/Ppp2r5c/Jak2/Fgf7/Map2k1/Psma1/Map3k11/Psma3/Psmc4/Pik3cb/Csf2ra/Mark3/Jak3/Shoc2/Fgfr1/Psmd1/Psmd5/Ppp2r5b/Irs2/Tln1/Kras/Dlg2/Camk2d/Ppp2r5a/Cul3/Abhd17b/Lypla1/Rasa3/Psmb2/Areg/Psmc1/Usp17la/Dusp5/Rap1a/Ncam1/Rce1/Dusp7/Ppp2cb/Dlg1/Dusp1/Calm1/Psmd7/Ereg/Golga7/Fnta/Hgf/Il6
R-MMU-5673001	RAF/MAP kinase cascade	214	-0.374928	-1.46257	0.00130355	0.025672	0.0225986	1829	tags=22%, list=13%, signal=20%	Vcl/Rgl2/Rasal2/Ppp2r5c/Jak2/Fgf7/Map2k1/Psma1/Map3k11/Psma3/Psmc4/Pik3cb/Csf2ra/Mark3/Jak3/Shoc2/Fgfr1/Psmd1/Psmd5/Ppp2r5b/Irs2/Tln1/Kras/Dlg2/Camk2d/Ppp2r5a/Cul3/Abhd17b/Lypla1/Rasa3/Psmb2/Areg/Psmc1/Usp17la/Dusp5/Rap1a/Ncam1/Rce1/Dusp7/Ppp2cb/Dlg1/Dusp1/Calm1/Psmd7/Ereg/Golga7/Fnta/Hgf
R-MMU-418594	G alpha (i) signalling events	120	-0.426583	-1.54146	0.00144146	0.0278201	0.0244896	2153	tags=28%, list=15%, signal=24%	Pde1a/Ppp2r1a/Apln/Opn3/Ppbp/Npy1r/Lpar1/Hc/Rgs16/Cxcl10/Gng5/Gng4/Cxcl1/Bdkrb1/Gnai3/Pla2g4a/Adora1/P2ry12/Adcy7/Gnb4/Rgs20/Lpar3/Cxcl3/Pde4b/Gnb1/Cxcl2/Ppp2cb/Calm1/Ppp1ca/Grk2/Bdkrb2/Penk/Rgs19/Ccl28
R-MMU-1799339	SRP-dependent cotranslational protein targeting to membrane	85	-0.47087	-1.62424	0.0016471	0.0311658	0.0274347	3443	tags=38%, list=24%, signal=29%	Rpl36a/Rps5/Rpl13a/Rpl37a/Rplp2/Rpl39/Rps29/Rpl34/Rps27/Rpl14/Rps16/Rpl34-ps1/Rps6-ps4/Rplp1/Rps20/Rpl31/Rps6/Rps7/Rps4x/Rps3a1/Rps14/Rps21/Rps8/Rpl7/Rpl12/Rplp0/Rpl10/Rpl22/Rps2/Rpsa/Rpl13/Rpl18a
R-MMU-68886	M Phase	370	-0.335958	-1.38326	0.00173806	0.0322543	0.0283929	3388	tags=38%, list=24%, signal=30%	Psmb4/Sec13/Rab2a/Vrk1/H4c8/Cenpf/Zw10/Lmna/Dynll1/Sgo2a/Seh1l/H2az1/Lmnb1/Cep41/Psmc2/Mau2/H4c4/Ncapg2/Ska1/H2ac22/H2bc18/Cenpi/Stag1/Ppp2r5e/Ercc6l/Tubb3/Rps27/Pom121/Hsp90aa1/Mad2l1/Itgb3bp/H2ac11/Psmd2/Haus8/Tubb2b/H2ax/Rcc1/Ran/H2bc14/Cenpq/Nek2/H4f16/Prkaca/Ppp2r2a/Anapc15/Psma7/Emd/Dctn3/Cenpa/Haus7/Dync1li1/Ube2c/Psmd4/Nup54/H2bc11/Rb1/Tuba1c/Plk1/H4c6/H2bc13/Ppp2r1a/Kmt5a/Ncapg/Psma5/Cep…
R-MMU-109582	Hemostasis	388	-0.333577	-1.37901	0.00242016	0.0440652	0.0387899	2337	tags=27%, list=16%, signal=23%	H3c10/P2rx7/Anxa2/H3c7/Sirpa/Cdc37l1/Kif1b/Aldoa/Dgkk/Tmsb4x/Maff/Abcc4/Itgav/Pik3r2/Pde1a/Pafah2/Tuba1c/Actn4/Ppp2r1a/Kdm1a/Pros1/Gata2/Glg1/Sh2b3/H3c4/Ctsw/Selp/Serpinb2/Plat/Kif20a/Vcl/Ppbp/Apob/Tubb6/Ppp2r5c/Vav2/Akt1/Kif4/Jak2/Kif2c/Dock8/Serpinb6a/Cav1/Cdc42/Kif5b/Ehd3/Carmil1/Pik3cb/Gng5/Kif18a/Itga5/Plaur/Kif11/Gng4/Cenpe/Ehd1/Atp1b3/Gnai3/Pla2g4a/Cyrib/H3c8/Actn1/P2ry12/Ppp2r5b/Tln1/Kras…
R-MMU-5099900	WNT5A-dependent internalization of FZD4	13	0.759229	1.78078	0.0024896	0.0443238	0.0390175	282	tags=31%, list=2%, signal=30%	Wnt5a/Arrb2/Dvl2/Prkca
R-MMU-69278	Cell Cycle, Mitotic	482	-0.315462	-1.32203	0.00252623	0.0443238	0.0390175	3018	tags=32%, list=21%, signal=26%	H2ac22/H2bc18/Mcm3/Cenpi/Stag1/Ppp2r5e/Ercc6l/Tubb3/Pold4/Rps27/Pom121/Hsp90aa1/Mad2l1/Itgb3bp/H2ac11/Psmd2/Haus8/Tubb2b/H2ax/Rcc1/Mnat1/Ran/H2bc14/Cenpq/Nek2/H4f16/Orc2/Prkaca/Ppp2r2a/Anapc15/Psma7/Emd/Dctn3/Hsp90ab1/Cenpa/Haus7/Dync1li1/Ube2c/Cdc25c/Psmd4/Nup54/H2bc11/Rbbp4/Rb1/Tuba1c/Cdt1/Plk1/H4c6/H2bc13/Ppp2r1a/Cul1/Kmt5a/Cables1/Ncapg/Psma5/Dbf4/Cep76/H2bc8/Phf8/Cdkn1a/H4c12/H2bc6/Kif20a/Sm…

## Sheet: Con6
ID	Description	setSize	enrichmentScore	NES	pvalue	p.adjust	qvalues	rank	leading_edge	core_enrichment
R-MMU-6791226	Major pathway of rRNA processing in the nucleolus and cytosol	168	-0.575228	-2.3442	1.8684e-14	5.06011e-12	4.34946e-12	4775	tags=67%, list=34%, signal=45%	Rps24/Rpl31/LOC108167922/Bms1/Rpl36al/Ebna1bp2/Utp6/Noc4l/Rps6-ps4/Rps27rt/Wdr46/Gnl3/Rpp21/Rps21/Bud23/Pdcd11/Utp11/Exosc9/Rps27/Nop14/Rpl7a/Nol11/Isg20l2/Utp14b/Nip7/Rpl5/Rps6/Bysl/Riok1/Rps27l/Wdr43/Rpl38/Tsr1/Rpl15/Rpl19/Imp3/Rpl26/Utp3/Wdr75/Rpp25/Rps11/Rcl1/Rps7/Bop1/Rps3/Rplp2/Mphosph10/Utp18/C1d/Rpp40/Exosc7/Exosc1/Rpl18/Heatr1/Rpl27/Wdr36/Senp3/Nop58/Rpl23/Rpsa/Ftsj3/Rps19/Rpl23a/Rps17/N…
R-MMU-72312	rRNA processing	168	-0.575228	-2.3442	1.8684e-14	5.06011e-12	4.34946e-12	4775	tags=67%, list=34%, signal=45%	Rps24/Rpl31/LOC108167922/Bms1/Rpl36al/Ebna1bp2/Utp6/Noc4l/Rps6-ps4/Rps27rt/Wdr46/Gnl3/Rpp21/Rps21/Bud23/Pdcd11/Utp11/Exosc9/Rps27/Nop14/Rpl7a/Nol11/Isg20l2/Utp14b/Nip7/Rpl5/Rps6/Bysl/Riok1/Rps27l/Wdr43/Rpl38/Tsr1/Rpl15/Rpl19/Imp3/Rpl26/Utp3/Wdr75/Rpp25/Rps11/Rcl1/Rps7/Bop1/Rps3/Rplp2/Mphosph10/Utp18/C1d/Rpp40/Exosc7/Exosc1/Rpl18/Heatr1/Rpl27/Wdr36/Senp3/Nop58/Rpl23/Rpsa/Ftsj3/Rps19/Rpl23a/Rps17/N…
R-MMU-8868773	rRNA processing in the nucleus and cytosol	168	-0.575228	-2.3442	1.8684e-14	5.06011e-12	4.34946e-12	4775	tags=67%, list=34%, signal=45%	Rps24/Rpl31/LOC108167922/Bms1/Rpl36al/Ebna1bp2/Utp6/Noc4l/Rps6-ps4/Rps27rt/Wdr46/Gnl3/Rpp21/Rps21/Bud23/Pdcd11/Utp11/Exosc9/Rps27/Nop14/Rpl7a/Nol11/Isg20l2/Utp14b/Nip7/Rpl5/Rps6/Bysl/Riok1/Rps27l/Wdr43/Rpl38/Tsr1/Rpl15/Rpl19/Imp3/Rpl26/Utp3/Wdr75/Rpp25/Rps11/Rcl1/Rps7/Bop1/Rps3/Rplp2/Mphosph10/Utp18/C1d/Rpp40/Exosc7/Exosc1/Rpl18/Heatr1/Rpl27/Wdr36/Senp3/Nop58/Rpl23/Rpsa/Ftsj3/Rps19/Rpl23a/Rps17/N…
R-MMU-72766	Translation	216	-0.532747	-2.24688	2.09745e-14	5.06011e-12	4.34946e-12	3915	tags=54%, list=28%, signal=40%	Rpl5/Mrps12/Mrps9/Rps6/Gfm1/Rps27l/Mrpl44/Rpl38/Eif3g/Eif4e/Rpl15/Rpl19/Mrpl22/Eif2s3x/Mrps7/Rpl26/Eif2b3/Eif4ebp1/Mrps26/Mrrf/Rps11/Rps7/Mrps15/Eif3j2/Mrps2/Rps3/Rplp2/Mrps5/Mrpl27/Mrpl30/Mrpl50/Mrpl55/Mrpl1/Mrpl47/Eif2s2/Rpl18/Mtrf1l/Eif3m/Rpl27/Eif3a/Mrpl11/Rpl23/Mrpl51/Rpsa/Srp68/Rps19/Oxa1l/Rpl23a/Rps17/Rpl7/Rps15a/Rpl29/N6amt1/Rps29/Mrpl42/Rps20/Mrps34/Mrpl32/Rpl3/Mrpl58/Mrpl46/Mrps22/Eif3c…
R-MMU-72706	GTP hydrolysis and joining of the 60S ribosomal subunit	106	-0.604039	-2.30212	3.78145e-11	6.05959e-09	5.20857e-09	4775	tags=65%, list=34%, signal=44%	Rps24/Rpl31/LOC108167922/Rpl36al/Eif3j1/Rps6-ps4/Rps27rt/Eif5b/Rps21/Eif4b/Eif1ax/Rps27/Rpl7a/Rpl5/Rps6/Rps27l/Rpl38/Eif3g/Eif4e/Rpl15/Rpl19/Eif2s3x/Rpl26/Rps11/Rps7/Eif3j2/Rps3/Rplp2/Eif2s2/Rpl18/Eif3m/Rpl27/Eif3a/Rpl23/Rpsa/Rps19/Rpl23a/Rps17/Rpl7/Rps15a/Rpl29/Rps29/Rps20/Rpl3/Eif3c/Rpl27a/Rpl14/Eif2s1/Rplp1/Rps15/Rps9/Rpl37a/Eif4a1/Rpl10/Rps16/Eif3k/Rps27a/Rpl28/Rps5/Rps25/Rpl18a/Rpl13a/Eif5/R…
R-MMU-72613	Eukaryotic Translation Initiation	113	-0.591355	-2.28501	4.39556e-11	6.05959e-09	5.20857e-09	4775	tags=64%, list=34%, signal=43%	Rps24/Rpl31/LOC108167922/Rpl36al/Eif3j1/Rps6-ps4/Eif2b4/Rps27rt/Eif5b/Rps21/Eif4b/Eif1ax/Rps27/Rpl7a/Rpl5/Rps6/Rps27l/Rpl38/Eif3g/Eif4e/Rpl15/Rpl19/Eif2s3x/Rpl26/Eif2b3/Eif4ebp1/Rps11/Rps7/Eif3j2/Rps3/Rplp2/Eif2s2/Rpl18/Eif3m/Rpl27/Eif3a/Rpl23/Rpsa/Rps19/Rpl23a/Rps17/Rpl7/Rps15a/Rpl29/Rps29/Rps20/Rpl3/Eif3c/Rpl27a/Rpl14/Eif2s1/Rplp1/Rps15/Rps9/Rpl37a/Eif4a1/Rpl10/Rps16/Eif3k/Rps27a/Rpl28/Rps5/Rps…
R-MMU-72737	Cap-dependent Translation Initiation	113	-0.591355	-2.28501	4.39556e-11	6.05959e-09	5.20857e-09	4775	tags=64%, list=34%, signal=43%	Rps24/Rpl31/LOC108167922/Rpl36al/Eif3j1/Rps6-ps4/Eif2b4/Rps27rt/Eif5b/Rps21/Eif4b/Eif1ax/Rps27/Rpl7a/Rpl5/Rps6/Rps27l/Rpl38/Eif3g/Eif4e/Rpl15/Rpl19/Eif2s3x/Rpl26/Eif2b3/Eif4ebp1/Rps11/Rps7/Eif3j2/Rps3/Rplp2/Eif2s2/Rpl18/Eif3m/Rpl27/Eif3a/Rpl23/Rpsa/Rps19/Rpl23a/Rps17/Rpl7/Rps15a/Rpl29/Rps29/Rps20/Rpl3/Eif3c/Rpl27a/Rpl14/Eif2s1/Rplp1/Rps15/Rps9/Rpl37a/Eif4a1/Rpl10/Rps16/Eif3k/Rps27a/Rpl28/Rps5/Rps…
R-MMU-156827	L13a-mediated translational silencing of Ceruloplasmin expression	105	-0.592246	-2.24864	6.36795e-10	7.68134e-08	6.60256e-08	4775	tags=64%, list=34%, signal=43%	Rps24/Rpl31/LOC108167922/Rpl36al/Eif3j1/Rps6-ps4/Rps27rt/Rps21/Eif4b/Eif1ax/Rps27/Rpl7a/Rpl5/Rps6/Rps27l/Rpl38/Eif3g/Eif4e/Rpl15/Rpl19/Eif2s3x/Rpl26/Rps11/Rps7/Eif3j2/Rps3/Rplp2/Eif2s2/Rpl18/Eif3m/Rpl27/Eif3a/Rpl23/Rpsa/Rps19/Rpl23a/Rps17/Rpl7/Rps15a/Rpl29/Rps29/Rps20/Rpl3/Eif3c/Rpl27a/Rpl14/Eif2s1/Rplp1/Rps15/Rps9/Rpl37a/Eif4a1/Rpl10/Rps16/Eif3k/Rps27a/Rpl28/Rps5/Rps25/Rpl18a/Rpl13a/Rpl4/Rps26/E…
R-MMU-72689	Formation of a pool of free 40S subunits	95	-0.601816	-2.26882	9.02185e-10	9.67343e-08	8.31488e-08	4775	tags=64%, list=34%, signal=43%	Rps24/Rpl31/LOC108167922/Rpl36al/Eif3j1/Rps6-ps4/Rps27rt/Rps21/Eif1ax/Rps27/Rpl7a/Rpl5/Rps6/Rps27l/Rpl38/Eif3g/Rpl15/Rpl19/Rpl26/Rps11/Rps7/Eif3j2/Rps3/Rplp2/Rpl18/Eif3m/Rpl27/Eif3a/Rpl23/Rpsa/Rps19/Rpl23a/Rps17/Rpl7/Rps15a/Rpl29/Rps29/Rps20/Rpl3/Eif3c/Rpl27a/Rpl14/Rplp1/Rps15/Rps9/Rpl37a/Rpl10/Rps16/Eif3k/Rps27a/Rpl28/Rps5/Rps25/Rpl18a/Rpl13a/Rpl4/Rps26/Eif3f/Rps13/Rps23/Rpl22l1
R-MMU-1799339	SRP-dependent cotranslational protein targeting to membrane	85	-0.60469	-2.2662	3.5264e-09	3.40297e-07	2.92505e-07	4095	tags=55%, list=29%, signal=40%	Rps27/Rpl7a/Rpl5/Rps6/Rps27l/Rpl38/Rpl15/Rpl19/Rpl26/Rps11/Rps7/Rps3/Rplp2/Rpl18/Rpl27/Rpl23/Rpsa/Srp68/Rps19/Rpl23a/Rps17/Rpl7/Rps15a/Rpl29/Rps29/Rps20/Rpl3/Srp9/Rpl27a/Rpl14/Rplp1/Rps15/Rps9/Rpl37a/Rpl10/Rps16/Rps27a/Rpl28/Rps5/Rps25/Rpl18a/Rpl13a/Rpl4/Rps26/Rps13/Rps23/Rpl22l1
R-MMU-72662	Activation of the mRNA upon binding of the cap-binding complex and eIFs, and subsequent binding to 43S	59	-0.596356	-2.08026	1.81167e-06	0.000158933	0.000136612	4602	tags=69%, list=32%, signal=47%	Rps24/Eif3j1/Rps6-ps4/Rps27rt/Rps21/Eif4b/Eif1ax/Rps27/Rps6/Rps27l/Eif3g/Eif4e/Eif2s3x/Eif4ebp1/Rps11/Rps7/Eif3j2/Rps3/Eif2s2/Eif3m/Eif3a/Rpsa/Rps19/Rps17/Rps15a/Rps29/Rps20/Eif3c/Eif2s1/Rps15/Rps9/Eif4a1/Rps16/Eif3k/Rps27a/Rps5/Rps25/Rps26/Eif3f/Rps13/Rps23
R-MMU-72695	Formation of the ternary complex, and subsequently, the 43S complex	51	-0.617094	-2.11941	2.35591e-06	0.000189455	0.000162847	4775	tags=73%, list=34%, signal=48%	Rps24/Eif3j1/Rps6-ps4/Rps27rt/Rps21/Eif1ax/Rps27/Rps6/Rps27l/Eif3g/Eif2s3x/Rps11/Rps7/Eif3j2/Rps3/Eif2s2/Eif3m/Eif3a/Rpsa/Rps19/Rps17/Rps15a/Rps29/Rps20/Eif3c/Eif2s1/Rps15/Rps9/Rps16/Eif3k/Rps27a/Rps5/Rps25/Rps26/Eif3f/Rps13/Rps23
R-MMU-72702	Ribosomal scanning and start codon recognition	58	-0.614791	-2.13526	2.59474e-06	0.00019261	0.000165559	4602	tags=71%, list=32%, signal=48%	Rps24/Eif3j1/Rps6-ps4/Rps27rt/Rps21/Eif4b/Eif1ax/Rps27/Rps6/Rps27l/Eif3g/Eif4e/Eif2s3x/Rps11/Rps7/Eif3j2/Rps3/Eif2s2/Eif3m/Eif3a/Rpsa/Rps19/Rps17/Rps15a/Rps29/Rps20/Eif3c/Eif2s1/Rps15/Rps9/Eif4a1/Rps16/Eif3k/Rps27a/Rps5/Rps25/Eif5/Rps26/Eif3f/Rps13/Rps23
R-MMU-975956	Nonsense Mediated Decay (NMD) independent of the Exon Junction Complex (EJC)	88	-0.532641	-1.99341	5.33063e-06	0.000367433	0.00031583	3365	tags=51%, list=24%, signal=39%	Rpl5/Rps6/Rps27l/Rpl38/Rpl15/Rpl19/Rpl26/Rps11/Rps7/Rps3/Rplp2/Rpl18/Rpl27/Rpl23/Rpsa/Rps19/Rpl23a/Rps17/Rpl7/Rps15a/Rpl29/Rps29/Rps20/Rpl3/Rpl27a/Etf1/Rpl14/Rplp1/Rps15/Gspt1/Rps9/Rpl37a/Rpl10/Rps16/Rps27a/Rpl28/Rps5/Rps25/Rpl18a/Rpl13a/Rpl4/Rps26/Rps13/Rps23/Rpl22l1
R-MMU-72649	Translation initiation complex formation	58	-0.595213	-2.06726	1.04817e-05	0.000674325	0.000579621	4602	tags=69%, list=32%, signal=47%	Rps24/Eif3j1/Rps6-ps4/Rps27rt/Rps21/Eif4b/Eif1ax/Rps27/Rps6/Rps27l/Eif3g/Eif4e/Eif2s3x/Rps11/Rps7/Eif3j2/Rps3/Eif2s2/Eif3m/Eif3a/Rpsa/Rps19/Rps17/Rps15a/Rps29/Rps20/Eif3c/Eif2s1/Rps15/Rps9/Eif4a1/Rps16/Eif3k/Rps27a/Rps5/Rps25/Rps26/Eif3f/Rps13/Rps23
R-MMU-1630316	Glycosaminoglycan metabolism	92	0.525968	1.84779	1.99437e-05	0.00120285	0.00103392	2085	tags=37%, list=15%, signal=32%	Chst1/St3gal1/Bgn/B4galt6/Hs3st1/Chst11/Xylt1/Has2/Dcn/Acan/Hpse/Chst2/Csgalnact1/Ext1/Sdc3/Hs3st5/Cemip/Xylt2/Chsy3/Sdc1/B3gnt7/Chst3/Ndst3/Glb1l/Chst12/Sdc2/Hs6st2/B3gat3/Hs3st3a1/Papss2/Gpc1/Chst15/Glb1/B4galt4
R-MMU-372790	Signaling by GPCR	268	0.404348	1.59617	2.98291e-05	0.00169324	0.00145544	1815	tags=26%, list=13%, signal=23%	Pde3b/Pde10a/Pde4b/Rgs17/Plxnb1/Bdkrb2/Prokr1/Plekhg5/Ece1/Ackr3/Gnai1/Ccl7/Ednra/Ptgfr/Fgd4/Cxcl5/C3/Arhgef3/Gnaz/Rps6ka2/Cxcl12/Bdkrb1/Mmp3/Arhgef26/Rgs2/Pde1a/Arhgef19/Htr2a/Vav2/Gng2/Ptger2/Adcy6/Cd55/Rgs4/P2ry1/S1pr3/Grpr/Cxcl2/Arhgef15/Arrb2/Prex1/Pde4d/Lpar1/Pde4a/Arrb1/Pik3r5/Pik3r2/Cdk5/Pik3r3/Ptger1/Dgke/Adora2a/Cnr1/Arhgef2/Grk5/Lpar4/Calcrl/Gnb5/Plcb3/S1pr1/Prkca/Gpsm1/Rgs12/Adora2b/P…
R-MMU-5368287	Mitochondrial translation	85	-0.49412	-1.85181	3.89341e-05	0.00207044	0.00177967	3485	tags=56%, list=25%, signal=43%	Mrps12/Mrps9/Gfm1/Mrpl44/Mrpl22/Mrps7/Mrps26/Mrrf/Mrps15/Mrps2/Mrps5/Mrpl27/Mrpl30/Mrpl50/Mrpl55/Mrpl1/Mrpl47/Mtrf1l/Mrpl11/Mrpl51/Oxa1l/Mrpl42/Mrps34/Mrpl32/Mrpl58/Mrpl46/Mrps22/Mrpl38/Mrpl52/Mrpl23/Mrpl4/Mrps36/Mrpl48/Mrps18b/Eral1/Gfm2/Mrps30/Mrpl12/Mrpl3/Mrpl45/Mrpl15/Mrpl17/Mrps23/Mrpl41/Mrpl36/Mrps27/Mrpl54/Mrps14
R-MMU-5419276	Mitochondrial translation termination	84	-0.498701	-1.86682	4.07652e-05	0.00207044	0.00177967	3485	tags=50%, list=25%, signal=38%	Mrps26/Mrrf/Mrps15/Mrps2/Mrps5/Mrpl27/Mrpl30/Mrpl50/Mrpl55/Mrpl1/Mrpl47/Mtrf1l/Mrpl11/Mrpl51/Oxa1l/Mrpl42/Mrps34/Mrpl32/Mrpl58/Mrpl46/Mrps22/Mrpl38/Mrpl52/Mrpl23/Mrpl4/Mrps36/Mrpl48/Mrps18b/Eral1/Gfm2/Mrps30/Mrpl12/Mrpl3/Mrpl45/Mrpl15/Mrpl17/Mrps23/Mrpl41/Mrpl36/Mrps27/Mrpl54/Mrps14
R-MMU-388396	GPCR downstream signalling	258	0.399777	1.57474	9.59893e-05	0.00463148	0.00398103	1815	tags=25%, list=13%, signal=22%	Pde3b/Pde10a/Pde4b/Rgs17/Plxnb1/Bdkrb2/Prokr1/Plekhg5/Ackr3/Gnai1/Ednra/Ptgfr/Fgd4/Cxcl5/C3/Arhgef3/Gnaz/Rps6ka2/Cxcl12/Bdkrb1/Mmp3/Arhgef26/Rgs2/Pde1a/Arhgef19/Htr2a/Vav2/Gng2/Ptger2/Adcy6/Rgs4/P2ry1/S1pr3/Grpr/Cxcl2/Arhgef15/Arrb2/Prex1/Pde4d/Lpar1/Pde4a/Arrb1/Pik3r5/Pik3r2/Cdk5/Pik3r3/Ptger1/Dgke/Adora2a/Cnr1/Arhgef2/Grk5/Lpar4/Calcrl/Gnb5/Plcb3/Prkca/Gpsm1/Rgs12/Adora2b/Ppp1r1b/Ramp3/Ccl27a/T…
R-MMU-1474244	Extracellular matrix organization	177	0.428499	1.6343	0.000116404	0.00534902	0.00459779	2577	tags=38%, list=18%, signal=31%	Adam15/Fbln2/Bgn/Col6a2/Col6a1/Mmp2/Emilin2/Dcn/Acan/Jam3/Mmp16/Col24a1/Capn6/Mmp19/Itga5/Mmp9/Itga8/Mmp3/Plod2/Sdc3/Loxl3/Fgf2/P3h3/Fn1/Jam2/Ltbp4/Col11a1/Sdc1/Fbn1/Fbn2/Kdr/Emilin1/Ctsb/Adamts3/Itga2b/Col5a3/Gdf5/Itga1/P4ha2/Mmp13/Itgb8/Ltbp1/Itga2/Icam5/Prkca/Col15a1/Plod1/Tnxb/Tmprss6/Spp1/Plod3/Lama3/Bmp1/Sdc2/Col22a1/Itgb4/Efemp2/Itga4/Adamts2/Hapln1/Sdc4/Capn1/Lama1/Htra1/Matn4/Lama4/Capns2
R-MMU-5389840	Mitochondrial translation elongation	82	-0.487088	-1.79904	0.000162464	0.00694809	0.00597229	3170	tags=55%, list=22%, signal=43%	Mrps12/Mrps9/Gfm1/Mrpl44/Mrpl22/Mrps7/Mrps26/Mrps15/Mrps2/Mrps5/Mrpl27/Mrpl30/Mrpl50/Mrpl55/Mrpl1/Mrpl47/Mrpl11/Mrpl51/Oxa1l/Mrpl42/Mrps34/Mrpl32/Mrpl58/Mrpl46/Mrps22/Mrpl38/Mrpl52/Mrpl23/Mrpl4/Mrps36/Mrpl48/Mrps18b/Eral1/Mrps30/Mrpl12/Mrpl3/Mrpl45/Mrpl15/Mrpl17/Mrps23/Mrpl41/Mrpl36/Mrps27/Mrpl54/Mrps14
R-MMU-927802	Nonsense-Mediated Decay (NMD)	108	-0.443461	-1.69341	0.000172802	0.00694809	0.00597229	3474	tags=45%, list=24%, signal=35%	Rps27l/Rpl38/Rpl15/Rpl19/Rpl26/Ppp2r2a/Dcp1a/Rps11/Rps7/Smg1/Rps3/Rplp2/Rpl18/Rpl27/Rpl23/Rpsa/Rps19/Rpl23a/Rps17/Rpl7/Smg9/Rps15a/Rpl29/Rps29/Rps20/Rpl3/Ppp2ca/Rpl27a/Etf1/Rpl14/Rplp1/Rps15/Gspt1/Rps9/Rpl37a/Rpl10/Rps16/Rps27a/Rpl28/Rps5/Rps25/Rpl18a/Rpl13a/Rpl4/Rps26/Rps13/Rps23/Smg7/Rpl22l1
R-MMU-975957	Nonsense Mediated Decay (NMD) enhanced by the Exon Junction Complex (EJC)	108	-0.443461	-1.69341	0.000172802	0.00694809	0.00597229	3474	tags=45%, list=24%, signal=35%	Rps27l/Rpl38/Rpl15/Rpl19/Rpl26/Ppp2r2a/Dcp1a/Rps11/Rps7/Smg1/Rps3/Rplp2/Rpl18/Rpl27/Rpl23/Rpsa/Rps19/Rpl23a/Rps17/Rpl7/Smg9/Rps15a/Rpl29/Rps29/Rps20/Rpl3/Ppp2ca/Rpl27a/Etf1/Rpl14/Rplp1/Rps15/Gspt1/Rps9/Rpl37a/Rpl10/Rps16/Rps27a/Rpl28/Rps5/Rps25/Rpl18a/Rpl13a/Rpl4/Rps26/Rps13/Rps23/Smg7/Rpl22l1
R-MMU-8951664	Neddylation	199	-0.375038	-1.56887	0.0002717	0.0104876	0.00901473	3517	tags=34%, list=25%, signal=26%	Tulp4/Fbxw7/Psmd3/Eloc/Fbxl12/Klhl25/Fbxl14/Psmb3/Skp1/Fbxo22/Psmc1/Wsb1/Btbd1/Psmd14/Psmd1/Commd4/Psmd6/Fbxl22/Wdr5/Cops3/Psmc4/Commd10/Commd3/Psma5/Klhl5/Fbxw11/Dcun1d1/Cops7a/Kctd6/Psma2/Obsl1/Psmd12/Psma1/Psmb5/Dcaf8/Cand1/Kbtbd8/Psma4/Rps27a/Cops5/Nedd8/Wsb2/Epas1/Fbxo30/Psmd13/Dtl/Cul5/Fem1b/Lmo7/Dcaf6/Fbxo7/Dcun1d5/Asb13/Psmd11/Fbxo6/Ube2f/Ube2m/Ankrd9/Fbxo17/Psme3/Dcaf17/Commd6/Cop1/Uchl3…
R-MMU-446353	Cell-extracellular matrix interactions	17	-0.729643	-1.95196	0.000302434	0.011225	0.00964851	2193	tags=59%, list=15%, signal=50%	Fblim1/Arhgef6/Actn1/Parva/Lims1/Ilk/Flnc/Fermt2/Actg1/Vasp
R-MMU-1638091	Heparan sulfate/heparin (HS-GAG) metabolism	37	0.600826	1.78288	0.000839767	0.0300139	0.0257987	2341	tags=54%, list=16%, signal=45%	Bgn/Hs3st1/Xylt1/Dcn/Hpse/Ext1/Sdc3/Hs3st5/Xylt2/Sdc1/Ndst3/Glb1l/Sdc2/Hs6st2/B3gat3/Hs3st3a1/Gpc1/Glb1/Gpc2/Sdc4
R-MMU-1428517	The citric acid (TCA) cycle and respiratory electron transport	155	-0.380525	-1.51777	0.00107466	0.0370373	0.0318357	3116	tags=34%, list=22%, signal=27%	Atp5l/Taco1/Uqcrq/Ndufb6/Coq10b/Ndufs8/Cox7c/Atp5c1/Ogdh/Glo1/Ndufa8/Ndufs4/Cycs/Cox11/Ecsit/Ndufa12/Dmac2l/Ndufab1/Dlst/Vdac1/Pdhb/Ndufc2/Sdha/Atp5g3/Pdp2/Hagh/Pdha1/Cox6b1/Me1/Atp5a1/L2hgdh/Ndufaf3/Cox20/Dld/Slc16a1/Ndufs1/Suclg2/Dlat/Uqcrc1/Atp5g1/Me3/Atp5b/Uqcrfs1/Cox5a/Sdhc/Uqcrc2/Ndufs7/Atp5d/Sdhd/Ndufs2/Cs/Idh3a/Fh1
R-MMU-112316	Neuronal System	164	0.417328	1.57657	0.00114762	0.0381881	0.0328249	3045	tags=41%, list=21%, signal=33%	Rps6ka6/Gabra3/Tspoap1/Kcnd1/Dlg2/Gnai1/Ncald/Ptprs/Lrfn1/Syn1/Kcna4/Kcnn1/Rps6ka2/Slc5a7/Homer3/Kcnab2/Slc1a3/Dlgap2/Gng2/Adcy6/Rab3a/Slc17a7/Cacnb3/Camk2g/Epb41l1/Dlg3/Kcnh5/Ntrk3/Kcnc2/Kcnj2/Kcnh2/Syt1/Naaa/Gnb5/Lrfn3/Cacnb1/Plcb3/Glrb/Kcnk10/Prkca/Glra3/Camk1/Apba1/Hcn3/Nlgn2/Grin2d/Kcnmb4/Ppfia2/Cacna1b/Adcy9/Cacna1a/Comt/Dlg4/Hcn1/Epb41l3/Syn3/Gng4/Stx1a/Slc1a7/Plcb1/Shank3/Prkaca/Abat/Cacn…
R-MMU-1592230	Mitochondrial biogenesis	26	-0.617573	-1.80572	0.00138163	0.0444426	0.038201	3326	tags=46%, list=23%, signal=35%	Acss2/Atp5l/Atp5c1/Gabpa/Cycs/Dmac2l/Atp5g3/Atp5a1/Atp5g1/Glud1/Atp5b/Atp5d
R-MMU-9675108	Nervous system development	220	0.376484	1.46372	0.00149575	0.0465614	0.0400222	1325	tags=22%, list=9%, signal=21%	Dnm1/Pfn2/Col6a2/Col6a1/Slit3/Plxnb1/Crmp1/Mmp2/Sema4d/Gfra2/Tubb2a/Tubb2b/Gdnf/Tubb3/Epha1/Plxna4/Limk1/Sema6d/Efna2/Ret/Gap43/Itga5/Cxcl12/Efna4/Epha7/Mmp9/Plxna3/Efna3/Mapk13/Vav2/Rap1gap/Plcg1/Pik3cd/Sema4a/Efnb2/Plxnd1/Vldlr/Efnb1/Artn/Sh3kbp1/Ezr/Pik3r2/Ntn1/Cdk5/Pik3r3/Itga2b/Col5a3/Nrp1/Arpc1a

## Sheet: Con7
ID	Description	setSize	enrichmentScore	NES	pvalue	p.adjust	qvalues	rank	leading_edge	core_enrichment
R-MMU-6791226	Major pathway of rRNA processing in the nucleolus and cytosol	168	-0.493441	-2.03045	1.86777e-09	6.00799e-07	5.31495e-07	3400	tags=39%, list=24%, signal=30%	Rps27/Rpl4/Rps11/Rpl14/Eri1/Nip7/Riok2/Rps27a/Ltv1/Exosc5/Rpl39/Rpl13/Ddx21/Nop58/Fbl/Wdr46/Wdr43/Utp3/Wdr75/Bysl/Rpl31/Riok1/Rps3/Ncl/Exosc1/Isg20l2/Mphosph10/Rpp25/Rps26/Rps4x/Rpl18/Tbl3/Utp14b/Rps17/Imp4/Rplp1/Rcl1/Wdr12/Rpl3/Rps19/Rplp2/Mtrex/Rps29/Exosc3/Rps20/Rps15a/Rpl28/Mphosph6/Rpl27a/Rps9/Rps2/Tex10/Rpl7/Utp15/Rps16/Rpp21/Rps5/Rpl10/Rps13/Rpl37a/Rpl22l1/Rpl13a/Rps23/Utp25/Rpl18a/Dis3
R-MMU-72312	rRNA processing	168	-0.493441	-2.03045	1.86777e-09	6.00799e-07	5.31495e-07	3400	tags=39%, list=24%, signal=30%	Rps27/Rpl4/Rps11/Rpl14/Eri1/Nip7/Riok2/Rps27a/Ltv1/Exosc5/Rpl39/Rpl13/Ddx21/Nop58/Fbl/Wdr46/Wdr43/Utp3/Wdr75/Bysl/Rpl31/Riok1/Rps3/Ncl/Exosc1/Isg20l2/Mphosph10/Rpp25/Rps26/Rps4x/Rpl18/Tbl3/Utp14b/Rps17/Imp4/Rplp1/Rcl1/Wdr12/Rpl3/Rps19/Rplp2/Mtrex/Rps29/Exosc3/Rps20/Rps15a/Rpl28/Mphosph6/Rpl27a/Rps9/Rps2/Tex10/Rpl7/Utp15/Rps16/Rpp21/Rps5/Rpl10/Rps13/Rpl37a/Rpl22l1/Rpl13a/Rps23/Utp25/Rpl18a/Dis3
R-MMU-8868773	rRNA processing in the nucleus and cytosol	168	-0.493441	-2.03045	1.86777e-09	6.00799e-07	5.31495e-07	3400	tags=39%, list=24%, signal=30%	Rps27/Rpl4/Rps11/Rpl14/Eri1/Nip7/Riok2/Rps27a/Ltv1/Exosc5/Rpl39/Rpl13/Ddx21/Nop58/Fbl/Wdr46/Wdr43/Utp3/Wdr75/Bysl/Rpl31/Riok1/Rps3/Ncl/Exosc1/Isg20l2/Mphosph10/Rpp25/Rps26/Rps4x/Rpl18/Tbl3/Utp14b/Rps17/Imp4/Rplp1/Rcl1/Wdr12/Rpl3/Rps19/Rplp2/Mtrex/Rps29/Exosc3/Rps20/Rps15a/Rpl28/Mphosph6/Rpl27a/Rps9/Rps2/Tex10/Rpl7/Utp15/Rps16/Rpp21/Rps5/Rpl10/Rps13/Rpl37a/Rpl22l1/Rpl13a/Rps23/Utp25/Rpl18a/Dis3
R-MMU-1799339	SRP-dependent cotranslational protein targeting to membrane	85	-0.596471	-2.23158	4.97632e-09	1.20054e-06	1.06205e-06	3479	tags=42%, list=25%, signal=32%	Rps18/Rps27/Rpl4/Rps11/Rpl14/Rps27a/Rpl39/Rpl13/Rpl31/Rps3/Rps26/Rps4x/Rpl18/Rps17/Rplp1/Rpl3/Rps19/Rplp2/Rps29/Rps20/Rps15a/Rpl28/Rpl27a/Rps9/Rps2/Srp9/Rpl7/Rps16/Rps5/Rpl10/Rps13/Rpl37a/Rpl22l1/Rpl13a/Rps23/Rpl18a
R-MMU-72706	GTP hydrolysis and joining of the 60S ribosomal subunit	106	-0.536001	-2.09273	5.80128e-08	1.11965e-05	9.90493e-06	3492	tags=42%, list=25%, signal=32%	Eif2s3x/Eif1ax/Rps6/Eif4a1/Rps18/Rps27/Rpl4/Rps11/Rpl14/Eif2s2/Rps27a/Rpl39/Rpl13/Rpl31/Rps3/Rps26/Rps4x/Rpl18/Rps17/Rplp1/Eif3c/Eif5/Eif5b/Rpl3/Rps19/Rplp2/Rps29/Rps20/Rps15a/Rpl28/Rpl27a/Rps9/Rps2/Eif3a/Rpl7/Rps16/Rps5/Rpl10/Rps13/Rpl37a/Rpl22l1/Rpl13a/Eif3f/Rps23/Rpl18a
R-MMU-72766	Translation	216	-0.423894	-1.79686	1.11883e-07	1.79946e-05	1.59188e-05	3643	tags=38%, list=26%, signal=29%	Eif1ax/Rps6/Mrpl30/Mrps6/Gfm1/Eef2/Mrpl57/Eif4a1/Rps18/Mrps31/Rps27/Rpl4/Rps11/Rpl14/Mrps18a/Eif2s2/Mrps9/Rps27a/Mrpl23/Mrpl51/Rpl39/Rpl13/Mrpl52/Mrpl17/Mrps36/Rpl31/Rps3/Gspt1/Mrpl50/Mrpl34/Rps26/Mrps30/Rps4x/Rpl18/Rps17/Gadd45gip1/Rplp1/Eif3c/Ppa1/Mrps18b/Eif5/Eif5b/Mrpl46/Mrpl44/Gfm2/Rpl3/Rps19/Rplp2/Rps29/Eef1a1/Mrps27/Rps20/Rps15a/Mrpl48/N6amt1/Mrpl41/Rpl28/Rpl27a/Rps9/Oxa1l/Rps2/Eif3a/Trmt1…
R-MMU-72689	Formation of a pool of free 40S subunits	95	-0.544792	-2.07856	1.64063e-07	2.26172e-05	2.00082e-05	3479	tags=40%, list=25%, signal=30%	Rps18/Rps27/Rpl4/Rps11/Rpl14/Rps27a/Rpl39/Rpl13/Rpl31/Rps3/Rps26/Rps4x/Rpl18/Rps17/Rplp1/Eif3c/Rpl3/Rps19/Rplp2/Rps29/Rps20/Rps15a/Rpl28/Rpl27a/Rps9/Rps2/Eif3a/Rpl7/Rps16/Rps5/Rpl10/Rps13/Rpl37a/Rpl22l1/Rpl13a/Eif3f/Rps23/Rpl18a
R-MMU-1474244	Extracellular matrix organization	177	0.502135	1.82646	3.01767e-07	3.37004e-05	2.98129e-05	2344	tags=44%, list=17%, signal=37%	Adam15/Fbln2/Bgn/Col6a2/Col6a1/Mmp16/Jam3/Mmp2/Emilin2/Prkca/Capn6/Mmp3/Mmp9/Acan/Mmp19/Fbn2/Itga8/P3h3/Itga5/Col11a1/Fn1/Plod2/Fbn1/Icam5/Col24a1/Col5a3/Sdc2/Dcn/Htra1/Lamb1/Loxl3/Adamts2/Sdc3/Lama4/Fgf2/Itgb8/Adamts3/Ltbp2/Pdgfb/Itga2b/Gdf5/Kdr/Col18a1/Ltbp1/Jam2/P4ha2/Itga1/Emilin1/Bmp2/Plod3/Col22a1/Crtap/Bsg/Itgb4/Lama3/Ltbp4/Itga4/Col5a1/Itgb2/Ctsb/Spp1/Ceacam1/Sdc1/Mmp13/Ppib/Loxl1/Plod1/C…
R-MMU-72613	Eukaryotic Translation Initiation	113	-0.516239	-2.02225	3.49227e-07	3.37004e-05	2.98129e-05	3492	tags=38%, list=25%, signal=29%	Eif4a1/Rps18/Rps27/Rpl4/Rps11/Rpl14/Eif2s2/Rps27a/Rpl39/Rpl13/Rpl31/Rps3/Rps26/Rps4x/Rpl18/Rps17/Rplp1/Eif3c/Eif5/Eif5b/Rpl3/Rps19/Rplp2/Rps29/Rps20/Rps15a/Rpl28/Rpl27a/Rps9/Rps2/Eif3a/Rpl7/Rps16/Rps5/Rpl10/Rps13/Rpl37a/Rpl22l1/Rpl13a/Eif3f/Eif4ebp1/Rps23/Rpl18a
R-MMU-72737	Cap-dependent Translation Initiation	113	-0.516239	-2.02225	3.49227e-07	3.37004e-05	2.98129e-05	3492	tags=38%, list=25%, signal=29%	Eif4a1/Rps18/Rps27/Rpl4/Rps11/Rpl14/Eif2s2/Rps27a/Rpl39/Rpl13/Rpl31/Rps3/Rps26/Rps4x/Rpl18/Rps17/Rplp1/Eif3c/Eif5/Eif5b/Rpl3/Rps19/Rplp2/Rps29/Rps20/Rps15a/Rpl28/Rpl27a/Rps9/Rps2/Eif3a/Rpl7/Rps16/Rps5/Rpl10/Rps13/Rpl37a/Rpl22l1/Rpl13a/Eif3f/Eif4ebp1/Rps23/Rpl18a
R-MMU-156827	L13a-mediated translational silencing of Ceruloplasmin expression	105	-0.51681	-2.01286	4.22756e-07	3.70872e-05	3.28091e-05	3492	tags=41%, list=25%, signal=31%	Eif2s3x/Eif1ax/Rps6/Eif4a1/Rps18/Rps27/Rpl4/Rps11/Rpl14/Eif2s2/Rps27a/Rpl39/Rpl13/Rpl31/Rps3/Rps26/Rps4x/Rpl18/Rps17/Rplp1/Eif3c/Rpl3/Rps19/Rplp2/Rps29/Rps20/Rps15a/Rpl28/Rpl27a/Rps9/Rps2/Eif3a/Rpl7/Rps16/Rps5/Rpl10/Rps13/Rpl37a/Rpl22l1/Rpl13a/Eif3f/Rps23/Rpl18a
R-MMU-1630316	Glycosaminoglycan metabolism	92	0.57734	1.95814	1.21682e-06	9.78523e-05	8.65648e-05	2433	tags=42%, list=17%, signal=35%	B4galt6/Bgn/St3gal1/Chst11/Chst1/Hs3st1/Ext1/Xylt1/Has2/Chst2/Cemip/Acan/Xylt2/Csgalnact1/Chst3/Sdc2/B3gnt7/Hpse/Dcn/Sdc3/Hs3st3a1/Chsy3/Hs3st5/B4galt4/Chst12/Gpc4/St3gal4/Ndst3/Arsb/Sdc1/Ids/Papss2/Cd44/Ndst2/Sdc4/Hspg2/Cspg5/Glb1/Gpc2
R-MMU-975956	Nonsense Mediated Decay (NMD) independent of the Exon Junction Complex (EJC)	88	-0.534351	-2.01893	1.95631e-06	0.000145218	0.000128467	3479	tags=42%, list=25%, signal=32%	Rps18/Rps27/Rpl4/Rps11/Rpl14/Rps27a/Rpl39/Rpl13/Upf1/Rpl31/Rps3/Gspt1/Rps26/Rps4x/Rpl18/Rps17/Rplp1/Rpl3/Rps19/Rplp2/Rps29/Rps20/Rps15a/Rpl28/Rpl27a/Rps9/Rps2/Rpl7/Rps16/Rps5/Rpl10/Rps13/Rpl37a/Rpl22l1/Rpl13a/Rps23/Rpl18a
R-MMU-372790	Signaling by GPCR	268	0.425597	1.6125	8.35777e-06	0.000572822	0.000506745	2159	tags=28%, list=15%, signal=25%	Pde3b/Gnai1/Ccl7/Rgs17/Pde10a/Pde4b/Prokr1/Ece1/Plxnb1/Plekhg5/Fgd4/Cxcl12/Cxcl5/Ackr3/Pik3r5/Pde4a/C3/Prkca/Mmp3/Prex1/P2ry1/Arhgef26/Arhgef19/Ptgfr/Gnaz/Arhgef3/Bdkrb2/Cnr1/Ednra/Arrb2/Rgs4/Arhgef15/Rps6ka2/Pik3r3/Calcrl/Cxcl2/S1pr1/S1pr3/Gng2/Adora2b/Htr2a/Penk/Ptger1/Dgkk/Lpar1/Dgke/Gnb5/Bdkrb1/Adcy9/Cdk5/Vav2/Ptger2/Rgs9/Rgs2/Ccl27a/Pde4d/Ccl11/Grpr/Gnat2/Cxcl1/Arhgef2/Pde1a/Abr/Gpsm1/Mc3r/C…
R-MMU-191273	Cholesterol biosynthesis	24	-0.738426	-2.16498	8.90397e-06	0.000572822	0.000506745	3181	tags=75%, list=22%, signal=58%	Sc5d/Fdps/Arv1/Nsdhl/Lss/Ggps1/Msmo1/Idi1/Pmvk/Tm7sf2/Hmgcs1/Acat2/Hmgcr/Mvd/Ebp/Dhcr7/Hsd17b7/Lbr
R-MMU-8951664	Neddylation	199	-0.392072	-1.63993	1.82663e-05	0.00110169	0.000974605	2319	tags=30%, list=16%, signal=25%	Cul4b/Fem1a/Eloc/Psmb1/Commd10/Tulp4/Dda1/Psmc4/Kbtbd8/Ddb1/Fbxo7/Ankrd9/Klhl5/Cul4a/Wsb2/Commd3/Nedd8/Fbxo11/Fem1b/Spsb4/Klhl25/Epas1/Gan/Klhl2/Dcun1d3/Psmb5/Klhl21/Fbxl14/Nae1/Dcun1d2/Dcaf8/Psmd1/Psmd13/Wdr5/Psmd11/Rbbp5/Ccnf/Obsl1/Psme3/Fbxo17/Cops5/Dcaf17/Dcun1d1/Dtl/Psma1/Fbxo6/Dcaf6/Asb13/Ube2f/Lmo7/Fbxl16/Psmd7/Ube2m/Commd6/Psmd8/Uchl3/Socs2/Cop1/Fbxl3
R-MMU-388396	GPCR downstream signalling	258	0.424571	1.59424	3.21241e-05	0.00182351	0.00161317	2159	tags=28%, list=15%, signal=24%	Pde3b/Gnai1/Rgs17/Pde10a/Pde4b/Prokr1/Plxnb1/Plekhg5/Fgd4/Cxcl12/Cxcl5/Ackr3/Pik3r5/Pde4a/C3/Prkca/Mmp3/Prex1/P2ry1/Arhgef26/Arhgef19/Ptgfr/Gnaz/Arhgef3/Bdkrb2/Cnr1/Ednra/Arrb2/Rgs4/Arhgef15/Rps6ka2/Pik3r3/Calcrl/Cxcl2/S1pr3/Gng2/Adora2b/Htr2a/Penk/Ptger1/Dgkk/Lpar1/Dgke/Gnb5/Bdkrb1/Adcy9/Cdk5/Vav2/Ptger2/Rgs9/Rgs2/Ccl27a/Pde4d/Ccl11/Grpr/Gnat2/Cxcl1/Arhgef2/Pde1a/Abr/Gpsm1/Mc3r/Cxcl16/Grk5/Rgs12…
R-MMU-5250941	Negative epigenetic regulation of rRNA expression	62	-0.535668	-1.90075	3.89515e-05	0.0020798	0.00183989	4132	tags=55%, list=29%, signal=39%	H2bc12/H4c14/H2ac22/H2ac8/H3c7/H4c11/H4c4/H2bc21/H4c12/H2ac12/H2ac20/H3c2/Rrp8/H2bc11/H4c18/H3c10/H2bc6/H4c2/H2ac15/H2ac4/H2bc3/H2ac7/H2ac10/H3f3a/H2bc9/H4c9/H3c8/H4c6/H2ac11/H2bc8/Mbd2/H3c4/Sirt1/H2bc7
R-MMU-5625886	Activated PKN1 stimulates transcription of AR (androgen receptor) regulated genes KLK2 and KLK3	62	-0.533834	-1.89424	4.2297e-05	0.0020798	0.00183989	4132	tags=55%, list=29%, signal=39%	H2bc12/H4c14/H2ac22/H2ac8/H3c7/H4c11/H4c4/H2bc21/H4c12/H2ac12/H2ac20/H3c2/H2bc11/H4c18/H3c10/Kdm4c/H2bc6/H4c2/H2ac15/H2ac4/H2bc3/H2ac7/H2ac10/H3f3a/H2bc9/H4c9/H3c8/Pkn1/H4c6/H2ac11/H2bc8/Ncoa2/H3c4/H2bc7
R-MMU-8936459	RUNX1 regulates genes involved in megakaryocyte differentiation and platelet function	75	-0.506342	-1.87625	4.31047e-05	0.0020798	0.00183989	4210	tags=55%, list=30%, signal=39%	Kmt2e/H2bc12/H4c14/H2ac22/H2ac8/H3c7/H4c11/H4c4/H2bc21/Ash2l/H4c12/H2ac12/H2ac20/H3c2/H2bc11/H4c18/H3c10/H2bc6/Cbfb/H4c2/H2ac15/H2ac4/H2bc3/H2ac7/Dpy30/H2ac10/H3f3a/H2bc9/H4c9/Kat2b/H3c8/H4c6/H2ac11/Wdr5/Prmt6/H2bc8/Rbbp5/Zfpm1/H3c4/Setd1a/H2bc7
R-MMU-427359	SIRT1 negatively regulates rRNA expression	61	-0.526871	-1.8731	0.000106266	0.00488319	0.0043199	4132	tags=54%, list=29%, signal=39%	H2bc12/H4c14/H2ac22/H2ac8/H3c7/H4c11/H4c4/H2bc21/H4c12/H2ac12/H2ac20/H3c2/Rrp8/H2bc11/H4c18/H3c10/H2bc6/H4c2/H2ac15/H2ac4/H2bc3/H2ac7/H2ac10/H3f3a/H2bc9/H4c9/H3c8/H4c6/H2ac11/H2bc8/H3c4/Sirt1/H2bc7
R-MMU-73728	RNA Polymerase I Promoter Opening	60	-0.521281	-1.84262	0.000187581	0.00822801	0.00727888	4132	tags=53%, list=29%, signal=38%	H2bc12/H4c14/H2ac22/H2ac8/H3c7/H4c11/H4c4/H2bc21/H4c12/H2ac12/H2ac20/H3c2/H2bc11/H4c18/H3c10/H2bc6/H4c2/H2ac15/H2ac4/H2bc3/H2ac7/H2ac10/H3f3a/H2bc9/H4c9/H3c8/H4c6/H2ac11/H2bc8/Mbd2/H3c4/H2bc7
R-MMU-5625740	RHO GTPases activate PKNs	80	-0.471245	-1.75012	0.000213471	0.0089565	0.00792334	4132	tags=48%, list=29%, signal=34%	H2bc12/H4c14/H2ac22/H2ac8/H3c7/H4c11/Pdpk1/H4c4/H2bc21/H4c12/H2ac12/H2ac20/H3c2/Rac1/H2bc11/H4c18/H3c10/Kdm4c/H2bc6/H4c2/H2ac15/H2ac4/H2bc3/H2ac7/H2ac10/H3f3a/H2bc9/Pkn2/H4c9/H3c8/Pkn1/H4c6/H2ac11/H2bc8/Ncoa2/H3c4/Ywhah/H2bc7
R-MMU-427413	NoRC negatively regulates rRNA expression	59	-0.525562	-1.85015	0.000224743	0.00903655	0.00799415	4132	tags=54%, list=29%, signal=39%	H2bc12/H4c14/H2ac22/H2ac8/H3c7/H4c11/H4c4/H2bc21/H4c12/H2ac12/H2ac20/H3c2/H2bc11/H4c18/H3c10/H2bc6/H4c2/H2ac15/H2ac4/H2bc3/H2ac7/H2ac10/H3f3a/H2bc9/H4c9/H3c8/H4c6/H2ac11/H2bc8/Mbd2/H3c4/H2bc7
R-MMU-927802	Nonsense-Mediated Decay (NMD)	108	-0.428387	-1.66338	0.000431749	0.0160245	0.0141761	3479	tags=40%, list=25%, signal=30%	Rps18/Rnps1/Rps27/Rpl4/Rps11/Rpl14/Ppp2r2a/Rps27a/Rpl39/Rpl13/Upf1/Rpl31/Rps3/Gspt1/Rps26/Rps4x/Rpl18/Rps17/Rplp1/Smg1/Smg9/Rpl3/Rps19/Rplp2/Rps29/Rps20/Rps15a/Rpl28/Rpl27a/Rps9/Rps2/Rpl7/Rps16/Ppp2r1a/Rps5/Rpl10/Rps13/Rpl37a/Rpl22l1/Rpl13a/Rps23/Smg7/Rpl18a
R-MMU-975957	Nonsense Mediated Decay (NMD) enhanced by the Exon Junction Complex (EJC)	108	-0.428387	-1.66338	0.000431749	0.0160245	0.0141761	3479	tags=40%, list=25%, signal=30%	Rps18/Rnps1/Rps27/Rpl4/Rps11/Rpl14/Ppp2r2a/Rps27a/Rpl39/Rpl13/Upf1/Rpl31/Rps3/Gspt1/Rps26/Rps4x/Rpl18/Rps17/Rplp1/Smg1/Smg9/Rpl3/Rps19/Rplp2/Rps29/Rps20/Rps15a/Rpl28/Rpl27a/Rps9/Rps2/Rpl7/Rps16/Ppp2r1a/Rps5/Rpl10/Rps13/Rpl37a/Rpl22l1/Rpl13a/Rps23/Smg7/Rpl18a
R-MMU-8878171	Transcriptional regulation by RUNX1	174	-0.36986	-1.51926	0.000448782	0.0160398	0.0141896	3216	tags=31%, list=23%, signal=24%	H2bc11/H4c18/H3c10/H2bc6/Rybp/Rps27a/Cbfb/H4c2/H2ac15/H2ac4/H2bc3/Elf2/Psmb1/H2ac7/Phc2/Ctsl/Dpy30/H2ac10/H3f3a/Psmc4/H2bc9/H4c9/Kat2b/Ccnd1/H3c8/Psmb5/H4c6/Ccnd3/H2ac11/Psmd1/Psmd13/Wdr5/Prmt6/Cdk6/H2bc8/Psmd11/Rbbp5/Zfpm1/Cdk7/Csnk2b/Psme3/H3c4/Psma1/Gata3/Setd1a/Csnk2a2/Bmi1/Rnf2/Psmd7/Gata2/Psmd8/Ccnd2/H2bc7/Pcgf5
R-MMU-72702	Ribosomal scanning and start codon recognition	58	-0.496537	-1.73573	0.000571069	0.0196815	0.0174112	4261	tags=53%, list=30%, signal=38%	Rps21/Rps6-ps4/Rps25/Rps27rt/Eif2s3x/Eif1ax/Rps6/Eif4a1/Rps18/Rps27/Rps11/Eif2s2/Rps27a/Rps3/Rps26/Rps4x/Rps17/Eif3c/Eif5/Rps19/Rps29/Rps20/Rps15a/Rps9/Rps2/Eif3a/Rps16/Rps5/Rps13/Eif3f/Rps23
R-MMU-9670095	Inhibition of DNA recombination at telomere	52	-0.516813	-1.78903	0.000614948	0.0204629	0.0181025	4132	tags=52%, list=29%, signal=37%	H2bc12/H4c14/H2ac22/H2ac8/H4c11/H4c4/H2bc21/H4c12/H2ac12/H2ac20/H2bc11/H4c18/H2bc6/H4c2/H2ac15/H2ac4/H2bc3/H2ac7/H2ac10/H2bc9/Terf1/H4c9/Daxx/H4c6/H2ac11/H2bc8/H2bc7
R-MMU-446353	Cell-extracellular matrix interactions	17	-0.727639	-1.92223	0.000649094	0.0208792	0.0184707	2840	tags=71%, list=20%, signal=57%	Lims2/Lims1/Flnc/Arhgef6/Parva/Parvb/Actg1/Ilk/Itgb1/Fblim1/Fermt2/Vasp
R-MMU-73864	RNA Polymerase I Transcription	103	-0.425687	-1.65183	0.000712429	0.0221772	0.019619	4513	tags=52%, list=32%, signal=36%	Ercc2/H2bc15/H3c6/Cd3eap/Polr1b/Polr1c/H2bc12/H4c14/H2ac22/H2ac8/H3c7/Polr1f/H4c11/Ehmt2/H4c4/H2bc21/H4c12/H2ac12/Taf1a/H2ac20/H3c2/Gtf2h5/Taf1b/H2bc11/H4c18/Gtf2h2/H3c10/H2bc6/Polr1h/H4c2/H2ac15/H2ac4/Cavin1/H2bc3/H2ac7/H2ac10/H3f3a/H2bc9/H4c9/Mta3/H3c8/H4c6/H2ac11/Tbp/H2bc8/Cdk7/Gatad2a/Mbd2/H3c4/Mta2/Gtf2h1/Chd3/Rrn3/H2bc7
R-MMU-112316	Neuronal System	164	0.430063	1.55182	0.000759175	0.0228939	0.020253	2908	tags=38%, list=21%, signal=30%	Rps6ka6/Gnai1/Gabra3/Slc1a3/Tspoap1/Slc5a7/Kcnd1/Tspan7/Dlg2/Lrfn1/Prkca/Kcnn1/Ncald/Ptprs/Camk2g/Rps6ka2/Naaa/Gng2/Kcnab2/Syt1/Rab3a/Hcn3/Kcna4/Kcnh2/Gabra1/Gnb5/Slc17a7/Syn1/Epb41l1/Adcy9/Hcn1/Dlgap2/Kcnc2/Kcnh5/Kcnj2/Homer3/Dlg4/Cacnb1/Dlg3/Kcnmb4/Glra1/Shank3/Il1rap/Gabrb2/Nlgn2/Syn3/Adcy6/Cacna1a/Ntrk3/Glra3/Kcnq5/Cacna1b/Glrb/Cacnb4/Slc38a2/Apba1/Camk1/Abat/Stx1a/Aldh2/Cacng4/Nrxn3
R-MMU-73854	RNA Polymerase I Promoter Clearance	102	-0.422552	-1.63314	0.000840409	0.0245756	0.0217407	4513	tags=52%, list=32%, signal=36%	Ercc2/H2bc15/H3c6/Cd3eap/Polr1b/Polr1c/H2bc12/H4c14/H2ac22/H2ac8/H3c7/Polr1f/H4c11/Ehmt2/H4c4/H2bc21/H4c12/H2ac12/Taf1a/H2ac20/H3c2/Gtf2h5/Taf1b/H2bc11/H4c18/Gtf2h2/H3c10/H2bc6/Polr1h/H4c2/H2ac15/H2ac4/H2bc3/H2ac7/H2ac10/H3f3a/H2bc9/H4c9/Mta3/H3c8/H4c6/H2ac11/Tbp/H2bc8/Cdk7/Gatad2a/Mbd2/H3c4/Mta2/Gtf2h1/Chd3/Rrn3/H2bc7
R-MMU-975634	Retinoid metabolism and transport	21	0.689764	1.76582	0.000929987	0.0259787	0.022982	2664	tags=67%, list=19%, signal=54%	Akr1b10/Lrp12/Lpl/Sdc2/Sdc3/Lrp2/Lrp1/Bco2/Gpc4/Sdc1/Sdc4/Hspg2/Gpc2/Apob
R-MMU-9648002	RAS processing	23	-0.652312	-1.88391	0.000945229	0.0259787	0.022982	2294	tags=48%, list=16%, signal=40%	Abhd17c/Kras/Arl2/Calm2/Abhd17b/Usp17la/Golga7/Lypla1/Bcl2l1/Rce1/Hras
R-MMU-3000178	ECM proteoglycans	31	0.640199	1.78942	0.000969153	0.0259787	0.022982	2336	tags=42%, list=16%, signal=35%	Bgn/Col6a2/Col6a1/Acan/Itga8/Fn1/Col5a3/Dcn/Itga2b/Col5a1/Tnc/Itga2/Hspg2
R-MMU-6806667	Metabolism of fat-soluble vitamins	24	0.665631	1.76031	0.00113684	0.0289595	0.0256189	2664	tags=58%, list=19%, signal=47%	Akr1b10/Lrp12/Lpl/Sdc2/Sdc3/Lrp2/Lrp1/Bco2/Gpc4/Sdc1/Sdc4/Hspg2/Gpc2/Apob
R-MMU-73772	RNA Polymerase I Promoter Escape	86	-0.439905	-1.65903	0.00114037	0.0289595	0.0256189	4648	tags=57%, list=33%, signal=39%	Ccnh/H3c11/Ercc2/H2bc15/H3c6/Cd3eap/Polr1b/Polr1c/H2bc12/H4c14/H2ac22/H2ac8/H3c7/Polr1f/H4c11/H4c4/H2bc21/H4c12/H2ac12/Taf1a/H2ac20/H3c2/Gtf2h5/Taf1b/H2bc11/H4c18/Gtf2h2/H3c10/H2bc6/Polr1h/H4c2/H2ac15/H2ac4/H2bc3/H2ac7/H2ac10/H3f3a/H2bc9/H4c9/H3c8/H4c6/H2ac11/Tbp/H2bc8/Cdk7/H3c4/Gtf2h1/Rrn3/H2bc7
R-MMU-2022928	HS-GAG biosynthesis	20	0.697963	1.78041	0.00121426	0.0294003	0.0260089	2433	tags=65%, list=17%, signal=54%	Hs3st1/Ext1/Sdc2/Sdc3/Hs3st3a1/Hs3st5/Gpc4/Ndst3/Sdc1/Ndst2/Sdc4/Hspg2/Gpc2
R-MMU-72695	Formation of the ternary complex, and subsequently, the 43S complex	51	-0.505944	-1.74219	0.00121866	0.0294003	0.0260089	4261	tags=57%, list=30%, signal=40%	Rps21/Rps6-ps4/Rps25/Rps27rt/Eif2s3x/Eif1ax/Rps6/Rps18/Rps27/Rps11/Eif2s2/Rps27a/Rps3/Rps26/Rps4x/Rps17/Eif3c/Rps19/Rps29/Rps20/Rps15a/Rps9/Rps2/Eif3a/Rps16/Rps5/Rps13/Eif3f/Rps23
R-MMU-6811440	Retrograde transport at the Trans-Golgi-Network	40	-0.53915	-1.75343	0.00130422	0.0306968	0.0271558	3659	tags=45%, list=26%, signal=33%	Plin3/Vps52/Vps51/Rab6b/Usp6nl/Napa/Golga4/Cog5/M6pr/Nsf/Rab6a/Stx6/Vti1a/Rhobtb3/Vamp4/Cog8/Vps54/Vamp3
R-MMU-1638091	Heparan sulfate/heparin (HS-GAG) metabolism	37	0.599774	1.73716	0.00134907	0.0309964	0.0274209	2433	tags=57%, list=17%, signal=47%	Bgn/Hs3st1/Ext1/Xylt1/Xylt2/Sdc2/Hpse/Dcn/Sdc3/Hs3st3a1/Hs3st5/Gpc4/Ndst3/Sdc1/Ids/Ndst2/Sdc4/Hspg2/Cspg5/Glb1/Gpc2
R-MMU-373076	Class A/1 (Rhodopsin-like receptors)	88	0.479278	1.61444	0.00146954	0.0329791	0.0291749	2158	tags=34%, list=15%, signal=29%	Ccl7/Prokr1/Ece1/Cxcl12/Cxcl5/Ackr3/C3/P2ry1/Ptgfr/Bdkrb2/Cnr1/Ednra/Cxcl2/S1pr1/S1pr3/Adora2b/Htr2a/Penk/Ptger1/Lpar1/Bdkrb1/Ptger2/Ccl27a/Ccl11/Grpr/Cxcl1/Mc3r/Cxcl16/Adora2a/Psap
R-MMU-72662	Activation of the mRNA upon binding of the cap-binding complex and eIFs, and subsequent binding to 43S	59	-0.482809	-1.69964	0.00158736	0.0348136	0.0307978	4261	tags=53%, list=30%, signal=37%	Rps21/Rps6-ps4/Rps25/Rps27rt/Eif2s3x/Eif1ax/Rps6/Eif4a1/Rps18/Rps27/Rps11/Eif2s2/Rps27a/Rps3/Rps26/Rps4x/Rps17/Eif3c/Rps19/Rps29/Rps20/Rps15a/Rps9/Rps2/Eif3a/Rps16/Rps5/Rps13/Eif3f/Eif4ebp1/Rps23
R-MMU-1483257	Phospholipid metabolism	156	-0.353808	-1.45199	0.00178982	0.0383817	0.0339542	2013	tags=37%, list=14%, signal=32%	Lpcat3/Inpp5f/Pip4k2b/Mgll/Pnpla8/Rab5a/Lpcat4/Agk/Osbpl5/Sacm1l/Gpam/Pip5k1b/Selenoi/Inpp4b/Plekha5/Mboat7/Pik3cb/Slc44a1/Fig4/Rufy1/Lpin1/Mtmr2/Ddhd1/Chka/Acp6/Plekha2/Agpat1/Mtmr6/Inppl1/Gpat3/Cpne3/Gpat4/Agpat2/Csnk2b/Hadhb/Agpat3/Gde1/Cept1/Gnpat/Pikfyve/Mboat1/Csnk2a2/Ptdss1/Gpd2/Crls1/Plekha1/Pnpla2/Pik3c2a/Pip4p1/Pitpnm2/Gpd1l/Lpin2/Agpat5/Pla2g4a/Lpgat1/Vac14/Cdipt/Synj2
R-MMU-9675108	Nervous system development	220	0.39115	1.44693	0.00183142	0.0384201	0.0339882	1739	tags=25%, list=12%, signal=22%	Dnm1/Col6a2/Pfn2/Col6a1/Gdnf/Ret/Epha1/Plxnb1/Epha7/Sema4d/Mmp2/Cxcl12/Gfra2/Prkca/Mmp9/Artn/Crmp1/Tubb2b/Efna2/Limk1/Itga5/Gap43/Plxna3/Efnb2/Plxna4/Slit3/Efna3/Sema6d/Tubb3/Sema4a/Mapk13/Col5a3/Ntn1/Sdc2/Efna4/Pik3r3/Plxnd1/Ubb/Itga2b/Rap1gap/Plcg1/Fyn/Arpc1a/Cdk5/Vav2/Pik3cd/Col5a1/Tubb2a/Plxna1/Ncam1/Abl1/Sema3a/Pip5k1c/Sptbn1
R-MMU-3214815	HDACs deacetylate histones	84	-0.430447	-1.60846	0.00200351	0.0411359	0.0363908	4132	tags=43%, list=29%, signal=31%	H2bc12/H4c14/H2ac22/H2ac8/H3c7/H4c11/Tbl1x/H4c4/H2bc21/H4c12/H2ac12/H2ac20/H3c2/H2bc11/H4c18/H3c10/H2bc6/H4c2/H2ac15/H2ac4/H2bc3/H2ac7/H2ac10/H2bc9/H4c9/Mta3/H3c8/H4c6/H2ac11/Sap30/H2bc8/Gatad2a/H3c4/Mta2/Chd3/H2bc7
R-MMU-2022854	Keratan sulfate biosynthesis	20	0.683845	1.7444	0.00218058	0.0427995	0.0378625	1792	tags=40%, list=13%, signal=35%	B4galt6/St3gal1/Chst1/Chst2/Acan/B3gnt7/B4galt4/St3gal4
R-MMU-422475	Axon guidance	219	0.391221	1.44601	0.00219096	0.0427995	0.0378625	1739	tags=25%, list=12%, signal=22%	Dnm1/Col6a2/Pfn2/Col6a1/Gdnf/Ret/Epha1/Plxnb1/Epha7/Sema4d/Mmp2/Cxcl12/Gfra2/Prkca/Mmp9/Artn/Crmp1/Tubb2b/Efna2/Limk1/Itga5/Gap43/Plxna3/Efnb2/Plxna4/Slit3/Efna3/Sema6d/Tubb3/Sema4a/Mapk13/Col5a3/Ntn1/Sdc2/Efna4/Pik3r3/Plxnd1/Ubb/Itga2b/Rap1gap/Plcg1/Fyn/Arpc1a/Cdk5/Vav2/Pik3cd/Col5a1/Tubb2a/Plxna1/Ncam1/Abl1/Sema3a/Pip5k1c/Sptbn1
R-MMU-72649	Translation initiation complex formation	58	-0.47035	-1.64419	0.00221759	0.0427995	0.0378625	4261	tags=52%, list=30%, signal=36%	Rps21/Rps6-ps4/Rps25/Rps27rt/Eif2s3x/Eif1ax/Rps6/Eif4a1/Rps18/Rps27/Rps11/Eif2s2/Rps27a/Rps3/Rps26/Rps4x/Rps17/Eif3c/Rps19/Rps29/Rps20/Rps15a/Rps9/Rps2/Eif3a/Rps16/Rps5/Rps13/Eif3f/Rps23
R-MMU-112315	Transmission across Chemical Synapses	113	0.449649	1.56766	0.0023126	0.0437579	0.0387103	2894	tags=37%, list=20%, signal=30%	Rps6ka6/Gnai1/Gabra3/Slc1a3/Tspoap1/Slc5a7/Tspan7/Dlg2/Prkca/Ncald/Camk2g/Rps6ka2/Naaa/Gng2/Syt1/Rab3a/Gabra1/Gnb5/Slc17a7/Syn1/Epb41l1/Adcy9/Kcnj2/Dlg4/Cacnb1/Dlg3/Glra1/Gabrb2/Syn3/Adcy6/Cacna1a/Glra3/Cacna1b/Glrb/Cacnb4/Slc38a2/Apba1/Camk1/Abat/Stx1a/Aldh2/Cacng4
R-MMU-216083	Integrin cell surface interactions	48	0.534302	1.63088	0.00260316	0.0483087	0.0427361	2336	tags=52%, list=16%, signal=44%	Col6a2/Col6a1/Jam3/Itga8/Itga5/Fn1/Fbn1/Icam5/Col5a3/Itgb8/Itga2b/Kdr/Col18a1/Jam2/Itga1/Bsg/Itga4/Col5a1/Itgb2/Spp1/Cd44/Tnc/Itga2/Col8a1/Hspg2

## Sheet: Con8
ID	Description	setSize	enrichmentScore	NES	pvalue	p.adjust	qvalues	rank	leading_edge	core_enrichment
R-MMU-6791226	Major pathway of rRNA processing in the nucleolus and cytosol	168	-0.589957	-2.52725	1.7571e-17	5.652e-15	4.7904e-15	3751	tags=59%, list=26%, signal=44%	Rpp30/Bms1/Rps27l/Rpl36al/Rpl5/Rps6-ps4/Nob1/Rpl34-ps1/Nop14/Uba52/Rps27rt/Exosc9/Utp11/Rplp0/Rps3/Exosc7/Nol9/Ddx49/Mtrex/Wdr43/Utp3/Rps8/Rps4x/Rpp25/Pno1/Utp4/Riok3/Bud23/Isg20l2/Rpl18/Ebna1bp2/Rps11/Heatr1/Rps15/Rpl22/Exosc5/Rps17/Rps14/Rps27/Pdcd11/Mphosph10/Rpl31/Rps2/Utp14a/Nol6/Bysl/Rpl29/Rrp9/Rps27a/Rps6/Rpl13/Rps15a/Wdr75/Nip7/Rps7/Rps21/Fbl/Rpl3/Nop58/Pwp2/Rpl22l1/Wdr18/Wdr36/Rps19/Exos…
R-MMU-72312	rRNA processing	168	-0.589957	-2.52725	1.7571e-17	5.652e-15	4.7904e-15	3751	tags=59%, list=26%, signal=44%	Rpp30/Bms1/Rps27l/Rpl36al/Rpl5/Rps6-ps4/Nob1/Rpl34-ps1/Nop14/Uba52/Rps27rt/Exosc9/Utp11/Rplp0/Rps3/Exosc7/Nol9/Ddx49/Mtrex/Wdr43/Utp3/Rps8/Rps4x/Rpp25/Pno1/Utp4/Riok3/Bud23/Isg20l2/Rpl18/Ebna1bp2/Rps11/Heatr1/Rps15/Rpl22/Exosc5/Rps17/Rps14/Rps27/Pdcd11/Mphosph10/Rpl31/Rps2/Utp14a/Nol6/Bysl/Rpl29/Rrp9/Rps27a/Rps6/Rpl13/Rps15a/Wdr75/Nip7/Rps7/Rps21/Fbl/Rpl3/Nop58/Pwp2/Rpl22l1/Wdr18/Wdr36/Rps19/Exos…
R-MMU-8868773	rRNA processing in the nucleus and cytosol	168	-0.589957	-2.52725	1.7571e-17	5.652e-15	4.7904e-15	3751	tags=59%, list=26%, signal=44%	Rpp30/Bms1/Rps27l/Rpl36al/Rpl5/Rps6-ps4/Nob1/Rpl34-ps1/Nop14/Uba52/Rps27rt/Exosc9/Utp11/Rplp0/Rps3/Exosc7/Nol9/Ddx49/Mtrex/Wdr43/Utp3/Rps8/Rps4x/Rpp25/Pno1/Utp4/Riok3/Bud23/Isg20l2/Rpl18/Ebna1bp2/Rps11/Heatr1/Rps15/Rpl22/Exosc5/Rps17/Rps14/Rps27/Pdcd11/Mphosph10/Rpl31/Rps2/Utp14a/Nol6/Bysl/Rpl29/Rrp9/Rps27a/Rps6/Rpl13/Rps15a/Wdr75/Nip7/Rps7/Rps21/Fbl/Rpl3/Nop58/Pwp2/Rpl22l1/Wdr18/Wdr36/Rps19/Exos…
R-MMU-72766	Translation	216	-0.538954	-2.37966	8.71997e-17	2.10369e-14	1.783e-14	3744	tags=53%, list=26%, signal=39%	Rps27l/Rpl36al/Eif3k/Rpl5/Mrpl16/Rps6-ps4/Mrps9/Rpl34-ps1/Uba52/Mrpl34/Mrpl12/Rps27rt/Mrrf/Mrps30/Mrps28/Mrpl36/Rplp0/Eif3g/Rps3/Mrpl23/Mrpl44/Mrpl47/Mrpl42/Rps8/Rps4x/Rpl18/Rps11/Rps15/Rpl22/Eif2s2/Eif2b2/Mrpl37/Mrpl51/Mrpl46/Rps17/Rps14/Mrps18b/Gfm2/Rps27/Eif4a1/Mrps15/Eif4g1/Rpl31/Rps2/Srp9/Rpl29/Gadd45gip1/Eif4e/Rps27a/Eif3c/Mrpl41/Srp68/Rps6/Rpl13/Rps15a/N6amt1/Mrps27/Rps7/Rps21/Rpl3/Eif1ax/…
R-MMU-72613	Eukaryotic Translation Initiation	113	-0.627868	-2.55251	4.59534e-15	7.39083e-13	6.26417e-13	3744	tags=60%, list=26%, signal=45%	Rps27l/Rpl36al/Eif3k/Rpl5/Rps6-ps4/Rpl34-ps1/Uba52/Rps27rt/Rplp0/Eif3g/Rps3/Rps8/Rps4x/Rpl18/Rps11/Rps15/Rpl22/Eif2s2/Eif2b2/Rps17/Rps14/Rps27/Eif4a1/Eif4g1/Rpl31/Rps2/Rpl29/Eif4e/Rps27a/Eif3c/Rps6/Rpl13/Rps15a/Rps7/Rps21/Rpl3/Eif1ax/Eif2b3/Rpl22l1/Rps19/Rplp2/Rpl14/Rps9/Rps20/Rpl7/Eif2s3x/Eif5b/Rps26/Rpl27a/Eif2s1/Eif3f/Rps25/Rps16/Rpl28/Eif4ebp1/Rpl37a/Rps5/Eif3a/Rpsa/Rpl13a/Rps29/Rps23/Rpl4/Rp…
R-MMU-72737	Cap-dependent Translation Initiation	113	-0.627868	-2.55251	4.59534e-15	7.39083e-13	6.26417e-13	3744	tags=60%, list=26%, signal=45%	Rps27l/Rpl36al/Eif3k/Rpl5/Rps6-ps4/Rpl34-ps1/Uba52/Rps27rt/Rplp0/Eif3g/Rps3/Rps8/Rps4x/Rpl18/Rps11/Rps15/Rpl22/Eif2s2/Eif2b2/Rps17/Rps14/Rps27/Eif4a1/Eif4g1/Rpl31/Rps2/Rpl29/Eif4e/Rps27a/Eif3c/Rps6/Rpl13/Rps15a/Rps7/Rps21/Rpl3/Eif1ax/Eif2b3/Rpl22l1/Rps19/Rplp2/Rpl14/Rps9/Rps20/Rpl7/Eif2s3x/Eif5b/Rps26/Rpl27a/Eif2s1/Eif3f/Rps25/Rps16/Rpl28/Eif4ebp1/Rpl37a/Rps5/Eif3a/Rpsa/Rpl13a/Rps29/Rps23/Rpl4/Rp…
R-MMU-72706	GTP hydrolysis and joining of the 60S ribosomal subunit	106	-0.627882	-2.52769	1.97644e-13	2.72466e-11	2.30931e-11	3744	tags=64%, list=26%, signal=48%	Rpl34/Eif3b/Rpl15/Rps27l/Rpl36al/Eif3k/Rpl5/Rps6-ps4/Rpl34-ps1/Uba52/Rps27rt/Rplp0/Eif3g/Rps3/Rps8/Rps4x/Rpl18/Rps11/Rps15/Rpl22/Eif2s2/Rps17/Rps14/Rps27/Eif4a1/Eif4g1/Rpl31/Rps2/Rpl29/Eif4e/Rps27a/Eif3c/Rps6/Rpl13/Rps15a/Rps7/Rps21/Rpl3/Eif1ax/Rpl22l1/Rps19/Rplp2/Rpl14/Rps9/Rps20/Rpl7/Eif2s3x/Eif5b/Rps26/Rpl27a/Eif2s1/Eif3f/Rps25/Rps16/Rpl28/Rpl37a/Rps5/Eif3a/Rpsa/Rpl13a/Rps29/Rps23/Rpl4/Rplp1/R…
R-MMU-156827	L13a-mediated translational silencing of Ceruloplasmin expression	105	-0.621743	-2.51164	2.42941e-13	2.93048e-11	2.48375e-11	3744	tags=63%, list=26%, signal=47%	Rpl34/Eif3b/Rpl15/Rps27l/Rpl36al/Eif3k/Rpl5/Rps6-ps4/Rpl34-ps1/Uba52/Rps27rt/Rplp0/Eif3g/Rps3/Rps8/Rps4x/Rpl18/Rps11/Rps15/Rpl22/Eif2s2/Rps17/Rps14/Rps27/Eif4a1/Eif4g1/Rpl31/Rps2/Rpl29/Eif4e/Rps27a/Eif3c/Rps6/Rpl13/Rps15a/Rps7/Rps21/Rpl3/Eif1ax/Rpl22l1/Rps19/Rplp2/Rpl14/Rps9/Rps20/Rpl7/Eif2s3x/Rps26/Rpl27a/Eif2s1/Eif3f/Rps25/Rps16/Rpl28/Rpl37a/Rps5/Eif3a/Rpsa/Rpl13a/Rps29/Rps23/Rpl4/Rplp1/Rpl10/R…
R-MMU-1799339	SRP-dependent cotranslational protein targeting to membrane	85	-0.654923	-2.56345	9.97948e-13	1.07002e-10	9.06907e-11	3744	tags=62%, list=26%, signal=46%	Rps27l/Rpl36al/Rpl5/Rps6-ps4/Rpl34-ps1/Uba52/Rps27rt/Rplp0/Rps3/Rps8/Rps4x/Rpl18/Rps11/Rps15/Rpl22/Rps17/Rps14/Rps27/Rpl31/Rps2/Srp9/Rpl29/Rps27a/Srp68/Rps6/Rpl13/Rps15a/Rps7/Rps21/Rpl3/Rpl22l1/Rps19/Rplp2/Rpl14/Rps9/Rps20/Rpl7/Rps26/Rpl27a/Rps25/Rps16/Rpl28/Rpl37a/Rps5/Rpsa/Rpl13a/Rps29/Rps23/Rpl4/Rplp1/Rpl10/Rps13/Rpl18a
R-MMU-72689	Formation of a pool of free 40S subunits	95	-0.618486	-2.45692	8.29568e-12	8.00533e-10	6.785e-10	3963	tags=63%, list=28%, signal=46%	Rpl34/Eif3b/Rpl15/Rps27l/Rpl36al/Eif3k/Rpl5/Rps6-ps4/Rpl34-ps1/Uba52/Rps27rt/Rplp0/Eif3g/Rps3/Rps8/Rps4x/Rpl18/Rps11/Rps15/Rpl22/Rps17/Rps14/Rps27/Rpl31/Rps2/Rpl29/Rps27a/Eif3c/Rps6/Rpl13/Rps15a/Rps7/Rps21/Rpl3/Eif1ax/Rpl22l1/Rps19/Rplp2/Rpl14/Rps9/Rps20/Rpl7/Rps26/Rpl27a/Eif3f/Rps25/Rps16/Rpl28/Rpl37a/Rps5/Eif3a/Rpsa/Rpl13a/Rps29/Rps23/Rpl4/Rplp1/Rpl10/Rps13/Rpl18a
R-MMU-975956	Nonsense Mediated Decay (NMD) independent of the Exon Junction Complex (EJC)	88	-0.61801	-2.43311	2.34302e-11	2.05547e-09	1.74213e-09	3744	tags=64%, list=26%, signal=47%	Rps27l/Rpl36al/Rpl5/Rps6-ps4/Rpl34-ps1/Uba52/Rps27rt/Rplp0/Rps3/Rps8/Rps4x/Rpl18/Rps11/Rps15/Rpl22/Rps17/Rps14/Rps27/Eif4g1/Rpl31/Rps2/Rpl29/Rps27a/Rps6/Rpl13/Rps15a/Rps7/Rps21/Rpl3/Rpl22l1/Ncbp1/Rps19/Rplp2/Rpl14/Rps9/Rps20/Rpl7/Rps26/Rpl27a/Upf1/Rps25/Rps16/Rpl28/Rpl37a/Rps5/Gspt1/Rpsa/Rpl13a/Rps29/Rps23/Rpl4/Rplp1/Rpl10/Rps13/Etf1/Rpl18a
R-MMU-927802	Nonsense-Mediated Decay (NMD)	108	-0.5317	-2.14012	3.03091e-08	2.24987e-06	1.9069e-06	3744	tags=56%, list=26%, signal=42%	Rps27l/Rpl36al/Rpl5/Rps6-ps4/Rpl34-ps1/Uba52/Rps27rt/Rplp0/Rps3/Rps8/Rps4x/Ppp2r1a/Rpl18/Rps11/Rps15/Rpl22/Smg1/Rps17/Rps14/Rps27/Ppp2r2a/Eif4g1/Rpl31/Rps2/Rpl29/Rps27a/Smg9/Rps6/Rpl13/Rps15a/Rps7/Rps21/Rpl3/Rpl22l1/Ncbp1/Rps19/Rplp2/Rpl14/Rps9/Rps20/Rpl7/Rps26/Rpl27a/Upf1/Rps25/Rps16/Rpl28/Rpl37a/Rps5/Gspt1/Rpsa/Rpl13a/Rps29/Rps23/Rpl4/Rplp1/Rpl10/Rps13/Smg7/Etf1/Rpl18a
R-MMU-975957	Nonsense Mediated Decay (NMD) enhanced by the Exon Junction Complex (EJC)	108	-0.5317	-2.14012	3.03091e-08	2.24987e-06	1.9069e-06	3744	tags=56%, list=26%, signal=42%	Rps27l/Rpl36al/Rpl5/Rps6-ps4/Rpl34-ps1/Uba52/Rps27rt/Rplp0/Rps3/Rps8/Rps4x/Ppp2r1a/Rpl18/Rps11/Rps15/Rpl22/Smg1/Rps17/Rps14/Rps27/Ppp2r2a/Eif4g1/Rpl31/Rps2/Rpl29/Rps27a/Smg9/Rps6/Rpl13/Rps15a/Rps7/Rps21/Rpl3/Rpl22l1/Ncbp1/Rps19/Rplp2/Rpl14/Rps9/Rps20/Rpl7/Rps26/Rpl27a/Upf1/Rps25/Rps16/Rpl28/Rpl37a/Rps5/Gspt1/Rpsa/Rpl13a/Rps29/Rps23/Rpl4/Rplp1/Rpl10/Rps13/Smg7/Etf1/Rpl18a
R-MMU-72662	Activation of the mRNA upon binding of the cap-binding complex and eIFs, and subsequent binding to 43S	59	-0.636925	-2.29407	4.06964e-08	2.80515e-06	2.37753e-06	3744	tags=69%, list=26%, signal=51%	Rps27l/Eif3k/Rps6-ps4/Rps27rt/Eif3g/Rps3/Rps8/Rps4x/Rps11/Rps15/Eif2s2/Rps17/Rps14/Rps27/Eif4a1/Eif4g1/Rps2/Eif4e/Rps27a/Eif3c/Rps6/Rps15a/Rps7/Rps21/Eif1ax/Rps19/Rps9/Rps20/Eif2s3x/Rps26/Eif2s1/Eif3f/Rps25/Rps16/Eif4ebp1/Rps5/Eif3a/Rpsa/Rps29/Rps23/Rps13
R-MMU-72702	Ribosomal scanning and start codon recognition	58	-0.639837	-2.28684	7.07681e-08	4.55275e-06	3.85872e-06	3744	tags=71%, list=26%, signal=52%	Rps27l/Eif3k/Rps6-ps4/Rps27rt/Eif3g/Rps3/Rps8/Rps4x/Rps11/Rps15/Eif2s2/Rps17/Rps14/Rps27/Eif4a1/Eif4g1/Rps2/Eif4e/Rps27a/Eif3c/Rps6/Rps15a/Rps7/Rps21/Eif1ax/Rps19/Rps9/Rps20/Eif2s3x/Rps26/Eif2s1/Eif3f/Rps25/Rps16/Rps5/Eif3a/Rpsa/Rps29/Rps23/Rps13/Eif5
R-MMU-72695	Formation of the ternary complex, and subsequently, the 43S complex	51	-0.636601	-2.23972	1.37099e-07	8.24481e-06	6.98797e-06	3744	tags=73%, list=26%, signal=54%	Rps27l/Eif3k/Rps6-ps4/Rps27rt/Eif3g/Rps3/Rps8/Rps4x/Rps11/Rps15/Eif2s2/Rps17/Rps14/Rps27/Rps2/Rps27a/Eif3c/Rps6/Rps15a/Rps7/Rps21/Eif1ax/Rps19/Rps9/Rps20/Eif2s3x/Rps26/Eif2s1/Eif3f/Rps25/Rps16/Rps5/Eif3a/Rpsa/Rps29/Rps23/Rps13
R-MMU-72649	Translation initiation complex formation	58	-0.633564	-2.26442	1.45245e-07	8.24481e-06	6.98797e-06	3744	tags=69%, list=26%, signal=51%	Rps27l/Eif3k/Rps6-ps4/Rps27rt/Eif3g/Rps3/Rps8/Rps4x/Rps11/Rps15/Eif2s2/Rps17/Rps14/Rps27/Eif4a1/Eif4g1/Rps2/Eif4e/Rps27a/Eif3c/Rps6/Rps15a/Rps7/Rps21/Eif1ax/Rps19/Rps9/Rps20/Eif2s3x/Rps26/Eif2s1/Eif3f/Rps25/Rps16/Rps5/Eif3a/Rpsa/Rps29/Rps23/Rps13
R-MMU-71403	Citric acid cycle (TCA cycle)	21	-0.723779	-2.06571	3.88636e-05	0.00208352	0.00176591	1125	tags=48%, list=8%, signal=44%	Me3/Suclg2/Sdhc/Dlst/Sdhd/Cs/Me2/Dld/Idh3a/Fh1
R-MMU-1474244	Extracellular matrix organization	177	0.420146	1.64988	8.05477e-05	0.00409097	0.00346734	2334	tags=37%, list=16%, signal=31%	Adam15/Fbln2/Bgn/Col6a2/Col6a1/Emilin2/Mmp2/Mmp16/Col24a1/Jam3/Mmp9/Mmp19/P3h3/Capn6/Mmp3/Itga8/Sdc3/Acan/Prkca/Loxl3/Col11a1/Itga5/Dcn/Jam2/Fbn2/Itga2b/Fgf2/Bmp1/Tmprss6/Adamts3/Bmp2/Fn1/Itga1/Ltbp4/Adamts2/Plod2/Mmp13/Lama4/Icam5/Sdc2/Emilin1/Kdr/Fbn1/Gdf5/P4ha2/Mmp25/Itga2/Lama3/Itgb8/Col22a1/Mfap1a/Scube3/Matn4/Tnxb/Col15a1/Ctsb/Plod1/Pdgfb/Itga4/Itgb2/Spp1/Col5a3/Htra1/Itgb4/Sdc4
R-MMU-372790	Signaling by GPCR	266	0.386887	1.58347	8.87227e-05	0.00428087	0.00362829	2289	tags=29%, list=16%, signal=25%	Pde3b/Gnai1/Pde10a/Pde4b/Rgs17/Plxnb1/Plekhg5/Prokr1/Ece1/Ccl7/Ackr3/Ednra/Arrb2/Cxcl5/Cxcl12/Gnaz/Pde4a/Prex1/P2ry1/Mmp3/Rps6ka2/Arhgef19/C3/Ptgfr/Fgd4/Arhgef26/Arhgef3/Adcy6/Bdkrb2/Cdk5/Gng2/Dgke/Prkca/Arhgef15/Rgs4/S1pr3/Pde1a/Ptger1/Abr/Pde4d/Htr2a/Ptger2/Cnr1/Bdkrb1/Pik3r3/Adcy9/Arrb1/Daglb/Cxcl2/Rgs2/Pik3r5/Calcrl/Net1/Cd55/Rgs12/Adora2b/Adora2a/S1pr1/Ccl27a/Lpar4/Vav3/Vipr2/Ppp1r1b/Tiam2/T…
R-MMU-383280	Nuclear Receptor transcription pathway	33	0.640641	1.91074	0.000116421	0.0051503	0.00436519	2108	tags=33%, list=15%, signal=28%	Nr1h3/Rorb/Nr2f1/Rorc/Vdr/Rarg/Rxrb/Ppara/Thra/Esr1/Rxra
R-MMU-1630316	Glycosaminoglycan metabolism	92	0.495856	1.77864	0.000117416	0.0051503	0.00436519	1482	tags=28%, list=10%, signal=25%	St3gal1/B4galt6/Chst1/Bgn/Hs3st1/Chst11/Xylt1/Has2/Hpse/Chst2/Csgalnact1/Xylt2/Ext1/Sdc3/Acan/Hs3st5/Chst3/B3gnt7/Chst15/Dcn/Cemip/Chsy3/Chst12/Sdc2/B4galt4/Arsb
R-MMU-388396	GPCR downstream signalling	256	0.377148	1.53686	0.000143946	0.00603495	0.00511498	2289	tags=29%, list=16%, signal=24%	Pde3b/Gnai1/Pde10a/Pde4b/Rgs17/Plxnb1/Plekhg5/Prokr1/Ackr3/Ednra/Arrb2/Cxcl5/Cxcl12/Gnaz/Pde4a/Prex1/P2ry1/Mmp3/Rps6ka2/Arhgef19/C3/Ptgfr/Fgd4/Arhgef26/Arhgef3/Adcy6/Bdkrb2/Cdk5/Gng2/Dgke/Prkca/Arhgef15/Rgs4/S1pr3/Pde1a/Ptger1/Abr/Pde4d/Htr2a/Ptger2/Cnr1/Bdkrb1/Pik3r3/Adcy9/Arrb1/Daglb/Cxcl2/Rgs2/Pik3r5/Calcrl/Net1/Rgs12/Adora2b/Adora2a/Ccl27a/Lpar4/Vav3/Vipr2/Ppp1r1b/Tiam2/Trpc6/Grpr/Gpsm1/Gnb5/…
R-MMU-112316	Neuronal System	163	0.415273	1.61969	0.000150092	0.00603495	0.00511498	1769	tags=28%, list=12%, signal=25%	Rps6ka6/Gnai1/Tspoap1/Gabra3/Ptprs/Kcnd1/Lrfn1/Slc5a7/Ncald/Slc1a3/Kcnn1/Rps6ka2/Camk2g/Adcy6/Homer3/Cacnb3/Kcnab2/Dlg2/Syn1/Epb41l1/Gng2/Prkca/Kcnh2/Syt1/Slc17a7/Naaa/Camk1/Rab3a/Hcn1/Dlgap2/Dlg3/Adcy9/Slc38a2/Cacna1b/Kcnc2/Cacnb1/Kcna4/Hcn3/Cacna1a/Nlgn2/Grin2d/Dlg4/Cacng4/Shank3/Apba1/Kcnh5
R-MMU-8951664	Neddylation	199	-0.354349	-1.551	0.000161937	0.00625077	0.0052979	2894	tags=30%, list=20%, signal=24%	Nae1/Wdr5/Fbxo22/Lrrc41/Fbxo30/Cand1/Asb13/Gan/Dda1/Psmd13/Ddb1/Fbxw7/Dtl/Epas1/Cul2/Rps27a/Rbbp5/Fbxl14/Btbd1/Psmb2/Ube2d3/Cops7a/Psma4/Eloc/Commd10/Nedd8/Psma5/Dcaf17/Psmb5/Fbxo6/Fbxo17/Dcun1d1/Klhl2/Wsb2/Psmc4/Fem1b/Dcaf6/Psmd1/Psme3/Psmc1/Dcun1d2/Psma1/Cops5/Psmd11/Cul5/Dcun1d5/Kbtbd8/Obsl1/Psmd7/Ankrd9/Lmo7/Socs2/Ube2m/Commd6/Ube2f/Cop1/Fbxl3/Psmd8/Uchl3
R-MMU-191273	Cholesterol biosynthesis	24	-0.667654	-1.96118	0.000270474	0.0100387	0.00850842	3450	tags=71%, list=24%, signal=54%	Acat2/Ebp/Arv1/Idi1/Dhcr24/Tm7sf2/Nsdhl/Hmgcs1/Hmgcr/Sc5d/Msmo1/Lss/Pmvk/Dhcr7/Mvd/Hsd17b7/Lbr
R-MMU-446353	Cell-extracellular matrix interactions	17	-0.733113	-2.00414	0.000346813	0.0123954	0.0105058	3519	tags=82%, list=25%, signal=62%	Flna/Actb/Arhgef6/Tesk1/Lims1/Parva/Flnc/Ilk/Fblim1/Itgb1/Actn1/Actg1/Fermt2/Vasp
R-MMU-983168	Antigen processing: Ubiquitination & Proteasome degradation	264	-0.315728	-1.41941	0.000515808	0.017777	0.015067	3050	tags=30%, list=22%, signal=24%	Psma3/Cul3/Ube2q1/Anapc10/Ube2w/Anapc1/Rlim/Ubac1/Ufl1/Fbxo22/Thop1/Lrrc41/Fbxo30/Asb13/Trip12/Gan/Rnf138/Arih2/Det1/Psmd13/Rnf4/Fbxw7/Cul2/Rps27a/Rnf41/Fbxl14/Cdc27/Btbd1/Psmb2/Ube3a/Ube2d3/Psma4/Rnf126/Rnf14/Mex3c/Eloc/Dcaf1/Hace1/Psma5/Smurf2/Cdc23/Psmb5/Cdc16/Fbxo6/Fbxo17/Ube2s/Ube2cbp/Rnf217/Herc1/Klhl2/Psmc4/Cdc20/Ube2j2/Ube2j1/Ube2g2/Psmd1/Blmh/Siah2/Psme3/Psmc1/Psma1/Psmd11/Cul5/Tpp2/Ube2…
R-MMU-211859	Biological oxidations	111	0.436477	1.61497	0.000789002	0.0262547	0.0222524	2966	tags=41%, list=21%, signal=33%	Ptgs1/Cyp1b1/Mgst1/Cbr3/Gstk1/Oplah/Ggt7/Gstt1/Ahr/Cyp2s1/Cyp2j6/Arnt2/Cyp2d22/Paox/Acy3/Mgst2/Cyp2c55/Gstm5/Gstt2/Ugt1a7c/Smox/Aldh3a1/Nat2/Sult2b1/Ugt1a6a/Cyp4f17/Cyp1a1/Gstm2/Cyp39a1/Bphl/Podxl2/Gstm4/Cyp27a1/Gstm1/As3mt/Rxra/Aldh2/Abhd10/Gstm6/Akr7a5/Comt/Papss2/Tpmt/Ugp2/Ugdh/Ptgis
R-MMU-112315	Transmission across Chemical Synapses	112	0.429415	1.58484	0.000892992	0.0287246	0.0243458	2529	tags=33%, list=18%, signal=27%	Rps6ka6/Gnai1/Tspoap1/Gabra3/Slc5a7/Ncald/Slc1a3/Rps6ka2/Camk2g/Adcy6/Cacnb3/Dlg2/Syn1/Epb41l1/Gng2/Prkca/Syt1/Slc17a7/Naaa/Camk1/Rab3a/Dlg3/Adcy9/Slc38a2/Cacna1b/Cacnb1/Cacna1a/Grin2d/Dlg4/Cacng4/Apba1/Gnb5/Aldh2/Plcb3/Glrb/Glra3/Cacnb4
R-MMU-445355	Smooth Muscle Contraction	24	-0.631994	-1.85644	0.00110455	0.0343835	0.029142	1888	tags=50%, list=13%, signal=43%	Lmod1/Actg2/Calm1/Tln1/Myl6/Tpm4/Sorbs1/Myl9/Tpm1/Dysf/Vcl/Acta2
R-MMU-71406	Pyruvate metabolism and Citric Acid (TCA) cycle	48	-0.503984	-1.74621	0.00116849	0.0352372	0.0298656	1426	tags=33%, list=10%, signal=30%	Pdp2/Me3/Suclg2/Sdhc/Me1/Dlst/L2hgdh/Slc16a1/Sdhd/Dlat/Cs/Me2/Dld/Pdha1/Idh3a/Fh1
R-MMU-5687128	MAPK6/MAPK4 signaling	70	-0.44919	-1.6882	0.00125539	0.0367107	0.0311145	3778	tags=49%, list=27%, signal=36%	Xpo1/Psmd14/Cdc42/Rac1/Uba52/Psmd5/Psmd12/Cdk1/Ccnd3/Cdc14a/Psma3/Pak2/Etv4/Dnajb1/Psmd13/Rps27a/Psmb2/Psma4/Psma5/Psmb5/Cdc42ep3/Psmc4/Psmd1/Psme3/Psmc1/Psma1/Cdc42ep2/Psmd11/Cdc14b/Cdc42ep5/Psmd7/Septin7/Mapk6/Psmd8
R-MMU-5675221	Negative regulation of MAPK pathway	41	-0.521409	-1.72395	0.00134136	0.0370226	0.0313788	2919	tags=46%, list=21%, signal=37%	Ppp2r1a/Dusp16/Ppp2r5e/Ppp2r1b/Rps27a/Dusp1/Map2k1/Kras/Braf/Ppp2cb/Dusp8/Ppp5c/Hras/Dusp7/Mark3/Dusp5/Dusp9/Mapk12/Ppp2r5a
R-MMU-500792	GPCR ligand binding	112	0.423928	1.56459	0.00134279	0.0370226	0.0313788	3219	tags=38%, list=23%, signal=30%	Prokr1/Ece1/Ccl7/Ackr3/Ednra/Cxcl5/Cxcl12/P2ry1/C3/Ptgfr/Bdkrb2/Gng2/S1pr3/Ptger1/Htr2a/Ptger2/Cnr1/Bdkrb1/Cxcl2/Calcrl/Cd55/Adora2b/Adora2a/S1pr1/Ccl27a/Lpar4/Vipr2/Grpr/Gnb5/Lpar1/Ccl11/Htr6/Cxcr4/Adgre5/Ptger4/Hcar2/Psap/Mc3r/Kiss1r/Adm2/Npy4r/Nmb/Cx3cr1
R-MMU-6807070	PTEN Regulation	107	-0.38248	-1.53918	0.00185438	0.0497077	0.0421303	1999	tags=31%, list=14%, signal=27%	Mbd3/Psmd13/Rps27a/Psmb2/Scmh1/Akt1/Psma4/Psma5/Psmb5/Phc2/Usp7/Chd3/Psmc4/Rragc/Psmd1/Mta2/Trim27/Psme3/Lamtor3/Psmc1/Rheb/Psma1/Gatad2a/Psmd11/Rnf2/Csnk2a2/Prex2/Bmi1/Psmd7/Rraga/Akt3/Psmd8/Mecom

## Sheet: Con9
ID	Description	setSize	enrichmentScore	NES	pvalue	p.adjust	qvalues	rank	leading_edge	core_enrichment
R-MMU-8936459	RUNX1 regulates genes involved in megakaryocyte differentiation and platelet function	75	-0.731587	-2.54113	1.05786e-13	1.02084e-10	9.26465e-11	2717	tags=72%, list=19%, signal=59%	H2bc18/H2ac6/H3c1/H4c8/H4c4/H2ac12/H3c10/Setd1b/H3c15/Wdr5/H2bc4/H4c3/H4c1/H3c11/H2ac8/H2bc3/H2ac19/H2ac7/H2ac4/H4f16/H3c6/H2ac10/H2bc13/H2bc11/H4c9/H4c12/H3c7/H4c2/H2ac15/H3c13/H4c11/H2bc12/H2bc6/H2ac20/H2bc8/H4c6/H2bc14/H3c8/H2ac22/H2bc22/H4c14/Zfpm1/H2ac11/H2bc15/Sin3b/Rbbp5/H3c4/Cbfb/Dpy30/H2bc21/H2bc9/Ash2l/H2aj/H2bc7
R-MMU-5625886	Activated PKN1 stimulates transcription of AR (androgen receptor) regulated genes KLK2 and KLK3	62	-0.751185	-2.51742	1.4117e-12	6.81146e-10	6.18176e-10	3014	tags=79%, list=21%, signal=63%	H2bc18/H2ac6/H3c1/H4c8/H4c4/H2ac12/H3c10/H3c15/H2bc4/H4c3/Kdm1a/H4c1/Ncoa2/H3c11/H2ac8/H2bc3/H2ac19/H2ac7/H2ac4/H4f16/H3c6/H2ac10/H2bc13/Pkn1/H2bc11/H4c9/H4c12/H3c7/H4c2/H2ac15/H3c13/H4c11/H2bc12/H2bc6/H2ac20/H2bc8/H4c6/H2bc14/H3c8/H2ac22/H2bc22/H4c14/H2ac11/H2bc15/H3c4/H2bc21/H2bc9/H2aj/H2bc7
R-MMU-73728	RNA Polymerase I Promoter Opening	60	-0.746999	-2.47975	4.39044e-12	1.41226e-09	1.2817e-09	3014	tags=77%, list=21%, signal=61%	H2bc18/H2ac6/H3c1/H4c8/H4c4/H2ac12/H3c10/H3c15/H2bc4/H4c3/H4c1/H3c11/H2ac8/H2bc3/H2ac19/H2ac7/H2ac4/H4f16/H3c6/H2ac10/H2bc13/H2bc11/H4c9/H4c12/H3c7/H4c2/H2ac15/H3c13/H4c11/H2bc12/H2bc6/H2ac20/H2bc8/H4c6/H2bc14/H3c8/H2ac22/H2bc22/H4c14/H2ac11/H2bc15/H3c4/H2bc21/H2bc9/H2aj/H2bc7
R-MMU-427413	NoRC negatively regulates rRNA expression	59	-0.748566	-2.48996	6.12775e-12	1.47832e-09	1.34166e-09	3014	tags=78%, list=21%, signal=62%	H2bc18/H2ac6/H3c1/H4c8/H4c4/H2ac12/H3c10/H3c15/H2bc4/H4c3/H4c1/H3c11/H2ac8/H2bc3/H2ac19/H2ac7/H2ac4/H4f16/H3c6/H2ac10/H2bc13/H2bc11/H4c9/H4c12/H3c7/H4c2/H2ac15/H3c13/H4c11/H2bc12/H2bc6/H2ac20/H2bc8/H4c6/H2bc14/H3c8/H2ac22/H2bc22/H4c14/H2ac11/H2bc15/H3c4/H2bc21/H2bc9/H2aj/H2bc7
R-MMU-110330	Recognition and association of DNA glycosylase with site containing an affected purine	52	-0.760752	-2.4899	3.05468e-11	5.89553e-09	5.35051e-09	2717	tags=79%, list=19%, signal=64%	H4c8/H4c4/H2ac12/H2bc4/H4c3/H4c1/Terf1/H2ac8/H2bc3/H2ac19/H2ac7/H2ac4/H4f16/H2ac10/H2bc13/Acd/H2bc11/H4c9/H4c12/Pot1a/H4c2/H2ac15/Terf2/H4c11/H2bc12/H2bc6/H2ac20/H2bc8/Terf2ip/H4c6/H2bc14/H2ac22/H2bc22/H4c14/H2ac11/H2bc15/Neil3/H2bc21/H2bc9/H2aj/H2bc7
R-MMU-9670095	Inhibition of DNA recombination at telomere	52	-0.756994	-2.4776	5.12845e-11	7.2551e-09	6.58439e-09	2717	tags=79%, list=19%, signal=64%	H4c8/H4c4/H2ac12/H2bc4/H4c3/H4c1/Terf1/H2ac8/H2bc3/H2ac19/H2ac7/H2ac4/H4f16/H2ac10/H2bc13/Acd/H2bc11/H4c9/H4c12/Pot1a/H4c2/H2ac15/Terf2/H4c11/H2bc12/H2bc6/H2ac20/H2bc8/Terf2ip/H4c6/H2bc14/H2ac22/H2bc22/H4c14/H2ac11/H2bc15/Daxx/H2bc21/H2bc9/H2aj/H2bc7
R-MMU-5250941	Negative epigenetic regulation of rRNA expression	62	-0.725256	-2.43052	5.26276e-11	7.2551e-09	6.58439e-09	3014	tags=76%, list=21%, signal=60%	H2bc18/H2ac6/H3c1/H4c8/H4c4/H2ac12/H3c10/H3c15/H2bc4/H4c3/H4c1/H3c11/H2ac8/H2bc3/H2ac19/H2ac7/H2ac4/H4f16/H3c6/H2ac10/H2bc13/H2bc11/Suv39h1/H4c9/H4c12/H3c7/H4c2/H2ac15/H3c13/H4c11/H2bc12/H2bc6/H2ac20/H2bc8/H4c6/H2bc14/H3c8/H2ac22/H2bc22/H4c14/H2ac11/H2bc15/H3c4/H2bc21/H2bc9/H2aj/H2bc7
R-MMU-427359	SIRT1 negatively regulates rRNA expression	61	-0.728265	-2.44031	7.16066e-11	8.63755e-09	7.83904e-09	3014	tags=77%, list=21%, signal=61%	H2bc18/H2ac6/H3c1/H4c8/H4c4/H2ac12/H3c10/H3c15/H2bc4/H4c3/H4c1/H3c11/H2ac8/H2bc3/H2ac19/H2ac7/H2ac4/H4f16/H3c6/H2ac10/H2bc13/H2bc11/Suv39h1/H4c9/H4c12/H3c7/H4c2/H2ac15/H3c13/H4c11/H2bc12/H2bc6/H2ac20/H2bc8/H4c6/H2bc14/H3c8/H2ac22/H2bc22/H4c14/H2ac11/H2bc15/H3c4/H2bc21/H2bc9/H2aj/H2bc7
R-MMU-212300	PRC2 methylates histones and DNA	71	-0.685244	-2.35479	1.43846e-10	1.54235e-08	1.39976e-08	3014	tags=73%, list=21%, signal=58%	H2bc18/H2ac6/H3c1/Rbbp4/H4c8/H4c4/H2ac12/H3c10/H3c15/H2bc4/H4c3/H4c1/Rbbp7/H3c11/H2ac8/H2bc3/H2ac19/H2ac7/H2ac4/H4f16/H3c6/H2ac10/Phf1/Ezh2/H2bc13/H2bc11/H4c9/H4c12/H3c7/H4c2/H2ac15/H3c13/H4c11/Aebp2/H2bc12/H2bc6/H2ac20/H2bc8/H4c6/H2bc14/H3c8/H2ac22/H2bc22/H4c14/H2ac11/H2bc15/H3c4/H2bc21/H2bc9/H2aj/Jarid2/H2bc7
R-MMU-110331	Cleavage of the damaged purine	54	-0.730017	-2.40921	5.09105e-10	4.46624e-08	4.05335e-08	2717	tags=76%, list=19%, signal=62%	H4c8/H4c4/H2ac12/H2bc4/H4c3/H4c1/Terf1/H2ac8/H2bc3/H2ac19/H2ac7/H2ac4/H4f16/H2ac10/H2bc13/Acd/H2bc11/H4c9/H4c12/Pot1a/H4c2/H2ac15/Terf2/H4c11/H2bc12/H2bc6/H2ac20/H2bc8/Terf2ip/H4c6/H2bc14/H2ac22/H2bc22/H4c14/H2ac11/H2bc15/Neil3/H2bc21/H2bc9/H2aj/H2bc7
R-MMU-73927	Depurination	54	-0.730017	-2.40921	5.09105e-10	4.46624e-08	4.05335e-08	2717	tags=76%, list=19%, signal=62%	H4c8/H4c4/H2ac12/H2bc4/H4c3/H4c1/Terf1/H2ac8/H2bc3/H2ac19/H2ac7/H2ac4/H4f16/H2ac10/H2bc13/Acd/H2bc11/H4c9/H4c12/Pot1a/H4c2/H2ac15/Terf2/H4c11/H2bc12/H2bc6/H2ac20/H2bc8/Terf2ip/H4c6/H2bc14/H2ac22/H2bc22/H4c14/H2ac11/H2bc15/Neil3/H2bc21/H2bc9/H2aj/H2bc7
R-MMU-606279	Deposition of new CENPA-containing nucleosomes at the centromere	71	-0.666398	-2.29003	1.35476e-09	1.00565e-07	9.1268e-08	2759	tags=66%, list=19%, signal=54%	Rbbp4/H4c8/H4c4/H2ac12/H2bc4/H4c3/H4c1/Cenpu/Rbbp7/H2ac8/H2bc3/H2ac19/H2ac7/H2ac4/H4f16/Cenpc1/H2ac10/Mis18a/A730008H23Rik/H2bc13/H2bc11/H4c9/H4c12/H4c2/H2ac15/H4c11/H2bc12/H2bc6/Cenpi/H2ac20/H2bc8/H4c6/H2bc14/H2ac22/H2bc22/H4c14/H2ac11/Cenps/H2bc15/Cenpt/Smarca5/Cenpn/Cenpq/H2bc21/H2bc9/H2aj/H2bc7
R-MMU-774815	Nucleosome assembly	71	-0.666398	-2.29003	1.35476e-09	1.00565e-07	9.1268e-08	2759	tags=66%, list=19%, signal=54%	Rbbp4/H4c8/H4c4/H2ac12/H2bc4/H4c3/H4c1/Cenpu/Rbbp7/H2ac8/H2bc3/H2ac19/H2ac7/H2ac4/H4f16/Cenpc1/H2ac10/Mis18a/A730008H23Rik/H2bc13/H2bc11/H4c9/H4c12/H4c2/H2ac15/H4c11/H2bc12/H2bc6/Cenpi/H2ac20/H2bc8/H4c6/H2bc14/H2ac22/H2bc22/H4c14/H2ac11/Cenps/H2bc15/Cenpt/Smarca5/Cenpn/Cenpq/H2bc21/H2bc9/H2aj/H2bc7
R-MMU-3214815	HDACs deacetylate histones	84	-0.639552	-2.26086	2.91109e-09	2.00657e-07	1.82107e-07	3014	tags=65%, list=21%, signal=52%	H2bc18/H2ac6/H3c1/Rbbp4/H4c8/H4c4/H2ac12/H3c10/H3c15/Mta3/H2bc4/Tbl1x/H4c3/Kdm1a/H4c1/Rbbp7/H3c11/Chd3/H2ac8/H2bc3/H2ac19/H2ac7/H2ac4/H4f16/H3c6/H2ac10/H2bc13/H2bc11/H4c9/H4c12/H3c7/H4c2/H2ac15/H3c13/H4c11/H2bc12/H2bc6/H2ac20/H2bc8/H4c6/H2bc14/H3c8/H2ac22/H2bc22/H4c14/H2ac11/Mta2/H2bc15/Gatad2a/Sap30/H3c4/H2bc21/H2bc9/H2aj/H2bc7
R-MMU-5625740	RHO GTPases activate PKNs	80	-0.643567	-2.25108	4.51064e-09	2.90185e-07	2.63358e-07	2717	tags=64%, list=19%, signal=52%	H2bc18/H2ac6/H3c1/H4c8/H4c4/Ywhah/H2ac12/H3c10/H3c15/H2bc4/H4c3/Kdm1a/H4c1/Ncoa2/H3c11/H2ac8/H2bc3/H2ac19/H2ac7/H2ac4/H4f16/H3c6/H2ac10/H2bc13/Pkn1/H2bc11/H4c9/H4c12/H3c7/H4c2/H2ac15/Pdpk1/H3c13/H4c11/H2bc12/H2bc6/H2ac20/H2bc8/H4c6/H2bc14/H3c8/H2ac22/H2bc22/H4c14/H2ac11/H2bc15/H3c4/H2bc21/H2bc9/H2aj/H2bc7
R-MMU-3214847	HATs acetylate histones	68	-0.670648	-2.28409	6.33289e-09	3.81952e-07	3.46642e-07	2717	tags=60%, list=19%, signal=49%	H4c8/H4c4/H3c10/H3c15/Jade3/Wdr5/H2bc4/Kansl3/H4c3/H4c1/Ncoa2/Rbbp7/H3c11/H2bc3/Jade2/H4f16/H3c6/H2bc13/H2bc11/H4c9/H4c12/H3c7/H4c2/H3c13/H4c11/Brpf3/H2bc12/H2bc6/H2bc8/H4c6/H2bc14/H3c8/H2bc22/H4c14/Jade1/H2bc15/Msl3/H3c4/H2bc21/H2bc9/H2bc7
R-MMU-3247509	Chromatin modifying enzymes	193	-0.494451	-1.94265	8.13938e-09	4.36361e-07	3.96021e-07	2583	tags=40%, list=18%, signal=34%	H2ac12/H3c10/Setd1b/H3c15/Jade3/Prmt7/Mta3/Wdr5/H2bc4/Tbl1x/Kansl3/H4c3/Kdm1a/H4c1/Ncoa2/Rbbp7/H3c11/Chd3/Phf8/Rela/H2ac8/H2bc3/H2ac19/H2ac7/H2ac4/Jade2/H4f16/Kdm4b/H3c6/H2ac10/Kdm2a/Ezh2/Arid1b/H2bc13/H2bc11/Suv39h1/Kdm7a/H4c9/H4c12/H3c7/H4c2/H2ac15/H3c13/H4c11/Brpf3/Aebp2/H2bc12/H2bc6/H2ac20/Kdm3a/H2bc8/H4c6/H2bc14/H3c8/H2ac22/H2bc22/H4c14/H2ac11/Jade1/Mta2/H2bc15/Rbbp5/Gatad2a/Nsd3/Sap30/Ehmt2…
R-MMU-4839726	Chromatin organization	193	-0.494451	-1.94265	8.13938e-09	4.36361e-07	3.96021e-07	2583	tags=40%, list=18%, signal=34%	H2ac12/H3c10/Setd1b/H3c15/Jade3/Prmt7/Mta3/Wdr5/H2bc4/Tbl1x/Kansl3/H4c3/Kdm1a/H4c1/Ncoa2/Rbbp7/H3c11/Chd3/Phf8/Rela/H2ac8/H2bc3/H2ac19/H2ac7/H2ac4/Jade2/H4f16/Kdm4b/H3c6/H2ac10/Kdm2a/Ezh2/Arid1b/H2bc13/H2bc11/Suv39h1/Kdm7a/H4c9/H4c12/H3c7/H4c2/H2ac15/H3c13/H4c11/Brpf3/Aebp2/H2bc12/H2bc6/H2ac20/Kdm3a/H2bc8/H4c6/H2bc14/H3c8/H2ac22/H2bc22/H4c14/H2ac11/Jade1/Mta2/H2bc15/Rbbp5/Gatad2a/Nsd3/Sap30/Ehmt2…
R-MMU-2559583	Cellular Senescence	163	-0.51063	-1.95388	9.55463e-09	4.85275e-07	4.40413e-07	2378	tags=51%, list=17%, signal=43%	Rbbp4/H4c8/H4c4/Ep400/H2ac12/H3c10/H3c15/H2bc4/H4c3/H1f0/H4c1/Terf1/Cbx2/Rbbp7/H3c11/H1f2/Ube2s/H2ac8/H2bc3/H2ac19/H2ac7/Mapk9/H2ac4/H4f16/H3c6/H2ac10/Rps6ka2/Map4k4/Phc2/Ezh2/H2bc13/H1f3/Rps6ka1/Cdkn1b/Acd/H2bc11/Phc1/H4c9/H4c12/H3c7/Pot1a/H4c2/Ets2/H2ac15/Terf2/H3c13/H4c11/Mapkapk2/H2bc12/H2bc6/H2ac20/H2bc8/Cebpb/Rb1/H1f5/Terf2ip/H4c6/H2bc14/H3c8/H2ac22/H2bc22/H4c14/H1f4/H2ac11/Ccne1/Ring1/Mapk…
R-MMU-2299718	Condensation of Prophase Chromosomes	58	-0.680342	-2.25919	2.43974e-08	1.17717e-06	1.06835e-06	2717	tags=67%, list=19%, signal=55%	H4c8/H4c4/H2ac12/Smc2/H2bc4/H4c3/H4c1/Phf8/H2ac8/H2bc3/H2ac19/H2ac7/H2ac4/H4f16/H2ac10/H2bc13/H2bc11/H4c9/H4c12/H4c2/H2ac15/H4c11/H2bc12/H2bc6/H2ac20/H2bc8/Rb1/H4c6/H2bc14/H2ac22/H2bc22/H4c14/H2ac11/H2bc15/Mcph1/H2bc21/H2bc9/H2aj/H2bc7
R-MMU-2559586	DNA Damage/Telomere Stress Induced Senescence	78	-0.621795	-2.15969	3.47563e-08	1.53766e-06	1.39551e-06	2717	tags=67%, list=19%, signal=54%	H4c8/H4c4/Ep400/H2ac12/H2bc4/H4c3/H1f0/H4c1/Terf1/H1f2/H2ac8/H2bc3/H2ac19/H2ac7/H2ac4/H4f16/H2ac10/H2bc13/H1f3/Cdkn1b/Acd/H2bc11/H4c9/H4c12/Pot1a/H4c2/H2ac15/Terf2/H4c11/H2bc12/H2bc6/H2ac20/H2bc8/Rb1/H1f5/Terf2ip/H4c6/H2bc14/H2ac22/H2bc22/H4c14/H1f4/H2ac11/Ccne1/H2bc15/H1f1/Cdkn1a/H2bc21/Kat5/H2bc9/H2aj/H2bc7
R-MMU-73772	RNA Polymerase I Promoter Escape	86	-0.599248	-2.11692	3.50554e-08	1.53766e-06	1.39551e-06	3103	tags=60%, list=22%, signal=48%	Taf1c/Gtf2h4/H2bc18/H2ac6/H3c1/Polr1c/H4c8/H4c4/H2ac12/H3c10/H3c15/H2bc4/H4c3/H4c1/H3c11/H2ac8/H2bc3/H2ac19/H2ac7/H2ac4/H4f16/H3c6/H2ac10/H2bc13/H2bc11/H4c9/H4c12/H3c7/H4c2/H2ac15/H3c13/H4c11/H2bc12/H2bc6/H2ac20/H2bc8/H4c6/H2bc14/H3c8/H2ac22/H2bc22/H4c14/H2ac11/H2bc15/Polr1h/Gtf2h5/H3c4/Tbp/H2bc21/H2bc9/H2aj/H2bc7
R-MMU-2559580	Oxidative Stress Induced Senescence	103	-0.574581	-2.08834	9.14998e-08	3.83901e-06	3.48411e-06	2759	tags=56%, list=19%, signal=46%	Rbbp4/H4c8/H4c4/H2ac12/H3c10/H3c15/H2bc4/H4c3/H4c1/Cbx2/Rbbp7/H3c11/H2ac8/H2bc3/H2ac19/H2ac7/Mapk9/H2ac4/H4f16/H3c6/H2ac10/Map4k4/Phc2/Ezh2/H2bc13/H2bc11/Phc1/H4c9/H4c12/H3c7/H4c2/H2ac15/H3c13/H4c11/Mapkapk2/H2bc12/H2bc6/H2ac20/H2bc8/H4c6/H2bc14/H3c8/H2ac22/H2bc22/H4c14/H2ac11/Ring1/Mapk8/Mdm4/H2bc15/H3c4/H2bc21/Mapk14/H2bc9/Map2k7/H2aj/Mapkapk3/H2bc7
R-MMU-73929	Base-Excision Repair, AP Site Formation	61	-0.662854	-2.22113	1.14601e-07	4.60793e-06	4.18194e-06	2717	tags=67%, list=19%, signal=55%	H4c8/H4c4/H2ac12/H2bc4/H4c3/H4c1/Terf1/H2ac8/H2bc3/H2ac19/H2ac7/H2ac4/H4f16/H2ac10/H2bc13/Acd/H2bc11/H4c9/H4c12/Pot1a/H4c2/H2ac15/Terf2/H4c11/H2bc12/H2bc6/H2ac20/H2bc8/Terf2ip/H4c6/H2bc14/H2ac22/H2bc22/H4c14/H2ac11/H2bc15/Neil3/H2bc21/H2bc9/H2aj/H2bc7
R-MMU-5250913	Positive epigenetic regulation of rRNA expression	87	-0.586467	-2.07343	2.11257e-07	7.84087e-06	7.11601e-06	3014	tags=59%, list=21%, signal=46%	H2bc18/H2ac6/H3c1/Polr1c/H4c8/H4c4/H2ac12/H3c10/H3c15/H2bc4/H4c3/H4c1/H3c11/H2ac8/H2bc3/H2ac19/H2ac7/H2ac4/H4f16/H3c6/H2ac10/Dek/H2bc13/H2bc11/H4c9/H4c12/H3c7/H4c2/H2ac15/H3c13/H4c11/H2bc12/H2bc6/H2ac20/H2bc8/H4c6/H2bc14/H3c8/H2ac22/H2bc22/H4c14/H2ac11/H2bc15/Polr1h/Smarca5/H3c4/Tbp/H2bc21/H2bc9/H2aj/H2bc7
R-MMU-5250924	B-WICH complex positively regulates rRNA expression	87	-0.586467	-2.07343	2.11257e-07	7.84087e-06	7.11601e-06	3014	tags=59%, list=21%, signal=46%	H2bc18/H2ac6/H3c1/Polr1c/H4c8/H4c4/H2ac12/H3c10/H3c15/H2bc4/H4c3/H4c1/H3c11/H2ac8/H2bc3/H2ac19/H2ac7/H2ac4/H4f16/H3c6/H2ac10/Dek/H2bc13/H2bc11/H4c9/H4c12/H3c7/H4c2/H2ac15/H3c13/H4c11/H2bc12/H2bc6/H2ac20/H2bc8/H4c6/H2bc14/H3c8/H2ac22/H2bc22/H4c14/H2ac11/H2bc15/Polr1h/Smarca5/H3c4/Tbp/H2bc21/H2bc9/H2aj/H2bc7
R-MMU-73854	RNA Polymerase I Promoter Clearance	102	-0.55681	-2.01998	3.92209e-07	1.40179e-05	1.2722e-05	3103	tags=58%, list=22%, signal=46%	Taf1c/Gtf2h4/H2bc18/H2ac6/H3c1/Polr1c/Rbbp4/H4c8/H4c4/H2ac12/H3c10/H3c15/Mta3/H2bc4/H4c3/H4c1/Rbbp7/H3c11/Chd3/H2ac8/H2bc3/H2ac19/H2ac7/H2ac4/H4f16/H3c6/H2ac10/H2bc13/H2bc11/H4c9/H4c12/H3c7/H4c2/H2ac15/H3c13/H4c11/H2bc12/H2bc6/H2ac20/H2bc8/H4c6/H2bc14/H3c8/H2ac22/H2bc22/H4c14/H2ac11/Mta2/H2bc15/Polr1h/Gatad2a/Ehmt2/Gtf2h5/H3c4/Tbp/H2bc21/H2bc9/H2aj/H2bc7
R-MMU-73864	RNA Polymerase I Transcription	103	-0.55333	-2.01111	6.77826e-07	2.29322e-05	2.08122e-05	3103	tags=57%, list=22%, signal=45%	Taf1c/Gtf2h4/H2bc18/H2ac6/H3c1/Polr1c/Rbbp4/H4c8/H4c4/H2ac12/H3c10/H3c15/Mta3/H2bc4/H4c3/H4c1/Rbbp7/H3c11/Chd3/H2ac8/H2bc3/H2ac19/H2ac7/H2ac4/H4f16/H3c6/H2ac10/H2bc13/H2bc11/H4c9/H4c12/H3c7/H4c2/H2ac15/H3c13/H4c11/H2bc12/H2bc6/H2ac20/H2bc8/H4c6/H2bc14/H3c8/H2ac22/H2bc22/H4c14/H2ac11/Mta2/H2bc15/Polr1h/Gatad2a/Ehmt2/Gtf2h5/H3c4/Tbp/H2bc21/H2bc9/H2aj/H2bc7
R-MMU-8953897	Cellular responses to external stimuli	462	-0.361491	-1.53957	6.89153e-07	2.29322e-05	2.08122e-05	2341	tags=31%, list=17%, signal=27%	Tbl1x/H4c3/H1f0/Gstp2/Nfe2l2/Hspb8/H4c1/Ncoa2/Terf1/Cul3/Rxra/Cbx2/Wdr59/Psma1/Rbbp7/H3c11/Prdx1/H1f2/Ube2s/Capza2/H2ac8/H2bc3/Sod3/Atp6v1h/H2ac19/Fnip2/H2ac7/Mapk9/H2ac4/Pom121/Ncf4/H4f16/Stip1/H3c6/H2ac10/Rps6ka2/Map4k4/Cox4i1/Phc2/Ezh2/H2bc13/H1f3/Rps6ka1/Atp6v1g2/Cdkn1b/Acd/H2bc11/Fbxl17/Phc1/H4c9/Sod2/H4c12/Lrpprc/Atp6v1b2/Nup210/Gsr/H3c7/Pot1a/H4c2/Ets2/H2ac15/Terf2/H3c13/H4c11/Ccar2/Mapkap…
R-MMU-8939211	ESR-mediated signaling	169	-0.472347	-1.81864	9.14001e-07	2.94004e-05	2.66824e-05	2583	tags=42%, list=18%, signal=35%	H2ac12/H3c10/Btc/Kras/H3c15/Prkcz/H2bc4/H4c3/Kdm1a/Gng4/H4c1/Ncoa2/Gng8/Gnb1/Shc1/H3c11/H2ac8/H2bc3/H2ac19/H2ac7/H2ac4/H4f16/Kdm4b/H3c6/H2ac10/H2bc13/Cdkn1b/H2bc11/H4c9/H4c12/Zfp217/H3c7/H4c2/H2ac15/Pdpk1/H3c13/H4c11/H2bc12/H2bc6/H2ac20/H2bc8/Polr2g/H4c6/H2bc14/H3c8/H2ac22/H2bc22/H4c14/H2ac11/Tgfa/Zdhhc7/Polr2c/Mmp2/Strn/H2bc15/Pik3r2/Hsp90ab1/Ereg/Areg/H3c4/Gnb4/Cbfb/Fkbp5/Gtf2f1/Tbp/H2bc21/Calm…
R-MMU-8878171	Transcriptional regulation by RUNX1	174	-0.454806	-1.75599	1.38374e-06	4.30745e-05	3.90924e-05	2717	tags=41%, list=19%, signal=33%	H4c8/Psmd2/H4c4/Hipk2/Psmd1/H2ac12/H3c10/Setd1b/H3c15/Wdr5/H2bc4/H4c3/H4c1/Cbx2/Psma1/H3c11/H2ac8/H2bc3/H2ac19/H2ac7/H2ac4/H4f16/H3c6/H2ac10/Phc2/Arid1b/H2bc13/H2bc11/Phc1/H4c9/H4c12/H3c7/H4c2/H2ac15/H3c13/H4c11/H2bc12/Gata2/Ccnd2/H2bc6/H2ac20/H2bc8/H4c6/H2bc14/H3c8/H2ac22/H2bc22/H4c14/Zfpm1/H2ac11/Ring1/H2bc15/Sin3b/Rbbp5/Csnk2a2/Psmb8/Csnk2b/Psmb1/Ldb1/H3c4/Cbfb/Ccnd3/Pcgf5/Dpy30/H2bc21/Smarca2…
R-MMU-212165	Epigenetic regulation of gene expression	105	-0.534835	-1.94679	1.72408e-06	5.19918e-05	4.71853e-05	2944	tags=55%, list=21%, signal=44%	H2bc18/H2ac6/H3c1/Polr1c/Rbbp4/H4c8/H4c4/H2ac12/H3c10/H3c15/H2bc4/H4c3/H4c1/Rbbp7/H3c11/H2ac8/H2bc3/H2ac19/H2ac7/H2ac4/H4f16/H3c6/H2ac10/Dek/Phf1/Ezh2/H2bc13/H2bc11/Suv39h1/H4c9/H4c12/H3c7/H4c2/H2ac15/H3c13/H4c11/Aebp2/H2bc12/H2bc6/H2ac20/H2bc8/H4c6/H2bc14/H3c8/H2ac22/H2bc22/H4c14/H2ac11/H2bc15/Polr1h/Smarca5/H3c4/Tbp/H2bc21/H2bc9/H2aj/Jarid2/H2bc7
R-MMU-2262752	Cellular responses to stress	460	-0.356369	-1.51941	2.03143e-06	5.94039e-05	5.39122e-05	2341	tags=31%, list=17%, signal=27%	Ly96/H2bc4/Tbl1x/H4c3/H1f0/Gstp2/Nfe2l2/Hspb8/H4c1/Ncoa2/Terf1/Cul3/Rxra/Cbx2/Wdr59/Psma1/Rbbp7/H3c11/Prdx1/H1f2/Ube2s/Capza2/H2ac8/H2bc3/Sod3/Atp6v1h/H2ac19/Fnip2/H2ac7/Mapk9/H2ac4/Pom121/Ncf4/H4f16/Stip1/H3c6/H2ac10/Rps6ka2/Map4k4/Cox4i1/Phc2/Ezh2/H2bc13/H1f3/Rps6ka1/Atp6v1g2/Cdkn1b/Acd/H2bc11/Fbxl17/Phc1/H4c9/Sod2/H4c12/Lrpprc/Atp6v1b2/Nup210/Gsr/H3c7/Pot1a/H4c2/Ets2/H2ac15/Terf2/H3c13/H4c11/C…
R-MMU-9006931	Signaling by Nuclear Receptors	205	-0.439398	-1.73231	2.38688e-06	6.77453e-05	6.14825e-05	2583	tags=39%, list=18%, signal=32%	H2ac12/H3c10/Btc/Kras/H3c15/Rarg/Prkcz/H2bc4/Tbl1x/H4c3/Kdm1a/Pdk1/Gng4/H4c1/Ncoa2/Rxra/Gng8/Gnb1/Shc1/H3c11/H2ac8/H2bc3/H2ac19/H2ac7/H2ac4/H4f16/Kdm4b/H3c6/H2ac10/H2bc13/Cdkn1b/H2bc11/H4c9/H4c12/Zfp217/H3c7/H4c2/Cpt1a/H2ac15/Pdpk1/H3c13/H4c11/H2bc12/Pdha1/H2bc6/H2ac20/H2bc8/Polr2g/H4c6/H2bc14/H3c8/H2ac22/H2bc22/H4c14/Ppard/H2ac11/Tgfa/Zdhhc7/Polr2c/Mmp2/Strn/H2bc15/Pik3r2/Hsp90ab1/Ereg/Areg/H3c4…
R-MMU-2559582	Senescence-Associated Secretory Phenotype (SASP)	97	-0.541801	-1.94179	3.02163e-06	8.33107e-05	7.56089e-05	3066	tags=59%, list=22%, signal=46%	Cdc26/H2bc18/H2ac6/H3c1/Rps6ka3/H4c8/H4c4/H2ac12/H3c10/H3c15/H2bc4/H4c3/H4c1/H3c11/Ube2s/H2ac8/H2bc3/H2ac19/H2ac7/H2ac4/H4f16/H3c6/H2ac10/Rps6ka2/H2bc13/Rps6ka1/Cdkn1b/H2bc11/H4c9/H4c12/H3c7/H4c2/H2ac15/H3c13/H4c11/H2bc12/H2bc6/H2ac20/H2bc8/Cebpb/H4c6/H2bc14/H3c8/H2ac22/H2bc22/H4c14/H2ac11/H2bc15/Ehmt2/Cdc16/Cdkn1a/H3c4/Anapc10/H2bc21/H2bc9/H2aj/H2bc7
R-MMU-9018519	Estrogen-dependent gene expression	108	-0.515022	-1.88434	6.23967e-06	0.000167258	0.000151795	2717	tags=50%, list=19%, signal=41%	H4c8/H4c4/H2ac12/H3c10/H3c15/H2bc4/H4c3/Kdm1a/H4c1/Ncoa2/H3c11/H2ac8/H2bc3/H2ac19/H2ac7/H2ac4/H4f16/Kdm4b/H3c6/H2ac10/H2bc13/H2bc11/H4c9/H4c12/Zfp217/H3c7/H4c2/H2ac15/H3c13/H4c11/H2bc12/H2bc6/H2ac20/H2bc8/Polr2g/H4c6/H2bc14/H3c8/H2ac22/H2bc22/H4c14/H2ac11/Polr2c/H2bc15/Hsp90ab1/H3c4/Cbfb/Gtf2f1/Tbp/H2bc21/Kat5/H2bc9/H2aj/H2bc7
R-MMU-73886	Chromosome Maintenance	117	-0.498797	-1.8339	9.41916e-06	0.000245662	0.000222951	2378	tags=47%, list=17%, signal=39%	H2bc4/H4c3/H4c1/Terf1/Cenpu/Rbbp7/H2ac8/H2bc3/H2ac19/H2ac7/H2ac4/H4f16/Cenpc1/H2ac10/Mis18a/A730008H23Rik/Ppp6c/H2bc13/Acd/H2bc11/H4c9/H4c12/Pot1a/H4c2/H2ac15/Terf2/H4c11/Ppp6r3/Pcna/H2bc12/H2bc6/Cenpi/H2ac20/H2bc8/Terf2ip/H4c6/H2bc14/Stn1/H2ac22/H2bc22/H4c14/H2ac11/Cenps/H2bc15/Cenpt/Smarca5/Chtf18/Cenpn/Daxx/Cenpq/H2bc21/Pola2/H2bc9/H2aj/H2bc7
R-MMU-73884	Base Excision Repair	82	-0.547113	-1.92941	1.17553e-05	0.000298522	0.000270925	2378	tags=52%, list=17%, signal=44%	H4c8/H4c4/H2ac12/H2bc4/H4c3/H4c1/Terf1/H2ac8/H2bc3/H2ac19/H2ac7/H2ac4/H4f16/H2ac10/Polb/H2bc13/Acd/H2bc11/H4c9/H4c12/Pot1a/H4c2/H2ac15/Terf2/H4c11/Pcna/H2bc12/H2bc6/H2ac20/H2bc8/Terf2ip/H4c6/H2bc14/H2ac22/H2bc22/H4c14/H2ac11/H2bc15/Neil3/H2bc21/H2bc9/H2aj/H2bc7
R-MMU-211000	Gene Silencing by RNA	110	-0.479955	-1.75968	6.46994e-05	0.00158217	0.0014359	2717	tags=48%, list=19%, signal=39%	H4c8/H4c4/H2ac12/H3c10/H3c15/Ago4/H2bc4/H4c3/H4c1/H3c11/H2ac8/H2bc3/H2ac19/Tsnax/H2ac7/H2ac4/Pom121/H4f16/H3c6/H2ac10/H2bc13/H2bc11/H4c9/Tsn/H4c12/Nup210/H3c7/H4c2/H2ac15/H3c13/H4c11/H2bc12/H2bc6/Ipo8/H2ac20/H2bc8/Polr2g/H4c6/H2bc14/H3c8/H2ac22/H2bc22/H4c14/H2ac11/Polr2c/Nup93/H2bc15/Nup133/H3c4/H2bc21/H2bc9/H2aj/H2bc7
R-MMU-5578749	Transcriptional regulation by small RNAs	102	-0.488674	-1.7728	6.55821e-05	0.00158217	0.0014359	2717	tags=49%, list=19%, signal=40%	H4c8/H4c4/H2ac12/H3c10/H3c15/H2bc4/H4c3/H4c1/H3c11/H2ac8/H2bc3/H2ac19/H2ac7/H2ac4/Pom121/H4f16/H3c6/H2ac10/H2bc13/H2bc11/H4c9/H4c12/Nup210/H3c7/H4c2/H2ac15/H3c13/H4c11/H2bc12/H2bc6/Ipo8/H2ac20/H2bc8/Polr2g/H4c6/H2bc14/H3c8/H2ac22/H2bc22/H4c14/H2ac11/Polr2c/Nup93/H2bc15/Nup133/H3c4/H2bc21/H2bc9/H2aj/H2bc7
R-MMU-3214842	HDMs demethylate histones	44	-0.640374	-2.01677	6.76511e-05	0.00159228	0.00144508	2917	tags=64%, list=21%, signal=51%	H3c1/Kdm5c/H4c8/H4c4/H3c10/H3c15/H4c3/Kdm1a/H4c1/H3c11/Phf8/H4f16/Kdm4b/H3c6/Kdm2a/Kdm7a/H4c9/H4c12/H3c7/H4c2/H3c13/H4c11/Kdm3a/H4c6/H3c8/H4c14/H3c4/Kdm5b
R-MMU-3214841	PKMTs methylate histone lysines	59	-0.570255	-1.89684	8.22671e-05	0.00189019	0.00171544	2759	tags=56%, list=19%, signal=45%	Rbbp4/H4c8/H4c4/H3c10/Setd1b/H3c15/Wdr5/H4c3/H4c1/Rbbp7/H3c11/Rela/H4f16/H3c6/Ezh2/Suv39h1/H4c9/H4c12/H3c7/H4c2/H3c13/H4c11/Aebp2/H4c6/H3c8/H4c14/Rbbp5/Nsd3/Ehmt2/H3c4/Kmt5b/Dpy30/Ash2l
R-MMU-3214858	RMTs methylate histone arginines	65	-0.55302	-1.86439	8.49424e-05	0.00190627	0.00173004	2944	tags=58%, list=21%, signal=47%	H2ac6/H3c1/H4c8/H4c4/H2ac12/H3c10/H3c15/Prmt7/Wdr5/H4c3/H4c1/Rbbp7/H3c11/H2ac8/H2ac19/H2ac7/H2ac4/H4f16/H3c6/H2ac10/Arid1b/H4c9/H4c12/H3c7/H4c2/H2ac15/H3c13/H4c11/H2ac20/H4c6/H3c8/H2ac22/H4c14/H2ac11/H3c4/Rps2/Smarca2/H2aj
R-MMU-157579	Telomere Maintenance	91	-0.501174	-1.77876	0.000104119	0.00228351	0.00207241	2378	tags=48%, list=17%, signal=41%	H2bc4/H4c3/H4c1/Terf1/H2ac8/H2bc3/H2ac19/H2ac7/H2ac4/H4f16/H2ac10/Ppp6c/H2bc13/Acd/H2bc11/H4c9/H4c12/Pot1a/H4c2/H2ac15/Terf2/H4c11/Ppp6r3/Pcna/H2bc12/H2bc6/H2ac20/H2bc8/Terf2ip/H4c6/H2bc14/Stn1/H2ac22/H2bc22/H4c14/H2ac11/H2bc15/Chtf18/Daxx/H2bc21/Pola2/H2bc9/H2aj/H2bc7
R-MMU-1483206	Glycerophospholipid biosynthesis	91	-0.487307	-1.72954	0.000257017	0.00551159	0.00500207	2507	tags=26%, list=18%, signal=22%	Mgll/Chka/Cds2/Gpat3/Lpgat1/Pla2g15/Acp6/Lpcat3/Ptdss1/Lpcat2/Slc44a5/Lpin2/Mboat7/Cept1/Csnk2a2/Gpam/Csnk2b/Crls1/Lclat1/Agpat1/Gnpat/Pitpnm1/Gpat4/Ddhd2
R-MMU-5693565	Recruitment and ATM-mediated phosphorylation of repair and signaling proteins at DNA double strand breaks	68	-0.518939	-1.7674	0.000502847	0.0105488	0.00957365	3033	tags=50%, list=21%, signal=39%	Herc2/H2bc18/Eya1/Mdc1/H4c8/H4c4/H2bc4/H4c3/H4c1/H2bc3/Chek2/H4f16/Kdm4b/H2bc13/H2bc11/H4c9/H4c12/H4c2/H4c11/H2bc12/H2bc6/H2bc8/H4c6/H2bc14/H2bc22/H4c14/Mapk8/H2bc15/Smarca5/H2bc21/Ube2i/Kat5/H2bc9/H2bc7
R-MMU-5693606	DNA Double Strand Break Response	69	-0.516259	-1.76142	0.000540235	0.0110921	0.0100666	3033	tags=49%, list=21%, signal=39%	Herc2/H2bc18/Eya1/Mdc1/H4c8/H4c4/H2bc4/H4c3/H4c1/H2bc3/Chek2/H4f16/Kdm4b/H2bc13/H2bc11/H4c9/H4c12/H4c2/H4c11/H2bc12/H2bc6/H2bc8/H4c6/H2bc14/H2bc22/H4c14/Mapk8/H2bc15/Smarca5/H2bc21/Ube2i/Kat5/H2bc9/H2bc7
R-MMU-68875	Mitotic Prophase	112	-0.446407	-1.6432	0.000563052	0.0113197	0.0102732	1949	tags=37%, list=14%, signal=32%	Phf8/H2ac8/H2bc3/H2ac19/H2ac7/H2ac4/Pom121/H4f16/H2ac10/H2bc13/H2bc11/H4c9/H4c12/Nup210/H4c2/H2ac15/H4c11/H2bc12/H2bc6/H2ac20/H2bc8/Rb1/H4c6/H2bc14/H2ac22/H2bc22/H4c14/H2ac11/Nup93/H2bc15/Lpin2/Nup133/Mcph1/Rab1b/Emd/Lemd2/H2bc21/Cnep1r1/H2bc9/H2aj/H2bc7
R-MMU-425397	Transport of vitamins, nucleosides, and related molecules	25	-0.676157	-1.89878	0.000672773	0.0132495	0.0120246	816	tags=24%, list=6%, signal=23%	Slco3a1/Slc29a1/Slc25a4/Slc27a1/Slc29a4/Arl2bp
R-MMU-5693571	Nonhomologous End-Joining (NHEJ)	56	-0.534237	-1.77503	0.000758456	0.0146382	0.013285	3033	tags=61%, list=21%, signal=48%	Rnf168/Nhej1/Rnf8/Herc2/H2bc18/Polm/Mdc1/H4c8/H4c4/H2bc4/H4c3/H4c1/H2bc3/H4f16/H2bc13/H2bc11/H4c9/H4c12/H4c2/H4c11/H2bc12/H2bc6/H2bc8/H4c6/H2bc14/Lig4/H2bc22/Paxip1/H4c14/H2bc15/H2bc21/Kat5/H2bc9/H2bc7
R-MMU-69278	Cell Cycle, Mitotic	482	-0.314011	-1.34615	0.000923748	0.0174788	0.0158629	2030	tags=22%, list=14%, signal=20%	Mad2l1/Plk4/Ube2s/Mcm6/Phf8/Kif2a/H2ac8/H2bc3/H2ac19/H2ac7/H2ac4/Pom121/Cdca5/H4f16/Cenpc1/H2ac10/Prkaca/Ppp1cc/Eml4/H2bc13/Ppp2cb/Cdkn1b/H2bc11/Mcm3/H4c9/H4c12/Nup210/Optn/H4c2/Tubb5/H2ac15/H4c11/Pcna/Alms1/H2bc12/Pcm1/Ccnd2/H2bc6/Cenpi/Tubb2b/Cul1/H2ac20/H2bc8/Rb1/H4c6/H2bc14/Incenp/H2ac22/H2bc22/E2f2/Haus8/H4c14/Lyn/H2ac11/Cenps/Ccne1/E2f4/Nup93/Jak2/Pkmyt1/Smc3/H2bc15/Lpin2/Cenpt/Nup133/Spast…
R-MMU-1474244	Extracellular matrix organization	177	0.410141	1.5147	0.000986345	0.0183043	0.0166121	2631	tags=33%, list=19%, signal=27%	Col8a1/Lamb1/Ltbp2/Pdgfb/Lama5/Prkca/Col18a1/Tnc/Lama4/Tgfb2/Fbn2/Bmp4/Htra1/Loxl1/Crtap/Mmp16/Bmp2/Sdc2/Col1a2/Icam5/Adamts2/Ppib/Mfap3/Fbln5/Scube3/Col11a1/Col5a3/Jam3/Hspg2/Bsg/Col12a1/Lamb2/Col4a5/Col5a1/Fbn1/Col1a1/Col5a2/Itgb8/Adam15/Col20a1/Adamts3/Sparc/Gdf5/Phykpl/Adamts5/App/Bgn/Itgb2/Itga4/Adam19/Col22a1/Col7a1/Lox/Itgav/Ceacam1/Cd44/Itga3/Adam12
R-MMU-3299685	Detoxification of Reactive Oxygen Species	28	-0.652939	-1.88248	0.0013247	0.0241195	0.0218897	2295	tags=50%, list=16%, signal=42%	Gstp2/Prdx1/Sod3/Ncf4/Sod2/Gsr/Sod1/Prdx3/Cyba/Prdx5/Gpx7/Prdx6/Prdx2/Gstp1
R-MMU-195258	RHO GTPase Effectors	280	-0.337973	-1.38489	0.00227111	0.0405855	0.0368335	2385	tags=34%, list=17%, signal=29%	H4c8/H4c4/Arpc2/Cyfip2/Ywhah/H2ac12/H3c10/H3c15/Cyfip1/Prkcz/H2bc4/Noxo1/H4c3/Kdm1a/Ercc6l/Fmnl2/Klc4/H4c1/Ncoa2/Ppp2r5b/Cenpu/Limk1/Kif14/H3c11/Mad2l1/Srgap2/Kif2a/H2ac8/H2bc3/H2ac19/H2ac7/H2ac4/Kif5a/Ncf4/H4f16/Cenpc1/H3c6/H2ac10/Myl12b/Ppp1cc/H2bc13/Ppp2cb/Rhoq/Cit/Pkn1/H2bc11/H4c9/H4c12/H3c7/H4c2/H2ac15/Pdpk1/H3c13/H4c11/H2bc12/S100a8/H2bc6/Cenpi/Tubb2b/H2ac20/Men1/H2bc8/H4c6/H2bc14/H3c8/Ince…
R-MMU-9648002	RAS processing	23	-0.645664	-1.77651	0.00251805	0.0441803	0.040096	1184	tags=30%, list=8%, signal=28%	Lypla1/Abhd17b/Calm2/Fnta/Golga7/Usp17la/Rce1

[truncated: 6 more sheets: Con10, Con11, Con12, Con13, Con14, Con15]
