# Supplementary material for: LKB1 controls inflammatory potential through CRTC2-dependent histone acetylation
Source: Mol Cell. Author manuscript; Available in PMC 2026 May 1. (PMC13133714; doi:10.1016/j.molcel.2023.04.017)
Supplement: Table S6. Gene set enrichment analysis of KEGG pathways in LKB1 knockout MEFs treated with the HAT inhibitor A485, related to Figure 6 [file NIHMS2160715-supplement-Table_S6__Gene_set_enrichment_analysis_of_KEGG_pathways_in_LKB1_knockout_MEFs_treated_with_the_HAT_inhibitor_A485__related_to_Figure_6.xlsx]

## Sheet: res_IL1b_vs_Control
ID

## Sheet: res_A485_vs_Control
ID

## Sheet: res_A485_IL1b_vs_Control
ID

## Sheet: res_A485_vs_IL1b
ID

## Sheet: res_A485_IL1b_vs_IL1b
ID

## Sheet: res_A485_vs_A485_IL1b
ID
