# Supplementary material for: LKB1 controls inflammatory potential through CRTC2-dependent histone acetylation
Source: Mol Cell. Author manuscript; Available in PMC 2026 May 1. (PMC13133714; doi:10.1016/j.molcel.2023.04.017)
Supplement: Table S2. Gene set enrichment analysis of Hallmark pathways in wild type, LKB1 knockout, and LKB1/CRTC2 knockout MEFs untreated or stimulated with IL-1β, related to Figures 1 and 4 [file NIHMS2160715-supplement-Table_S2__Gene_set_enrichment_analysis_of_Hallmark_pathways_in_wild_type__LKB1_knockout__and_LKB1_CRTC2_knockout_MEFs_untreated_or_stimulated_with_IL-1___related_to_Figures_1_and_4.xlsx]

## Sheet: decoder
Contrast_ID	Contrast
Con1	Lkb1.IL1b_v_WT.IL1b
Con2	Lkb1Crtc2A1.IL1b_v_WT.IL1b
Con3	Lkb1Crtc2A2.IL1b_v_WT.IL1b
Con4	Lkb1Crtc2A1.IL1b_v_Lkb1.IL1b
Con5	Lkb1Crtc2A2.IL1b_v_Lkb1.IL1b
Con6	Lkb1.untrt_v_WT.untrt
Con7	Lkb1Crtc2A1.untrt_v_WT.untrt
Con8	Lkb1Crtc2A2.untrt_v_WT.untrt
Con9	Lkb1Crtc2A1.untrt_v_Lkb1.untrt
Con10	Lkb1Crtc2A2.untrt_v_Lkb1.untrt
Con11	Lkb1.IL1b..Lkb1.untrt_v_WT.IL1b..WT.untrt
Con12	Lkb1Crtc2A1.IL1b..Lkb1Crtc2A1.untrt_v_WT.IL1b..WT.untrt
Con13	Lkb1Crtc2A2.IL1b..Lkb1Crtc2A2.untrt_v_WT.IL1b..WT.untrt
Con14	Lkb1Crtc2A1.IL1b..Lkb1Crtc2A1.untrt_v_Lkb1.IL1b..Lkb1.untrt
Con15	Lkb1Crtc2A2.IL1b..Lkb1Crtc2A2.untrt_v_Lkb1.IL1b..Lkb1.untrt

## Sheet: Con1
ID	Description	setSize	enrichmentScore	NES	pvalue	p.adjust	qvalues	rank	leading_edge	core_enrichment
HALLMARK_MYC_TARGETS_V1	HALLMARK_MYC_TARGETS_V1	200	-0.514454	-2.16837	7.46092e-12	3.73046e-10	2.12047e-10	3739	tags=54%, list=26%, signal=40%	Eif3j1/Rps6/Rsl1d1/Hnrnpa2b1/Nhp2/Serbp1/Rps3/Eif2s2/Srm/Cct4/Lsm7/Pole3/Psmc4/Nolc1/Lsm2/Dhx15/Rpl18/Cnbp/Eif4e/Sf3a1/Psmb3/Ndufab1/Hspe1/Nme1/Snrpa1/Impdh2/Psmd14/Ddx18/Psmd1/Snrpd2/Abce1/Psmd3/Phb2/Fam120a/Exosc7/Glo1/Xpo1/Clns1a/Pcbp1/Pabpc4/Ywhae/Hdac2/Mrpl23/Eif3j2/Srsf1/Psmd7/Eif2s1/Psma2/Rpl14/Mrps18b/Ruvbl2/Rrp9/Bub3/Set/Ctps/Fbl/Nop16/Cad/Vdac1/Snrpa/Rad23b/Ppm1g/Rack1/Kpnb1/Hspd1/Srsf2…
HALLMARK_MTORC1_SIGNALING	HALLMARK_MTORC1_SIGNALING	200	-0.490254	-2.06637	4.02402e-10	1.006e-08	5.71834e-09	2541	tags=37%, list=18%, signal=31%	Dhcr24/Fads2/Gclc/Hk2/Me1/Wars/Cdc25a/Psph/Mthfd2/Psmd12/Rrp9/Pno1/Stip1/Tm7sf2/Eef1e1/Hsp90b1/Btg2/Nampt/Acaca/Sqle/Psmb5/Hspd1/Hspa9/Acly/Etf1/Map2k3/Slc1a4/Polr3g/Psmd13/Canx/Psma4/Stard4/Ebp/Cops5/Cyp51/Atp5g1/Lta4h/Sqstm1/Idi1/Actr3/Slc9a3r1/Qdpr/Txnrd1/Cyb5b/Nfkbib/Actr2/Insig1/Ppa1/Psat1/Nupr1/Hmgcs1/Elovl6/Eprs/Niban1/Dapp1/Gtf2h1/Hmgcr/Hspa4/Ldlr/Slc1a5/Sc5d/Tomm40/Psme3/Slc7a5/Dhcr7/Tbk…
HALLMARK_OXIDATIVE_PHOSPHORYLATION	HALLMARK_OXIDATIVE_PHOSPHORYLATION	198	-0.413789	-1.74763	1.73238e-06	2.88731e-05	1.64121e-05	3264	tags=37%, list=23%, signal=29%	Cox7c/Mrps15/Slc25a5/Mtrr/Mrpl11/Timm10/Ndufs4/Ndufab1/Atp5c1/Atp6v1e1/Abcb7/Dlst/Mrps11/Rhot1/Phb2/Ogdh/Cox7a2l/Ndufc2/Hadhb/Atp5g3/Mrps22/Oxa1l/Mgst3/Mrps12/Mrps30/Cox15/Bax/Cox6b1/Vdac1/Atp6v0b/Uqcr11/Cox7a2/Ndufa8/Timm50/Pmpca/Pdhb/Hspa9/Sdha/Cox5b/Htra2/Dld/Pdha1/Prdx3/Atp5a1/Mrpl15/Timm13/Atp5g1/Timm17a/Uqcrfs1/Uqcrc1/Uqcrb/Dlat/Ndufs1/Cox10/Glud1/Uqcrc2/Cox5a/Atp5b/Vdac2/Acat1/Supv3l1/Sdhd…
HALLMARK_EPITHELIAL_MESENCHYMAL_TRANSITION	HALLMARK_EPITHELIAL_MESENCHYMAL_TRANSITION	180	0.452336	1.7558	3.05749e-06	3.82187e-05	2.17243e-05	2184	tags=40%, list=15%, signal=34%	Col6a3/Fbln2/Inhba/Serpine2/Bgn/Pfn2/Grem1/Vcan/Col6a2/Crlf1/Slit3/Mmp2/Igfbp4/Fbln1/Cxcl2/Dcn/Timp3/Il6/Plod2/Igsf10/Mmp3/Cxcl5/Snai2/Cxcl12/Nt5e/Igfbp3/Sdc1/Vegfa/Fgf2/Itga5/Tgfbi/Pdlim4/Fn1/Mylk/Tgfbr3/Magee1/Rgs4/Sntb1/Col11a1/Lrp1/Tnfrsf11b/Cxcl1/Cap2/Itga2/Id2/Vegfc/Gem/Fbn1/Lama3/Bmp1/Cxcl3/Plod1/Spp1/Gas1/Mest/Tnfaip3/Col5a3/Fas/Gpc1/Loxl2/Cd59b/Anpep/Efemp2/Pthlh/Eno2/Pmp22/Fbn2/Lgals1/A…
HALLMARK_MYC_TARGETS_V2	HALLMARK_MYC_TARGETS_V2	58	-0.574924	-2.02207	1.23382e-05	0.000123382	7.01331e-05	3656	tags=67%, list=26%, signal=50%	Wdr43/Rcl1/Dctpp1/Srm/Mrto4/Nolc1/Bysl/Ppan/Tbrg4/Mphosph10/Hspe1/Ddx18/Sord/Noc4l/Mybbp1a/Rrp12/Exosc5/Dusp2/Hk2/Rrp9/Tcof1/Nop16/Ipo4/Grwd1/Slc29a2/Hspd1/Myc/Imp4/Npm1/Pes1/Phb/Cdk4/Tfb2m/Slc19a1/Supv3l1/Pa2g4/Utp20/Prmt3/Tmem97
HALLMARK_IL6_JAK_STAT3_SIGNALING	HALLMARK_IL6_JAK_STAT3_SIGNALING	69	0.537036	1.81728	6.91831e-05	0.000576526	0.000327709	2745	tags=41%, list=19%, signal=33%	Cxcl2/Il6/Il7/Osmr/Ccl7/Pdgfc/Ifnar1/Il12rb1/Acvr1b/Cxcl1/Csf2rb2/Il10rb/Pik3r5/Il3ra/Cxcl3/Fas/Cntfr/Il1r1/Itga4/Csf2ra/Cd9/Il1r2/Tnfrsf1b/Csf1/Itgb3/Socs3/Ifngr2/Ptpn2
HALLMARK_CHOLESTEROL_HOMEOSTASIS	HALLMARK_CHOLESTEROL_HOMEOSTASIS	71	-0.492563	-1.78629	0.000282297	0.00201641	0.00114617	2259	tags=44%, list=16%, signal=37%	Acss2/Fdps/Plaur/Tm7sf2/Sqle/Chka/Mvk/Stard4/Ebp/Nsdhl/Cyp51/Pcyt2/Idi1/Sema3b/Fasn/Mvd/S100a11/Fbxo6/Pmvk/Hmgcs1/Niban1/Actg1/Lss/Hmgcr/Gusb/Ldlr/Sc5d/Dhcr7/Tmem97/Hsd17b7/Atf3
HALLMARK_INTERFERON_ALPHA_RESPONSE	HALLMARK_INTERFERON_ALPHA_RESPONSE	95	-0.44189	-1.66983	0.000342187	0.00213867	0.00121567	4550	tags=63%, list=32%, signal=43%	H2-T23/Trim26/Ifitm1/Ogfr/Trim21/H2-D1/H2-M3/Eif2ak2/Trim5/Parp12/Mvb12a/Psme1/Tap1/Ifi30/Ifit2/Txnip/Ddx60/Ifit3/Ifitm3/Dhx58/Cxcl11/B2m/Irf2/Il15/Irf9/Lpar6/Casp8/Parp14/Isg15/Rtp4/Trim12c/Rnf31/Ifi35/Cxcl10/Cmpk2/Lap3/Parp9/Cd74/Helz2/Stat2/Mx2/Wars/Ifih1/Usp18/Oas1g/Irf7/Ifi44/Adar/Samd9l/Ifi27/Rsad2/Trim25/Bst2/Tmem140/Pnpt1/Gmpr/Isg20/Oas1a/Ncoa7/Lgals3bp
HALLMARK_UNFOLDED_PROTEIN_RESPONSE	HALLMARK_UNFOLDED_PROTEIN_RESPONSE	112	-0.408297	-1.59435	0.000664473	0.00369152	0.00209834	3327	tags=44%, list=23%, signal=34%	Ssr1/Exosc9/Dkc1/Nhp2/Sec11a/Pop4/Nolc1/Nop14/Eif4e/Exosc1/Slc30a5/Gosr2/Imp3/Eif4a3/Exosc5/Dcp2/Eif2s1/Nabp1/Chac1/Mthfd2/Yif1a/Srpr/Hyou1/Nfyb/Rrp9/Exoc2/Ddx10/Hsp90b1/Sdad1/Eif4a1/Hspa9/Spcs3/Npm1/Slc1a4/Srprb/Bag3/Eef2/Mtrex/Iars/Cnot2/Ttc37/Psat1/Kif5b/Stc2/Slc7a5/Dnajc3/Xpot/Atf6/Atf3
HALLMARK_HYPOXIA	HALLMARK_HYPOXIA	176	0.388254	1.50305	0.000999779	0.00499889	0.00284148	2606	tags=35%, list=18%, signal=29%	Akap12/Bgn/Hs3st1/Ackr3/Dcn/Tmem45a/Il6/Cdkn1c/Fosl2/Stc1/Chst2/Ext1/Sdc3/Igfbp3/Efna3/Vegfa/Tgfbi/Casp6/Kif5a/Adora2b/Ppargc1a/Vldlr/Pgf/P4ha2/Pfkp/Ccn5/Btg1/Ndrg1/Fam162a/Glrx/Sult2b1/Ppp1r3c/Prkca/Kdelr3/Mt2/Chst3/Ier3/Rragd/Tnfaip3/Kdm3a/Gpc1/Pdk1/Mt1/Atp7a/Eno2/Selenbp1/Errfi1/Mxi1/Sdc2/Cited2/Gys1/Pgk1/Adm/Cdkn1b/Tpi1/Rora/Ak4/Dusp1/Efna1/Vhl/Prdx5
HALLMARK_INFLAMMATORY_RESPONSE	HALLMARK_INFLAMMATORY_RESPONSE	140	0.411992	1.54358	0.00113021	0.00513731	0.00292016	2224	tags=31%, list=16%, signal=27%	Inhba/Slc4a4/Tnfaip6/Pde4b/Slc7a2/Has2/Sema4d/Abca1/Ahr/Il6/Chst2/Bdkrb1/Osmr/Ccl7/Cxcl5/Pdpn/Ptger2/Itga5/Pcdh7/Adora2b/Lif/Cd55/Nod2/Ifnar1/Acvr1b/Lpar1/Il18/Tnfrsf9/Itgb8/Pik3r5/Ccl2/Slc11a2/Ereg/Tnfsf15/Calcrl/P2rx7/Lck/Kcnj2/Raf1/Il1r1/Cd40/P2rx4/Ly6e/Adm
HALLMARK_COAGULATION	HALLMARK_COAGULATION	86	0.461537	1.60645	0.00129369	0.00539039	0.00306401	2380	tags=35%, list=17%, signal=29%	Thbd/Mmp2/Pros1/Timp3/Mmp9/Mmp3/S100a1/Sh2b2/Rabif/Crip2/Msrb2/Rapgef3/Fn1/C3/P2ry1/Gda/Plat/Lrp1/Itga2/Fbn1/Ctsb/Tmprss6/Bmp1/S100a13/Cpq/Cpn1/Dusp6/Htra1/C1s2/Cd9
HALLMARK_KRAS_SIGNALING_DN	HALLMARK_KRAS_SIGNALING_DN	98	0.434101	1.54478	0.00258331	0.00993579	0.00564771	2207	tags=30%, list=16%, signal=25%	Shox2/Gdnf/Ptgfr/Plag1/Kcnd1/Chst2/Mast3/Slc25a23/Kcnn1/Brdt/Gamt/Sgk1/Synpo/Ypel1/Slc16a7/Camk1d/Ryr1/Tfcp2l1/Nr4a2/Akr1b8/Gtf3c5/Bmpr1b/Cntfr/Tex15/Mfsd6/Tent5c/Snn/Copz2/Cyp39a1
HALLMARK_HEDGEHOG_SIGNALING	HALLMARK_HEDGEHOG_SIGNALING	27	0.603391	1.70595	0.00355358	0.0126914	0.00721403	2384	tags=52%, list=17%, signal=43%	Crmp1/Adgrg1/Hey1/Vegfa/Unc5c/Vldlr/Ets2/Ldb1/Ptch1/Celsr1/Cntfr/Nrp1/L1cam/Hey2
HALLMARK_G2M_CHECKPOINT	HALLMARK_G2M_CHECKPOINT	196	-0.325999	-1.37551	0.00479633	0.0152874	0.00868966	2718	tags=28%, list=19%, signal=23%	Pafah1b1/Rasal2/Ube2s/Ddx39a/Odf2/Xpo1/E2f4/Ss18/Srsf1/Cdc25a/Katna1/Pml/E2f2/Rps6ka5/Sfpq/Bub3/Ncl/Mnat1/Ccnd1/Rad23b/Cbx1/Dr1/Prmt5/Sqle/Cks2/Kpnb1/Srsf2/Myc/Tent4a/E2f3/Arid4a/Hnrnpu/Nup98/Gspt1/G3bp1/Cdc27/Cdk4/Hspa8/Slc12a2/Syncrip/Nek2/Hus1/Cenpf/Kif5b/Cul5/Exo1/Pura/Tmpo/Slc7a1/Slc7a5/Amd1/Uck2/Lig3/Slc38a1/Lbr
HALLMARK_GLYCOLYSIS	HALLMARK_GLYCOLYSIS	179	0.364671	1.41511	0.00489196	0.0152874	0.00868966	2261	tags=27%, list=16%, signal=23%	Chst1/Vcan/Dcn/Plod2/Stc1/Chst2/Ext1/Aldh7a1/Nt5e/Sdc3/Igfbp3/Sdc1/Efna3/Vegfa/Tgfbi/Casp6/Slc16a3/Adora2b/Ndst3/Sox9/Xylt2/Stmn1/Vldlr/P4ha2/Pfkp/Artn/Slc25a13/Lhpp/Cyb5a/Pygl/Fam162a/Glrx/Kdelr3/Plod1/Ier3/Rragd/Chst12/B3gat3/Gpc1/Pgam1/Eno2/Hs6st2/Mxi1/Sdc2/Cited2/Gys1/Pgk1/B4galt4
HALLMARK_ADIPOGENESIS	HALLMARK_ADIPOGENESIS	187	-0.325501	-1.35863	0.00923082	0.0263862	0.0149985	2499	tags=29%, list=18%, signal=24%	Dhrs7b/Mtarc2/Ubqln1/Me1/Abcb8/Nabp1/Mgst3/Hspb8/Cmpk1/Tkt/Coq3/Chuk/Uqcr11/Ak2/Sowahc/Pqlc3/Cavin1/Omd/Acly/Esyt1/Plin2/Slc27a1/Tob1/Arl4a/Dld/Gphn/Taldo1/Prdx3/Mrpl15/Slc5a6/Slc25a1/Pex14/Atp1b3/Uqcrc1/Dbt/Qdpr/Acadl/Dlat/Cavin2/Rab34/Agpat3/Slc19a1/Sorbs1/Elovl6/Sdhc/Gpd2/Slc1a5/Baz2a/Col4a1/Dhcr7/Itga7/Cs/Idh3a/Rreb1
HALLMARK_PROTEIN_SECRETION	HALLMARK_PROTEIN_SECRETION	91	-0.392148	-1.46607	0.00979481	0.0263862	0.0149985	3322	tags=34%, list=23%, signal=26%	Tmx1/Dop1a/Tmed10/Snx2/Mapk1/Gosr2/Kif1b/Mon2/Napa/Cd63/Yipf6/Adam10/Arf1/Clta/Arfgef1/Cltc/Cav2/Clcn3/Sgms1/Vamp4/Atp1a1/Tpd52/Vamp3/Galc/Zw10/Golga4/Tom1l1/Atp6v1h/Cln5/Scrn1/Pam
HALLMARK_XENOBIOTIC_METABOLISM	HALLMARK_XENOBIOTIC_METABOLISM	150	0.364669	1.37645	0.0100268	0.0263862	0.0149985	2296	tags=27%, list=16%, signal=23%	Igfbp4/Fbln1/Pros1/Ptgr1/Xdh/Abcd2/Arg2/Smox/Ugdh/Rap1gap/Ndrg2/Cyp2c55/Cyfip2/Casp6/Gstt2/Retsat/Ptges/Fetub/Aldh3a1/Mpp2/Ets2/Cyp2s1/Cyp1a1/Id2/Atoh8/Cyb5a/Car2/Ddah2/Bphl/Acp2/Esr1/Mt2/Csad/Fas/Papss2/Il1r1/Ech1/Hsd11b1/Entpd5/Pdk4
HALLMARK_KRAS_SIGNALING_UP	HALLMARK_KRAS_SIGNALING_UP	147	0.360944	1.35729	0.017662	0.044155	0.0250986	2567	tags=32%, list=18%, signal=26%	Akap12/Inhba/Kif5c/Gabra3/Ptbp2/Mmp9/Tfpi/Abcb1a/Gfpt2/Klf4/Igfbp3/St6gal1/Trib2/Plek2/Map4k1/Sox9/Lif/Cbx8/Emp1/Plat/Itga2/Id2/Trib1/Car2/Glrx/Il33/Ereg/Spp1/Gprc5b/Tnfaip3/Il1rl2/Retn/Nrp1/Epb41l3/Gypc/Slpi/Dusp6/Ppbp/Prdm1/Etv1/Mmd/Hsd11b1/Btc/Csf2ra/Itgb2/Traf1/Tnfrsf1b

## Sheet: Con2
ID	Description	setSize	enrichmentScore	NES	pvalue	p.adjust	qvalues	rank	leading_edge	core_enrichment
HALLMARK_MTORC1_SIGNALING	HALLMARK_MTORC1_SIGNALING	200	-0.499352	-2.15427	2.08807e-11	1.04404e-09	6.37411e-10	2947	tags=43%, list=21%, signal=35%	Abcf2/Gsr/Sqle/Idh1/Hspa9/Cd9/Plk1/Hspe1/Xbp1/Gpi1/Sec11a/Trib3/Cyp51/Hsp90b1/Slc7a11/Txnrd1/Acly/Psmc4/Scd2/Dhcr24/Asns/M6pr/Acsl3/Tmem97/Psph/Stard4/Phgdh/Fads1/Actr2/Slc1a4/Sqstm1/Gclc/Tm7sf2/Hspa4/Ero1a/Psmd13/Ifi30/Sc5d/Ppa1/Polr3g/Ddx39a/Fads2/Tes/Nampt/Slc2a1/Psmb5/Hspd1/Ccnf/Btg2/Tbk1/Mthfd2/Insig1/Nfkbib/Idi1/Ebp/Map2k3/Slc9a3r1/Qdpr/Rrm2/Gtf2h1/Cops5/Psme3/Slc1a5/Cdkn1a/Ldlr/Elovl6/Stip…
HALLMARK_MYC_TARGETS_V1	HALLMARK_MYC_TARGETS_V1	200	-0.481789	-2.0785	2.88319e-10	7.20797e-09	4.40065e-09	3668	tags=46%, list=26%, signal=35%	Phb2/Eif4a1/Rpl14/Rps6/Ncbp1/Myc/Nop16/Ppm1g/Canx/Srsf7/Exosc7/Cnbp/Hnrnpa3/Pabpc4/Srsf3/Eif2s2/Rrm1/Fbl/Eif4g2/Vdac3/Cad/Odc1/Bub3/Ruvbl2/Rnps1/Kpnb1/Clns1a/Pwp1/Dek/Rps3/Ddx18/Snrpa1/Prpf31/Rpl18/Trim28/Hspe1/U2af1/Ddx21/Srsf1/Snrpa/Snrpd2/Rad23b/Hnrnpr/Vdac1/Nolc1/Npm1/Ube2e1/Psmc4/Syncrip/Cox5a/Tfdp1/Ptges3/Pa2g4/Pcbp1/Gspt1/Srpk1/Dhx15/Hnrnpa2b1/Fam120a/Mcm5/Mrps18b/Cdk2/Nap1l1/Srsf2/Cct2/Ps…
HALLMARK_EPITHELIAL_MESENCHYMAL_TRANSITION	HALLMARK_EPITHELIAL_MESENCHYMAL_TRANSITION	179	0.4896	1.8632	2.74641e-07	4.57735e-06	2.7946e-06	2041	tags=40%, list=14%, signal=35%	Col6a3/Fbln2/Bgn/Inhba/Serpine2/Col6a2/Pfn2/Grem1/Vcan/Timp3/Igfbp4/Cxcl12/Mmp2/Cxcl2/Fbln1/Cxcl5/Crlf1/Igsf10/Pdlim4/Plod2/Mmp3/Slit3/Dcn/Fn1/Wnt5a/Fbn2/Snai2/Col11a1/Igfbp3/Fbn1/Htra1/Tgfbi/Cap2/Vegfc/Rgs4/Nt5e/Fgf2/Col5a3/Mylk/Tnfaip3/Thbs2/Id2/Tnfrsf11b/Fzd8/Itga5/Gas1/Cd59b/Lrp1/Lama3/Ptx3/Sdc1/Magee1/Pthlh/Abi3bp/Sntb1/Gja1/Efemp2/Ppib/Col5a1/Tgfbr3/Ecm1/Cxcl1/Spp1/Col8a2/Tnc/Gem/Loxl1/Lgal…
HALLMARK_MYC_TARGETS_V2	HALLMARK_MYC_TARGETS_V2	58	-0.551716	-1.95575	2.91679e-05	0.000364598	0.000222597	3994	tags=57%, list=28%, signal=41%	Phb/Noc4l/Nip7/Exosc5/Wdr74/Myc/Nop16/Ipo4/Pprc1/Grwd1/Rrp12/Mphosph10/Dusp2/Ddx18/Wdr43/Plk1/Hspe1/Bysl/Nolc1/Npm1/Imp4/Tmem97/Pa2g4/Mcm5/Rcl1/Farsa/Utp20/Slc19a1/Tfb2m/Hspd1/Prmt3/Slc29a2/Hk2
HALLMARK_INTERFERON_ALPHA_RESPONSE	HALLMARK_INTERFERON_ALPHA_RESPONSE	95	-0.459501	-1.78072	0.000100993	0.000783831	0.00047855	3395	tags=49%, list=24%, signal=38%	Il4ra/Stat2/Lap3/Slc25a28/Casp8/Parp14/Ifit2/Ifit3/Ifitm3/Ifih1/Ifi27/Eif2ak2/Tmem140/H2-T23/Mvb12a/Irf9/Pnpt1/Parp9/Rnf31/Rtp4/Tap1/Helz2/Mx2/Oasl1/Isg15/Tdrd7/Oas1g/H2-D1/Cmpk2/Ifi44/Usp18/Ifi30/Cxcl10/Samd9l/Irf7/Bst2/Adar/Trim25/Irf2/Oas1a/Trim26/Isg20/Gmpr/Lgals3bp/Rsad2/Ncoa7/Txnip
HALLMARK_UNFOLDED_PROTEIN_RESPONSE	HALLMARK_UNFOLDED_PROTEIN_RESPONSE	112	-0.439616	-1.7471	0.000102231	0.000783831	0.00047855	3936	tags=46%, list=28%, signal=34%	Khsrp/Nfya/Eif4g1/Exosc5/Dnajb9/Ifit1bl1/Lsm1/Calr/Eif4a1/Serp1/Edem1/Hspa5/Fus/Cnot2/Eef2/Nabp1/Exosc1/Paip1/Hspa9/Xbp1/Sec11a/Lsm4/Banf1/Nolc1/Sdad1/Npm1/Hsp90b1/Exoc2/Asns/Slc1a4/Ttc37/Nfyb/Ero1a/Herpud1/Stc2/Slc30a5/Chac1/Pop4/Mtrex/Bag3/Kif5b/Mthfd2/Yif1a/Iars/Eif4ebp1/Xpot/Spcs3/Dnajc3/Atf3/Psat1/Atf6/Slc7a5
HALLMARK_COAGULATION	HALLMARK_COAGULATION	86	0.519043	1.79991	0.000109736	0.000783831	0.00047855	2583	tags=40%, list=18%, signal=33%	Timp3/Mmp2/Thbd/S100a1/Mmp9/Mmp3/P2ry1/Fn1/Msrb2/Sh2b2/Fbn1/Htra1/Pros1/Pdgfb/Crip2/F8/C3/Gda/Lrp1/Tmprss6/Rapgef3/Fyn/S100a13/Cpq/Ctsb/Plau/Rabif/Itga2/Clu/Mep1a/Ctsh/Bmp1/Mmp15/Cpn1
HALLMARK_G2M_CHECKPOINT	HALLMARK_G2M_CHECKPOINT	196	-0.376601	-1.61469	0.000143854	0.000899088	0.000548917	3222	tags=34%, list=23%, signal=27%	Numa1/Hmga1/Ctcf/Odc1/Bub3/Kif22/Stil/Kpnb1/Meis2/Sqle/Prmt5/Plk1/Rasal2/Fancc/Srsf1/Rad23b/Cul5/Nolc1/Cul4a/Ncl/Syncrip/Efna5/Hmgb3/Tfdp1/Tgfb1/Upf1/Gspt1/Odf2/Rps6ka5/Mcm5/Dr1/Sfpq/Slc12a2/E2f3/Srsf2/Ccnd1/Mki67/Rbm14/Hspa8/Ddx39a/Amd1/Hus1/Brca2/Cks2/Cdc27/Kif5b/Ccnf/Sap30/Tmpo/Nup98/Hnrnpu/Ube2s/Mapk14/Tent4a/Pura/Hnrnpd/Exo1/Nek2/Slc7a1/E2f2/Cenpf/E2f4/Lig3/Slc38a1/Slc7a5/Uck2/Lbr
HALLMARK_HEME_METABOLISM	HALLMARK_HEME_METABOLISM	163	-0.376316	-1.56257	0.000362954	0.00201641	0.00123107	2209	tags=30%, list=16%, signal=26%	Lrp10/Asns/Rbm38/Adipor1/Htra2/Mfhas1/Kat2b/Optn/Gclc/Rad23a/Rcl1/Gapvd1/Cdr2/Pigq/Fbxo7/Atp6v0a1/Pgls/Gclm/Fech/Mpp1/Pcx/Epb41/Slc2a1/Hdgf/Picalm/Tmcc2/Trak2/Cdc27/Ccnd3/Btg2/Kdm7a/Usp15/Map2k3/Minpp1/Mgst3/Gde1/Dcun1d1/Hagh/Nudt4/E2f2/Ucp2/Arl2bp/Endod1/Clcn3/Lpin2/Htatip2/Cpox/Xk/Abcg2
HALLMARK_CHOLESTEROL_HOMEOSTASIS	HALLMARK_CHOLESTEROL_HOMEOSTASIS	71	-0.42922	-1.57823	0.00351356	0.0159937	0.00976456	2565	tags=45%, list=18%, signal=37%	Trib3/Pcyt2/Cyp51/Ethe1/Scd2/Tmem97/Stard4/Mvk/Acss2/Fdps/Plaur/Tm7sf2/Sc5d/Fads2/Nsdhl/Pmvk/Actg1/Chka/Idi1/Ebp/Lgals3/Lss/Fbxo6/Ldlr/Mvd/Niban1/Hmgcs1/Hmgcr/S100a11/Dhcr7/Hsd17b7/Atf3
HALLMARK_INFLAMMATORY_RESPONSE	HALLMARK_INFLAMMATORY_RESPONSE	140	0.40589	1.50394	0.00351861	0.0159937	0.00976456	2544	tags=33%, list=18%, signal=27%	Inhba/Tnfaip6/Slc4a4/Ccl7/Slc7a2/Pde4b/Abca1/Ahr/Sema4d/Cxcl5/Has2/Chst2/Pik3r5/Il18/Ccl2/Osmr/Adora2b/Bdkrb1/Calcrl/Itgb8/Lck/Ptger2/Lpar1/Kcnj2/Itga5/Nod2/Acvr1b/Cd40/Csf1/Ly6e/Pcdh7/Tnfrsf9/Nfkbia/Adm/Irf1/Lif/Dcbld2/Cx3cl1/Tnfsf15/Slc11a2/Stab1/Ifnar1/Mep1a/Cd55/Icosl/Ptger4
HALLMARK_PROTEIN_SECRETION	HALLMARK_PROTEIN_SECRETION	91	-0.401129	-1.54436	0.00400457	0.0166857	0.0101871	2150	tags=22%, list=15%, signal=19%	M6pr/Atp1a1/Golga4/Cav2/Vps4b/Sgms1/Kif1b/Ap1g1/Zw10/Arfgef1/Vamp4/Yipf6/Tpd52/Tom1l1/Clcn3/Vamp3/Cln5/Atp6v1h/Scrn1/Pam
HALLMARK_APICAL_JUNCTION	HALLMARK_APICAL_JUNCTION	153	0.381349	1.42561	0.00630557	0.0242522	0.0148066	1434	tags=25%, list=10%, signal=23%	Adam15/Pcdh1/Gnai1/Sirpa/Vcan/Jam3/Mmp2/Syk/Nectin1/Mmp9/Tro/Adam23/Thbs3/Icam5/Fbn1/Mapk13/Hadh/Gamt/Tgfbi/Sdc3/Cercam/Pard6g/Pik3r3/Irs1/Cdsn/Rhof/Map4k2/Baiap2/Amigo1/Cadm2/Nectin2/Sorbs3/Tnfrsf11b/Wnk4/Plcg1/Sgce/Kcnh2/Lama3/Itgb4
HALLMARK_KRAS_SIGNALING_DN	HALLMARK_KRAS_SIGNALING_DN	98	0.427954	1.50634	0.00761028	0.0271796	0.0165938	1453	tags=22%, list=10%, signal=20%	Shox2/Gdnf/Plag1/Kcnd1/Chst2/Ptgfr/Slc25a23/Kcnn1/Gamt/Synpo/Brdt/Tfcp2l1/Sgk1/Camk1d/Ryr1/Mast3/Akr1b8/Tent5c/Copz2/Slc16a7/Gpr19/Ypel1
HALLMARK_ANDROGEN_RESPONSE	HALLMARK_ANDROGEN_RESPONSE	88	-0.392019	-1.50112	0.0105252	0.0350839	0.0214197	2525	tags=41%, list=18%, signal=34%	Xrcc5/Sms/Ube2i/Slc26a2/B4galt1/Scd2/Dhcr24/Abhd2/Acsl3/Pa2g4/Fads1/Adrm1/Mertk/Myl12a/Ccnd1/Elk4/Dbi/Cdc14b/Herc3/Ccnd3/Insig1/Cdk6/Ube2j1/Vapa/Krt19/Idi1/Inpp4b/Uap1/Srf/Hmgcs1/Spcs3/Hmgcr/Gpd1l/Tpd52/Sat1/Abcc4

## Sheet: Con3
ID	Description	setSize	enrichmentScore	NES	pvalue	p.adjust	qvalues	rank	leading_edge	core_enrichment
HALLMARK_MYC_TARGETS_V1	HALLMARK_MYC_TARGETS_V1	200	-0.555216	-2.40772	1.47888e-16	7.39441e-15	4.67015e-15	3877	tags=58%, list=27%, signal=43%	Rsl1d1/Eif3j2/Tardbp/Rrm1/Psmd14/Xpo1/Got2/Psmd3/Rplp0/Mcm5/Rack1/Ifrd1/Erh/Kars/Fam120a/Acp1/Rps2/Rpl18/Vdac1/Phb2/Ran/Canx/Mrpl23/Nop16/Rps3/Snrpa/Clns1a/Set/Impdh2/Tfdp1/Eif2s2/Eif4a1/Mrps18b/C1qbp/Exosc7/Rpl22/Fbl/Cct3/Pcbp1/Tcp1/Srsf1/Snrpd3/Ruvbl2/Hsp90ab1/Rrp9/Myc/Prpf31/Phb/Eif1ax/Hnrnpa3/Kpnb1/Serbp1/Hnrnpr/Cad/Srm/Cnbp/Psmb2/Hspe1/Srsf2/Snrpa1/Snrpd1/Rps6/Hnrnpa2b1/Ddx18/Nolc1/Dhx15/Ctp…
HALLMARK_MTORC1_SIGNALING	HALLMARK_MTORC1_SIGNALING	200	-0.496399	-2.15266	1.72467e-11	4.31169e-10	2.72317e-10	3856	tags=54%, list=27%, signal=40%	Atp2a2/Gapdh/Idh1/Ppp1r15a/Psmd14/Hmbs/Calr/Gpi1/Abcf2/Ifrd1/Ufm1/Aldoa/Tfrc/Pno1/Canx/Tcea1/Acsl3/Asns/Acly/Fads1/Eno1/Gsr/Eif2s2/Atp5g1/Psma3/Eef1e1/Tes/Psph/Psmd12/Slc1a4/Ebp/Psmd13/Tm7sf2/Sqstm1/Rrp9/Txnrd1/Nfyc/M6pr/Cdkn1a/Slc2a1/Nfkbib/Ero1a/Tbk1/Acaca/Phgdh/Fads2/Psmb5/Plk1/Lta4h/Btg2/Scd2/Hspe1/Cdc25a/Tmem97/Slc9a3r1/Actr2/Hsp90b1/Sqle/Wars/Me1/Ube2d3/Psma4/Psmc4/Cyp51/Hspa4/Map2k3/Polr3g…
HALLMARK_UNFOLDED_PROTEIN_RESPONSE	HALLMARK_UNFOLDED_PROTEIN_RESPONSE	112	-0.464886	-1.86434	4.45373e-06	7.42289e-05	4.68814e-05	3776	tags=49%, list=27%, signal=36%	Nop14/Dkc1/Exosc5/Calr/Ifit1bl1/Exosc9/Nfyb/H2ax/Pdia6/Dnajb9/Asns/Eif4g1/Eif4a1/Rps14/Banf1/Slc1a4/Srpr/Mtrex/Rrp9/Dcp2/Ero1a/Srprb/Exosc1/Cxxc1/Ttc37/Chac1/Lsm4/Cnot2/Nolc1/Pop4/Bag3/Npm1/Hsp90b1/Eif4e/Eif4ebp1/Eef2/Sdad1/Ddx10/Hyou1/Iars/Eif2s1/Herpud1/Nabp1/Yif1a/Mthfd2/Stc2/Xpot/Hspa9/Dnajc3/Spcs3/Kif5b/Psat1/Atf3/Atf6/Slc7a5
HALLMARK_PROTEIN_SECRETION	HALLMARK_PROTEIN_SECRETION	91	-0.483385	-1.86879	1.38579e-05	0.000173223	0.000109404	1699	tags=25%, list=12%, signal=22%	Kif1b/Dop1a/Ap1g1/Tmx1/Tmed10/Clta/Atp1a1/Cav2/Vamp4/Yipf6/Arfgef1/Golga4/Galc/Zw10/Tpd52/Scrn1/Cln5/Sgms1/Tom1l1/Atp6v1h/Clcn3/Vamp3/Pam
HALLMARK_MYC_TARGETS_V2	HALLMARK_MYC_TARGETS_V2	58	-0.560032	-2.00966	2.08801e-05	0.000178938	0.000113014	3787	tags=66%, list=27%, signal=48%	Ndufaf4/Exosc5/Wdr74/Mcm5/Mrto4/Wdr43/Nop16/Bysl/Ppan/Pprc1/Grwd1/Mphosph10/Nip7/Rrp9/Myc/Phb/Tcof1/Ipo4/Farsa/Plk1/Srm/Hspe1/Rrp12/Ddx18/Tmem97/Nolc1/Npm1/Rcl1/Imp4/Slc19a1/Tfb2m/Supv3l1/Pa2g4/Hk2/Prmt3/Utp20/Slc29a2/Hspd1
HALLMARK_G2M_CHECKPOINT	HALLMARK_G2M_CHECKPOINT	196	-0.382673	-1.66173	2.14726e-05	0.000178938	0.000113014	2806	tags=34%, list=20%, signal=27%	Kif22/Cul3/E2f2/Tfdp1/Arid4a/Nasp/Rbm14/Stil/Kif23/Srsf1/Smc2/Meis2/Myc/Kpnb1/Plk1/Mki67/Prmt5/Cdc25a/Srsf2/Snrpd1/Cdkn3/Kmt5a/Nolc1/Cdc27/Sqle/Ncl/Cks2/Bub3/Sfpq/Hus1/Sap30/Exo1/Ss18/Rasal2/Odc1/Nup98/Ddx39a/Hnrnpd/Mnat1/Tent4a/Dr1/Upf1/Hnrnpu/Slc38a1/Ube2s/Hspa8/Rps6ka5/Cdc20/Ccnd1/Lig3/Gspt1/Syncrip/Tmpo/E2f4/Rad23b/Amd1/Cenpf/Nek2/Cul5/Slc12a2/Kif5b/Slc7a1/Pura/Uck2/Slc7a5/Lbr
HALLMARK_ANDROGEN_RESPONSE	HALLMARK_ANDROGEN_RESPONSE	88	-0.446838	-1.72112	0.00029925	0.0021375	0.00135	2249	tags=39%, list=16%, signal=33%	Dbi/Elk4/Scd2/Rrp12/Myl12a/Vapa/Akt1/Xrcc5/Actn1/Adrm1/Mertk/Itgav/Pa2g4/Cdc14b/Ube2j1/Uap1/Ptpn21/Insig1/Dhcr24/Gpd1l/Ccnd1/Idi1/Krt19/Herc3/Plpp1/Hmgcr/Hmgcs1/Srf/Spcs3/Cdk6/Inpp4b/Tpd52/Sat1/Abcc4
HALLMARK_COAGULATION	HALLMARK_COAGULATION	86	0.465351	1.68942	0.000470747	0.00294217	0.00185821	2375	tags=36%, list=17%, signal=30%	Thbd/Sh2b2/Mmp9/Mmp2/Mmp3/S100a1/Crip2/Pros1/P2ry1/Msrb2/Timp3/Rabif/Tmprss6/C3/Rapgef3/Gda/Bmp1/Fn1/Fbn1/Pdgfb/S100a13/Htra1/Lrp1/C1s2/Ctsb/Plat/Itga2/Hmgcs2/Mmp11/Dusp6/Cpq
HALLMARK_CHOLESTEROL_HOMEOSTASIS	HALLMARK_CHOLESTEROL_HOMEOSTASIS	71	-0.462238	-1.70822	0.00082227	0.00456817	0.00288516	2812	tags=46%, list=20%, signal=37%	Ethe1/Ebp/Tm7sf2/Pcyt2/Fads2/Scd2/Fdps/Gusb/Tmem97/Mvk/Chka/Sqle/Fasn/Acss2/Cyp51/Fbxo6/Stard4/Plaur/Nsdhl/Idi1/Niban1/Hmgcr/Hmgcs1/Pmvk/Dhcr7/Mvd/Actg1/Sc5d/S100a11/Lss/Ldlr/Atf3/Hsd17b7
HALLMARK_OXIDATIVE_PHOSPHORYLATION	HALLMARK_OXIDATIVE_PHOSPHORYLATION	198	-0.336292	-1.45741	0.00130233	0.00642348	0.00405694	3415	tags=38%, list=24%, signal=30%	Idh1/Mrps30/Sdha/Mtrr/Got2/Atp5l/Gpi1/Hccs/Atp6v1g1/Ndufb5/Ndufs4/Afg3l2/Cox7a2l/Vdac1/Phb2/Mrps15/Pmpca/Mrps22/Cox6b1/Ndufs8/Timm10/Atp5g3/Atp5g1/Timm50/Cox7a2/Uqcrb/Acadsb/Mgst3/Timm13/Uqcrh/Uqcrfs1/Oxa1l/Cycs/Slc25a5/Atp1b1/Abcb7/Mpc1/Bax/Cox10/Atp5b/Atp5d/Ndufb6/Atp6v0b/Ndufs7/Htra2/Vdac2/Cox5b/Supv3l1/Slc25a4/Hadhb/Uqcrc1/Dlst/Sdhd/Mrpl11/Acat1/Uqcrc2/Mrpl15/Cox15/Atp5a1/Sdhc/Cs/Timm17a/Glud…
HALLMARK_XENOBIOTIC_METABOLISM	HALLMARK_XENOBIOTIC_METABOLISM	150	0.381166	1.48618	0.00141317	0.00642348	0.00405694	3110	tags=37%, list=22%, signal=29%	Retsat/Fbln1/Igfbp4/Ptgr1/Xdh/Pros1/Abcd2/Arg2/Cyp2s1/Casp6/Csad/Ndrg2/Cyfip2/Ddah2/Rap1gap/Smox/Atoh8/Mpp2/Gstt2/Cyp2c55/Aldh3a1/Acp2/Id2/Ddt/Cyp1a1/Bphl/Crot/Car2/Pdk4/Esr1/Fetub/Ptges/Cyb5a/Jup/Cyp27a1/Mccc2/Abcc3/Aldh2/Acox3/Mt2/Ets2/Ech1/Papss2/Ugdh/Gstm4/Fas/Hsd11b1/Nfs1/Aco2/Il1r1/Vnn1/Tpst1/Pink1/Ephx1/Comt
HALLMARK_KRAS_SIGNALING_DN	HALLMARK_KRAS_SIGNALING_DN	98	0.415734	1.54104	0.00246759	0.0102816	0.00649365	2572	tags=32%, list=18%, signal=26%	Shox2/Gdnf/Kcnd1/Ptgfr/Chst2/Plag1/Mast3/Gamt/Kcnn1/Ryr1/Slc25a23/Ypel1/Brdt/Camk1d/Slc16a7/Mfsd6/Copz2/Gtf3c5/Tfcp2l1/Synpo/Tent5c/Cntfr/Arhgdig/Sgk1/Snn/Akr1b8/Wnt16/Cyp39a1/Slc29a3/Slc38a3/Pdk2
HALLMARK_DNA_REPAIR	HALLMARK_DNA_REPAIR	145	0.385392	1.49507	0.0030052	0.0115585	0.00730008	2993	tags=30%, list=21%, signal=24%	Pde4b/Nme4/Gsdme/Tyms/Adcy6/Npr2/Mpg/Rbx1/Ak1/Rfc3/Dut/Ada/Snapc5/Vps28/Rfc4/Edf1/Polr2f/Bcap31/Taf6/Pcna/Ddb2/Vps37d/Pole4/Dguok/Rfc2/Gtf3c5/Nt5c/Zfp707/Aaas/Itpa/Nelfcd/Rae1/Rfc5/Polr2a/Bcam/Rpa3/Polr2k/Polr2j/Nelfb/Prim1/Clp1/Rpa2/Supt4a/Gtf2f1
HALLMARK_ADIPOGENESIS	HALLMARK_ADIPOGENESIS	187	-0.32106	-1.38751	0.00684124	0.024433	0.0154314	2129	tags=25%, list=15%, signal=21%	Slc27a1/Omd/Pqlc3/Slc25a1/Agpat3/Plin2/Sowahc/Arl4a/Riok3/Me1/Gpat4/Rab34/Cavin2/Ucp2/Taldo1/Slc5a6/Slc19a1/Nabp1/Uqcrc1/Mrpl15/Ak2/Gphn/Stom/Acadl/Itga7/Sdhc/Qdpr/Cs/Hspb8/Dlat/Baz2a/Slc1a5/Cmpk1/Sorbs1/Elovl6/Dhcr7/Prdx3/Dbt/Pex14/Atp1b3/Dld/Gpd2/Rreb1/Col4a1/Chuk/Idh3a
HALLMARK_INTERFERON_ALPHA_RESPONSE	HALLMARK_INTERFERON_ALPHA_RESPONSE	95	-0.364055	-1.41778	0.00965068	0.0321689	0.0203172	4004	tags=44%, list=28%, signal=32%	Trim12c/Slc25a28/Ifit2/Parp9/Stat2/Irf2/Lpar6/Mvb12a/Ifit3/Ddx60/Ifih1/Cxcl11/Psma3/Rnf31/Rtp4/Pnpt1/Irf9/Isg15/Helz2/Oas1g/Cmpk2/Mx2/Gmpr/Lap3/Ifi27/Irf7/Ifi44/Adar/Trim25/Usp18/Wars/Oasl1/Lgals3bp/Bst2/Samd9l/Cxcl10/Tmem140/Tdrd7/Isg20/Rsad2/Oas1a/Ncoa7
HALLMARK_EPITHELIAL_MESENCHYMAL_TRANSITION	HALLMARK_EPITHELIAL_MESENCHYMAL_TRANSITION	180	0.344177	1.37097	0.0119455	0.0373297	0.0235767	2369	tags=33%, list=17%, signal=28%	Col6a3/Serpine2/Bgn/Fbln2/Grem1/Col6a2/Vcan/Inhba/Fbln1/Igfbp4/Mmp2/Mmp3/Crlf1/Cxcl12/Slit3/Igsf10/Cxcl5/Cxcl2/Dcn/Pdlim4/Thbs2/Snai2/Pfn2/Tgfbi/Igfbp3/Plod2/Timp3/Nt5e/Rgs4/Vegfc/Fgf2/Bmp1/Col11a1/Fn1/Id2/Tnfrsf11b/Gas1/Tgfbr3/Magee1/Sntb1/Cap2/Fbn1/Itga5/Fbn2/Sdc1/Il6/Eno2/Lama3/Mylk/Htra1/Lrp1/Itga2/Cd59b/Pmp22/Spp1/Col5a3/Tnfaip3/Plod1/Mcm7/Ecm1
HALLMARK_IL6_JAK_STAT3_SIGNALING	HALLMARK_IL6_JAK_STAT3_SIGNALING	69	0.403636	1.42323	0.0146937	0.0432166	0.0272947	3253	tags=33%, list=23%, signal=26%	Il7/Ccl7/Osmr/Cxcl2/Acvr1b/Il12rb1/Csf2rb2/Ifnar1/Il6/Cntfr/Socs3/Pik3r5/Il10rb/Irf1/Tnfrsf1b/Fas/Cxcl1/Itga4/Il1r2/Tlr2/Il1r1/Ifngr2/Pdgfc
HALLMARK_BILE_ACID_METABOLISM	HALLMARK_BILE_ACID_METABOLISM	82	0.398627	1.43442	0.0174502	0.0484727	0.0306143	2614	tags=32%, list=18%, signal=26%	Retsat/Abca1/Gstk1/Abca2/Abcd2/Ch25h/Phyh/Slc29a1/Rbp1/Pfkm/Pex26/Paox/Slc35b2/Sult2b1/Lck/Amacr/Tfcp2l1/Pex1/Crot/Cyp7b1/Cyp27a1/Rxra/Cyp39a1/Cyp46a1/Slc22a18/Pex11a

## Sheet: Con4
ID	Description	setSize	enrichmentScore	NES	pvalue	p.adjust	qvalues	rank	leading_edge	core_enrichment
HALLMARK_TNFA_SIGNALING_VIA_NFKB	HALLMARK_TNFA_SIGNALING_VIA_NFKB	184	-0.389299	-1.51971	0.000925098	0.0462549	0.0331088	2655	tags=35%, list=19%, signal=29%	Pnrc1/Egr1/Relb/Il6st/Lamb3/Btg1/Cxcl1/Traf1/Serpinb2/Ifngr2/Klf2/Bcl6/Clcf1/Inhba/Trib1/Nfe2l2/Zbtb10/Ackr3/Cebpd/Junb/Klf4/Maff/Irs2/Il1a/Klf6/Nfil3/Fosl1/Nfkbie/Nr4a3/Dusp1/Nfkb1/Cebpb/Rela/B4galt1/Sik1/Tsc22d1/Hes1/Ehd1/Dusp4/Gfpt2/Plpp3/Klf9/Lif/Cxcl3/Tgif1/Efna1/Ier2/Ptgs2/Gadd45a/Nr4a2/Dusp5/Nfkb2/Nr4a1/Tnfsf9/Cdkn1a/Pde4b/Ets2/Sod2/Areg/Ier3/Vegfa/Trip10/Tubb2a/Il6
HALLMARK_HEME_METABOLISM	HALLMARK_HEME_METABOLISM	163	-0.383482	-1.47764	0.00185933	0.0464833	0.0332723	3090	tags=35%, list=22%, signal=28%	Igsf3/Mfhas1/Mpp1/Tcea1/Mboat2/Abcb6/Mkrn1/Slc10a3/Dcun1d1/Rcl1/Htatip2/H1f0/C3/Aqp3/Ypel5/Slc11a2/Cdr2/Dcaf11/Slc7a11/Smox/Synj1/Bnip3l/Nek7/Slc25a37/Marchf2/Ppp2r5b/Asns/H4c3/Mgst3/Bmp2k/Hagh/Mxi1/Minpp1/Add2/Pgls/Adipor1/Btrc/Pcx/Gclm/Kdm7a/H4c14/Slc22a4/Hdgf/Optn/Pigq/E2f2/Slc2a1/Bcam/Ranbp10/Xk/Prdx2/Rad23a/Clcn3/Lpin2/Ccnd3/Arl2bp/Ucp2

## Sheet: Con5
ID	Description	setSize	enrichmentScore	NES	pvalue	p.adjust	qvalues	rank	leading_edge	core_enrichment
HALLMARK_EPITHELIAL_MESENCHYMAL_TRANSITION	HALLMARK_EPITHELIAL_MESENCHYMAL_TRANSITION	179	-0.508617	-1.91872	4.09168e-08	2.04584e-06	1.37825e-06	2441	tags=34%, list=17%, signal=29%	Lrp1/Col16a1/Vcan/Ecm2/Fermt2/Itgav/Loxl2/Bgn/Igsf10/Col12a1/Itga2/Anpep/Lamc2/Adam12/Fbln5/Mylk/Sat1/Tagln/Mmp1b/Notch2/Ccn1/Itga5/Plaur/Cxcl1/Plod3/Gadd45a/Gem/Sdc1/Msx1/Acta2/Cxcl3/Mmp2/Rhob/Plod2/Gpx7/Timp1/Colgalt1/Areg/Tpm1/Gpc1/Cxcl2/Cd44/Mest/Bdnf/Timp3/Dcn/Gja1/Fbln2/Prrx1/Vegfa/Itgb1/Tpm4/Crlf1/Cdh2/Foxc2/Dpysl3/Slit3/Il6/Inhba/Slit2/Pfn2
HALLMARK_TNFA_SIGNALING_VIA_NFKB	HALLMARK_TNFA_SIGNALING_VIA_NFKB	184	-0.475241	-1.80328	1.20974e-06	3.02435e-05	2.03746e-05	2417	tags=35%, list=17%, signal=29%	Junb/Fosb/Cebpd/Csf2/Hbegf/Clcf1/Sphk1/Maff/Lamb3/Dnajb4/Tnfsf9/Hes1/Traf1/Cdkn1a/Ptpre/Serpinb2/Sgk1/Cflar/Slc16a6/Csf1/Icam1/Sat1/Tnfaip6/Nr4a2/Cxcl10/Ccn1/Plaur/Cxcl1/Zc3h12a/Ets2/Phlda1/Ccnd1/Fosl1/Yrdc/Ehd1/Tnfrsf9/Gadd45a/Gem/Irs2/Ier2/Mcl1/Cxcl3/Rhob/Nampt/Ier3/Areg/Pde4b/Nr4a3/Klf4/Dusp5/Cxcl2/Bcl6/Cd44/Nr4a1/Dusp1/Nfkb1/Nfkb2/Ptgs2/Vegfa/Plau/Il6/Lif/Inhba/Tubb2a
HALLMARK_GLYCOLYSIS	HALLMARK_GLYCOLYSIS	179	-0.42382	-1.59883	0.000144529	0.00193446	0.00130322	2013	tags=28%, list=14%, signal=25%	B3gat3/Pkm/Txn1/Pdk3/Kif20a/Pfkfb1/Chst1/Pam/Ankzf1/Slc25a13/Got2/Ero1a/Psmc4/Nasp/Homer1/Ldha/Hk2/Ak4/Pcx/Irs2/Hs6st2/Agl/Prps1/B3galt6/Sdc1/Cog2/Chpf/Stc1/Pgk1/Depdc1a/Ier3/Rpe/Dld/Plod2/Eno1/Ndst3/Gpc1/Sap30/Got1/Ppp2cb/Cd44/Dcn/Vldlr/Pgam1/Slc35a3/Fut8/Pygl/Vegfa/Me2/Tpbg/Gpc4
HALLMARK_INFLAMMATORY_RESPONSE	HALLMARK_INFLAMMATORY_RESPONSE	140	-0.453062	-1.65097	0.000154757	0.00193446	0.00130322	2329	tags=31%, list=16%, signal=27%	P2rx7/Hbegf/Sphk1/Kif1b/Adm/Tnfsf9/Ahr/Cdkn1a/Ptpre/Irak2/Lpar1/Adrm1/Kcnj2/Slc4a4/Csf1/Icam1/Dcbld2/Rgs16/Nod2/Tnfaip6/Cxcl10/Abi1/Itga5/Plaur/Bdkrb1/Csf3/Gnai3/Tnfrsf9/Il18rap/Cd14/Ptger2/Nampt/Sgms2/Timp1/Has2/Pde4b/Cd55/Nfkb1/Ereg/Pdpn/Tpbg/Il6/Lif/Inhba
HALLMARK_G2M_CHECKPOINT	HALLMARK_G2M_CHECKPOINT	196	-0.412448	-1.57086	0.000232399	0.00232399	0.00156563	2105	tags=30%, list=15%, signal=26%	Plk1/Ss18/Cul4a/Cul1/Kmt5a/Dbf4/H2bc12/Rasal2/Orc5/Smc1a/Cks1b/Kif4/Kif2c/Dtymk/Ccnf/Ddx39a/Rbm14/Kif5b/Ccna2/Stil/Nasp/Gins2/Notch2/Slc12a2/Kif11/Snrpd1/Ccnd1/Cenpe/Ctcf/Uck2/Rps6ka5/Incenp/Cdc25b/Pbk/Kif23/Plk4/Smc2/Lbr/Ube2s/Kif20b/Pura/Smc4/Cul3/Orc6/Hnrnpd/Mki67/Odc1/Cdkn2c/Rad23b/Brca2/E2f4/Sap30/Mcm5/Tfdp1/Tnpo2/Cdc20/Slc7a5/Upf1
HALLMARK_MYC_TARGETS_V1	HALLMARK_MYC_TARGETS_V1	200	-0.389422	-1.4876	0.000803729	0.00582693	0.00392551	3054	tags=36%, list=22%, signal=28%	Ddx18/Snrpa1/Hspe1/Rpl34/Gspt1/Cnbp/Mad2l1/Rpl14/Mrpl9/Tcp1/Erh/Cct3/Ran/Kars/Orc2/Psma7/Srm/Serbp1/Hsp90ab1/Cops5/Nolc1/Dhx15/Hprt/Hspd1/Eif4e/Cul1/Hnrnpa2b1/Pabpc1/Eif2s1/Rps6/Ifrd1/Cstf2/Ilf2/Acp1/Cbx3/Hnrnpa3/Eif1ax/Psma1/Ccna2/Hnrnpr/Got2/Pole3/Psmc4/Ldha/Snrpd1/Prdx3/Sf3b3/Psmd1/Rplp0/Pabpc4/Hnrnpd/Pgk1/Odc1/Ywhaq/Ncbp1/Eif4g2/Rad23b/Psmb2/Vbp1/Rpl22/Rps2/Abce1/Mcm5/Hdgf/Tfdp1/Etf1/Cdc20/Us…
HALLMARK_KRAS_SIGNALING_UP	HALLMARK_KRAS_SIGNALING_UP	146	-0.425571	-1.56365	0.00081577	0.00582693	0.00392551	1987	tags=27%, list=14%, signal=24%	Traf1/Itga2/Plat/Ephb2/Ppbp/Ammecr1/Nap1l2/H2bc3/Zfp277/Etv5/Dcbld2/Rgs16/Ero1a/Cxcl10/Csf2ra/Plaur/Zfp639/Mmd/Yrdc/Rbp4/Prkg2/Prelid3b/Tmem158/Flt4/Cpe/Klf4/Emp1/Il33/Ets1/Ereg/Ccnd2/Prrx1/Ptgs2/Plau/Mtmr10/Ptbp2/Lif/Nrp1/Inhba/Tfpi
HALLMARK_PROTEIN_SECRETION	HALLMARK_PROTEIN_SECRETION	91	-0.479619	-1.66377	0.00109225	0.00682659	0.00459897	2686	tags=34%, list=19%, signal=28%	Sspn/Sec22b/Cope/Stx16/Arfip1/Kif1b/Vamp4/Galc/Tmed2/Igf2r/Cav2/Pam/Napg/Clta/Dop1a/M6pr/Gbf1/Tmx1/Rer1/Ap1g1/Cog2/Atp6v1h/Tmed10/Arfgef1/Ica1/Yipf6/Tom1l1/Tpd52/Vamp3/Sgms1/Clcn3
HALLMARK_HEME_METABOLISM	HALLMARK_HEME_METABOLISM	163	-0.400277	-1.48658	0.00165677	0.00920425	0.00620076	3010	tags=30%, list=21%, signal=24%	Tmcc2/Synj1/Sdcbp/Pgls/Fbxo9/Slc25a37/Ranbp10/Slc6a8/Asns/Picalm/Dcun1d1/Cdr2/Epb41/Glrx5/Urod/Daam1/Nr3c1/Htatip2/Mpp1/Prdx2/Mfhas1/Btrc/Dcaf10/Alad/H4c3/Rcl1/Tfrc/Mark3/H1f0/Tcea1/Slc2a1/Pcx/Nek7/Ppp2r5b/Ccnd3/Adipor1/Mboat2/Cpox/Gclm/Xk/Riok3/H4c14/Hdgf/Minpp1/Rad23a/Slc30a1/Arl2bp/Clcn3/Ucp2
HALLMARK_HYPOXIA	HALLMARK_HYPOXIA	176	-0.39119	-1.47119	0.00204553	0.0102277	0.00689021	2335	tags=30%, list=16%, signal=25%	Tmem45a/Anxa2/Xpnpep1/Large1/Gpi1/Adm/Aldoa/Nr3c1/Maff/Hmox1/Klf7/Bgn/Pgf/Errfi1/Cdkn1a/Pdk3/Siah2/Cav1/Pam/Ankzf1/Ndrg1/Gapdh/Car12/Ero1a/Ldha/Ccn1/Hk2/Plaur/Tpst2/Ak4/Inha/Slc2a1/Irs2/B3galt6/Stc1/Pgk1/Ier3/Ppargc1a/Eno1/Gpc1/Sap30/Tpd52/Dcn/Dusp1/Vldlr/Prdx5/Ets1/Hs3st1/Vegfa/Tpbg/Il6/Gpc4
HALLMARK_UNFOLDED_PROTEIN_RESPONSE	HALLMARK_UNFOLDED_PROTEIN_RESPONSE	112	-0.41643	-1.48769	0.00508802	0.0231274	0.0155805	2246	tags=27%, list=16%, signal=23%	Serp1/Nolc1/Ifit1bl1/Eif4e/Eif2s1/Pop4/Pdia6/Cks1b/Yif1a/Rps14/Nabp1/Kif5b/Ero1a/Cxxc1/Psat1/Pdia5/Aldh18a1/Lsm1/Hspa9/Mthfd2/Banf1/Calr/Edc4/Eif4ebp1/Lsm4/Spcs3/Herpud1/Slc7a5/Vegfa/Tubb2a

## Sheet: Con6
ID	Description	setSize	enrichmentScore	NES	pvalue	p.adjust	qvalues	rank	leading_edge	core_enrichment
HALLMARK_MYC_TARGETS_V1	HALLMARK_MYC_TARGETS_V1	200	-0.507294	-2.11078	1.3277e-11	6.63852e-10	4.19275e-10	3344	tags=47%, list=24%, signal=36%	Lsm7/Snrpd2/Psmb3/Eif3j2/Nme1/Pcbp1/Impdh2/Cct4/Rps3/Pabpc4/Psmd14/Psmd1/Ppia/Exosc7/Cad/Fam120a/Eif2s2/Glo1/Ddx18/Rpl18/Psmc4/Cnbp/Srsf1/Rad23b/Xpo1/Abce1/Set/Snrpa/Snrpa1/Hdac2/Hspe1/Clns1a/Ywhae/Nop16/Phb2/Ppm1g/Bub3/Rrp9/Psma2/Ruvbl2/Ndufab1/Ctps/Odc1/Mrpl23/Kpnb1/Etf1/Rpl14/Psma1/Hspd1/Vdac1/Srsf2/Eif2s1/Fbl/Mrps18b/Gspt1/Hnrnpu/Psma4/Pold2/Eif4a1/Canx/Myc/Hddc2/Prdx3/Rack1/Npm1/Cops5/Orc2/R…
HALLMARK_MTORC1_SIGNALING	HALLMARK_MTORC1_SIGNALING	200	-0.468166	-1.94798	3.24811e-09	8.12026e-08	5.12859e-08	2630	tags=34%, list=19%, signal=29%	Trib3/Stip1/Hspe1/Ero1a/Cdkn1a/Ddx39a/Rrp9/Wars/Tm7sf2/Psmd12/Elovl6/Cdc25a/Ccng1/Etf1/Hspd1/Psmb5/Hmgcr/Hsp90b1/Eef1e1/Pno1/Psma4/Me1/Hspa9/Canx/Btg2/Txnrd1/Ebp/Mthfd2/Cops5/Nampt/Slc1a4/Hk2/Sqstm1/Ldlr/Psph/Qdpr/Polr3g/Psmd13/Cyb5b/Lta4h/Sc5d/Dhcr7/Nfkbib/Ppa1/Atp5g1/Nupr1/Slc9a3r1/Map2k3/Dapp1/Actr3/Gtf2h1/Actr2/Slc1a5/Niban1/Psat1/Hspa4/Eprs/Rdh11/Psme3/Tmem97/Tbk1/Tomm40/Got1/Cacybp/Slc7a5/S…
HALLMARK_OXIDATIVE_PHOSPHORYLATION	HALLMARK_OXIDATIVE_PHOSPHORYLATION	198	-0.44096	-1.83418	2.89906e-07	4.83176e-06	3.05164e-06	3318	tags=40%, list=23%, signal=31%	Mrps15/Rhot1/Uqcr10/Ndufa3/Timm10/Atp5l/Uqcrq/Ndufb6/Gpx4/Slc25a5/Ndufs8/Atp6v1e1/Cox7c/Atp5c1/Ogdh/Ndufa8/Abcb7/Mrps11/Mrpl11/Ndufs4/Oxa1l/Cycs/Mgst3/Mtrr/Phb2/Cox11/Ndufab1/Mrps22/Timm50/Dlst/Pmpca/Vdac1/Cox15/Pdhb/Ndufc2/Sdha/Atp5g3/Bax/Mrps30/Pdha1/Cox6b1/Hadhb/Cox7a2/Hspa9/Atp5a1/Uqcr11/Prdx3/Cox5b/Atp6v0b/Mrpl15/Timm13/Htra2/Dld/Cox10/Uqcrb/Ndufs1/Dlat/Uqcrc1/Atp5g1/Supv3l1/Glud1/Timm17a/At…
HALLMARK_MYC_TARGETS_V2	HALLMARK_MYC_TARGETS_V2	58	-0.548298	-1.89083	6.11473e-05	0.000764341	0.000482742	3456	tags=57%, list=24%, signal=43%	Mrto4/Rcl1/Dusp2/Tcof1/Mphosph10/Ppan/Dctpp1/Ddx18/Mybbp1a/Rrp12/Tbrg4/Hspe1/Nop16/Rrp9/Ipo4/Grwd1/Exosc5/Pes1/Hspd1/Imp4/Myc/Slc29a2/Npm1/Hk2/Phb/Cdk4/Slc19a1/Supv3l1/Tfb2m/Utp20/Pa2g4/Prmt3/Tmem97
HALLMARK_EPITHELIAL_MESENCHYMAL_TRANSITION	HALLMARK_EPITHELIAL_MESENCHYMAL_TRANSITION	180	0.436252	1.64811	7.72602e-05	0.000772602	0.000487959	2084	tags=38%, list=15%, signal=33%	Col6a3/Fbln2/Inhba/Bgn/Serpine2/Pfn2/Vcan/Grem1/Col6a2/Crlf1/Slit3/Mmp2/Fbln1/Igfbp4/Igsf10/Dcn/Timp3/Cxcl5/Itga5/Snai2/Cxcl12/Mmp3/Pdlim4/Plod2/Tgfbi/Fgf2/Fn1/Tgfbr3/Rgs4/Cxcl2/Col11a1/Magee1/Sdc1/Tnfrsf11b/Nt5e/Fbn1/Cap2/Vegfa/Lrp1/Fbn2/Igfbp3/Gem/Sntb1/Id2/Il6/Col5a3/Cd59b/Mest/Itga2/Ecm1/Plod1/Lrrc15/Mylk/Spp1/Ptx3/Fzd8/Ecm2/Plod3/Anpep/Gas1/Lama3/Bmp1/Eno2/Gpc1/Gpx7/Pthlh/Lgals1/Efemp2
HALLMARK_PROTEIN_SECRETION	HALLMARK_PROTEIN_SECRETION	91	-0.432618	-1.64115	0.000758017	0.00610787	0.0038576	2792	tags=31%, list=20%, signal=25%	Kif1b/Arf1/Gosr2/Mon2/Napa/Adam10/Tmx1/Cltc/Yipf6/Clta/Cd63/Tmed10/Vamp4/Arfgef1/Atp1a1/Sgms1/Clcn3/Cav2/Golga4/Vamp3/Tpd52/Zw10/Galc/Tom1l1/Atp6v1h/Cln5/Scrn1/Pam
HALLMARK_KRAS_SIGNALING_DN	HALLMARK_KRAS_SIGNALING_DN	97	0.46468	1.64307	0.00107185	0.00610787	0.0038576	1547	tags=27%, list=11%, signal=24%	Shox2/Plag1/Kcnd1/Gdnf/Ptgfr/Chst2/Kcnn1/Mast3/Brdt/Akr1b8/Slc25a23/Sgk1/Ypel1/Tfcp2l1/Ryr1/Gamt/Camk1d/Tex15/Cntfr/Tent5c/Mfsd6/Bmpr1b/Slc16a7/Synpo/Snn/Cyp39a1
HALLMARK_COAGULATION	HALLMARK_COAGULATION	86	0.486966	1.69154	0.00118274	0.00610787	0.0038576	1865	tags=31%, list=13%, signal=27%	Thbd/Sh2b2/Mmp2/Pros1/Timp3/C3/S100a1/Rabif/Mmp9/Mmp3/Msrb2/Crip2/Rapgef3/Gda/Fn1/P2ry1/Fbn1/Lrp1/Plat/Ctsb/S100a13/Itga2/C1s2/Tmprss6/Cpn1/Cpq/Bmp1
HALLMARK_IL6_JAK_STAT3_SIGNALING	HALLMARK_IL6_JAK_STAT3_SIGNALING	69	0.506277	1.69212	0.00120556	0.00610787	0.0038576	3352	tags=39%, list=24%, signal=30%	Il7/Osmr/Ccl7/Csf2rb2/Cxcl2/Il12rb1/Pdgfc/Pik3r5/Il6/Cntfr/Csf1/Acvr1b/Ifnar1/Il3ra/Itga4/Il1r1/Cxcl1/Il1r2/Fas/Tnfrsf1a/Ptpn2/Csf2ra/Il18r1/Socs3/Il10rb/Il13ra1/Irf1
HALLMARK_UNFOLDED_PROTEIN_RESPONSE	HALLMARK_UNFOLDED_PROTEIN_RESPONSE	112	-0.403317	-1.58327	0.00122157	0.00610787	0.0038576	2952	tags=36%, list=21%, signal=29%	Ddx10/Exosc1/Gosr2/Nabp1/Dcp2/Herpud1/Slc30a5/Ero1a/Rrp9/Hyou1/Exosc5/Exoc2/Srpr/Eif2s1/Mtrex/Yif1a/Sdad1/Hsp90b1/Bag3/Eif4a1/Hspa9/Ttc37/Chac1/Nfyb/Mthfd2/Npm1/Slc1a4/Eef2/Spcs3/Srprb/Cnot2/Iars/Kif5b/Psat1/Dnajc3/Slc7a5/Stc2/Xpot/Atf6/Atf3
HALLMARK_INFLAMMATORY_RESPONSE	HALLMARK_INFLAMMATORY_RESPONSE	138	0.425733	1.5692	0.001611	0.00732274	0.00462489	1789	tags=27%, list=13%, signal=24%	Inhba/Pde4b/Tnfaip6/Slc4a4/Abca1/Has2/Sema4d/Osmr/Ahr/Ccl7/Slc7a2/Chst2/Cxcl5/Itga5/Bdkrb1/Ptger2/Cd55/Pdpn/Nod2/Tnfrsf9/Ccl2/Il18/Pcdh7/Lpar1/Pik3r5/Slc11a2/Il6/Kcnj2/Csf1/Acvr1b/Itgb8/Calcrl/Ifnar1/Adora2b/Lck/Il2rb/Ly6e
HALLMARK_HEDGEHOG_SIGNALING	HALLMARK_HEDGEHOG_SIGNALING	27	0.627287	1.75879	0.00304023	0.0126676	0.0080006	1897	tags=48%, list=13%, signal=42%	Crmp1/Adgrg1/Unc5c/Hey1/Ldb1/Vegfa/Vldlr/Nrp1/Ptch1/Cntfr/Celsr1/Ets2/L1cam
HALLMARK_DNA_REPAIR	HALLMARK_DNA_REPAIR	145	0.368262	1.36601	0.0125568	0.0482954	0.0305023	4051	tags=41%, list=29%, signal=30%	Pde4b/Nme4/Npr2/Rfc3/Pole4/Ak1/Adcy6/Gsdme/Vps28/Bcap31/Vps37d/Dut/Snapc5/Nt5c3/Rfc4/Gtf3c5/Dguok/Mpg/Rfc2/Tyms/Gtf2b/Pola2/Nelfcd/Polr2f/Rfc5/Itpa/Gtf2f1/Bcam/Ada/Zfp707/Aaas/Taf6/Pcna/Ddb2/Polh/Brf2/Tmed2/Ell/Polr2g/Rpa2/Dctn4/Rpa3/Tk2/Gtf2h5/Xpc/Vps37b/Nelfb/Nudt9/Rbx1/Sdcbp/Polr2j/Ncbp2/Polb/Pola1/Upf3b/Polr2k/Ercc5/Polr2a/Poll/Rad51

## Sheet: Con7
ID	Description	setSize	enrichmentScore	NES	pvalue	p.adjust	qvalues	rank	leading_edge	core_enrichment
HALLMARK_MTORC1_SIGNALING	HALLMARK_MTORC1_SIGNALING	200	-0.470111	-2.00603	1.42293e-09	7.11465e-08	4.94281e-08	3797	tags=50%, list=27%, signal=37%	Serp1/Psmd14/Ccng1/Abcf2/Wars/Stard4/Gga2/Canx/Txnrd1/Hspa5/Eef1e1/Slc7a11/Acly/Ppp1r15a/Nfil3/Cth/Eif2s2/Idh1/Sc5d/Phgdh/Plk1/Edem1/Acsl3/Hspa9/Gapdh/Lta4h/Pnp2/Me1/Gsr/Fads1/Insig1/Aldoa/Sec11a/Xbp1/Hspe1/Gpi1/Tmem97/Hsp90b1/M6pr/Ppa1/Psmc4/Fads2/Gclc/Sqstm1/Hspa4/Tes/Tbk1/Idi1/Actr2/Ifi30/Psmb5/Tm7sf2/Hmgcs1/Psmd13/Trib3/Ldlr/Ero1a/Asns/Cd9/Rdh11/Psph/Slc1a4/Hmgcr/Ddx39a/Nfkbib/Ccnf/Hspd1/Namp…
HALLMARK_MYC_TARGETS_V1	HALLMARK_MYC_TARGETS_V1	200	-0.459718	-1.96168	6.17384e-09	1.54346e-07	1.0723e-07	3783	tags=47%, list=27%, signal=35%	Psmd14/Hnrnpr/Phb/Snrpd3/Eif1ax/Snrpa/Pole3/Rps6/Rack1/Bub3/Exosc7/Hnrnpa3/Canx/Pabpc4/Phb2/Cnbp/C1qbp/Eif4a1/Srsf7/Eif4g2/Rnps1/Clns1a/Rpl14/U2af1/Rad23b/Eif2s2/Ruvbl2/Kpnb1/Myc/Snrpd2/Nolc1/Ube2e1/Srsf1/Mrpl23/Ddx21/Trim28/Syncrip/Fbl/Dek/Vdac1/Ddx18/Tfdp1/Pwp1/Snrpa1/Rps3/Gspt1/Odc1/Hspe1/Rpl18/Npm1/Pcbp1/Ptges3/Psmc4/Mrps18b/Vdac3/Srsf2/Mcm5/Dhx15/Fam120a/Cox5a/Pa2g4/Prpf31/Srpk1/Nap1l1/Hnrnp…
HALLMARK_EPITHELIAL_MESENCHYMAL_TRANSITION	HALLMARK_EPITHELIAL_MESENCHYMAL_TRANSITION	178	0.487352	1.78977	1.53168e-06	2.5528e-05	1.77352e-05	2239	tags=42%, list=16%, signal=36%	Col6a3/Fbln2/Bgn/Inhba/Serpine2/Col6a2/Pfn2/Grem1/Vcan/Timp3/Igfbp4/Mmp2/Cxcl12/Cxcl5/Fbln1/Crlf1/Pdlim4/Igsf10/Mmp3/Fbn2/Itga5/Col11a1/Fn1/Wnt5a/Plod2/Fbn1/Snai2/Slit3/Tnfaip3/Col5a3/Dcn/Htra1/Rgs4/Tgfbi/Cap2/Cxcl2/Gja1/Fgf2/Ptx3/Fzd8/Tnfrsf11b/Cd59b/Mylk/Id2/Thbs2/Vegfc/Plod3/Lama3/Magee1/Ecm1/Nt5e/Lrp1/Igfbp3/Col5a1/Abi3bp/Gas1/Lgals1/Cxcl1/Tgfbr3/Pthlh/Ecm2/Spp1/Gem/Lrrc15/Sdc1/Tpm1/Ppib/Sntb…
HALLMARK_COAGULATION	HALLMARK_COAGULATION	85	0.539818	1.80384	4.04001e-05	0.000505002	0.000350843	2470	tags=40%, list=17%, signal=33%	Timp3/Mmp2/C3/Sh2b2/Msrb2/S100a1/Mmp3/Mmp9/Thbd/P2ry1/Fn1/Fbn1/Pros1/Htra1/Crip2/Pdgfb/Plau/Rapgef3/Gda/F8/Fyn/S100a13/Lrp1/C1s2/Rabif/Ctsb/Cpq/Itga2/Clu/Cpn1/Mmp15/Tmprss6/Plat/Ang
HALLMARK_MYC_TARGETS_V2	HALLMARK_MYC_TARGETS_V2	58	-0.541769	-1.92985	0.000172377	0.00172377	0.00119757	4001	tags=53%, list=28%, signal=39%	Nop16/Wdr74/Pprc1/Phb/Grwd1/Rrp12/Myc/Nip7/Plk1/Nolc1/Exosc5/Wdr43/Dusp2/Ddx18/Bysl/Hspe1/Mphosph10/Tmem97/Npm1/Imp4/Mcm5/Pa2g4/Rcl1/Farsa/Utp20/Slc19a1/Hspd1/Prmt3/Tfb2m/Slc29a2/Hk2
HALLMARK_UNFOLDED_PROTEIN_RESPONSE	HALLMARK_UNFOLDED_PROTEIN_RESPONSE	112	-0.419444	-1.65845	0.000338292	0.0028191	0.00195853	3165	tags=40%, list=22%, signal=31%	Hspa5/Eef2/Eif4a1/Cnot2/Dnajb9/Aldh18a1/Nolc1/Edem1/Paip1/Hspa9/Exosc5/Sdad1/Lsm4/Banf1/Sec11a/Xbp1/Exosc1/Lsm1/Ttc37/Hsp90b1/Npm1/Slc30a5/Exoc2/Nfyb/Mtrex/Ero1a/Asns/Bag3/Slc1a4/Herpud1/Stc2/Kif5b/Yif1a/Chac1/Iars/Pop4/Mthfd2/Xpot/Spcs3/Eif4ebp1/Dnajc3/Atf3/Atf6/Psat1/Slc7a5
HALLMARK_INFLAMMATORY_RESPONSE	HALLMARK_INFLAMMATORY_RESPONSE	139	0.446113	1.58502	0.00058924	0.00420885	0.00292405	1570	tags=24%, list=11%, signal=22%	Inhba/Tnfaip6/Slc4a4/Ccl7/Ccl2/Pde4b/Abca1/Sema4d/Ahr/Cxcl5/Has2/Slc7a2/Pik3r5/Chst2/Osmr/Il18/Itga5/Tnfrsf9/Calcrl/Nod2/Adora2b/Csf1/Itgb8/Lpar1/Lck/Slc11a2/Nfkbia/Cd40/Bdkrb1/Ptger2/Acvr1b/Ly6e/Kcnj2/Irf1
HALLMARK_IL6_JAK_STAT3_SIGNALING	HALLMARK_IL6_JAK_STAT3_SIGNALING	69	0.520808	1.6799	0.000707735	0.00442335	0.00307306	3613	tags=41%, list=25%, signal=30%	Ccl7/Il7/Pik3r5/Osmr/Cxcl2/Csf1/Il12rb1/Pdgfc/Ptpn2/Acvr1b/Il3ra/Itga4/Cntfr/Irf1/Cxcl1/Il1r2/Cd44/Csf2rb2/Fas/Jun/Cd38/Ifnar1/Tlr2/Tnfrsf1b/Socs1/Il17rb/Ifngr2/Il18r1
HALLMARK_HEME_METABOLISM	HALLMARK_HEME_METABOLISM	163	-0.358875	-1.49571	0.00127489	0.00708271	0.00492062	2473	tags=32%, list=17%, signal=27%	Slc66a2/Cdr2/Slc30a1/Lrp10/Gapvd1/Rbm38/Tmem9b/Pcx/Kat2b/Fbxo7/Gclc/Mfhas1/Rcl1/Tmcc2/Adipor1/Htra2/Ncoa4/Gclm/Ccnd3/Atp6v0a1/Rad23a/Mpp1/Hdgf/Asns/Epb41/Cdc27/Pgls/Usp15/Pigq/Fech/Minpp1/Picalm/Trak2/Kdm7a/Gde1/Mgst3/Btg2/Dcun1d1/Slc2a1/Hagh/Map2k3/Ucp2/Arl2bp/Nudt4/Endod1/E2f2/Lpin2/Clcn3/Cpox/Htatip2/Xk/Abcg2
HALLMARK_PROTEIN_SECRETION	HALLMARK_PROTEIN_SECRETION	91	-0.416431	-1.59335	0.00241543	0.0120771	0.00839043	1637	tags=19%, list=12%, signal=17%	Kif1b/Vps4b/Ap1g1/Cav2/Sgms1/Zw10/Arfgef1/Vamp4/Yipf6/Tom1l1/Tpd52/Clcn3/Vamp3/Atp6v1h/Cln5/Scrn1/Pam
HALLMARK_KRAS_SIGNALING_DN	HALLMARK_KRAS_SIGNALING_DN	98	0.456508	1.54589	0.00291206	0.0132366	0.00919597	2901	tags=35%, list=20%, signal=28%	Shox2/Gdnf/Plag1/Kcnd1/Chst2/Kcnn1/Ptgfr/Slc25a23/Tfcp2l1/Akr1b8/Brdt/Synpo/Sgk1/Camk1d/Gamt/Tent5c/Ryr1/Slc16a7/Gpr19/Ypel1/Cntfr/Copz2/Mast3/Klhdc8a/Arhgdig/Slc38a3/Snn/Pkp1/Vps50/Cpeb3/Thrb/Hsd11b2/Gtf3c5/Mfsd6
HALLMARK_APICAL_JUNCTION	HALLMARK_APICAL_JUNCTION	153	0.407113	1.46436	0.00319914	0.0133297	0.00926066	1379	tags=25%, list=10%, signal=23%	Adam15/Pcdh1/Gnai1/Sirpa/Vcan/Jam3/Syk/Mmp2/Mmp9/Nectin1/Tro/Adam23/Fbn1/Icam5/Mapk13/Thbs3/Hadh/Tgfbi/Irs1/Pik3r3/Pard6g/Cdsn/Sdc3/Gamt/Rhof/Cadm2/Amigo1/Kcnh2/Tnfrsf11b/Cercam/Map4k2/Plcg1/Wnk4/Baiap2/Myh9/Vav2/Itgb4/Lama3/Nectin2
HALLMARK_OXIDATIVE_PHOSPHORYLATION	HALLMARK_OXIDATIVE_PHOSPHORYLATION	198	-0.305127	-1.3025	0.00975235	0.037509	0.0260589	3364	tags=32%, list=24%, signal=25%	Ndufa3/Cycs/Slc25a5/Ndufc2/Cox10/Idh1/Atp5b/Dlst/Hspa9/Sdhd/Lrpprc/Ndufs7/Vdac1/Atp6v0b/Casp7/Cox8a/Mrpl34/Gpi1/Pdhb/Atp5g3/Mrps30/Vdac3/Cox7c/Cox5a/Cox6b1/Ndufv2/Htra2/Hccs/Acadsb/Ndufs8/Abcb7/Vdac2/Timm17a/Bax/Dld/Uqcrb/Oxa1l/Glud1/Cs/Mrpl11/Hadhb/Sdha/Cox15/Slc25a4/Slc25a12/Cox5b/Echs1/Mgst3/Idh3a/Slc25a3/Uqcrfs1/Sdhc/Mrpl15/Cox7a2l/Dlat/Atp1b1/Uqcrc2/Pdha1/Mpc1/Prdx3/Ndufs1/Ndufs2/Atp6v1h/Fh1
HALLMARK_P53_PATHWAY	HALLMARK_P53_PATHWAY	185	-0.314831	-1.31411	0.0122423	0.0437223	0.0303755	2032	tags=26%, list=14%, signal=23%	Bak1/Tm4sf1/Ctsd/Gadd45a/Ninj1/Cdk5r1/Ppm1d/S100a4/Ei24/Ifi30/Abcc5/Zmat3/Ccnd3/Ptpn14/Ier5/Trib3/F2r/Tnfsf9/Mdm2/Bax/Tob1/Cd81/Cdkn2aip/Rps12/Plk3/Hmox1/Hspa4l/Pdgfa/Btg2/Irak1/Ptpre/Stom/Upp1/Nupr1/Slc3a2/Phlda3/Txnip/Cdkn1a/Slc35d1/Sat1/Notch1/Hras/Pvt1/Jag2/Ccnd2/Atf3/Eps8l2/Slc19a2

## Sheet: Con8
ID	Description	setSize	enrichmentScore	NES	pvalue	p.adjust	qvalues	rank	leading_edge	core_enrichment
HALLMARK_MYC_TARGETS_V1	HALLMARK_MYC_TARGETS_V1	200	-0.554748	-2.44755	6.8093e-17	3.40465e-15	2.15031e-15	3460	tags=56%, list=24%, signal=43%	Canx/Snrpa/Ywhaq/Glo1/Rack1/Got2/Vdac3/Ifrd1/Nop16/Rplp0/Clns1a/Vdac1/Lsm2/Rps3/Mrpl23/Kars/Exosc7/Srsf1/Rpl18/Ran/Rpl22/Eif2s2/Pcbp1/Tfdp1/Set/Phb2/Erh/Tcp1/Mrps18b/Eif4a1/Cct3/Acp1/Hnrnpa3/Rps2/Pole3/Hsp90ab1/Cnbp/Cad/Impdh2/Eif4e/Rrp9/Rps6/C1qbp/Snrpd1/Kpnb1/Ruvbl2/Fbl/Eif1ax/Serbp1/Psmb2/Phb/Srsf2/Hnrnpa2b1/Prpf31/Snrpd3/Nolc1/Ncbp1/Hspe1/Dhx15/Srm/Psma4/Snrpa1/Bub3/Hddc2/Ddx18/Npm1/Myc/Rpl14…
HALLMARK_MTORC1_SIGNALING	HALLMARK_MTORC1_SIGNALING	200	-0.481571	-2.1247	4.3898e-11	1.09745e-09	6.93126e-10	3111	tags=42%, list=22%, signal=33%	Ebp/Slc1a4/Psma3/Idi1/Tmem97/Gapdh/Txnrd1/Pno1/Eef1e1/Dhcr24/Tm7sf2/Gpi1/Eif2s2/Stard4/Nfyc/Hmgcs1/Eno1/Plk1/Aldoa/Cdkn1a/Psmd13/Tbk1/Atp5g1/Rrp9/Gsr/M6pr/Hmgcr/Lta4h/Phgdh/Slc9a3r1/Hsp90b1/Hspe1/Ube2d3/Psma4/Elovl6/Asns/Psph/Ero1a/Sc5d/Nfkbib/Nupr1/Psmb5/Cdc25a/Actr2/Btg2/Dhcr7/Wars/Psmc4/Rrm2/Hspa4/Stip1/Slc2a1/Ppa1/Bcat1/Ddx39a/Niban1/Psme3/Map2k3/Cops5/Me1/Polr3g/Qdpr/Ldlr/Hspd1/Slc1a5/Gtf2h1…
HALLMARK_MYC_TARGETS_V2	HALLMARK_MYC_TARGETS_V2	58	-0.602674	-2.172	1.08654e-06	1.81091e-05	1.14373e-05	3457	tags=69%, list=24%, signal=52%	Mybbp1a/Dctpp1/Mrto4/Nop16/Wdr74/Ndufaf4/Tmem97/Wdr43/Tbrg4/Pprc1/Exosc5/Farsa/Grwd1/Mphosph10/Plk1/Bysl/Tcof1/Rrp9/Ppan/Nip7/Ipo4/Phb/Nolc1/Hspe1/Srm/Rrp12/Ddx18/Npm1/Myc/Supv3l1/Imp4/Rcl1/Slc19a1/Slc29a2/Prmt3/Tfb2m/Utp20/Pa2g4/Hspd1/Hk2
HALLMARK_UNFOLDED_PROTEIN_RESPONSE	HALLMARK_UNFOLDED_PROTEIN_RESPONSE	112	-0.458493	-1.86087	8.73799e-06	0.000109225	6.89841e-05	3478	tags=46%, list=25%, signal=35%	Nfyb/Nop14/Exosc9/Dnajb9/Ttc37/Pdia6/Nabp1/Slc1a4/Mtrex/Srpr/Exosc5/Lsm1/Rps14/Eif4a1/Pop4/Dcp2/Eif4g1/Cxxc1/Eif4e/Rrp9/Banf1/Srprb/Ddx10/Chac1/Cnot2/Bag3/Hsp90b1/Nolc1/Asns/Exosc1/Ero1a/Lsm4/Eef2/Npm1/Sdad1/Hyou1/Yif1a/Iars/Eif2s1/Herpud1/Eif4ebp1/Dnajc3/Mthfd2/Xpot/Hspa9/Spcs3/Stc2/Kif5b/Psat1/Atf6/Atf3/Slc7a5
HALLMARK_PROTEIN_SECRETION	HALLMARK_PROTEIN_SECRETION	91	-0.476137	-1.87011	2.20141e-05	0.000220141	0.000139036	2218	tags=27%, list=16%, signal=23%	M6pr/Snx2/Dop1a/Kif1b/Tmx1/Ap1g1/Vamp4/Atp1a1/Yipf6/Clta/Arfgef1/Tmed10/Cav2/Golga4/Zw10/Galc/Scrn1/Atp6v1h/Cln5/Sgms1/Tpd52/Vamp3/Tom1l1/Clcn3/Pam
HALLMARK_OXIDATIVE_PHOSPHORYLATION	HALLMARK_OXIDATIVE_PHOSPHORYLATION	198	-0.355575	-1.55982	0.000117873	0.000982278	0.000620386	3667	tags=40%, list=26%, signal=30%	Uqcrb/Uqcr11/Ndufc2/Sdha/Timm50/Fdx1/Pmpca/Cox7a2l/Mrpl34/Atp5l/Atp6v1g1/Got2/Vdac3/Mrps30/Acadsb/Vdac1/Cox6b1/Cox11/Timm10/Gpi1/Ndufb5/Phb2/Mtrr/Cox7a2/Afg3l2/Mgst3/Mrps15/Atp5g3/Atp5g1/Timm13/Ndufs8/Ndufs7/Abcb7/Oxa1l/Uqcrh/Slc25a5/Cycs/Uqcrfs1/Hccs/Atp6v0b/Mpc1/Atp5b/Cox10/Atp1b1/Htra2/Supv3l1/Ndufb6/Atp5d/Vdac2/Bax/Hadhb/Acat1/Cox5b/Slc25a4/Uqcrc1/Cox15/Uqcrc2/Sdhc/Slc25a12/Atp5a1/Glud1/Mrpl1…
HALLMARK_G2M_CHECKPOINT	HALLMARK_G2M_CHECKPOINT	196	-0.349203	-1.53317	0.000795196	0.00567997	0.00358735	3255	tags=34%, list=23%, signal=26%	Kif23/Cdk1/Arid4a/Lmnb1/Mki67/Cul3/Rbm14/Smc2/Srsf1/Kif22/Tfdp1/Stil/E2f3/Dtymk/Rasal2/Plk1/Prmt5/Snrpd1/Kpnb1/Cdc27/E2f2/Srsf2/Cks2/Nolc1/Sfpq/Hus1/Bub3/Nup98/Dr1/Kmt5a/Sap30/Myc/Ncl/Cdc25a/Ss18/Ube2s/Mnat1/Hnrnpd/Tent4a/Cdc20/Slc38a1/Rps6ka5/Hnrnpu/Ddx39a/Lig3/Odc1/Upf1/Ccnd1/Gspt1/Hspa8/Syncrip/Amd1/Tmpo/Cul5/Cenpf/Exo1/Rad23b/Slc12a2/E2f4/Nek2/Kif5b/Slc7a1/Pura/Uck2/Slc7a5/Lbr
HALLMARK_KRAS_SIGNALING_DN	HALLMARK_KRAS_SIGNALING_DN	97	0.459113	1.65827	0.000950093	0.00574062	0.00362565	2513	tags=35%, list=18%, signal=29%	Shox2/Kcnd1/Plag1/Chst2/Gdnf/Kcnn1/Ptgfr/Ryr1/Gamt/Brdt/Ypel1/Mast3/Slc25a23/Akr1b8/Mfsd6/Tfcp2l1/Camk1d/Tent5c/Cntfr/Slc16a7/Sgk1/Cyp39a1/Copz2/Snn/Synpo/Slc38a3/Gtf3c5/Wnt16/Slc29a3/Vps50/Ybx2/Slc30a3/Col2a1/Pdk2
HALLMARK_COAGULATION	HALLMARK_COAGULATION	86	0.471041	1.67313	0.00103331	0.00574062	0.00362565	2398	tags=37%, list=17%, signal=31%	Sh2b2/Thbd/Mmp2/Pros1/Mmp9/Crip2/S100a1/P2ry1/Mmp3/C3/Rapgef3/Timp3/Rabif/Msrb2/Gda/Bmp1/Tmprss6/Fn1/S100a13/Fbn1/C1s2/Itga2/Plat/F8/Ctsb/Hmgcs2/Pdgfb/Cpq/Ang/Cpn1/Htra1/Lrp1
HALLMARK_BILE_ACID_METABOLISM	HALLMARK_BILE_ACID_METABOLISM	82	0.430284	1.52465	0.00700644	0.0334209	0.0211079	2117	tags=28%, list=15%, signal=24%	Retsat/Abca1/Gstk1/Abca2/Abcd2/Phyh/Slc29a1/Paox/Pfkm/Rbp1/Pex26/Tfcp2l1/Slc35b2/Sult2b1/Crot/Lck/Ch25h/Cyp39a1/Amacr/Cyp27a1/Pex11a/Rxra/Pex1
HALLMARK_ANDROGEN_RESPONSE	HALLMARK_ANDROGEN_RESPONSE	88	-0.387865	-1.51775	0.00735259	0.0334209	0.0211079	3139	tags=42%, list=22%, signal=33%	Ccnd3/Idi1/Sms/Dhcr24/Dbi/Ptk2b/Ncoa4/Hmgcs1/Vapa/Gsr/Hmgcr/Xrcc5/Elk4/Akt1/Rrp12/Myl12a/Uap1/Adrm1/Inpp4b/Ube2j1/Mertk/Plpp1/Itgav/Ccnd1/Pa2g4/Cdc14b/Ptpn21/Herc3/Krt19/Gpd1l/Actn1/Spcs3/Sat1/Srf/Cdk6/Tpd52/Abcc4
HALLMARK_DNA_REPAIR	HALLMARK_DNA_REPAIR	145	0.37327	1.42392	0.00923926	0.0384969	0.0243138	3376	tags=33%, list=24%, signal=25%	Pde4b/Nme4/Rfc3/Gsdme/Npr2/Mpg/Adcy6/Ak1/Vps28/Rfc4/Snapc5/Ada/Tyms/Polr2f/Rbx1/Dut/Bcap31/Vps37d/Ddb2/Taf6/Dguok/Pcna/Rfc2/Nt5c/Aaas/Pole4/Polr2a/Rfc5/Gtf3c5/Zfp707/Prim1/Nelfcd/Gtf2f1/Itpa/Bcam/Rad51/Rpa3/Polr2j/Nelfb/Rae1/Polr2i/Rpa2/Edf1/Polr2k/Supt4a/Clp1/Tmed2/Gtf2h5

## Sheet: Con9
ID	Description	setSize	enrichmentScore	NES	pvalue	p.adjust	qvalues

[truncated: 6 more sheets: Con10, Con11, Con12, Con13, Con14, Con15]
