# Supplementary material for: LKB1 controls inflammatory potential through CRTC2-dependent histone acetylation
Source: Mol Cell. Author manuscript; Available in PMC 2026 May 1. (PMC13133714; doi:10.1016/j.molcel.2023.04.017)
Supplement: Table S3. Gene set enrichment analysis of KEGG pathways in wild type, LKB1 knockout, and LKB1/CRTC2 knockout MEFs untreated or stimulated with IL-1β, related to Figures 1 and 4 [file NIHMS2160715-supplement-Table_S3__Gene_set_enrichment_analysis_of_KEGG_pathways_in_wild_type__LKB1_knockout__and_LKB1_CRTC2_knockout_MEFs_untreated_or_stimulated_with_IL-1___related_to_Figures_1_and_4.xlsx]

## Sheet: decoder
Contrast_ID	Contrast
Con1	Lkb1.IL1b_v_WT.IL1b
Con2	Lkb1Crtc2A1.IL1b_v_WT.IL1b
Con3	Lkb1Crtc2A2.IL1b_v_WT.IL1b
Con4	Lkb1Crtc2A1.IL1b_v_Lkb1.IL1b
Con5	Lkb1Crtc2A2.IL1b_v_Lkb1.IL1b
Con6	Lkb1.untrt_v_WT.untrt
Con7	Lkb1Crtc2A1.untrt_v_WT.untrt
Con8	Lkb1Crtc2A2.untrt_v_WT.untrt
Con9	Lkb1Crtc2A1.untrt_v_Lkb1.untrt
Con10	Lkb1Crtc2A2.untrt_v_Lkb1.untrt
Con11	Lkb1.IL1b..Lkb1.untrt_v_WT.IL1b..WT.untrt
Con12	Lkb1Crtc2A1.IL1b..Lkb1Crtc2A1.untrt_v_WT.IL1b..WT.untrt
Con13	Lkb1Crtc2A2.IL1b..Lkb1Crtc2A2.untrt_v_WT.IL1b..WT.untrt
Con14	Lkb1Crtc2A1.IL1b..Lkb1Crtc2A1.untrt_v_Lkb1.IL1b..Lkb1.untrt
Con15	Lkb1Crtc2A2.IL1b..Lkb1Crtc2A2.untrt_v_Lkb1.IL1b..Lkb1.untrt

## Sheet: Con1
ID	Description	setSize	enrichmentScore	NES	pvalue	p.adjust	qvalues	rank	leading_edge	core_enrichment
mmu03010	Ribosome	133	-0.529188	-2.10484	4.04261e-09	1.30576e-06	1.08512e-06	3730	tags=44%, list=26%, signal=33%	Rps6/Mrps7/Rps11/Mrps6/Rps3/Rpsa/Rpl17/Rpl18/Mrps15/Rpl27/Mrpl11/Mrps2/Mrpl22/Rpl7/Rpl23a/Rps17/Mrps11/Rps20/Rpl3/Mrpl30/Rplp2/Mrpl23/Rps15a/Mrps5/Rps19/Mrps12/Mrpl32/Rpl14/Rpl23/Mrpl4/Rpl29/Rps15/Rps16/Rsl24d1/Rps27a/Rpl10/Mrpl12/Rpl27a/Rps29/Rps9/Mrpl3/Rps5/Rps25/Rpl28/Rpl41/Rplp1/Rpl37a/Rpl13a/Mrpl17/Rpl18a/Mrpl15/Rpl4/Rps23/Rps13/Rps12/Mrpl36/Rps26/Rpl22l1/Mrps14
mmu04060	Cytokine-cytokine receptor interaction	137	0.541771	2.01384	1.68959e-08	2.72869e-06	2.26761e-06	2725	tags=45%, list=19%, signal=36%	Inhba/Eda/Cxcl2/Ackr3/Il6/Il7/Osmr/Ccl7/Cxcl5/Tnfsf11/Ifnar2/Cxcl12/Il11/Csf2rb/Epor/Lif/Gdf1/Ifnar1/Il12rb1/Acvr1b/Il13ra2/Csf1r/Tnfrsf11b/Cxcl1/Csf2rb2/Cxcl14/Il18/Tnfrsf9/Tslp/Il10rb/Tnfsf12/Ccl2/Tnfrsf25/Il3ra/Il1rl1/Il33/Cxcl3/Il1rn/Ccl27a/Tnfsf15/Fas/Il1rl2/Bmpr1b/Cntfr/Gdf5/Tgfbr1/Il1r1/Ccl11/Cd40/Il11ra1/Ppbp/Il17rc/Csf2ra/Il2rb/Il1r2/Tnfrsf1b/Csf1/Bmp8a/Acvr1/Ifngr2/Il1rap
mmu03013	Nucleocytoplasmic transport	102	-0.499196	-1.91291	3.42165e-06	0.000368398	0.000306148	3529	tags=44%, list=25%, signal=33%	Sap18b/Nup54/Nup85/Cse1l/Ndc1/Nup62/Xpo5/Nup43/Alyref/Eif4a3/Nupl2/Xpo1/Srrm1/Nup88/Thoc7/Acin1/Thoc5/Sap18/Ipo4/Thoc3/Kpna4/Kpnb1/Kpna1/Tnpo1/Ddx19b/Ranbp2/Nupl1/Nup98/Ipo13/Pym1/Ranbp17/Eef1a1/Tmem33/Nup153/Ipo11/Nup37/Ipo7/Xpo6/Tpr/Xpo4/Nup107/Xpot/Ahctf1/Ipo5/Nup210
mmu03008	Ribosome biogenesis in eukaryotes	72	-0.552451	-1.99588	5.63773e-06	0.000394429	0.000327781	4294	tags=58%, list=30%, signal=41%	Rpp38/Pop7/Pop5/Gar1/Eif6/Mdn1/Nat10/Dkc1/Wdr43/Nhp2/Rcl1/Riok1/Pop4/Wdr75/Tbl3/Bms1/Utp6/Mphosph10/Fcf1/Imp3/Utp18/Gnl2/Nop10/Xpo1/Nop58/Rpp25/Rpp40/Heatr1/Wdr36/Csnk2a2/Tcof1/Fbl/Utp14a/Gtpbp4/Imp4/Utp14b/Pwp2/Rexo1/Utp15/Efl1/Rexo2/Nvl
mmu00980	Metabolism of xenobiotics by cytochrome P450	40	0.658252	2.06328	6.10572e-06	0.000394429	0.000327781	1269	tags=40%, list=9%, signal=37%	Cyp1b1/Gsta4/Mgst1/Gstk1/Cbr3/Gstt1/Ugt1a6b/Gstm5/Dhdh/Gstt2/Ugt1a7c/Aldh3a1/Mgst2/Cyp2s1/Cyp1a1/Ugt1a6a
mmu05204	Chemical carcinogenesis - DNA adducts	33	0.697788	2.09734	8.37846e-06	0.000451041	0.000374826	1269	tags=42%, list=9%, signal=39%	Cyp1b1/Gsta4/Mgst1/Gstk1/Gstt1/Ugt1a6b/Gstm5/Cyp2c55/Gstt2/Ugt1a7c/Mgst2/Cyp1a1/Nat2/Ugt1a6a
mmu00100	Steroid biosynthesis	16	-0.792892	-2.05817	3.72104e-05	0.00171699	0.00142686	1869	tags=75%, list=13%, signal=65%	Tm7sf2/Sqle/Ebp/Nsdhl/Cyp51/Msmo1/Lss/Sc5d/Dhcr7/Hsd17b7/Soat1/Lbr
mmu05014	Amyotrophic lateral sclerosis	305	-0.343033	-1.50622	4.86334e-05	0.00196357	0.00163178	3142	tags=32%, list=22%, signal=26%	Rab1a/Psmb3/Nup62/Ndufs4/Ndufab1/Ndufa10/Nup43/Psma5/Atp5c1/Psmc1/Adrm1/Casp3/Psmd14/Alyref/Becn1/C9orf72/Psmd1/Gpx8/Psmd3/Chmp2b/Matr3/Cox7a2l/Ndufc2/Nup88/Mapk11/Ndufa12/Ubqln1/Klc2/Atp5g3/Nrbf2/Psmd7/Eif2s1/Psma2/Trp53/Psmd12/Atxn2l/Nrg2/Bax/Cox6b1/Bcl2l1/Vdac1/Uqcr11/Cox7a2/Ndufa8/Bid/Psmb5/Dctn2/Psma1/Sdha/Map2k3/Cox5b/Psmd13/Bcl2/Atg2b/Ranbp2/Nupl1/Nup98/Fig4/Atp5a1/Psma4/Tubb6/Atp5g1/Uqcrf…
mmu00020	Citrate cycle (TCA cycle)	28	-0.67289	-2.02709	6.06997e-05	0.00203912	0.00169456	1679	tags=43%, list=12%, signal=38%	Pdhb/Acly/Sdha/Dld/Pdha1/Suclg2/Dlat/Sdhd/Sdhc/Cs/Idh3a/Fh1
mmu00970	Aminoacyl-tRNA biosynthesis	44	-0.614188	-2.04498	6.31306e-05	0.00203912	0.00169456	3744	tags=52%, list=26%, signal=39%	Yars/Yars2/Gars/Wars2/Ears2/Dars/Sars/Hars/Nars2/Wars/Lars2/Lars/Farsb/Fars2/Qrsl1/Nars/Cars/Iars/Rars/Qars/Eprs/Mars1/Iars2
mmu00900	Terpenoid backbone biosynthesis	22	-0.723887	-2.06542	0.00010037	0.00294724	0.00244923	2267	tags=55%, list=16%, signal=46%	Ggps1/Fdps/Nus1/Mvk/Acat2/Idi1/Mvd/Acat1/Pmvk/Hmgcs1/Hmgcr/Pdss2
mmu04141	Protein processing in endoplasmic reticulum	155	-0.408042	-1.66229	0.000117923	0.00317408	0.00263774	2673	tags=27%, list=19%, signal=22%	Hsp90aa1/Dnaja1/Os9/Ubqln1/Dnaja2/Eif2s1/Sar1b/Ssr4/Hyou1/Ckap4/Ube2j1/Bax/Plaa/Hsph1/Stt3b/Rad23b/Hsp90b1/Dnajb12/Ubxn4/Hspbp1/Edem3/Canx/Sec24a/Bcl2/Ube2g2/Rnf185/Atxn3/Lman2/Sec63/Hspa4l/Hspa8/Fbxo6/Capn2/Bag2/Mogs/Casp12/Eif2ak4/Dnajc3/Ubxn2a/Cryab/Atf6/Uggt2
mmu04360	Axon guidance	157	0.426233	1.61003	0.000155286	0.00380064	0.00315842	2073	tags=32%, list=15%, signal=28%	Slit3/Fzd3/Plxnb1/Sema4d/Gnai1/Srgap1/Epha1/Limk1/Plxna4/Nfatc4/Sema4g/Efna2/Cxcl12/Sema6d/Efna4/Efna3/Epha7/Plxna3/Unc5c/Sema6b/Sema4a/Cdk5/Sema5a/Sema3g/Srgap3/Robo2/Prkcz/Pik3cd/Sema4c/Ntn1/Pard6g/Plcg1/Pik3r2/Ptch1/Efnb2/Efnb1/Nfatc2/Lrrc4c/Pak6/Camk2g/Prkca/Ssh3/Ppp3ca/Trpc6/Bmpr1b/Raf1/Nrp1/Lrig2/L1cam/Sema6c/Sema3f
mmu01200	Carbon metabolism	95	-0.461076	-1.74728	0.000164733	0.00380064	0.00315842	2691	tags=39%, list=19%, signal=32%	Pgp/Prps1l3/Gcsh/Dlst/Adpgk/Prps1/Ogdh/Hk2/Me1/Psph/Acss2/Tkt/Rpe/Pdhb/Sdha/Shmt1/Dld/Pdha1/Taldo1/Acat2/Suclg2/Pccb/Me3/Dlat/Glud1/Acat1/Psat1/Sdhd/Sdhc/Eno3/Pcca/Rpia/Shmt2/Cs/Got1/Idh3a/Fh1
mmu05207	Chemical carcinogenesis - receptor activation	138	0.436295	1.62213	0.000197112	0.00407702	0.00338811	1452	tags=25%, list=10%, signal=23%	Fgf7/Cyp1b1/Rps6ka6/Gsta4/Mgst1/Ahr/Gnai1/Rps6ka2/Tnfsf11/Creb5/Klf4/Vdr/Gstt1/Ugt1a6b/Vegfa/Fgf2/Bcl6/Gstm5/Fgf10/Gstt2/Adcy6/E2f1/Ugt1a7c/Arrb2/Mgst2/Pik3cd/Paqr7/Cyp1a1/Pik3r2/Ugt1a6a/Rxrb/Cacna1a/Esr1/Prkca/Ppara
mmu05160	Hepatitis C	121	-0.421807	-1.66339	0.000201958	0.00407702	0.00338811	3133	tags=44%, list=22%, signal=34%	Irf9/Oas1b/Casp8/Mapk1/Ddx58/Ikbkg/Ppp2r2a/Mavs/Cxcl10/Casp3/Rnasel/Stat2/Ywhae/Map2k2/Mx2/Traf3/Eif2s1/E2f2/Trp53/Oas1g/Irf7/Ppp2ca/Bax/Chuk/Cd81/Ccnd1/Oas2/Traf6/Bid/Nras/Rsad2/Myc/Braf/E2f3/Irf3/Sos2/Ocln/Oas3/Ppp2r1b/Ywhah/Cdk4/Fadd/Oas1a/Cdk2/Akt3/Ldlr/Eif2ak4/Psme3/Cdk6/Tbk1/Hras/Pik3cb/Cflar
mmu04640	Hematopoietic cell lineage	45	0.582262	1.85743	0.000229657	0.00436348	0.00362616	2603	tags=58%, list=18%, signal=47%	Cd1d1/Il6/Il7/Cd59a/Itga5/Il11/Epor/Cd55/Csf1r/Itga2/Itga1/Il3ra/Itga2b/Cd33/Mme/Cd59b/Anpep/Il1r1/Il11ra1/Itga4/H2-DMa/Csf2ra/Cd9/Il1r2/Csf1/Itgb3
mmu05162	Measles	107	-0.43018	-1.67334	0.000395582	0.00709849	0.00589903	3133	tags=45%, list=22%, signal=35%	Irf9/Hspa1b/Oas1b/Casp8/Myd88/Tab2/Ddx58/Ikbkg/Mavs/Casp3/Stat2/Mx2/Cd46/Traf3/Eif2s1/Ifih1/Csnk2a2/Trp53/Oas1g/Irf7/Bax/Chuk/Bcl2l1/Ccnd1/Adar/Oas2/Ccne1/Traf6/Bid/Rack1/Stat5b/Irf3/Bcl2/Bbc3/Oas3/Cdk4/Fadd/Oas1a/Nfkbib/Hspa8/Cdk2/Tlr4/Akt3/Eif2ak4/Cdk6/Ccnd2/Tbk1/Pik3cb
mmu05171	Coronavirus disease - COVID-19	184	-0.369404	-1.53531	0.000480941	0.008176	0.00679446	3647	tags=42%, list=26%, signal=32%	Rps11/Mx1/Sting1/Jak1/Rps3/Rpsa/Rpl17/Stat1/Rpl18/Rpl27/Irf9/Rpl7/Oas1b/Hbegf/Myd88/Isg15/Mapk1/Tab2/Rpl23a/Ddx58/Ikbkg/Rps17/Mavs/Cxcl10/Rps20/Cgas/Stat2/Rpl3/Rplp2/Mapk11/Prkcg/Rps15a/Mx2/Traf3/Rps19/Ifih1/Rpl14/Rpl23/Rpl29/Oas1g/Chuk/Rps15/Adar/Oas2/Rps16/Rsl24d1/Rps27a/Traf6/Rpl10/Rpl27a/Rps29/Rps9/Rps5/Rps25/Irf3/Rpl28/Rpl41/Rplp1/Rpl37a/Rpl13a/Oas3/Rpl18a/Rpl4/Oas1a/Nfkbib/Rps23/Rps13/Tlr4/…
mmu05032	Morphine addiction	48	0.55557	1.80658	0.000561704	0.00907153	0.00753866	3212	tags=56%, list=23%, signal=44%	Pde3b/Pde10a/Pde4b/Gabra3/Gnao1/Gnai1/Gabre/Gng2/Adcy6/Pde1a/Arrb2/Pde4a/Gnb5/Pde4d/Cacna1a/Prkca/Arrb1/Grk5/Gng5/Adcy9/Gng4/Gabra1/Gng8/Prkaca/Gng7/Prkacb/Cacna1b
mmu05020	Prion disease	217	-0.353988	-1.49442	0.000627815	0.00965639	0.0080247	3139	tags=34%, list=22%, signal=27%	Psmb3/Hspa1b/Ndufs4/Ndufab1/Ndufa10/Mapk1/Creb1/Psma5/Atp5c1/Psmc1/Prnp/Adrm1/Casp3/Psmd14/Psmd1/Psmd3/Cox7a2l/Ndufc2/Mapk11/Ndufa12/Klc2/Atp5g3/Psmd7/Eif2s1/Psma2/Csnk2a2/Psmd12/Bax/Cox6b1/Stip1/Vdac1/Uqcr11/Itpr1/Cox7a2/Cav2/Ndufa8/Psmb5/Psma1/Sdha/Cox5b/Psmd13/Atp5a1/Psma4/Tubb6/Atp5g1/Ppif/Uqcrfs1/Uqcrc1/Tubb4b/Uqcrb/Hspa8/Ndufs1/Uqcrc2/Cox5a/Atp5b/Vdac2/Kif5b/Klc1/Sdhd/Psmd11/Atp5d/Mcu/Sdhc/…
mmu05010	Alzheimer disease	317	-0.315113	-1.38688	0.000677199	0.00994252	0.00826248	3264	tags=32%, list=23%, signal=26%	Cox7c/Atp2a1/Slc25a5/Ide/Psmb3/Ndufs4/Ndufab1/Ndufa10/Casp8/Aph1b/Mapk1/Psma5/Slc39a6/Atp5c1/Psmc1/Ikbkg/Adrm1/Casp3/Psmd14/Becn1/Psmd1/Slc39a1/Psmd3/Wnt7a/Cox7a2l/Adam10/Ndufc2/Ndufa12/Klc2/Map2k2/Atp5g3/Insr/Nrbf2/Frat2/Psmd7/Wnt5a/Eif2s1/Psma2/Csnk2a2/Psmd12/Cox6b1/Chuk/Vdac1/Wnt10a/Uqcr11/Itpr1/Cox7a2/Snca/Ndufa8/Bid/Rtn4/Psmb5/Nras/Braf/Psma1/Sdha/Cox5b/Psmd13/Slc39a11/Atg2b/Atp5a1/Psma4/Tub…
mmu04080	Neuroactive ligand-receptor interaction	95	0.448199	1.60736	0.00102969	0.0144604	0.012017	2939	tags=42%, list=21%, signal=34%	Bdkrb2/Lypd6/Ptgfr/Gabra3/Grik2/Bdkrb1/Ednra/Lynx1/Htr2a/S1pr3/Ptger2/Gabre/C3/Adora2b/Grpr/P2ry1/Penk/Lpar4/S1pr1/Lpar1/Adora2a/Gpr50/Gpr35/Cnr1/Mc3r/Calcrl/Adm2/P2rx7/Thra/Ptger1/Glrb/P2rx4/Adm/Htr6/Grid1/Gabra1/Grin2d/Cck/Ptgir/Vipr2
mmu05022	Pathways of neurodegeneration - multiple diseases	380	-0.301138	-1.3498	0.00142449	0.0191713	0.0159318	3142	tags=30%, list=22%, signal=24%	Rab1a/Psmb3/Ndufs4/Ndufab1/Ndufa10/Casp8/Mapk1/Psma5/Atp5c1/Psmc1/Prnp/Adrm1/Casp3/Psmd14/Becn1/C9orf72/Psmd1/Gpx8/Psmd3/Chmp2b/Wnt7a/Cox7a2l/Ndufc2/Lrrk2/Mapk11/Prkcg/Ndufa12/Klc2/Map2k2/Atp5g3/Bdnf/Nrbf2/Frat2/Psmd7/Wnt5a/Eif2s1/Psma2/Csnk2a2/Psmd12/Atxn2l/Ube2j1/Bax/Cox6b1/Bcl2l1/Vdac1/Wnt10a/Uqcr11/Itpr1/Cox7a2/Snca/Rps27a/Ndufa8/Bid/Psmb5/Nras/Dctn2/Braf/Psma1/Camk2b/Sdha/Map2k3/Cox5b/Psmd13…
mmu03040	Spliceosome	125	-0.38953	-1.54186	0.0019197	0.0248025	0.0206115	3679	tags=38%, list=26%, signal=29%	Sf3b1/Slu7/Snw1/Rbmx/Ppie/Sf3b4/Zmat2/Usp39/Lsm7/Lsm2/Dhx15/Cwc15/Sf3a1/Smndc1/Hspa1b/Srsf6/Eftud2/Snrpa1/Alyref/Eif4a3/Rbm25/Snrpd2/Isy1/Pcbp1/Srsf1/Acin1/Prpf19/Hnrnpk/Snrpa/Lsm6/Thoc3/Prpf8/Ddx5/Tcerg1/Srsf2/Snrpf/Prpf31/Snrnp70/Ccdc12/Hnrnpu/Hnrnpc/Cdc40/Snrpd3/Sf3b5/Hspa8/Ddx46/U2surp/Sf3a2
mmu04120	Ubiquitin mediated proteolysis	133	-0.376045	-1.49571	0.00232744	0.028914	0.0240283	2711	tags=24%, list=19%, signal=20%	Trim37/Ube2s/Trip12/Ube3a/Det1/Cbl/Pml/Prpf19/Ube2j1/Anapc1/Fbxw11/Rps27a/Traf6/Map3k1/Ube2g2/Ube2q2/Herc1/Cdc27/Ube2f/Smurf2/Cdc23/Cdc34/Ube2m/Cul5/Ube2e1/Herc3/Mdm2/Uba2/Cop1/Ube2n/Nedd4l/Herc4
mmu05222	Small cell lung cancer	84	-0.421073	-1.57815	0.00262278	0.0300598	0.0249804	2328	tags=37%, list=16%, signal=31%	Traf3/E2f2/Trp53/Bax/Chuk/Itgav/Gadd45g/Bcl2l1/Ccnd1/Ccne1/Traf6/Cks2/Myc/E2f3/Bcl2/Max/Gadd45b/Cdk4/Itga3/Cdk2/Col4a5/Akt3/Col4a2/Col4a1/Cdk6/Itga6/Lamc2/Pik3cb/Lamb3/Lamc1/Lama5
mmu00982	Drug metabolism - cytochrome P450	34	0.589386	1.7851	0.00266701	0.0300598	0.0249804	1269	tags=32%, list=9%, signal=30%	Gsta4/Mgst1/Gstk1/Gstt1/Ugt1a6b/Gstm5/Gstt2/Ugt1a7c/Aldh3a1/Mgst2/Ugt1a6a
mmu05012	Parkinson disease	223	-0.33222	-1.41375	0.00269887	0.0300598	0.0249804	3139	tags=32%, list=22%, signal=26%	Psmb3/Ndufs4/Ndufab1/Ndufa10/Psma5/Slc39a6/Atp5c1/Psmc1/Adrm1/Casp3/Psmd14/Psmd1/Slc39a1/Psmd3/Cox7a2l/Ndufc2/Lrrk2/Ndufa12/Klc2/Atp5g3/Psmd7/Eif2s1/Psma2/Trp53/Psmd12/Ube2j1/Bax/Cox6b1/Bcl2l1/Vdac1/Uqcr11/Itpr1/Cox7a2/Snca/Rps27a/Ndufa8/Psmb5/Psma1/Camk2b/Sdha/Cox5b/Psmd13/Slc39a11/Ube2g2/Htra2/Atp5a1/Psma4/Tubb6/Atp5g1/Ppif/Uqcrfs1/Uqcrc1/Tubb4b/Uqcrb/Ndufs1/Uqcrc2/Cox5a/Atp5b/Vdac2/Kif5b/Klc1/…
mmu04061	Viral protein interaction with cytokine and cytokine receptor	45	0.527102	1.68147	0.0028674	0.0308723	0.0256557	2571	tags=42%, list=18%, signal=35%	Cxcl2/Ackr3/Il6/Ccl7/Cxcl5/Cxcl12/Csf1r/Cxcl1/Cxcl14/Il18/Il10rb/Ccl2/Cxcl3/Ccl27a/Ccl11/Ppbp/Il2rb/Tnfrsf1b/Csf1
mmu05220	Chronic myeloid leukemia	75	-0.427364	-1.55244	0.00317779	0.0331106	0.0275157	2487	tags=39%, list=18%, signal=32%	Hdac2/Cbl/Map2k2/E2f2/Gab2/Trp53/Bax/Chuk/Gadd45g/Bcl2l1/Ccnd1/Nras/Myc/Braf/Crk/E2f3/Stat5b/Sos2/Gadd45b/Tgfb3/Cdk4/Bcr/Akt3/Mdm2/Ctbp2/Cdk6/Hras/Pik3cb/Mecom
mmu04020	Calcium signaling pathway	140	0.39986	1.49052	0.00335875	0.0339024	0.0281737	2077	tags=29%, list=15%, signal=25%	Fgf7/Gdnf/Bdkrb2/Plcd1/Ptgfr/Pdgfra/Bdkrb1/Ednra/Ret/Htr2a/Hgf/Vegfa/Fgf2/Atp2b4/Fgf10/Adora2b/Grpr/Pde1a/Mylk/Pdgfc/Plcg1/Adora2a/Kdr/Vegfc/Camk4/Cacna1a/Camk2g/Prkca/Ryr1/Camk1/Stim1/Vdac3/Ppp3ca/Atp2a3/P2rx7/Plcb3/Ntrk3/Ptger1/P2rx4/Adcy9/Nos2
mmu00480	Glutathione metabolism	51	0.498252	1.62088	0.003659	0.0358138	0.0297622	2308	tags=25%, list=16%, signal=21%	Gsta4/Mgst1/Ggt7/Gstk1/Gstt1/Gstm5/Oplah/Gstt2/Mgst2/Anpep/Lancl1/Gpx7/Nat8f1
mmu00983	Drug metabolism - other enzymes	52	0.494848	1.6124	0.00416091	0.0395287	0.0328493	1292	tags=27%, list=9%, signal=25%	Gsta4/Mgst1/Nme4/Xdh/Gstt1/Ugt1a6b/Gstm5/Gstt2/Ugt1a7c/Mgst2/Uck1/Nat2/Ugt1a6a/Dut
mmu00190	Oxidative phosphorylation	112	-0.392089	-1.53552	0.00441037	0.0407014	0.0338239	3095	tags=32%, list=22%, signal=25%	Ndufs4/Ndufab1/Ndufa10/Atp5c1/Atp6v1e1/Cox7a2l/Ndufc2/Ndufa12/Atp5g3/Atp6v0a1/Atp6v1b2/Cox15/Cox6b1/Atp6v0b/Uqcr11/Cox7a2/Ndufa8/Sdha/Cox5b/Atp5a1/Atp5g1/Uqcrfs1/Uqcrc1/Uqcrb/Ndufs1/Cox10/Uqcrc2/Ppa1/Cox5a/Atp5b/Sdhd/Atp5d/Sdhc/Ndufs7/Atp6v1h/Ndufs2
mmu04622	RIG-I-like receptor signaling pathway	47	-0.481797	-1.61408	0.005468	0.0490601	0.0407702	3682	tags=60%, list=26%, signal=44%	Pin1/Sting1/Tbkbp1/Dhx58/Casp8/Cyld/Isg15/Ddx58/Ikbkg/Atg5/Mavs/Cxcl10/Sike1/Mapk11/Traf3/Ifih1/Irf7/Chuk/Traf6/Map3k1/Trim25/Irf3/Ddx3x/Fadd/Azi2/Nfkbib/Tbk1/Mapk12

## Sheet: Con2
ID	Description	setSize	enrichmentScore	NES	pvalue	p.adjust	qvalues	rank	leading_edge	core_enrichment
mmu04060	Cytokine-cytokine receptor interaction	136	0.545846	2.03338	2.14411e-08	6.92549e-06	5.66498e-06	2669	tags=43%, list=19%, signal=36%	Inhba/Ccl7/Eda/Cxcl12/Cxcl2/Il7/Cxcl5/Ackr3/Cxcl14/Il18/Ccl2/Epor/Osmr/Tnfsf11/Il17rc/Tgfbr2/Gdf1/Tslp/Csf1r/Tnfrsf25/Ccl11/Il12rb1/Tnfsf12/Gdf5/Tnfrsf11b/Tnfrsf10b/Ifnar2/Inhbb/Acvr1b/Ccl27a/Cd40/Il11ra1/Csf1/Bmp2/Il3ra/Tnfrsf9/Il1rl1/Cxcl1/Il1rn/Gdf11/Lif/Cx3cl1/Il1rap/Tnfsf15/Cntfr/Cxcl16/Csf2/Il1r2/Tnfrsf19/Tnfsf13/Il33/Ifnar1/Acvr1/Ppbp/Ngf/Bmp8a/Csf2rb/Tnfrsf11a/Fas
mmu03010	Ribosome	133	-0.486164	-1.98543	2.95672e-07	4.7751e-05	3.90598e-05	3748	tags=41%, list=26%, signal=30%	Rps27rt/Mrps12/Rps18/Rps27/Mrps18a/Rps27a/Rpl14/Rpl23/Rps6/Rpl39/Mrps10/Rpl4/Mrps6/Mrpl34/Rps11/Mrpl16/Mrpl30/Rpl13/Rps3/Rpl18/Rpl10a/Mrpl17/Rpl31/Rps17/Rpl41/Rplp1/Rps4x/Rps26/Rpl3/Rps20/Rps15a/Rps19/Rps29/Rpl28/Rplp2/Rps16/Rpl27a/Rps12/Rps2/Rpl7/Mrpl11/Rps9/Rps5/Rpl22l1/Rpl10/Rps13/Fau/Rpl13a/Rpl37a/Rps23/Mrps14/Mrpl15/Rpl18a/Mrpl36
mmu05162	Measles	107	-0.483556	-1.91115	3.75952e-06	0.000404775	0.000331101	3441	tags=56%, list=24%, signal=43%	Akt1/Ikbkg/Rack1/Cycs/Rela/Stat3/Ddx58/Stat1/Il1a/Stat2/Mx1/Casp8/Myd88/Tradd/Jak1/Ifih1/Cd28/Akt2/Eif2ak2/Bcl2/Irf9/Oas1b/Pik3cb/Mx2/Cd46/Oas1g/Stat5b/Bak1/Oas2/Cdk2/Traf6/Bid/Ccnd1/Bax/Irf7/Hspa8/Fadd/Ikbkb/Adar/Csnk2b/Tlr4/Casp3/Oas3/Jak3/Oas1a/Ccnd3/Irf3/Tbk1/Irak1/Cdk6/Eif2ak4/Nfkbib/Bcl2l1/Bbc3/Hspa1b/Akt3/Csnk2a2/Ccne1/Chuk/Ccnd2
mmu04141	Protein processing in endoplasmic reticulum	154	-0.429857	-1.7936	1.05887e-05	0.000855037	0.000699411	2848	tags=31%, list=20%, signal=25%	Eif2ak2/Bcl2/Xbp1/Ubxn1/Atxn3/Yod1/Rad23b/Selenos/Hsp90b1/Map2k7/Ubxn8/Ubqln2/Ubqln1/Uggt1/Rad23a/Bak1/Ero1a/Herpud1/Mbtps2/Plaa/Bax/Hspbp1/Hspa8/Sec24a/Lman2/Ubxn4/Edem3/Amfr/Eif2ak4/Ube2j1/Dnajb1/Hspa4l/Hsp90ab1/Hspa1b/Hsph1/Fbxo6/Dnaja2/Bag2/Capn2/Mogs/Atf6b/Casp12/Dnajc3/Cryab/Ubxn2a/Atf6/Uggt2
mmu05169	Epstein-Barr virus infection	170	-0.405611	-1.70854	1.71722e-05	0.00110933	0.000907417	3545	tags=45%, list=25%, signal=34%	Myc/Stat3/Rac1/Ddx58/Stat1/Stat2/Relb/H2-Bl/Casp8/Myd88/Tradd/Jak1/Ripk1/Akt2/Eif2ak2/Gadd45g/Bcl2/H2-T23/Irf9/H2-T24/Oas1b/Gm8909/Gadd45a/Pik3cb/Map2k7/Mapk11/H2-K1/Tap1/Psmc4/H2-Q4/Isg15/Adrm1/Oas1g/Bak1/Oas2/Cdk2/H2-D1/Traf6/E2f3/Usp7/Psmd13/Bid/Cxcl10/Map2k4/Ccnd1/Bax/Irf7/Mdm2/Fadd/Ikbkb/Psmd1/Casp3/Oas3/Jak3/Oas1a/Ccnd3/Irf3/Tbk1/Sap30/Irak1/Blnk/Cdk6/Nfkbib/Psmd11/Map2k3/Mapk14/Cdkn1a/Hes1…
mmu05160	Hepatitis C	121	-0.445224	-1.7912	2.06439e-05	0.00111133	0.000909056	3870	tags=55%, list=27%, signal=41%	Akt1/Ikbkg/Cycs/Ifit1bl1/Map2k1/Tlr3/Rela/Myc/Stat3/Ddx58/Stat1/Stat2/Mx1/Casp8/Tradd/Jak1/Ripk1/Ifit1/Akt2/Eif2ak2/Irf9/Nras/Ppp2r2d/Oas1b/Pik3cb/Mx2/Sos1/Ppp2r2a/Ppp2cb/Rnasel/Ticam1/Oas1g/Bak1/Oas2/Cd81/Cdk2/Traf6/E2f3/Kras/Bid/Cxcl10/Ccnd1/Bax/Irf7/Fadd/Ikbkb/Casp3/Oas3/Oas1a/Sos2/Irf3/Tbk1/Braf/Cdk6/Eif2ak4/Ppp2r1a/Rsad2/Psme3/Cdkn1a/Ldlr/Ocln/E2f2/Akt3/Ywhah/Hras/Chuk/Cflar
mmu05171	Coronavirus disease - COVID-19	184	-0.399199	-1.70185	2.49586e-05	0.00115166	0.000942047	3748	tags=43%, list=26%, signal=32%	Rps27rt/Tlr3/Rps18/Rps27/Rps27a/Rpl14/Rpl23/Rela/Rps6/Stat3/Rpl39/Ddx58/Rpl4/Stat1/Rps11/Stat2/Mx1/Myd88/Jak1/Ifih1/Rpl13/Eif2ak2/Rps3/Rpl18/Irf9/Rpl10a/Rpl31/Oas1b/Pik3cb/Rps17/Mapk11/Mx2/Rpl41/Rplp1/Isg15/Rps4x/Rps26/Rpl3/Rps20/Oas1g/Rps15a/Oas2/Rps19/Rps29/Traf6/Cxcl10/Rpl28/Rplp2/Rps16/Ikbkb/Adar/Rpl27a/Tlr4/Rps12/Rps2/Rpl7/Oas3/Rps9/Oas1a/Irf3/Tbk1/Irak1/Rps5/Nfkbib/Rpl22l1/Rpl10/Rps13/Fau/M…
mmu00970	Aminoacyl-tRNA biosynthesis	44	-0.591994	-2.00434	4.08265e-05	0.00164837	0.00134835	2797	tags=45%, list=20%, signal=37%	Yars/Dars/Gatc/Lars2/Fars2/Sars/Aars/Rars/Nars2/Aars2/Gars/Farsa/Farsb/Nars/Iars/Mars1/Vars/Cars/Eprs/Iars2
mmu04360	Axon guidance	158	0.454279	1.7249	5.63355e-05	0.00186559	0.00152603	2577	tags=37%, list=18%, signal=30%	Gnai1/Fzd3/Plxnb1/Srgap1/Epha1/Unc5c/Epha7/Cxcl12/Sema4d/Prkca/L1cam/Pak6/Robo2/Nfatc4/Sema4a/Efna2/Slit3/Wnt5a/Efna3/Limk1/Plxna3/Ntn1/Sema4g/Efna4/Cdk5/Efnb2/Sema5a/Plxna4/Camk2g/Sema3g/Pard6g/Sema6d/Pik3r3/Sema6b/Sema3f/Sema6a/Prkcz/Plcg1/Sema3d/Srgap3/Fyn/Ryk/Pik3cd/Sema6c/Plcg2/Lrrc4c/Nfatc2/Abl1/Trpc6/Lrig2/Epha8/Epha3/Ablim3/Boc/Plxnc1/Pik3r1/Sema4c/Rgma
mmu01200	Carbon metabolism	95	-0.457561	-1.76311	5.77581e-05	0.00186559	0.00152603	2265	tags=39%, list=16%, signal=33%	Me2/Idh1/Gpi1/Prps1/Pdhb/Pccb/Gcsh/Psph/Phgdh/Acss2/Echs1/Pgd/Suclg2/Pgls/Me3/Pcx/Dld/Taldo1/Mmut/Sdha/Cs/Rpe/Acat2/Glud1/Idh3a/Eno3/Sdhc/Hk2/Shmt2/Dlat/Pgp/Pdha1/Pcca/Got1/Rpia/Psat1/Fh1
mmu05204	Chemical carcinogenesis - DNA adducts	33	0.64299	1.90776	0.000314714	0.00924113	0.00755915	1461	tags=45%, list=10%, signal=41%	Cyp1b1/Gsta4/Mgst1/Gstt1/Cyp2c55/Ugt1a6b/Gstm5/Gstt2/Mgst2/Gstk1/Cyp1a1/Ugt1a7c/Nat2/Ugt1a6a/Gstm2
mmu05207	Chemical carcinogenesis - receptor activation	138	0.430203	1.60477	0.000542117	0.0132841	0.0108662	1592	tags=25%, list=11%, signal=22%	Fgf7/Rps6ka6/Cyp1b1/Gsta4/Gnai1/Ahr/Creb5/Prkca/Mgst1/Gstt1/Ugt1a6b/Rps6ka2/Fgf10/Gstm5/Gstt2/Tnfsf11/Fgf2/Arrb2/Klf4/Pik3r3/Bcl6/Mgst2/E2f1/Vdr/Cyp1a1/Paqr7/Ppara/Esr1/Ugt1a7c/Kpna3/Ugt1a6a/Gstm2/Adcy9/Pik3cd
mmu04080	Neuroactive ligand-receptor interaction	95	0.457366	1.62357	0.000542717	0.0132841	0.0108662	3622	tags=45%, list=26%, signal=34%	Lypd6/Gabra3/Lynx1/Penk/Ptgfr/Bdkrb2/P2ry1/Ednra/Cnr1/S1pr1/Htr2a/S1pr3/Adora2b/Bdkrb1/Gabre/Calcrl/Ptger2/Lpar1/C3/Mc3r/Ptger1/Lpar4/Gabra1/Grik2/Adm/Grpr/Thra/Adm2/Gabrb2/Adora2a/Ptger4/Glra1/Htr6/Npy1r/Npy4r/Adra1b/Kiss1r/Vipr2/P2rx4/Gpr35/Glrb/Ptger3/P2rx7
mmu00900	Terpenoid backbone biosynthesis	22	-0.669461	-1.9284	0.000575781	0.0132841	0.0108662	2827	tags=55%, list=20%, signal=44%	Nus1/Pdss2/Ggps1/Mvk/Fdps/Pmvk/Acat2/Idi1/Rce1/Mvd/Hmgcs1/Hmgcr
mmu00100	Steroid biosynthesis	16	-0.741337	-1.94051	0.000670148	0.0144305	0.011804	2440	tags=81%, list=17%, signal=67%	Sqle/Cyp51/Dhcr24/Tm7sf2/Sc5d/Nsdhl/Ebp/Msmo1/Lss/Dhcr7/Hsd17b7/Lbr/Soat1
mmu00980	Metabolism of xenobiotics by cytochrome P450	40	0.579487	1.78244	0.00100136	0.0202151	0.0165357	1461	tags=40%, list=10%, signal=36%	Cyp1b1/Gsta4/Mgst1/Gstt1/Cyp2s1/Ugt1a6b/Gstm5/Gstt2/Cbr3/Mgst2/Gstk1/Cyp1a1/Aldh3a1/Ugt1a7c/Ugt1a6a/Gstm2
mmu04217	Necroptosis	119	-0.392781	-1.571	0.00110558	0.0203335	0.0166326	3790	tags=47%, list=27%, signal=35%	H2ac22/2610002M06Rik/Chmp1b/H2ac12/Tlr3/Chmp6/Stat3/Slc25a5/Rbck1/Stat1/Il1a/Stat2/Casp8/Vdac3/Tradd/Jak1/Ripk1/Chmp3/Jak2/H2ac4/Glul/Eif2ak2/H2ac15/Bcl2/Chmp2a/Irf9/H2ac10/Rnf31/Vps4a/Vdac1/H2ac7/Macroh2a1/Ticam1/Sqstm1/Stat5b/H2ac11/Vps4b/Cyld/Bid/Bax/Vdac2/Parp1/Fadd/Faf1/Tlr4/Jak3/Slc25a4/Glud1/Ftl1/Hsp90ab1/Pla2g4a/Capn2/Macroh2a2/Cflar/Mlkl/Ripk3
mmu00564	Glycerophospholipid metabolism	76	-0.437332	-1.63357	0.0011931	0.0203335	0.0166326	1406	tags=30%, list=10%, signal=27%	Selenoi/Agpat1/Agpat3/Chka/Gpat4/Ptdss1/Gpat3/Gpcpd1/Gnpat/Lpin1/Mboat1/Cept1/Lypla1/Dgkh/Pla2g4a/Gpd1l/Crls1/Gpd2/Lpgat1/Dgkd/Agpat5/Cdipt/Lpin2
mmu03013	Nucleocytoplasmic transport	102	-0.413185	-1.61835	0.00119609	0.0203335	0.0166326	3586	tags=41%, list=25%, signal=31%	Pym1/Nup93/Ncbp1/Acin1/Ipo4/Tnpo2/Ranbp2/Ipo8/Nup37/Rnps1/Kpnb1/Tmem33/Nup107/Ube2i/Nup54/Thoc7/Nup62/Thoc3/Upf1/Senp2/Nup133/Tnpo1/Pom121/Eef1a1/Ddx19a/Xpo5/Nupl1/Ipo11/Nup98/Kpna1/Xpot/Nup153/Ranbp17/Kpna4/Ipo7/Tpr/Xpo4/Ddx19b/Xpo6/Ahctf1/Ipo5/Nup210
mmu05164	Influenza A	113	-0.390468	-1.55685	0.00130435	0.0210652	0.0172311	3870	tags=52%, list=27%, signal=38%	Akt1/Ikbkg/Cycs/Map2k1/Tlr3/Rela/Slc25a5/Ddx58/Stat1/Il1a/Stat2/Mx1/Casp8/Myd88/Tradd/Jak1/Ifih1/Akt2/Jak2/Eif2ak2/Irf9/Prss2/Oas1b/Vdac1/Pik3cb/Mx2/Rnasel/Ticam1/Fdps/Oas1g/Bak1/Oas2/Bid/Cxcl10/Bax/Irf7/Nlrx1/Fadd/Ikbkb/Adar/Trim25/Tlr4/Casp3/Oas3/Oas1a/Ccnd3/Irf3/Tbk1/Actg1/Slc25a4/Nup98/Cdk6/Nfkbib/Dnajb1/Kpna1/Rsad2/Akt3/Dnajc3/Chuk
mmu05222	Small cell lung cancer	84	-0.418383	-1.57888	0.00141291	0.0216316	0.0176944	1763	tags=31%, list=12%, signal=27%	Bak1/Cdk2/Traf6/E2f3/Col4a5/Ccnd1/Bax/Itga3/Ikbkb/Casp3/Cks2/Cdk6/Itgb1/Bcl2l1/Cdkn1a/E2f2/Akt3/Ccne1/Itga6/Lamc2/Chuk/Col4a2/Col4a1/Lamc1/Lama5/Lamb3
mmu04020	Calcium signaling pathway	140	0.416481	1.55713	0.00151187	0.0216316	0.0176944	3642	tags=42%, list=26%, signal=32%	Fgf7/Gdnf/Ret/Plcd1/Prkca/Pdgfra/Ptgfr/Bdkrb2/Ednra/Htr2a/Adora2b/Fgf10/Pdgfb/Vegfc/Bdkrb1/Atp2b4/Camk2g/Fgf2/Camk4/Mylk/Cacna1g/Kdr/Pdgfc/Atp2a3/Ryr1/Ptger1/Plcg1/Adcy9/Orai2/Hgf/Plcg2/Grpr/Cacna1a/Camk1/Pde1a/Tpcn1/Mylk2/Adora2a/Pdgfd/Nos2/Ngf/Pde1b/Htr6/Cacna1i/Ppp3ca/Ntrk3/Cd38/Egf/Itpka/Adra1b/Cacna1b/Calml4/Plcb1/Plcd3/P2rx4/Ppp3cb/Ptger3/P2rx7/Plce1
mmu04623	Cytosolic DNA-sensing pathway	43	-0.510568	-1.71636	0.00154033	0.0216316	0.0176944	1583	tags=33%, list=11%, signal=29%	Cxcl10/Irf7/Polr3g/Ikbkb/Adar/Irf3/Ifi202b/Tbk1/Nfkbib/Polr3e/Aim2/Chuk/Cgas/Ripk3
mmu04218	Cellular senescence	155	-0.355764	-1.48762	0.00169232	0.0218933	0.0179085	2743	tags=35%, list=19%, signal=29%	H2-T23/Ppp1ca/Ccnb1/Nras/H2-T24/Hipk1/Gm8909/Gadd45a/Vdac1/Pik3cb/Traf3ip2/Rras/Nfatc3/Mapk11/H2-K1/Hipk2/H2-Q4/Itpr3/Tgfb1/Sqstm1/Atr/Cdk2/H2-D1/E2f3/Kras/Ccnd1/Vdac2/Mdm2/Zfp36l2/Calm2/Rheb/Hus1/Mcu/Mras/Ccnd3/Mapkapk2/Slc25a4/Cdk6/Rras2/Map2k3/Mapk14/Eif4ebp1/Cdkn1a/Hipk3/Lin9/E2f2/Akt3/E2f4/Capn2/Rassf5/Ccne1/Hras/Sirt1/Mapk12/Ccnd2
mmu05203	Viral carcinogenesis	192	-0.344067	-1.47008	0.00169453	0.0218933	0.0179085	3311	tags=34%, list=23%, signal=27%	H4c18/H2-Bl/H4c2/Casp8/H2bc3/Dlg1/Vdac3/Tradd/Jak1/H2bc11/Rel/Eif2ak2/H2-T23/Irf9/Nras/H2-T24/H4c9/Gm8909/Pik3cb/H2bc6/H2-K1/H2-Q4/Ube3a/Ddb1/Gtf2a1/H4c6/Kat2b/Sp100/Ddx3x/H2bc8/Stat5b/H2bc9/Bak1/Mrps18b/Cdk2/H2-D1/Usp7/Kras/Creb1/Ccnd1/Bax/Irf7/Tbp/Mdm2/Gtf2e2/Hnrnpk/Casp3/Hdac4/Actn4/Jak3/Ccnd3/Mapkapk2/Irf3/Cdk6/Gtf2h1/Hdac7/Cdkn1a/Srf/Ywhah/Vac14/Atf6b/Ccne1/Hras/Ccnd2/Lyn/H2bc7
mmu05020	Prion disease	217	-0.327558	-1.40789	0.00239081	0.0297012	0.0242953	1619	tags=18%, list=11%, signal=17%	Psmd13/Creb1/Bax/Vdac2/Hspa8/Psmd1/Csnk2b/Ppif/Casp3/Psmb5/Mcu/Kif5b/Slc25a4/Sdha/Tubb4b/Cox5b/Uqcrb/Psmd11/Mapk14/Hspa1b/Uqcrfs1/Stip1/Sdhc/Cox7a2l/Klc1/Psma1/Ndufs1/Uqcrc2/Csnk2a2/Atf6b/Ndufs2/Casp12/Klc2/Psmd7/Cacna1c/Notch1/Mapk12/Psmd8/Lamc1/Tuba4a
mmu04015	Rap1 signaling pathway	163	0.389321	1.47869	0.00262718	0.0314288	0.0257084	1816	tags=27%, list=13%, signal=24%	Fgf7/Gnai1/Pfn2/Map2k6/Prkca/Pdgfra/Gnao1/Efna2/P2ry1/Efna3/Arap3/Cnr1/Efna4/Mapk13/Adora2b/Fgf10/Apbb1ip/Pdgfb/Vegfc/Fgf2/Sipa1l1/Pard6g/Rap1gap/Pik3r3/Pgf/Lpar1/Csf1r/Itga2b/Kdr/Pdgfc/Itgb2/Prkcz/Lpar4/Plcg1/Csf1/Rapgef3/Igf1/Adcy9/Hgf/Vav2/Pik3cd/Magi2/Angpt1/Adcy6
mmu05032	Morphine addiction	48	0.526388	1.67725	0.00297344	0.0343008	0.0280577	2702	tags=46%, list=19%, signal=37%	Pde3b/Gnai1/Pde10a/Gabra3/Pde4b/Pde4a/Prkca/Gnao1/Gabre/Arrb2/Gng2/Gnb5/Gabra1/Adcy9/Pde4d/Adcy6/Cacna1a/Pde1a/Gabrb2/Gng7/Pde1b/Grk5
mmu03008	Ribosome biogenesis in eukaryotes	72	-0.42265	-1.56733	0.00350106	0.0389946	0.0318972	4584	tags=46%, list=32%, signal=31%	Gar1/Imp3/Pop7/Utp4/Rexo1/Pwp2/Nob1/Nxf1/Bms1/Rpp30/Utp14a/Heatr1/Fbl/Wdr75/Nop58/Mphosph10/Wdr43/Riok2/Rpp25/Riok1/Imp4/Gtpbp4/Nop10/Rcl1/Tbl3/Csnk2b/Utp14b/Pop4/Utp15/Efl1/Rexo2/Csnk2a2/Nvl
mmu04622	RIG-I-like receptor signaling pathway	47	-0.479509	-1.6354	0.00405883	0.0437001	0.0357462	2347	tags=53%, list=17%, signal=45%	Rela/Ddx58/Casp8/Tradd/Ripk1/Ifih1/Mapk11/Isg15/Ddx3x/Traf6/Cyld/Cxcl10/Irf7/Nlrx1/Azi2/Fadd/Ikbkb/Map3k1/Trim25/Irf3/Tbk1/Nfkbib/Mapk14/Mapk12/Chuk
mmu04216	Ferroptosis	35	-0.51959	-1.66765	0.00444695	0.0463343	0.037901	3151	tags=46%, list=22%, signal=36%	Acsl1/Vdac3/Prnp/Ncoa4/Lpcat3/Slc7a11/Acsl3/Pcbp1/Gclc/Vdac2/Gclm/Slc3a2/Ftl1/Hmox1/Sat1/Acsl5

## Sheet: Con3
ID	Description	setSize	enrichmentScore	NES	pvalue	p.adjust	qvalues	rank	leading_edge	core_enrichment
mmu03010	Ribosome	133	-0.504956	-2.06359	1.57342e-08	5.08213e-06	4.23994e-06	3387	tags=43%, list=24%, signal=33%	Rps2/Rpl18/Mrps15/Mrpl23/Rps3/Rps11/Mrpl36/Rps8/Rps21/Rps17/Rpl17/Rps27/Rps14/Rps4x/Rpl22/Rpl13/Rps15a/Rpl31/Rps27a/Rps7/Rpl3/Rpl29/Rps6/Rps19/Mrpl4/Rsl24d1/Rpl41/Rplp2/Rpl22l1/Mrpl30/Rps20/Rpl14/Rps9/Rpl27a/Rpl7/Rps25/Rpl28/Rps16/Rps26/Rps5/Rps29/Mrpl3/Rpl37a/Rpl13a/Mrpl17/Mrpl11/Rpsa/Rps23/Mrpl15/Rps12/Rplp1/Rpl4/Fau/Rps13/Rpl10/Mrps14/Rpl18a
mmu04060	Cytokine-cytokine receptor interaction	136	0.513227	1.9915	1.34941e-07	1.87481e-05	1.56412e-05	2733	tags=38%, list=19%, signal=31%	Inhba/Eda/Il7/Ackr3/Ccl7/Osmr/Cxcl12/Cxcl5/Cxcl2/Cxcl14/Ifnar2/Il18/Tnfsf11/Epor/Acvr1b/Gdf1/Il12rb1/Csf2rb/Il17rc/Tnfsf12/Tslp/Tnfrsf25/Csf1r/Ccl2/Tnfrsf11b/Ccl11/Csf2rb2/Ifnar1/Gdf11/Bmp2/Il6/Inhbb/Ccl27a/Gdf5/Bmp8a/Il1rl2/Cntfr/Il1rn/Il10rb/Il2rb/Cd40/Tnfsf13/Tnfsf15/Acvr1/Il13ra2/Tnfrsf1b/Il1rap/Fas/Cxcl1/Tnfrsf10b/Il1r2
mmu00970	Aminoacyl-tRNA biosynthesis	44	-0.65609	-2.22126	1.74131e-07	1.87481e-05	1.56412e-05	3470	tags=64%, list=24%, signal=48%	Kars/Vars/Dars2/Sepsecs/Aars/Pstk/Sars/Qars/Gars/Farsa/Rars2/Wars2/Yars/Nars2/Wars/Hars/Qrsl1/Rars/Iars/Lars2/Dars/Lars/Cars/Eprs/Mars1/Farsb/Nars/Iars2
mmu05171	Coronavirus disease - COVID-19	184	-0.438994	-1.86956	2.69046e-07	2.17255e-05	1.81252e-05	3387	tags=45%, list=24%, signal=35%	Rps2/Rpl18/Tlr3/Tab2/Rps3/Rps11/Rps8/Nfkb1/Rps21/Stat1/Rps17/Mapk11/Ifih1/Ddx58/Mapk1/Rpl17/Rps27/Rps14/Rps4x/Rpl22/Irf3/Myd88/Prkcg/Irf9/Traf3/Rpl13/Rps15a/Rpl31/Isg15/Rps27a/Nfkbib/Oas1b/Tbk1/Rps7/Jak1/Oas1g/Rpl3/Mx2/Rpl29/Rps6/Rps19/Rsl24d1/Oas2/Rpl41/Rplp2/Rpl22l1/Hbegf/Adar/Nrp1/Rps20/Rpl14/Il6ra/Cxcl10/Oas3/Rps9/Rpl27a/Rpl7/Rps25/Rpl28/Rps16/Rps26/Rps5/Rps29/Rpl37a/Rpl13a/Tlr4/Rpsa/Rps23/Rp…
mmu04141	Protein processing in endoplasmic reticulum	154	-0.438388	-1.8305	3.81462e-06	0.000246424	0.000205588	2965	tags=32%, list=21%, signal=26%	Vcp/Ckap4/Atf6b/Ubxn1/Dnajb2/Sec24a/Mbtps2/Yod1/Uggt1/Hsp90ab1/Ero1a/Dnajb1/Sec63/Ubxn8/Atxn3/Eif2ak4/Bax/Hsp90aa1/Hsp90b1/Stt3b/Rad23a/Hspbp1/Ube2d3/Edem3/Hsph1/Hyou1/Ube2g2/Ssr4/Eif2s1/Ube2j2/Fbxo6/Ubxn4/Herpud1/Ube2j1/Bcl2/Hspa8/Amfr/Bag2/Dnaja2/Plaa/Rad23b/Capn2/Mogs/Hspa4l/Dnajc3/Casp12/Cryab/Atf6/Ubxn2a/Uggt2
mmu03008	Ribosome biogenesis in eukaryotes	72	-0.546058	-2.03533	5.35099e-06	0.000288062	0.000240325	3844	tags=53%, list=27%, signal=39%	Nat10/Nob1/Dkc1/Xpo1/Bms1/Pop5/Nmd3/Ran/Wdr43/Heatr1/Gnl3l/Rpp25/Nop10/Spata5/Utp4/Rpp30/Utp14a/Fbl/Mphosph10/Gar1/Rexo1/Tcof1/Nol6/Pwp2/Wdr75/Gtpbp4/Nop58/Gnl2/Pop4/Utp15/Rcl1/Utp14b/Imp4/Wdr36/Efl1/Csnk2a2/Nvl/Rexo2
mmu00980	Metabolism of xenobiotics by cytochrome P450	40	0.650916	2.05038	7.16861e-06	0.00033078	0.000275965	2686	tags=60%, list=19%, signal=49%	Cyp1b1/Gsta4/Mgst1/Cbr3/Gstk1/Gstt1/Dhdh/Ugt1a6b/Cyp2s1/Gstt2/Aldh3a1/Mgst2/Ugt1a7c/Gstm5/Aldh3b1/Ugt1a6a/Cyp1a1/Gstm2/Gstt3/Gstm1/Gstm4/Akr7a5/Hsd11b1/Gstm6
mmu01200	Carbon metabolism	95	-0.478445	-1.8499	1.82051e-05	0.00073503	0.000613223	1887	tags=53%, list=13%, signal=46%	Pkm/Gapdh/Idh1/Sdha/Got2/Gpi1/Tkt/Aldoa/Hk1/Aco1/Mmut/Eno1b/Pgd/Pgp/Eno1/Pgls/Psph/Phgdh/Prps1l3/Acat2/Gcsh/Adpgk/Pcx/Me1/Acss2/Eno3/Taldo1/Me3/Suclg2/Hk2/Dlst/Sdhd/Prps1/Acat1/Me2/Sdhc/Pccb/Cs/Shmt2/Glud1/Dlat/Rpe/Dld/Psat1/Pdha1/Pcca/Rpia/Idh3a/Fh1/Got1
mmu05160	Hepatitis C	121	-0.436397	-1.75797	4.26342e-05	0.0013829	0.00115373	3098	tags=43%, list=22%, signal=34%	Nfkb1/Stat1/E2f2/Ddx58/Mapk1/Rnasel/Irf3/Irf9/Ppp2r1a/Traf3/Bid/Cd81/Ppp2r2d/Myc/Ifit1/Cdkn1a/Oas1b/Tbk1/Jak1/Oas1g/Cycs/Mx2/Map2k1/Casp3/Ppp2r1b/Eif2ak4/Oas2/Irf7/Bax/Ppp2r2a/Akt1/Fadd/Kras/Braf/Cxcl10/Oas3/Ppp2cb/Eif2s1/Sos2/Ywhah/Nras/Psme3/Rsad2/Ccnd1/Oas1a/Hras/Akt3/Cdk6/Ldlr/Chuk/Pik3cb/Cflar
mmu03013	Nucleocytoplasmic transport	102	-0.461088	-1.81675	4.28144e-05	0.0013829	0.00115373	3626	tags=48%, list=26%, signal=36%	Tnpo2/Xpo1/Nup62/Acin1/Rbm8a/Seh1l/Tnpo3/Sap18/Pym1/Xpo5/Nmd3/Ran/Sap18b/Pom121/Tnpo1/Thoc7/Nupl2/Ranbp2/Thoc1/Srrm1/Nup133/Kpnb1/Ipo4/Ddx19a/Nup54/Ipo11/Ipo13/Nup37/Ncbp1/Tmem33/Nup107/Nup98/Senp2/Nup153/Upf1/Kpna1/Ndc1/Ddx19b/Kpna4/Xpot/Nupl1/Tpr/Eef1a1/Xpo4/Ipo7/Xpo6/Ahctf1/Ipo5/Nup210
mmu04020	Calcium signaling pathway	140	0.435028	1.70355	8.15408e-05	0.0023111	0.00192811	3500	tags=44%, list=25%, signal=34%	Fgf7/Gdnf/Plcd1/Pdgfra/Ret/Ptgfr/Ednra/Bdkrb2/Prkca/Bdkrb1/Camk2g/Plcg1/Ryr1/Htr2a/Fgf10/Vegfc/Adora2b/Fgf2/Atp2b4/Orai2/Camk1/Adcy9/Cacna1g/Cacna1a/P2rx4/Pde1a/Ptger1/Cacna1b/Pdgfb/Plce1/Grpr/Camk4/Kdr/Htr6/Adora2a/Mylk/Grin2d/Atp2a3/Plcg2/Ppp3ca/Plcb3/Nos2/Plcd3/Stim1/Itpka/Hgf/Cacna1i/Pde1b/Ptger3/Fgfr2/Calml4/Itpr3/Cxcr4/Slc8a2/Pdgfc/P2rx7/Plcb1/Vegfa/Ntrk3/Cacna1h/Tpcn1/Gna14
mmu05204	Chemical carcinogenesis - DNA adducts	33	0.660001	1.99463	8.58614e-05	0.0023111	0.00192811	2686	tags=61%, list=19%, signal=49%	Cyp1b1/Gsta4/Mgst1/Gstk1/Gstt1/Ugt1a6b/Gstt2/Cyp2c55/Mgst2/Ugt1a7c/Gstm5/Ugt1a6a/Nat2/Cyp1a1/Gstm2/Gstt3/Gstm1/Gstm4/Hsd11b1/Gstm6
mmu05010	Alzheimer disease	317	-0.322907	-1.46173	0.000237016	0.00566759	0.00472838	3011	tags=31%, list=21%, signal=25%	Cox6b1/Adam10/Ndufs8/Atp5g3/Gnaq/Mapk1/Atp5g1/Itpr1/Psma3/Nae1/Fzd6/Apc/Psmd12/Nox4/Cox7a2/Wnt7a/Uqcrb/Snca/Psmd13/Bid/Ndufa10/Rtn4/Uqcrh/Psmb5/Uqcrfs1/Cycs/Ptgs2/Slc39a6/Map2k1/Casp3/Psmb2/Ide/Slc25a5/Ppif/Fzd2/Akt1/Atp5b/Atp5d/Ndufb6/Frat2/Slc39a11/Calm1/Ndufs7/Insr/Irs2/Psma5/Fadd/Psma4/Psmc4/Kras/Adrm1/Braf/Dvl1/Vdac2/Eif2s1/Cox5b/Tubb4b/Slc25a4/Psmd1/Uqcrc1/Wnt9a/Fzd7/Mcu/Sdhd/Fzd5/Nras/Uqcr…
mmu00100	Steroid biosynthesis	16	-0.743947	-1.96755	0.000270882	0.00566759	0.00472838	1787	tags=81%, list=13%, signal=71%	Ebp/Tm7sf2/Sqle/Cyp51/Dhcr24/Nsdhl/Dhcr7/Msmo1/Sc5d/Lss/Hsd17b7/Soat1/Lbr
mmu00020	Citrate cycle (TCA cycle)	28	-0.635724	-1.94583	0.000279129	0.00566759	0.00472838	1659	tags=39%, list=12%, signal=35%	Pcx/Suclg2/Dlst/Sdhd/Sdhc/Cs/Dlat/Dld/Pdha1/Idh3a/Fh1
mmu05032	Morphine addiction	48	0.562919	1.83025	0.000280748	0.00566759	0.00472838	1628	tags=40%, list=11%, signal=35%	Pde3b/Gnai1/Pde10a/Pde4b/Gabra3/Pde4a/Arrb2/Gnao1/Adcy6/Prkca/Gabre/Gng2/Adcy9/Cacna1a/Pde1a/Cacna1b/Gnb5/Arrb1/Pde4d
mmu05020	Prion disease	217	-0.348296	-1.50585	0.000403099	0.00765888	0.00638968	3011	tags=31%, list=21%, signal=25%	Cox6b1/Ndufs8/Mapk11/Atp5g3/Mapk1/Atp5g1/Itpr1/Atf6b/Psma3/Psmd12/Cav1/Cox7a2/Uqcrb/Creb1/Psmd13/Ndufa10/Uqcrh/Psmb5/Uqcrfs1/Cycs/Casp3/Psmb2/Slc25a5/Ppif/Bax/Atp5b/Atp5d/Ndufb6/Ndufs7/Psma5/Psma4/Psmc4/Adrm1/Vdac2/Eif2s1/Cox5b/Tubb4b/Slc25a4/Psmd1/Uqcrc1/Mcu/Sdhd/Stip1/Hspa8/Uqcrc2/Cav2/Atp5a1/Psmc1/Sdhc/Psma1/Psmd11/Tubb6/Cox5a/Ndufs2/Csnk2a2/Ndufs1/Casp12/Psmd7/Klc2/Kif5b/Klc1/Cacna1c/Psmd8/Pi…
mmu00900	Terpenoid backbone biosynthesis	22	-0.682087	-1.94182	0.000476602	0.00855235	0.00713509	2222	tags=55%, list=16%, signal=46%	Rce1/Fdps/Mvk/Acat2/Acat1/Nus1/Pdss2/Idi1/Hmgcr/Hmgcs1/Pmvk/Mvd
mmu05168	Herpes simplex virus 1 infection	356	0.335973	1.43812	0.000568597	0.00966615	0.00806431	3765	tags=37%, list=27%, signal=28%	Zfp13/Zfp870/Nectin2/Zfp760/Zfp442/Zfp791/Zfp623/Ifnar2/Zfp454/Zfp677/Tsc2/Nectin1/Zfp11/Zfp937/Zfp30/Zfp345/Zfp184/Zfp113/Zfp647/Zfp764/Zfp605/C3/Zfp68/Zfp251/Zfp354c/Zfp286/Ccl2/Traf2/Birc2/Gm45871/Zfp157/Zfp354a/Zfp12/Pik3cd/Zfp300/Zfp108/Zfp39/Zfp60/Ifnar1/Itga5/Zfp28/Gm5141/Zfp960/Zfp398/Ppp1cc/Zfp799/A430033K04Rik/Zfp956/Il6/Zfp9/Syk/Zfp866/Zfp558/Zfp952/Zfp658/Zfp707/Zfp946/Pik3r3/Zfp933/Z…
mmu05162	Measles	107	-0.422842	-1.67243	0.000600815	0.00970317	0.0080952	3718	tags=47%, list=26%, signal=35%	Stat5b/Stat2/Ccnd3/Hspa1b/Akt2/Rack1/Tab2/Cd46/Nfkb1/Stat1/Bcl2l1/Ifih1/Ddx58/Irf3/Myd88/Irf9/Traf3/Bid/Nfkbib/Oas1b/Tbk1/Jak1/Oas1g/Cycs/Mx2/Casp3/Bbc3/Eif2ak4/Oas2/Irf7/Bax/Adar/Akt1/Msn/Fadd/Oas3/Ccne1/Eif2s1/Tlr4/Bcl2/Hspa8/Ccnd1/Oas1a/Csnk2a2/Akt3/Irak1/Cdk6/Chuk/Ccnd2/Pik3cb
mmu05169	Epstein-Barr virus infection	170	-0.35644	-1.50501	0.000841629	0.012412	0.0103551	3098	tags=35%, list=22%, signal=27%	Nfkb1/Stat1/E2f2/Mapk11/Ddx58/Irf3/Map2k4/Myd88/Psmd12/Irf9/Traf3/Psmd13/Bid/Isg15/Myc/Cdkn1a/Nfkbib/Oas1b/Tbk1/Jak1/Oas1g/Gadd45b/Cycs/Casp3/Gadd45g/Oas2/Irf7/Vim/Bax/Akt1/Fadd/Psmc4/Mdm2/Sap30/Usp7/Adrm1/Cxcl10/Oas3/Ccne1/Map2k3/Hes1/Cd44/Psmd1/Bcl2/Ccnd1/Oas1a/Psmc1/Psmd11/Lyn/Akt3/Irak1/Psmd7/Cdk6/Blnk/Chuk/Psmd8/Ccnd2/Pik3cb/Mapk12
mmu04530	Tight junction	125	-0.39294	-1.58842	0.000845398	0.012412	0.0103551	2755	tags=37%, list=19%, signal=30%	Ybx3/Ppp2r1a/Prkaa2/Ppp2r2d/Prkci/Pard3/Rhoa/Ppp2r1b/Afdn/Amotl1/Tjp1/Whamm/Myl12a/Slc9a3r1/Arpc4/Actr2/Ppp2r2a/Prkce/Msn/Actn1/Mpdz/Hspa4/Ppp2cb/Mpp5/Myl6/Rapgef2/Rdx/Actn4/Ccnd1/Rock1/Itgb1/Pard6b/Arpc2/Myl9/Actg1/Rab8b/Rock2/Vasp/Arpc5/Tjp2/Nedd4l/Actr3/F11r/Tuba4a/Cgn/Stk11
mmu04120	Ubiquitin mediated proteolysis	133	-0.38	-1.55294	0.000906134	0.012708	0.0106021	3089	tags=34%, list=22%, signal=27%	Rnf7/Wwp2/Cul3/Birc3/Anapc10/Uba6/Fbxw7/Rps27a/Anapc15/Ddb1/Anapc1/Det1/Birc6/Ube2w/Eloc/Cul2/Fancl/Trip12/Ube3a/Cdc27/Smurf2/Cbl/Ube2d3/Prpf19/Mdm2/Herc1/Ube2g2/Cdc23/Ube2j2/Ube2j1/Cdc16/Ube2s/Cdc20/Herc3/Ube2e1/Cdc34/Cul5/Ube2n/Uba2/Ube2m/Herc4/Ube2q2/Cop1/Ube2f/Nedd4l
mmu00982	Drug metabolism - cytochrome P450	34	0.598752	1.82132	0.000944247	0.012708	0.0106021	2686	tags=50%, list=19%, signal=41%	Gsta4/Mgst1/Gstk1/Gstt1/Ugt1a6b/Gstt2/Aldh3a1/Mgst2/Ugt1a7c/Gstm5/Aldh3b1/Ugt1a6a/Gstm2/Gstt3/Gstm1/Gstm4/Gstm6
mmu05012	Parkinson disease	223	-0.331933	-1.44319	0.000987189	0.0127545	0.0106409	3011	tags=30%, list=21%, signal=24%	Cox6b1/Bcl2l1/Ndufs8/Atp5g3/Atp5g1/Itpr1/Psma3/Psmd12/Cox7a2/Uqcrb/Snca/Psmd13/Ndufa10/Rps27a/Uqcrh/Psmb5/Uqcrfs1/Cycs/Slc39a6/Casp3/Psmb2/Slc25a5/Park7/Ppif/Bax/Atp5b/Atp5d/Ndufb6/Slc39a11/Calm1/Ndufs7/Htra2/Psma5/Psma4/Psmc4/Adrm1/Ube2g2/Vdac2/Eif2s1/Ube2j2/Cox5b/Tubb4b/Slc25a4/Psmd1/Uqcrc1/Ube2j1/Lrrk2/Mcu/Sdhd/Uqcrc2/Slc39a10/Atp5a1/Psmc1/Sdhc/Psma1/Slc39a1/Psmd11/Tubb6/Cox5a/Ndufs2/Ndufs1/Ps…
mmu05033	Nicotine addiction	10	0.809307	1.8572	0.0011702	0.0145375	0.0121284	1770	tags=60%, list=12%, signal=53%	Gabra3/Gabre/Slc17a7/Cacna1a/Cacna1b/Grin2d
mmu04080	Neuroactive ligand-receptor interaction	95	0.442306	1.64552	0.00123473	0.014771	0.0123232	2164	tags=32%, list=15%, signal=27%	Lypd6/Gabra3/Lynx1/Ptgfr/Ednra/Bdkrb2/S1pr1/P2ry1/Bdkrb1/S1pr3/Htr2a/Gabre/C3/Adora2b/Ptger2/Cnr1/Lpar4/Mc3r/P2rx4/Ptger1/Calcrl/Thra/Grpr/Htr6/Adora2a/Grin2d/Vipr2/Ptger4/Grik2/Lpar1
mmu05207	Chemical carcinogenesis - receptor activation	138	0.404628	1.57636	0.00129238	0.0149085	0.0124379	2436	tags=33%, list=17%, signal=28%	Fgf7/Rps6ka6/Cyp1b1/Gnai1/Gsta4/Mgst1/Arrb2/Creb5/Ahr/Rps6ka2/Gstt1/Adcy6/Prkca/Ugt1a6b/Vdr/Tnfsf11/E2f1/Fgf10/Fgf2/Gstt2/Mgst2/Ugt1a7c/Paqr7/Gstm5/Adcy9/Cdc6/Pik3cd/Cacna1a/Rxrb/Ugt1a6a/Cacna1b/Klf4/Cyp1a1/Gstm2/Ppara/Arrb1/Esr1/Gstt3/Pik3r3/Gstm1/Pik3r2/Bcl6/Rxra/Dll1/Gstm4/Jag1
mmu04360	Axon guidance	158	0.392873	1.55668	0.00142409	0.0158614	0.0132329	2268	tags=34%, list=16%, signal=28%	Gnai1/Plxnb1/Fzd3/Sema4d/Srgap1/Efna2/Epha7/Cxcl12/Slit3/Efna3/Cdk5/Nfatc4/Plxna3/Efna4/Prkca/L1cam/Robo2/Sema4g/Sema3g/Epha1/Limk1/Sema6d/Camk2g/Plcg1/Srgap3/Pard6g/Sema4a/Sema3f/Pak6/Ntn1/Prkcz/Sema5a/Pik3cd/Sema4c/Ssh3/Plxna4/Trpc6/Sema6c/Efnb2/Boc/Wnt4/Sema6a/Abl1/Unc5c/Pik3r3/Plcg2/Sema6b/Ppp3ca/Nfatc2/Ephb4/Pik3r2/Lrrc4c/Ablim3
mmu05222	Small cell lung cancer	84	-0.40675	-1.55008	0.0023686	0.0255019	0.0212758	2475	tags=35%, list=17%, signal=29%	Myc/Cdkn1a/Gadd45b/Cycs/Ptgs2/Casp3/Gadd45g/Bax/Akt1/Cks2/Ccne1/Itgav/Max/Bcl2/Itga6/Ccnd1/Col4a5/Itga3/Itgb1/Akt3/Cdk6/Col4a2/Col4a1/Chuk/Lamc2/Pik3cb/Lama5/Lamc1/Lamb3
mmu00410	beta-Alanine metabolism	23	0.625529	1.76147	0.00318544	0.0331903	0.0276901	2516	tags=43%, list=18%, signal=36%	Aldh7a1/Csad/Smox/Aldh3a1/Aldh3b1/Ehhadh/Aldh2/Acox3/Aldh3a2/Acads
mmu05022	Pathways of neurodegeneration - multiple diseases	380	-0.279322	-1.28802	0.00393417	0.0394484	0.0329111	3011	tags=28%, list=21%, signal=23%	Cox6b1/Bcl2l1/Ndufs8/Mapk11/Atp5g3/Vcp/Gnaq/Mapk1/Atp5g1/Itpr1/Fig4/Psma3/Fzd6/Apc/Psmd12/Prkcg/Nox4/Cox7a2/Wnt7a/Uqcrb/Snca/Psmd13/Bid/Sqstm1/Ndufa10/Rps27a/Tbk1/C9orf72/Uqcrh/Psmb5/Uqcrfs1/Cycs/Ptgs2/Map2k1/Casp3/Psmb2/Atxn3/Slc25a5/Park7/Ppif/Bax/Atxn2l/Fzd2/Atp5b/Atp5d/Ndufb6/Frat2/Calm1/Ndufs7/Htra2/Psma5/Fadd/Psma4/Psmc4/Kras/Adrm1/Braf/Ube2g2/Dvl1/Map2k3/Vdac2/Eif2s1/Ube2j2/Cox5b/Tubb4b/Sl…
mmu00604	Glycosphingolipid biosynthesis - ganglio series	13	0.710531	1.7309	0.00403033	0.0394484	0.0329111	2383	tags=54%, list=17%, signal=45%	St3gal1/B4galnt1/St6galnac6/St8sia1/St6galnac3/Glb1/Hexb
mmu05014	Amyotrophic lateral sclerosis	305	-0.297306	-1.34037	0.00427873	0.0406479	0.0339119	3011	tags=28%, list=21%, signal=23%	Cox6b1/Bcl2l1/Ndufs8/Mapk11/Atp5g3/Vcp/Pom121/Atp5g1/Fig4/Psma3/Psmd12/Cox7a2/Uqcrb/Ranbp2/Psmd13/Bid/Sqstm1/Ndufa10/Nrg2/Nup133/Hnrnpa3/Tbk1/C9orf72/Uqcrh/Psmb5/Uqcrfs1/Cycs/Casp3/Psmb2/Nup54/Hnrnpa2b1/Bax/Atxn2l/Matr3/Atp5b/Atp5d/Ndufb6/Nup37/Ndufs7/Ncbp1/Psma5/Psma4/Psmc4/Adrm1/Nup107/Map2k3/Nup98/Eif2s1/Cox5b/Nup153/Tubb4b/Psmd1/Uqcrc1/Mcu/Sdhd/Bcl2/Ndc1/Uqcrc2/Atg2b/Pfn1/Atp5a1/Psmc1/Sdhc/Ps…
mmu05164	Influenza A	113	-0.374524	-1.49938	0.00493482	0.0455413	0.0379944	3098	tags=49%, list=22%, signal=38%	Actb/Stat2/Xpo1/Ccnd3/Akt2/Icam1/Vdac1/Tlr3/Nfkb1/Stat1/Ifih1/Ddx58/Mapk1/Prss2/Rnasel/Irf3/Myd88/Irf9/Traf3/Bid/Nfkbib/Oas1b/Tbk1/Dnajb1/Jak1/Oas1g/Cycs/Mx2/Map2k1/Casp3/Fdps/Slc25a5/Oas2/Irf7/Bax/Adar/Trim25/Akt1/Rab11a/Fadd/Cxcl10/Oas3/Nup98/Eif2s1/Kpna1/Slc25a4/Tlr4/Rsad2/Oas1a/Dnajc3/Actg1/Akt3/Cdk6/Chuk/Pik3cb

## Sheet: Con4
ID	Description	setSize	enrichmentScore	NES	pvalue	p.adjust	qvalues	rank	leading_edge	core_enrichment
mmu05034	Alcoholism	140	-0.594815	-2.26426	3.95052e-12	1.27602e-09	1.16436e-09	2636	tags=46%, list=19%, signal=38%	H4c8/H3c15/H2ac10/Prkacb/H2ac6/H4c4/Slc29a2/H2ac13/Gng4/H2bc4/Hdac7/Prkaca/Gnb1/H2ac12/H3c10/Kras/H2ac7/H3c1/H2ac4/H4c3/Gng8/H4f16/H2ac8/Sos1/H4c1/H3c11/H3c6/Adora2a/Ppp1cc/H4c9/H2bc13/H4c2/H4c11/H4c6/H2bc3/H3c13/H4c12/H4c14/Raf1/H2bc11/H2ac11/H3c7/H2bc12/H2ac20/H2ac15/H3c8/H2bc14/H2bc21/H2bc15/H2ac22/H2bc22/H2bc8/Gnao1/Slc29a1/H2bc6/H3c4/Gnb4/Calm2/H2aj/Ppp1ca/H2bc9/Hdac4/Atf6b/H2bc7
mmu05322	Systemic lupus erythematosus	87	-0.636666	-2.23735	1.11758e-09	1.8049e-07	1.64696e-07	2636	tags=57%, list=19%, signal=47%	H4c8/H3c15/C3/H2ac10/H2ac6/H4c4/Snrpb/C2/Cd28/H2ac13/H2bc4/H2ac12/C4b/H3c10/H2ac7/H3c1/H2ac4/H4c3/H4f16/H2ac8/H4c1/H3c11/H3c6/H4c9/H2bc13/H4c2/H4c11/H4c6/H2bc3/H3c13/H4c12/H4c14/H2bc11/H2ac11/H3c7/H2bc12/H2ac20/H2ac15/H3c8/H2bc14/H2bc21/H2bc15/H2ac22/H2bc22/H2bc8/H2bc6/H3c4/H2aj/H2bc9/H2bc7
mmu04613	Neutrophil extracellular trap formation	139	-0.534107	-2.02945	1.02832e-08	1.10715e-06	1.01028e-06	2636	tags=47%, list=19%, signal=38%	H4c8/H3c15/C3/H2ac10/H2ac6/H4c4/Atg7/H2ac13/H2bc4/Hdac7/H2ac12/Pik3cd/Syk/H3c10/H2ac7/H3c1/H2ac4/H4c3/H4f16/H2ac8/H4c1/H3c11/Itgb3/H3c6/Clcn4/Nfkb1/H4c9/Rela/H2bc13/H4c2/H4c11/H4c6/H2bc3/H3c13/H4c12/H4c14/Raf1/H2bc11/H2ac11/Pik3r2/H3c7/H2bc12/H2ac20/Plcb3/H2ac15/H3c8/H2bc14/H2bc21/Cyba/H2bc15/Slc25a4/H2ac22/H2bc22/H2bc8/Casp4/H2bc6/Tlr7/H3c4/Clcn3/H2aj/H2bc9/Mapk14/Vdac3/Hdac4/H2bc7
mmu05203	Viral carcinogenesis	192	-0.415112	-1.63316	4.90971e-05	0.00396459	0.00361768	2636	tags=36%, list=19%, signal=30%	H4c8/Il6st/C3/Rbl2/Prkacb/H4c4/Skp2/Traf1/H2-Bl/Casp3/H2bc4/Hdac7/Prkaca/Gtf2h4/Stat3/Pik3cd/Syk/Cdkn1b/Kras/Ywhah/Polb/Bak1/H2-T22/H4c3/Gm8909/H4f16/Vac14/H4c1/H2-D1/Nfkb1/Ccne2/H4c9/Tradd/Rela/H2bc13/H4c2/Mapkapk2/Rb1/H4c11/Gtf2b/Ccnd2/H4c6/H2bc3/H4c12/H4c14/H2bc11/Pik3r2/H2bc12/Lyn/H2bc14/H2bc21/H2bc15/H2bc22/H2bc8/Nfkb2/Gtf2e2/H2bc6/Ccne1/Cdkn1a/H2-T10/Ccnd3/Tbp/Jak3/H2bc9/Vdac3/Dlg1/Hdac4/At…
mmu05418	Fluid shear stress and atherosclerosis	123	-0.438528	-1.62698	0.000487869	0.0315163	0.0287586	1681	tags=26%, list=12%, signal=23%	Mgst3/Tnfrsf1a/Il1a/Itgb3/Dusp1/Nfkb1/Rela/Il1r1/Pik3r2/Mmp2/Pdgfa/Cyba/Sdc1/Plat/Gsto1/Gstt4/Hmox1/Mapk8/Hsp90ab1/Ikbkb/Nqo1/Gpc1/Calm2/Bmpr1b/Gstp1/Map2k7/Chuk/Mapk14/Vegfa/Mgst1/Ass1/Thbd

## Sheet: Con5
ID	Description	setSize	enrichmentScore	NES	pvalue	p.adjust	qvalues	rank	leading_edge	core_enrichment
mmu05322	Systemic lupus erythematosus	87	-0.580776	-2.01286	8.88838e-07	0.000287095	0.000267587	3202	tags=52%, list=23%, signal=40%	Cd28/H2az1/H3c11/H4c4/H2ac22/H2bc18/H3c15/H2ac11/H2ax/H2bc14/H4f16/H3c6/H2ac21/H3c10/H3c7/H2bc11/Macroh2a2/Actn4/H4c6/H2bc13/Ro60/H3c4/H2bc8/H4c12/H2bc6/H2bc12/H4c11/Hc/H2bc3/H2bc4/H4c3/H2aj/H4c9/Snrpd1/H4c2/H3c8/Actn1/H2bc9/H3c13/H2bc15/H2ac20/H2bc21/H4c14/H2ac15/H2bc7
mmu05034	Alcoholism	140	-0.487083	-1.80063	6.43496e-06	0.00103925	0.000968631	3114	tags=44%, list=22%, signal=34%	H2az1/H3c11/H4c4/H2ac22/H2bc18/Gnao1/H3c15/H2ac11/Prkacb/Gnb2/H2ax/H2bc14/H4f16/Prkaca/H3c6/Raf1/Fosb/H2ac21/Hdac3/H3c10/H3c7/H2bc11/Slc29a2/Macroh2a2/Nras/H4c6/H2bc13/H3c4/H2bc8/H4c12/H2bc6/H2bc12/H4c11/H2bc3/Map2k1/H2bc4/H4c3/H2aj/Gng5/Gng4/H4c9/Atf6b/Gnai3/H4c2/H3c8/Kras/Gnb4/Pkia/H2bc9/H3c13/H2bc15/H2ac20/H2bc21/Gnb1/H4c14/Bdnf/H2ac15/Calm1/Ppp1ca/Hdac4/H2bc7
mmu04613	Neutrophil extracellular trap formation	139	-0.485365	-1.79515	1.15765e-05	0.0012464	0.00116171	3114	tags=41%, list=22%, signal=32%	H3c11/H4c4/H2ac22/H2bc18/H3c15/H2ac11/H2ax/H2bc14/H4f16/Slc25a5/H3c6/Raf1/Plcb4/H2ac21/Hdac3/H3c10/H3c7/H2bc11/Pik3r2/Macroh2a2/H4c6/H2bc13/H3c4/H2bc8/Selp/H4c12/H2bc6/H2bc12/H4c11/Hc/Akt1/H2bc3/Map2k1/H2bc4/H4c3/H2aj/Pik3cb/H4c9/Casp4/H4c2/H3c8/H2bc9/H3c13/H2bc15/H2ac20/H2bc21/H4c14/Slc25a4/H2ac15/Nfkb1/Vdac3/Tlr7/Hdac4/H2bc7/Clcn3/Syk/Cyba
mmu05171	Coronavirus disease - COVID-19	184	-0.412565	-1.58738	0.000185195	0.0149545	0.0139384	2321	tags=21%, list=16%, signal=17%	Csf2/Hbegf/Rplp1/Rps20/Pik3r2/Rpl31/Selp/Rps6/Rps7/Rps4x/Hc/Rps3a1/Rps14/Rps21/Rps8/Mapk8/Pik3cb/Cxcl10/Mmp1b/Rpl7/Rpl12/Csf3/Rplp0/Rpl10/Rpl22/Rps2/Rpsa/Rpl13/Nfkb1/Tlr7/Rpl18a/Fau/Chuk/Irak1/Il6/Nrp1/Syk/Cgas
mmu04380	Osteoclast differentiation	92	-0.487146	-1.70912	0.000333243	0.0215275	0.0200647	2417	tags=32%, list=17%, signal=26%	Relb/Nfatc1/Jak1/Fos/Junb/Fosb/Sirpa/Blnk/Pik3r2/Pparg/Akt1/Csf1/Map2k1/Mapk8/Tnfsf11/Pik3cb/Fosl1/Cyld/Tec/Map2k7/Fhl2/Nfkb1/Nfkb2/Tgfbr1/Chuk/Mitf/Tnfrsf11a/Syk/Cyba
mmu04610	Complement and coagulation cascades	37	-0.598205	-1.76296	0.000980987	0.0489309	0.0456061	2060	tags=32%, list=15%, signal=28%	Pros1/Serpinb2/Plat/Hc/Plaur/Bdkrb1/Cd55/Bdkrb2/Plau/Thbd/F5/Tfpi
mmu05203	Viral carcinogenesis	192	-0.398267	-1.53222	0.00106042	0.0489309	0.0456061	2871	tags=32%, list=20%, signal=26%	Vac14/Irf7/Prkacb/Jak1/Traf5/Scin/H2bc14/H4f16/Prkaca/Ddb1/Gtf2b/Hdac3/H2bc11/Rb1/Pik3r2/Actn4/Nras/H4c6/H2bc13/Pkm/Traf1/H2bc8/Cdkn1a/H4c12/H2bc6/H2bc12/H4c11/Polb/Pmaip1/Cdc42/H2bc3/H2bc4/H4c3/Ccna2/Pik3cb/Jak3/Srf/H4c9/Ccnd1/Atf6b/H4c2/Actn1/Ccnd3/Kras/Mapkapk2/Ywhaq/H2bc9/Psmc1/H2bc15/H2bc21/Gtf2e2/H4c14/Dlg1/Cdc20/Nfkb1/Vdac3/Nfkb2/Ccnd2/Hdac4/H2bc7/Syk

## Sheet: Con6
ID	Description	setSize	enrichmentScore	NES	pvalue	p.adjust	qvalues	rank	leading_edge	core_enrichment
mmu03010	Ribosome	133	-0.544781	-2.17138	6.34842e-10	2.05054e-07	1.71741e-07	4274	tags=56%, list=30%, signal=39%	Rps27/Mrps17/Rpl7a/Mrpl10/Rpl5/Mrps10/Mrps12/Mrps9/Rps6/Rps27l/Rpl38/Rpl15/Rpl19/Mrpl22/Mrps7/Rpl26/Rps11/Rpl10a/Rps7/Mrps15/Mrps2/Rps3/Rplp2/Mrps5/Rpl17/Mrpl27/Mrpl30/Mrpl1/Rpl18/Rpl27/Mrps11/Mrpl11/Rpl23/Rpsa/Rps19/Rpl23a/Rps17/Rpl7/Rps15a/Rpl29/Rps29/Rps20/Mrpl32/Rpl3/Mrpl23/Mrpl4/Rpl27a/Rpl14/Rsl24d1/Rplp1/Rps15/Rps9/Rpl37a/Rpl10/Rps16/Rps27a/Mrpl12/Mrpl3/Rpl28/Rpl41/Rps5/Rps25/Mrpl15/Mrpl17/…
mmu04060	Cytokine-cytokine receptor interaction	136	0.529356	1.95117	7.24969e-08	1.17082e-05	9.80616e-06	3401	tags=49%, list=24%, signal=37%	Inhba/Eda/Il7/Osmr/Ackr3/Ccl7/Cxcl5/Cxcl12/Csf2rb/Tnfsf11/Gdf1/Csf1r/Cxcl14/Csf2rb2/Epor/Tnfrsf9/Cxcl2/Il12rb1/Ccl2/Il11/Il18/Tnfrsf11b/Ifnar2/Tnfsf12/Il6/Gdf5/Tnfrsf25/Tnfrsf11a/Cntfr/Il1rl1/Csf1/Tgfbr1/Bmpr1b/Acvr1b/Il17rc/Ifnar1/Il3ra/Il2rb/Ccl27a/Tslp/Il1rn/Il1rl2/Il20ra/Il13ra2/Tnfrsf10b/Il1r1/Il11ra1/Cxcl1/Il1r2/Ccl11/Il33/Fas/Ppbp/Tnfrsf1a/Cd40/Csf2ra/Il18r1/Acvr1/Clcf1/Il10rb/Il13ra1/Bmp8…
mmu00970	Aminoacyl-tRNA biosynthesis	44	-0.66548	-2.18285	1.09797e-06	0.000118215	9.90103e-05	3333	tags=50%, list=23%, signal=38%	Hars/Gars/Yars2/Wars2/Sars/Ears2/Wars/Dars/Lars/Farsb/Lars2/Nars2/Qars/Fars2/Rars/Qrsl1/Cars/Nars/Iars/Eprs/Mars1/Iars2
mmu05204	Chemical carcinogenesis - DNA adducts	33	0.719209	2.10168	3.64043e-06	0.000293965	0.000246208	1188	tags=42%, list=8%, signal=39%	Cyp1b1/Gsta4/Mgst1/Gstk1/Ugt1a6b/Gstm5/Gstt1/Mgst2/Cyp2c55/Gstt2/Ugt1a7c/Cyp1a1/Nat2/Ugt1a6a
mmu01200	Carbon metabolism	95	-0.495192	-1.88464	1.78925e-05	0.00111429	0.000933264	2700	tags=37%, list=19%, signal=30%	Adpgk/Mmut/Hk1/Tkt/Acat2/Prps1l3/Dlst/Pgp/Pdhb/Shmt1/Taldo1/Sdha/Pdha1/Me1/Hk2/Rpe/Psph/Dld/Suclg2/Dlat/Pccb/Glud1/Me3/Acat1/Sdhc/Psat1/Sdhd/Eno3/Got1/Cs/Rpia/Pcca/Shmt2/Idh3a/Fh1
mmu04360	Axon guidance	158	0.46408	1.73973	2.06988e-05	0.00111429	0.000933264	2068	tags=35%, list=15%, signal=30%	Fzd3/Slit3/Plxnb1/Sema4d/Srgap1/Gnai1/Epha1/Plxna4/Limk1/Sema6d/Efna2/Unc5c/Cxcl12/Efna4/Epha7/Sema4g/Plxna3/Nfatc4/Efna3/Sema5a/Sema3g/Sema6b/Robo2/Prkcz/Plcg1/Pik3cd/Sema4a/Pak6/Efnb2/Pard6g/Sema4c/Efnb1/Camk2g/Srgap3/Lrrc4c/Pik3r2/Ntn1/Cdk5/Pik3r3/Nfatc2/Nrp1/Ptch1/Bmpr1b/Ssh3/Efna1/Prkca/Ppp3ca/Plcg2/Trpc6/L1cam/Sema6c/Smo/Raf1/Abl1/Sema6a
mmu00980	Metabolism of xenobiotics by cytochrome P450	40	0.654254	1.97779	3.53981e-05	0.00163337	0.00136802	1188	tags=40%, list=8%, signal=37%	Cyp1b1/Gsta4/Mgst1/Cbr3/Gstk1/Ugt1a6b/Gstm5/Gstt1/Dhdh/Mgst2/Gstt2/Cyp2s1/Ugt1a7c/Aldh3a1/Cyp1a1/Ugt1a6a
mmu04141	Protein processing in endoplasmic reticulum	155	-0.402432	-1.61645	6.46888e-05	0.00261181	0.0021875	2732	tags=28%, list=19%, signal=23%	Rad23b/Os9/Selenos/Herpud1/Derl2/Plaa/Ero1a/Ckap4/Hsp90aa1/Sar1b/Ubqln1/Hyou1/Ube2j1/Stt3b/Hspbp1/Eif2s1/Hsp90b1/Dnajb12/Ubxn4/Bax/Atxn3/Rnf185/Sec24a/Ssr4/Canx/Bcl2/Edem3/Lman2/Hspa8/Ube2g2/Mogs/Fbxo6/Capn2/Hspa4l/Sec63/Bag2/Casp12/Eif2ak4/Dnajc3/Ubxn2a/Cryab/Atf6/Uggt2
mmu05160	Hepatitis C	121	-0.438896	-1.72366	9.59425e-05	0.00332017	0.00278079	2636	tags=37%, list=19%, signal=31%	Trp53/Map2k2/Cycs/Ywhae/Irf7/Pik3r1/Casp3/Cdkn1a/Rsad2/Oas1g/Nras/Mavs/Ppp2ca/Traf3/Oas2/Chuk/Ccnd1/Eif2s1/Ppp2r1b/Oas3/Bax/Ocln/Bid/Cd81/Myc/Sos2/Traf6/Braf/E2f3/E2f2/Irf3/Ldlr/Oas1a/Cdk4/Fadd/Ywhah/Cdk2/Psme3/Akt3/Cdk6/Eif2ak4/Tbk1/Hras/Cflar/Pik3cb
mmu03008	Ribosome biogenesis in eukaryotes	72	-0.514267	-1.86556	0.000102792	0.00332017	0.00278079	4732	tags=58%, list=33%, signal=39%	Dkc1/Bms1/Nat10/Gar1/Eif6/Utp6/Nmd3/Gnl3/Ran/Pop4/Nhp2/Utp14b/Riok1/Wdr43/Imp3/Rpp38/Wdr75/Rpp25/Pop5/Rcl1/Tcof1/Mphosph10/Gnl2/Csnk2a2/Utp18/Rpp40/Nop10/Heatr1/Wdr36/Xpo1/Nop58/Utp14a/Gtpbp4/Fbl/Fcf1/Imp4/Pwp2/Efl1/Rexo1/Utp15/Rexo2/Nvl
mmu00190	Oxidative phosphorylation	112	-0.436137	-1.68845	0.000134386	0.00394607	0.00330501	3437	tags=40%, list=24%, signal=31%	Ndufa10/Uqcrh/Uqcr10/Ndufa3/Atp5l/Uqcrq/Ndufb6/Ndufs8/Atp6v1e1/Cox7c/Atp5c1/Ndufa8/Atp6v1b2/Ndufs4/Cycs/Cox11/Ndufa12/Atp6v0a1/Ndufab1/Cox15/Ndufc2/Sdha/Atp5g3/Cox6b1/Cox7a2/Atp5a1/Uqcr11/Cox5b/Atp6v0b/Cox10/Uqcrb/Ndufs1/Uqcrc1/Ppa1/Atp5g1/Atp5b/Uqcrfs1/Cox5a/Sdhc/Uqcrc2/Ndufs7/Atp5d/Sdhd/Atp6v1h/Ndufs2
mmu03013	Nucleocytoplasmic transport	102	-0.453848	-1.7414	0.000165687	0.00445973	0.00373522	2764	tags=34%, list=19%, signal=28%	Nup88/Xpo1/Senp2/Nup43/Nupl2/Kpna4/Ipo4/Tnpo1/Thoc5/Kpnb1/Nup98/Ipo13/Thoc3/Sap18/Thoc7/Ranbp2/Pym1/Tmem33/Nupl1/Ranbp17/Ddx19b/Kpna1/Nup153/Eef1a1/Ipo7/Xpo6/Nup37/Ipo11/Xpo4/Tpr/Nup107/Ahctf1/Xpot/Ipo5/Nup210
mmu00020	Citrate cycle (TCA cycle)	28	-0.66057	-1.96666	0.000232809	0.0057844	0.00484468	2029	tags=43%, list=14%, signal=37%	Dlst/Pdhb/Sdha/Pdha1/Dld/Suclg2/Dlat/Sdhc/Sdhd/Cs/Idh3a/Fh1
mmu05014	Amyotrophic lateral sclerosis	305	-0.324991	-1.40581	0.000333626	0.00769722	0.00644675	3486	tags=35%, list=25%, signal=27%	Psmd3/Ppp3r1/Gpx8/Ndufa10/Uqcrh/Matr3/C9orf72/Psmb3/Uqcr10/Ndufa3/Rab1a/Psmc1/Ndc1/Alyref/Uqcrq/Psmd14/Psmd1/Ndufb6/Ndufs8/Cox7c/Psmd6/Atp5c1/Ndufa8/Psmc4/Nup88/Klc2/Ndufs4/Trp53/Cycs/Nup43/Psma5/Casp3/Mapk11/Ndufa12/Ubqln1/Psma2/Atxn2l/Atg2b/Tank/Nrbf2/Ndufab1/Chmp2b/Psmd12/Nup98/Becn1/Psma1/Vdac1/Psmb5/Eif2s1/Ndufc2/Sdha/Atp5g3/Dctn2/Bax/Psma4/Ranbp2/Tubb6/Bid/Cox6b1/Cox7a2/Atp5a1/Uqcr11/Fig4/S…
mmu04640	Hematopoietic cell lineage	44	0.586459	1.79144	0.000437457	0.00841239	0.00704574	2353	tags=52%, list=17%, signal=44%	Cd1d1/Il7/Cd59a/Itga5/Cd55/Csf1r/Epor/Il11/Il6/Itga2b/Itga1/Csf1/Mme/Cd59b/Itga2/Il3ra/Anpep/Cd33/Itga4/H2-DMa/Il1r1/Il11ra1/Il1r2
mmu05222	Small cell lung cancer	84	-0.463105	-1.72767	0.000441482	0.00841239	0.00704574	2636	tags=43%, list=19%, signal=35%	Trp53/Cycs/Pik3r1/Casp3/Cdkn1a/Birc3/Traf3/Chuk/Ccnd1/Ccne1/Max/Bax/Cks2/Polk/Myc/Traf6/E2f3/E2f2/Bcl2/Itgav/Bcl2l1/Itga3/Cdk4/Gadd45b/Col4a5/Cdk2/Akt3/Cdk6/Itga6/Col4a2/Col4a1/Lamc2/Pik3cb/Lamb3/Lamc1/Lama5
mmu05162	Measles	106	-0.429376	-1.66056	0.000442758	0.00841239	0.00704574	2636	tags=36%, list=19%, signal=29%	Trp53/Tab2/Cycs/Irf7/Pik3r1/Casp3/Oas1g/Mavs/Traf3/Oas2/Cd46/Chuk/Ccnd1/Eif2s1/Ccne1/Oas3/Bax/Bid/Bbc3/Rack1/Stat5b/Traf6/Irf3/Bcl2/Oas1a/Bcl2l1/Hspa8/Cdk4/Nfkbib/Fadd/Cdk2/Tlr4/Akt3/Cdk6/Eif2ak4/Tbk1/Ccnd2/Pik3cb
mmu05207	Chemical carcinogenesis - receptor activation	138	0.436836	1.6132	0.000507939	0.00911468	0.00763394	2578	tags=34%, list=18%, signal=28%	Fgf7/Rps6ka6/Cyp1b1/Gsta4/Mgst1/Ahr/Gnai1/Rps6ka2/Ugt1a6b/Gstm5/Vdr/Tnfsf11/Gstt1/Klf4/Bcl6/Creb5/Fgf2/Adcy6/Mgst2/Gstt2/Pik3cd/Fgf10/Arrb2/E2f1/Vegfa/Ugt1a7c/Rxrb/Cyp1a1/Arrb1/Paqr7/Pik3r2/Ugt1a6a/Ppara/Pik3r3/Ikbke/Prkca/Esr1/Raf1/Kpna3/Dll1/Cacna1b/Adcy9/Cacna1a/Rb1/Aip/Rxra/Mtor
mmu05171	Coronavirus disease - COVID-19	184	-0.35828	-1.47572	0.000938678	0.0159575	0.0133651	3365	tags=37%, list=24%, signal=29%	Rps11/Mapk1/Rpl10a/Rps7/Mx2/Oas1b/Rps3/Rplp2/Rpl17/Ifih1/Adar/Rpl18/Rpl27/Rpl23/Rpsa/Rps19/Tab2/Rpl23a/Rps17/Rpl7/Pik3r1/Mapk11/Rps15a/Rpl29/Rps29/Hbegf/Rps20/Oas1g/Rpl3/Mavs/Traf3/Oas2/Rpl27a/Chuk/Rpl14/Rsl24d1/Rplp1/Rps15/Oas3/Rps9/Rpl37a/Rpl10/Rps16/Rps27a/Traf6/Rpl28/Rpl41/Rps5/Rps25/Irf3/Il6ra/Prkcg/Oas1a/Rpl18a/Rpl13a/Nfkbib/Rpl4/Rps26/Rps13/Rps23/Rps12/C3ar1/Tlr4/Rpl22l1/Tbk1/Selp/Pik3cb/M…
mmu05020	Prion disease	216	-0.344349	-1.43518	0.00108724	0.0175589	0.0147063	3486	tags=38%, list=25%, signal=29%	Psmd3/Ppp3r1/Ndufa10/Uqcrh/Mapk1/Psmb3/Uqcr10/Ndufa3/Psmc1/Prnp/Uqcrq/Psmd14/Psmd1/Ndufb6/Creb1/Csnk2a2/Slc25a5/Ndufs8/Cox7c/Psmd6/Atp5c1/Ndufa8/Psmc4/Klc2/Ndufs4/Stip1/Cycs/Psma5/Pik3r1/Casp3/Mapk11/Ndufa12/Psma2/Ndufab1/Psmd12/Psma1/Vdac1/Psmb5/Eif2s1/Ndufc2/Sdha/Atp5g3/Bax/Psma4/Tubb6/Cox6b1/Cox7a2/Atp5a1/Uqcr11/Itpr1/Cox5b/Ppif/Psmd13/Notch1/Hspa8/Uqcrb/Ndufs1/Tubb4b/Uqcrc1/Atp5g1/Psmd11/Klc1…
mmu05010	Alzheimer disease	316	-0.313319	-1.35808	0.00115423	0.0177531	0.014869	3073	tags=36%, list=22%, signal=29%	Psmd3/Ppp3r1/Casp8/Dvl1/Ndufa10/Uqcrh/Mapk1/Psmb3/Uqcr10/Ide/Ndufa3/Slc39a13/Psmc1/Axin2/Uqcrq/Psmd14/Psmd1/Ndufb6/Csnk2a2/Slc25a5/Ndufs8/Cox7c/Psmd6/Atp5c1/Ndufa8/Psmc4/Wnt10a/Klc2/Atp2a1/Ndufs4/Adam10/Slc39a3/Aph1b/Frat2/Map2k2/Cycs/Insr/Psma5/Pik3r1/Casp3/Wnt7a/Ndufa12/Psma2/Atg2b/Rtn4/Wnt5a/Nras/Nrbf2/Ndufab1/Psmd12/Becn1/Chuk/Psma1/Vdac1/Psmb5/Eif2s1/Ndufc2/Sdha/Atp5g3/Psma4/Snca/Tubb6/Bid/C…
mmu00480	Glutathione metabolism	51	0.538379	1.68953	0.00127497	0.0187189	0.0156779	3007	tags=33%, list=21%, signal=26%	Gsta4/Mgst1/Ggt7/Gstk1/Oplah/Gstm5/Gstt1/Mgst2/Gstt2/Anpep/Gpx7/Lancl1/Nat8f1/Gstm1/Gstm6/Gstm4/Gstp1
mmu04061	Viral protein interaction with cytokine and cytokine receptor	45	0.567679	1.73557	0.00139251	0.0195557	0.0163788	2758	tags=44%, list=19%, signal=36%	Ackr3/Ccl7/Cxcl5/Cxcl12/Csf1r/Cxcl14/Cxcl2/Ccl2/Il18/Il6/Csf1/Il2rb/Ccl27a/Il20ra/Tnfrsf10b/Cxcl1/Ccl11/Ppbp/Tnfrsf1a/Il18r1
mmu04115	p53 signaling pathway	68	-0.4666	-1.67698	0.0017282	0.0228105	0.0191048	2636	tags=40%, list=19%, signal=32%	Trp53/Cycs/Casp3/Cdkn1a/Ppm1d/Cdk1/Zmat3/Ccng1/Ccnd1/Ccne1/Bax/Bid/Bbc3/Serpine1/Bcl2/Bcl2l1/Cdk4/Ei24/Gadd45b/Cdk2/Gorab/Atr/Cdk6/Mdm2/Ccnd2/Cop1/Perp
mmu05012	Parkinson disease	223	-0.333648	-1.39719	0.00180436	0.0228105	0.0191048	3327	tags=35%, list=23%, signal=27%	Maoa/Psmb3/Uqcr10/Ndufa3/Slc39a13/Psmc1/Uqcrq/Psmd14/Psmd1/Ndufb6/Slc25a5/Ndufs8/Cox7c/Psmd6/Atp5c1/Ndufa8/Psmc4/Klc2/Ndufs4/Trp53/Slc39a3/Cycs/Psma5/Casp3/Ndufa12/Psma2/Ube2j1/Ndufab1/Psmd12/Psma1/Vdac1/Psmb5/Eif2s1/Ndufc2/Sdha/Atp5g3/Bax/Psma4/Snca/Tubb6/Cox6b1/Cox7a2/Rps27a/Atp5a1/Uqcr11/Itpr1/Cox5b/Ppif/Camk2b/Slc39a11/Htra2/Psmd13/Bcl2l1/Uqcrb/Ube2g2/Ndufs1/Tubb4b/Uqcrc1/Atp5g1/Psmd11/Klc1/A…
mmu05220	Chronic myeloid leukemia	75	-0.452919	-1.65993	0.00183614	0.0228105	0.0191048	2636	tags=41%, list=19%, signal=34%	Trp53/Hdac2/Map2k2/Pik3r1/Cdkn1a/Nras/Gab2/Chuk/Ccnd1/Bax/Tgfb3/Polk/Myc/Sos2/Stat5b/Braf/E2f3/E2f2/Tgfb2/Bcl2l1/Crk/Cdk4/Gadd45b/Bcr/Akt3/Cdk6/Ctbp2/Mdm2/Hras/Pik3cb/Mecom
mmu05032	Morphine addiction	48	0.538334	1.66677	0.00199898	0.0239137	0.0200287	2999	tags=52%, list=21%, signal=41%	Pde3b/Pde10a/Pde4b/Gnao1/Gabra3/Gnai1/Pde1a/Gabre/Gng2/Adcy6/Arrb2/Pde4d/Pde4a/Arrb1/Grk5/Gnb5/Prkca/Cacna1b/Adcy9/Cacna1a/Gng4/Prkaca/Pde8b/Gng7/Gabra1
mmu04610	Complement and coagulation cascades	37	0.58515	1.75287	0.00217933	0.0251401	0.0210559	1476	tags=38%, list=10%, signal=34%	Thbd/Bdkrb2/Pros1/Tfpi/C3/F5/Cd59a/Bdkrb1/Cd55/Plat/C4b/C1s1/Cd59b/C1s2
mmu00100	Steroid biosynthesis	16	-0.7001	-1.78853	0.00242342	0.0269919	0.0226069	2108	tags=50%, list=15%, signal=43%	Tm7sf2/Lss/Ebp/Sc5d/Dhcr7/Hsd17b7/Soat1/Lbr
mmu04218	Cellular senescence	154	-0.352701	-1.41943	0.00263466	0.0282065	0.0236241	2636	tags=31%, list=19%, signal=26%	Trp53/Map2k2/Mre11a/Pik3r1/Fbxw11/Mapkapk2/Mapk11/Cdkn1a/Nras/Cdk1/Cdc25a/Rheb/Ccnd1/Vdac1/Ets1/Ccne1/Rras/Traf3ip2/Hipk3/Tgfb3/Serpine1/Myc/Itpr1/E2f3/Sqstm1/E2f2/Tgfb2/Cdk4/Lin9/Gadd45b/Capn2/Mras/Map2k3/Hus1/Cdk2/Vdac2/Rras2/Rassf5/Mcu/Akt3/Atr/Cdk6/Mdm2/Hras/Ccnd2/Pik3cb/Sirt1/Mapk12
mmu00982	Drug metabolism - cytochrome P450	34	0.578648	1.69855	0.00271597	0.0282065	0.0236241	1188	tags=32%, list=8%, signal=30%	Gsta4/Mgst1/Gstk1/Ugt1a6b/Gstm5/Gstt1/Mgst2/Gstt2/Ugt1a7c/Aldh3a1/Ugt1a6a
mmu04530	Tight junction	125	-0.376183	-1.48552	0.00279445	0.0282065	0.0236241	2277	tags=33%, list=16%, signal=28%	Rhoa/Erbb2/Prkci/Whamm/Afdn/Ppp2ca/Myl12a/Rdx/Tjp1/Rock1/Actn4/Ccnd1/Ppp2r1b/Arpc4/Micall2/Actn1/Prkag2/Ocln/Arpc2/Rapgef2/Nf2/Map3k1/Cdk4/Rab8b/Slc9a3r1/Actr3/Actr2/Hspa4/Myl6/Actg1/Vasp/Rock2/Myl9/Tjp2/Pard6b/Arpc5/Nedd4l/Tuba4a/F11r/Cgn/Stk11
mmu05022	Pathways of neurodegeneration - multiple diseases	379	-0.295163	-1.30405	0.00373741	0.0365813	0.0306384	2401	tags=24%, list=17%, signal=21%	Casp3/Mapk11/Atxn1/Wnt7a/Ndufa12/Psma2/Atxn2l/Atg2b/Ube2j1/Wnt5a/Nras/Tank/Nrbf2/Ndufab1/Chmp2b/Psmd12/Becn1/Psma1/Vdac1/Psmb5/Eif2s1/Ndufc2/Sdha/Atp5g3/Dctn2/Bax/Psma4/Snca/Tubb6/Atxn3/Bid/Cox6b1/Cox7a2/Rps27a/Atp5a1/Uqcr11/Itpr1/Fig4/Sigmar1/Cox5b/Ppif/Braf/Sqstm1/Fzd6/Bcl2/Prkcg/Camk2b/Htra2/Psmd13/Bcl2l1/Cdk5r1/Nox4/Uqcrb/Ube2g2/Ndufs1/Fzd2/Smcr8/Tubb4b/Uqcrc1/Atp5g1/Psmd11/Klc1/Capn2/Fadd/Ma…
mmu04015	Rap1 signaling pathway	163	0.380528	1.43518	0.00413525	0.0392849	0.0329028	1661	tags=28%, list=12%, signal=25%	Fgf7/Pfn2/Gnao1/Map2k6/Gnai1/Pdgfra/Efna2/Arap3/Hgf/Efna4/Efna3/Fgf2/Mapk13/Apbb1ip/Rapgef3/Vav2/Adcy6/Csf1r/Rap1gap/P2ry1/Prkcz/Plcg1/Pik3cd/Fgf10/Pgf/Pard6g/Vegfa/Lpar1/Pdgfc/Tiam1/Angpt1/Kdr/Pik3r2/Pik3r3/Itga2b/Ralgds/Adora2a/Cnr1/Sipa1l2/Csf1/Lpar4/Plcb3/Efna1/Prkca/Adora2b
mmu04622	RIG-I-like receptor signaling pathway	47	-0.482783	-1.5975	0.0044649	0.0412046	0.0345106	2699	tags=40%, list=19%, signal=33%	Cyld/Atg5/Irf7/Trim25/Mapk11/Tank/Mavs/Traf3/Chuk/Ddx3x/Traf6/Irf3/Map3k1/Sike1/Nfkbib/Fadd/Azi2/Tbk1/Mapk12
mmu04140	Autophagy - animal	132	-0.357904	-1.42781	0.00515834	0.0462817	0.0387629	2575	tags=31%, list=18%, signal=26%	Map2k2/Atg5/Pik3r1/Ctsl/Atg2b/Nras/Tank/Nrbf2/Ppp2ca/Becn1/Atg4d/Rheb/Ctsd/Eif2s1/Rptor/Rras/Rraga/Gabarapl1/Akt1s1/Itpr1/Traf6/Rragc/Sqstm1/Dapk3/Bcl2/Bcl2l1/Rubcn/Smcr8/Mras/Igf1r/Rps6kb1/Rras2/Akt3/Eif2ak4/Tbk1/Uvrag/Hras/Dapk1/Cflar/Pik3cb/Stk11

## Sheet: Con7
ID	Description	setSize	enrichmentScore	NES	pvalue	p.adjust	qvalues	rank	leading_edge	core_enrichment
mmu04060	Cytokine-cytokine receptor interaction	136	0.562088	2.00227	7.83369e-09	2.53028e-06	2.14396e-06	3333	tags=46%, list=23%, signal=36%	Inhba/Ccl7/Ccl2/Eda/Il7/Cxcl14/Cxcl12/Cxcl5/Ackr3/Osmr/Il18/Epor/Il17rc/Tnfrsf9/Csf1r/Tnfrsf10b/Tgfbr2/Cxcl2/Gdf1/Csf1/Tnfrsf25/Gdf5/Tnfsf12/Il12rb1/Tnfrsf11a/Tnfrsf11b/Tnfsf11/Cd40/Il1rl1/Bmp2/Gdf11/Acvr1b/Il3ra/Ccl27a/Ccl11/Cntfr/Il11ra1/Ifnar2/Inhbb/Cxcl1/Csf2rb/Il1r2/Il1rn/Cxcl16/Il1rap/Tslp/Tnfrsf19/Bmp8a/Csf2rb2/Ngf/Acvr1/Fas/Il33/Tnfsf13/Il13ra2/Cxcr4/Tnfsf15/Ifnar1/Il2rb/Cx3cr1/Tnfrsf1b/A…
mmu03010	Ribosome	133	-0.481176	-1.94254	4.95628e-07	8.00439e-05	6.78228e-05	3709	tags=39%, list=26%, signal=29%	Rps6/Mrpl30/Mrps6/Rps18/Rps27/Rpl4/Rps11/Rpl14/Mrps18a/Mrps10/Mrps9/Rps27a/Mrpl23/Rpl39/Rpl13/Mrpl17/Rpl31/Rps3/Mrpl34/Rpl10a/Rps26/Rps4x/Rpl18/Rps17/Rpl41/Rplp1/Rpl3/Rps19/Rplp2/Rps29/Rps20/Rps15a/Rpl28/Rpl27a/Rps9/Rps2/Rps12/Rpl7/Rps16/Mrpl11/Fau/Rps5/Rpl10/Rps13/Rpl37a/Rpl22l1/Rpl13a/Mrpl15/Rps23/Mrps14/Rpl18a/Mrpl36
mmu05162	Measles	106	-0.474592	-1.86048	6.53635e-06	0.000692556	0.000586816	2230	tags=35%, list=16%, signal=30%	Cd28/Bcl2/Oas1g/Bak1/Oas2/Pik3cb/Cd46/Ccnd1/Irf7/Tbk1/Stat5b/Hspa8/Ccnd3/Oas1a/Ikbkb/Oas3/Traf6/Hspa1b/Cdk6/Cdk2/Bax/Nfkbib/Csnk2b/Jak3/Irf3/Tlr4/Bbc3/Fadd/Irak1/Eif2ak4/Casp3/Csnk2a2/Bcl2l1/Akt3/Ccne1/Chuk/Ccnd2
mmu04360	Axon guidance	158	0.481488	1.72401	8.93873e-06	0.000692556	0.000586816	2172	tags=34%, list=15%, signal=29%	Gnai1/Fzd3/Epha1/Srgap1/Plxnb1/Epha7/Unc5c/Sema4d/Cxcl12/Pak6/L1cam/Prkca/Robo2/Efna2/Limk1/Plxna3/Efnb2/Wnt5a/Sema5a/Plxna4/Slit3/Efna3/Sema6d/Camk2g/Sema4a/Nfatc4/Ntn1/Sema4g/Efna4/Sema3g/Pik3r3/Pard6g/Sema6b/Plcg1/Prkcz/Sema6a/Fyn/Sema3f/Cdk5/Lrrc4c/Sema3d/Pik3cd/Ryk/Plxna1/Abl1/Sema3a/Plcg2/Srgap3/Nfatc2/Trpc6/Sema6c/Ablim3/Sema4c/Epha3
mmu01200	Carbon metabolism	95	-0.490855	-1.88976	1.07207e-05	0.000692556	0.000586816	3257	tags=46%, list=23%, signal=36%	H6pd/Prps1/Idh1/Dlst/Phgdh/Me2/Gapdh/Sdhd/Me1/Aldoa/Gpt2/Gpi1/Pdhb/Gcsh/Pgd/Pcx/Acss2/Suclg2/Me3/Pccb/Acat2/Taldo1/Pgls/Psph/Dld/Glud1/Cs/Sdha/Echs1/Idh3a/Mmut/Rpe/Sdhc/Dlat/Eno3/Pdha1/Shmt2/Hk2/Pgp/Pcca/Got1/Rpia/Psat1/Fh1
mmu04141	Protein processing in endoplasmic reticulum	155	-0.410558	-1.69285	3.81847e-05	0.00205561	0.00174176	2596	tags=28%, list=18%, signal=23%	Xbp1/Ubqln2/Stub1/Atxn3/Map2k7/Ubxn8/Hsp90b1/Selenos/Ubqln1/Uggt1/Bcl2/Bak1/Plaa/Sec24a/Hspa8/Rad23a/Dnajb1/Ero1a/Mbtps2/Hspa1b/Bax/Hspbp1/Ubxn4/Hsph1/Herpud1/Ube2j1/Lman2/Amfr/Edem3/Hspa4l/Hsp90ab1/Dnaja2/Fbxo6/Eif2ak4/Bag2/Mogs/Capn2/Atf6b/Casp12/Dnajc3/Cryab/Ubxn2a/Atf6/Uggt2
mmu00900	Terpenoid backbone biosynthesis	21	-0.699838	-1.95503	0.000216196	0.00997589	0.00845276	2031	tags=48%, list=14%, signal=41%	Nus1/Pdss2/Ggps1/Idi1/Pmvk/Hmgcs1/Acat2/Hmgcr/Mvd/Rce1
mmu05160	Hepatitis C	121	-0.404669	-1.60797	0.000259349	0.0104712	0.00887246	2809	tags=34%, list=20%, signal=27%	Ticam1/Ppp2cb/Rnasel/Nras/Sos1/Bid/Oas1g/Kras/Bak1/Oas2/Pik3cb/Ccnd1/Irf7/Tbk1/Oas1a/Ikbkb/Oas3/Ldlr/Traf6/Rsad2/E2f3/Cdk6/Cdk2/Bax/Cd81/Sos2/Psme3/Irf3/Ppp2r1a/Fadd/Braf/Eif2ak4/Casp3/Ocln/Cdkn1a/Akt3/Ywhah/E2f2/Hras/Chuk/Cflar
mmu00970	Aminoacyl-tRNA biosynthesis	44	-0.556246	-1.85894	0.000347846	0.0124478	0.0105473	2946	tags=43%, list=21%, signal=34%	Yars/Aars2/Gatc/Rars/Sars/Aars/Lars2/Dars/Farsa/Nars2/Gars/Farsb/Nars/Iars/Vars/Mars1/Cars/Eprs/Iars2
mmu04061	Viral protein interaction with cytokine and cytokine receptor	45	0.591694	1.79551	0.000401121	0.0124478	0.0105473	1674	tags=31%, list=12%, signal=28%	Ccl7/Ccl2/Cxcl14/Cxcl12/Cxcl5/Ackr3/Il18/Csf1r/Tnfrsf10b/Cxcl2/Csf1/Ccl27a/Ccl11/Cxcl1
mmu05171	Coronavirus disease - COVID-19	184	-0.35635	-1.50267	0.000457706	0.0124478	0.0105473	2381	tags=26%, list=17%, signal=22%	Rps26/Rps4x/Rpl18/Rps17/Rpl41/Rplp1/Oas1g/Oas2/Pik3cb/Rpl3/Rps19/Tbk1/Rplp2/Rps29/Rps20/Oas1a/Rps15a/Ikbkb/Oas3/Rpl28/Traf6/Rpl27a/Rps9/Rps2/Nfkbib/Rps12/Rpl7/Rps16/Fau/Irf3/Rps5/Tlr4/Irak1/Rpl10/Rps13/Rpl37a/Rpl22l1/Rpl13a/Rps23/Mapk14/Rpl18a/C3ar1/Selp/Il6ra/Chuk/Cgas/Mapk12
mmu05169	Epstein-Barr virus infection	170	-0.368755	-1.52431	0.000462458	0.0124478	0.0105473	2513	tags=30%, list=18%, signal=25%	Bid/Map2k7/Adrm1/Gm8909/Polk/Psmc4/Bcl2/Oas1g/Bak1/Oas2/Pik3cb/Usp7/Gadd45a/Ccnd1/Irf7/Tbk1/Ccnd3/Oas1a/Ikbkb/Psmd1/Oas3/Psmd13/Map2k4/Traf6/E2f3/Sap30/Cdk6/Cdk2/Mdm2/Bax/Psmd11/Nfkbib/Jak3/Irf3/Fadd/Irak1/Map2k3/Casp3/Hes1/Cdkn1a/Mapk14/Akt3/Ccne1/E2f2/Blnk/Psmd7/Chuk/Psmd8/Mapk12/Ccnd2/Lyn
mmu05204	Chemical carcinogenesis - DNA adducts	33	0.63027	1.78891	0.000761679	0.0188992	0.0160136	1697	tags=45%, list=12%, signal=40%	Cyp1b1/Gsta4/Mgst1/Cyp2c55/Gstm5/Gstt1/Ugt1a6b/Gstt2/Mgst2/Gstk1/Cyp1a1/Ugt1a7c/Nat2/Gstm2/Ugt1a6a
mmu05222	Small cell lung cancer	84	-0.43952	-1.64476	0.000871577	0.0188992	0.0160136	2245	tags=37%, list=16%, signal=31%	Polk/Bcl2/Itgav/Bak1/Pik3cb/Gadd45a/Ccnd1/Itga3/Col4a5/Ikbkb/Cks2/Traf6/E2f3/Cdk6/Cdk2/Bax/Itgb1/Casp3/Cdkn1a/Bcl2l1/Akt3/Ccne1/E2f2/Itga6/Chuk/Lamc2/Col4a2/Col4a1/Lamc1/Lama5/Lamb3
mmu00100	Steroid biosynthesis	16	-0.73093	-1.93296	0.00087767	0.0188992	0.0160136	2401	tags=56%, list=17%, signal=47%	Nsdhl/Lss/Msmo1/Tm7sf2/Ebp/Dhcr7/Hsd17b7/Lbr/Soat1
mmu05032	Morphine addiction	48	0.563028	1.71014	0.000961166	0.0194035	0.016441	2315	tags=46%, list=16%, signal=38%	Pde3b/Gnai1/Pde10a/Pde4b/Gabra3/Pde4a/Gnao1/Prkca/Arrb2/Gabre/Gng2/Gabra1/Gnb5/Adcy9/Pde4d/Pde1a/Gabrb2/Grk5/Adcy6/Cacna1a/Gng7/Cacna1b
mmu05207	Chemical carcinogenesis - receptor activation	138	0.432999	1.54219	0.00154554	0.0283223	0.023998	2109	tags=28%, list=15%, signal=24%	Rps6ka6/Fgf7/Cyp1b1/Gnai1/Gsta4/Creb5/Ahr/Prkca/Mgst1/Fgf10/Gstm5/Gstt1/Bcl6/Ugt1a6b/Arrb2/Rps6ka2/Pik3r3/Klf4/Gstt2/Fgf2/Mgst2/Tnfsf11/E2f1/Adcy9/Cyp1a1/Vdr/Kpna3/Ugt1a7c/Ppara/Paqr7/Pik3cd/Gstm2/Mtor/Ugt1a6a/Esr1/Cdc6/Adcy6/Cacna1a
mmu04080	Neuroactive ligand-receptor interaction	94	0.474828	1.61369	0.00157833	0.0283223	0.023998	3374	tags=46%, list=24%, signal=35%	Lypd6/Gabra3/Lynx1/C3/P2ry1/Ptgfr/Bdkrb2/Cnr1/Ednra/Calcrl/Gabre/S1pr1/S1pr3/Adora2b/Htr2a/Penk/Ptger1/Lpar1/Gabra1/Grik2/Bdkrb1/Ptger2/Grpr/Glra1/Mc3r/Gabrb2/Adora2a/Glra3/Thra/Ptger4/Glrb/Adra1b/Thrb/Lpar4/Kiss1r/Htr6/Adm/Npy1r/Ptger3/Npy4r/Grin2d/Vipr2/Pth1r
mmu04640	Hematopoietic cell lineage	44	0.549673	1.66	0.00207605	0.0338437	0.0286764	2979	tags=48%, list=21%, signal=38%	Cd1d1/Il7/Cd59a/Itga5/Epor/Csf1r/Csf1/Mme/Itga2b/Cd59b/Itga1/Il3ra/Itga4/Il11ra1/Il1r2/Cd44/Itga2/Cd55/H2-DMa/Cd33/Cd38
mmu04020	Calcium signaling pathway	140	0.421866	1.50448	0.00216854	0.0338437	0.0286764	3202	tags=37%, list=23%, signal=29%	Fgf7/Gdnf/Plcd1/Ret/Pdgfra/Prkca/Ptgfr/Fgf10/Bdkrb2/Ednra/Camk2g/Camk4/Adora2b/Htr2a/Fgf2/Ptger1/Pdgfb/Atp2b4/Kdr/Pdgfc/Atp2a3/Plcg1/Mylk/Bdkrb1/Ryr1/Adcy9/Vegfc/Grpr/Plcg2/Pde1a/Cacna1g/Cacna1i/Pdgfd/Orai2/Adora2a/Hgf/Cacna1a/Ntrk3/Itpka/Ngf/Cacna1b/Adra1b/Camk1/Tpcn1/Ppp3ca/Htr6/Cxcr4/Pde1b/Cd38/Ptger3/Phka2/Grin2d
mmu04015	Rap1 signaling pathway	163	0.402337	1.44884	0.00220036	0.0338437	0.0286764	2448	tags=31%, list=17%, signal=26%	Fgf7/Gnai1/Pfn2/Map2k6/Pdgfra/Gnao1/Arap3/Prkca/Efna2/P2ry1/Fgf10/Cnr1/Apbb1ip/Efna3/Mapk13/Csf1r/Efna4/Pik3r3/Adora2b/Pard6g/Pgf/Csf1/Fgf2/Pdgfb/Itga2b/Lpar1/Kdr/Rap1gap/Rapgef3/Pdgfc/Plcg1/Prkcz/Adcy9/Vav2/Vegfc/Angpt1/Pik3cd/Igf1/Itgb2/Magi2/Pdgfd/Sipa1l1/Adora2a/Tiam1/Hgf/Adcy6/Dock4/Ralgds/Ngf/Prkd2/Map2k2

## Sheet: Con8
ID	Description	setSize	enrichmentScore	NES	pvalue	p.adjust	qvalues	rank	leading_edge	core_enrichment
mmu03010	Ribosome	133	-0.544928	-2.26227	1.73838e-11	5.59759e-09	4.57469e-09	3744	tags=53%, list=26%, signal=39%	Rps27l/Rpl36al/Rpl5/Mrpl16/Mrps9/Rpl10a/Rpl34-ps1/Uba52/Mrpl34/Mrpl12/Rps27rt/Mrpl36/Rplp0/Rps3/Mrpl23/Rps8/Rps4x/Rpl18/Rps11/Rps15/Rpl22/Rpl17/Rps17/Rps14/Rps27/Mrps15/Rpl31/Rps2/Rpl29/Rps27a/Rps6/Rpl13/Rps15a/Rps7/Rps21/Rpl3/Mrpl4/Rsl24d1/Rpl22l1/Mrpl30/Rps19/Rplp2/Rpl41/Rpl14/Mrpl17/Rps9/Rps20/Rpl7/Rps26/Rpl27a/Mrpl3/Rps25/Rps16/Rpl28/Rpl37a/Rps5/Rpsa/Rpl13a/Mrpl15/Rps29/Mrpl11/Rps23/Rpl4/Rplp…
mmu00970	Aminoacyl-tRNA biosynthesis	44	-0.679694	-2.34789	6.96834e-08	1.1219e-05	9.16887e-06	3228	tags=66%, list=23%, signal=51%	Sepsecs/Pstk/Ears2/Kars/Dars2/Aars/Rars2/Farsa/Vars/Qars/Sars/Hars/Gars/Qrsl1/Yars/Rars/Nars2/Wars2/Lars2/Wars/Iars/Dars/Lars/Cars/Eprs/Farsb/Mars1/Nars/Iars2
mmu03008	Ribosome biogenesis in eukaryotes	72	-0.550364	-2.0841	1.6217e-06	0.000174063	0.000142255	3880	tags=54%, list=27%, signal=40%	Wdr3/Nat10/Rpp25l/Xpo1/Dkc1/Rpp30/Bms1/Nob1/Nmd3/Gnl3l/Nop10/Wdr43/Spata5/Rpp25/Utp4/Heatr1/Ran/Rexo1/Pop5/Pop4/Mphosph10/Utp14a/Nol6/Gar1/Tcof1/Wdr75/Fbl/Nop58/Pwp2/Wdr36/Gnl2/Efl1/Gtpbp4/Utp15/Imp4/Rcl1/Csnk2a2/Nvl/Rexo2
mmu05171	Coronavirus disease - COVID-19	184	-0.411355	-1.78734	2.84623e-06	0.000229122	0.000187252	3986	tags=49%, list=28%, signal=36%	Hc/Rpl34/Rpl15/Mx2/Oas1b/Traf6/Mapk1/Rps27l/Rpl36al/Mapk11/Rpl5/Mapk14/Mmp1b/Rpl10a/Rpl34-ps1/Uba52/Adar/Rps27rt/Rplp0/Rps3/Tab2/Nrp1/Rps8/Rps4x/Rpl18/Rps11/Rps15/Rpl22/Rpl17/Rps17/Jak1/Rps14/Rps27/Oas1g/Cxcl10/Rpl31/Rps2/Traf3/Rpl29/Tbk1/Rps27a/Irf3/Oas2/Rps6/Rpl13/Rps15a/Rps7/Rps21/Nfkb1/Rpl3/Rsl24d1/Rpl22l1/Oas3/Rps19/Nfkbib/Hbegf/Prkcg/Rplp2/Il6ra/Rpl41/Rpl14/Rps9/Rps20/Rpl7/Rps26/Rpl27a/Rps2…
mmu04141	Protein processing in endoplasmic reticulum	155	-0.419664	-1.78448	6.33249e-06	0.000407812	0.000333289	2501	tags=44%, list=18%, signal=37%	Dnajb2/Bak1/Tram1/Edem1/Ube2d2a/Dnajb11/Ubqln2/Lman2/Hspa5/Dnajb12/Calr/Sel1l/Ubxn1/Sec31b/Dnajc5/Sec24a/Canx/Yod1/Selenos/Ppp1r15a/Ckap4/Pdia6/Vcp/Ubqln1/Uggt1/Ubxn8/Mbtps2/Dnajb1/Hsp90ab1/Atf6b/Sec63/Atxn3/Hsp90b1/Ube2d3/Hsp90aa1/Eif2ak4/Stt3b/Ero1a/Hsph1/Fbxo6/Ubxn4/Hyou1/Edem3/Ube2j2/Amfr/Ube2j1/Eif2s1/Ube2g2/Bax/Herpud1/Hspbp1/Ssr4/Rad23a/Bag2/Bcl2/Hspa8/Dnaja2/Capn2/Rad23b/Plaa/Mogs/Casp12/…
mmu01200	Carbon metabolism	95	-0.48618	-1.91493	1.20939e-05	0.000649037	0.000530433	2643	tags=40%, list=19%, signal=33%	Hk1/Eno1/Prps1l3/Aldoa/Pgls/Acss2/Pcx/Phgdh/Gcsh/Pgp/Psph/Adpgk/Taldo1/Eno3/Acat1/Prps1/Me3/Suclg2/Sdhc/Me1/Glud1/Pccb/Dlst/Sdhd/Dlat/Cs/Rpe/Me2/Dld/Hk2/Pdha1/Shmt2/Pcca/Psat1/Rpia/Idh3a/Fh1/Got1
mmu04060	Cytokine-cytokine receptor interaction	136	0.470687	1.80341	1.94315e-05	0.000893848	0.000730507	3120	tags=37%, list=22%, signal=29%	Inhba/Il7/Ccl7/Eda/Osmr/Ackr3/Cxcl5/Cxcl12/Cxcl14/Ccl2/Il18/Il12rb1/Csf2rb/Gdf1/Il17rc/Csf1r/Acvr1b/Epor/Gdf11/Tnfsf12/Tnfrsf25/Tnfrsf11b/Tslp/Bmp2/Tnfsf11/Csf2rb2/Cxcl2/Tnfrsf10b/Cntfr/Gdf5/Ccl27a/Ifnar2/Il2rb/Ifnar1/Ccl11/Il1rl2/Cxcr4/Bmp8a/Il1r2/Acvr1/Inhbb/Tnfrsf13c/Tnfrsf9/Cd40/Tnfrsf1b/Il1rap/Csf1/Il1rn/Acvr1c/Tnfsf13
mmu00020	Citrate cycle (TCA cycle)	28	-0.665487	-2.0927	7.89852e-05	0.00303314	0.00247887	999	tags=36%, list=7%, signal=33%	Suclg2/Sdhc/Dlst/Sdhd/Dlat/Cs/Dld/Pdha1/Idh3a/Fh1
mmu00980	Metabolism of xenobiotics by cytochrome P450	40	0.61938	1.94803	8.47772e-05	0.00303314	0.00247887	2698	tags=57%, list=19%, signal=47%	Cyp1b1/Gsta4/Mgst1/Cbr3/Gstk1/Gstt1/Cyp2s1/Ugt1a6b/Dhdh/Mgst2/Gstm5/Gstt2/Ugt1a7c/Aldh3a1/Ugt1a6a/Aldh3b1/Cyp1a1/Gstm2/Gstm4/Gstm1/Gstm6/Akr7a5/Gstt3
mmu03013	Nucleocytoplasmic transport	102	-0.443765	-1.77139	9.45211e-05	0.00304358	0.0024874	3320	tags=41%, list=23%, signal=32%	Nmd3/Seh1l/Pym1/Tnpo1/Ranbp2/Srrm1/Xpo5/Ran/Sap18/Thoc1/Nupl2/Pom121/Thoc7/Nup133/Nup54/Kpnb1/Ipo4/Ddx19a/Ipo13/Tmem33/Ncbp1/Nup98/Nup37/Nup107/Nup153/Kpna4/Ipo11/Senp2/Ndc1/Upf1/Ddx19b/Kpna1/Nupl1/Xpo4/Xpot/Tpr/Eef1a1/Ipo7/Xpo6/Ahctf1/Ipo5/Nup210
mmu05160	Hepatitis C	121	-0.413675	-1.69657	0.000113638	0.00332648	0.0027186	2666	tags=36%, list=19%, signal=29%	E2f3/Jak1/Ppp2r2a/Oas1g/Cxcl10/Cdkn1a/Ppp2r1b/Traf3/Bid/Tbk1/Cd81/Irf7/Irf3/Oas2/Map2k1/Nfkb1/Casp3/E2f2/Oas3/Akt1/Cycs/Eif2ak4/Sos2/Fadd/Myc/Kras/Rsad2/Eif2s1/Braf/Bax/Ppp2cb/Ccnd1/Psme3/Oas1a/Nras/Ldlr/Ywhah/Hras/Akt3/Chuk/Cdk6/Cflar/Pik3cb
mmu05222	Small cell lung cancer	84	-0.463372	-1.78469	0.000148616	0.00398787	0.00325913	2666	tags=43%, list=19%, signal=35%	E2f3/Lamb1/Gadd45a/Cdkn1a/Traf3/Birc3/Gadd45b/Nfkb1/Casp3/E2f2/Cks2/Akt1/Cycs/Bcl2l1/Myc/Ccne1/Itga6/Bax/Max/Itgav/Ccnd1/Bcl2/Col4a5/Ptgs2/Itga3/Itgb1/Akt3/Chuk/Cdk6/Col4a2/Col4a1/Lamc2/Pik3cb/Lamc1/Lama5/Lamb3
mmu05204	Chemical carcinogenesis - DNA adducts	33	0.639632	1.93863	0.000173094	0.00428741	0.00350393	1935	tags=52%, list=14%, signal=45%	Cyp1b1/Gsta4/Mgst1/Gstk1/Gstt1/Ugt1a6b/Mgst2/Cyp2c55/Gstm5/Gstt2/Ugt1a7c/Nat2/Ugt1a6a/Cyp1a1/Gstm2/Gstm4/Gstm1
mmu05010	Alzheimer disease	316	-0.319232	-1.46176	0.000186813	0.0042967	0.00351153	2185	tags=24%, list=15%, signal=21%	Ppif/Ndufs8/Insr/Map2k1/Fzd5/Ndufs7/Nfkb1/Casp3/Psmb2/Akt1/Psma4/Uqcrh/Ide/Slc25a5/Cycs/Uqcrfs1/Fzd2/Psma5/Calm1/Slc39a11/Atp5b/Dvl1/Fadd/Psmb5/Kras/Frat2/Ndufb6/Atp5d/Adrm1/Irs2/Psmc4/Fzd7/Vdac2/Eif2s1/Braf/Psmd1/Tubb4b/Atg2b/Slc39a1/Cox5b/Slc25a4/Uqcrc1/Psmc1/Mcu/Nras/Uqcrc2/Psma1/Ncstn/Sdhc/Ptgs2/Atp5a1/Psmd11/Tubb6/Sdhd/Capn2/Casp12/Hras/Wnt9a/Slc39a10/Csnk2a2/Plcb4/Psmd7/Wnt10a/Akt3/Ndufs1/C…
mmu05020	Prion disease	216	-0.346147	-1.51684	0.00029302	0.00629015	0.00514069	2257	tags=25%, list=16%, signal=21%	Atp5g1/Atf6b/Ppif/Ndufs8/Ndufs7/Casp3/Psmb2/Psma4/Uqcrh/Slc25a5/Cycs/Uqcrfs1/Psma5/Atp5b/Psmb5/Ndufb6/Atp5d/Adrm1/Psmc4/Stip1/Vdac2/Eif2s1/Psmd1/Bax/Tubb4b/Cox5b/Slc25a4/Uqcrc1/Psmc1/Mcu/Uqcrc2/Psma1/Sdhc/Hspa8/Atp5a1/Psmd11/Tubb6/Sdhd/Casp12/Cav2/Csnk2a2/Psmd7/Ndufs1/Cox5a/Ndufs2/Klc2/Kif5b/Tuba4a/Cacna1c/Klc1/Pik3cb/Psmd8/Lamc1/Mapk12
mmu05032	Morphine addiction	47	0.559508	1.81611	0.000354614	0.00645993	0.00527944	1406	tags=38%, list=10%, signal=35%	Pde3b/Gnai1/Pde10a/Pde4b/Gabra3/Gnao1/Arrb2/Pde4a/Adcy6/Gng2/Prkca/Gabre/Pde1a/Pde4d/Adcy9/Cacna1b/Arrb1/Cacna1a
mmu03018	RNA degradation	73	-0.459919	-1.73777	0.000366571	0.00645993	0.00527944	3398	tags=45%, list=24%, signal=35%	Pan3/Exosc9/Ttc37/Lsm2/Cnot1/Exosc7/Mtrex/Eno1b/Dis3l/Dcp1b/Exosc5/Lsm1/Cnot9/Eno1/Dcp2/Cnot6l/Cnot2/Tob2/Exosc1/Lsm4/Wdr61/Btg2/Patl1/Tent4a/Eno3/Exosc3/Mphosph6/Tent4b/Pabpc4/Hspd1/Lsm6/Hspa9/Dis3
mmu05207	Chemical carcinogenesis - receptor activation	138	0.424973	1.62819	0.000366608	0.00645993	0.00527944	2153	tags=33%, list=15%, signal=28%	Rps6ka6/Gnai1/Fgf7/Cyp1b1/Gsta4/Mgst1/Arrb2/Creb5/Rps6ka2/Gstt1/Ahr/Adcy6/Ugt1a6b/Vdr/Fgf10/Prkca/Mgst2/Gstm5/E2f1/Gstt2/Pik3cd/Ugt1a7c/Fgf2/Paqr7/Pik3r3/Adcy9/Cdc6/Tnfsf11/Cacna1b/Bcl6/Arrb1/Rxrb/Ugt1a6a/Ikbke/Cacna1a/Ppara/Cyp1a1/Gstm2/Dll1/Klf4/Gstm4/Gstm1/Esr1/Rxra/Stat5a
mmu04360	Axon guidance	158	0.419897	1.63838	0.000381176	0.00645993	0.00527944	2377	tags=36%, list=17%, signal=30%	Gnai1/Plxnb1/Fzd3/Sema4d/Epha7/Srgap1/Efna2/Epha1/Cxcl12/Plxna3/Efna3/Sema6d/Nfatc4/Sema3g/L1cam/Camk2g/Slit3/Robo2/Efna4/Limk1/Plcg1/Sema4g/Cdk5/Plxna4/Pak6/Prkca/Pard6g/Efnb2/Sema5a/Srgap3/Lrrc4c/Pik3cd/Sema4a/Sema3f/Prkcz/Sema4c/Unc5c/Pik3r3/Ssh3/Ntn1/Boc/Wnt4/Sema6a/Nfatc2/Plcg2/Sema6c/Abl1/Trpc6/Sema6b/Ephb4/Cxcr4/Ppp3ca/Ablim3/Smo/Sema3d/Robo1/Dpysl5
mmu05012	Parkinson disease	223	-0.338349	-1.4936	0.000469724	0.00756256	0.00618058	2257	tags=26%, list=16%, signal=23%	Atp5g1/Rps27a/Dusp1/Ppif/Ndufs8/Lrrk2/Ndufs7/Casp3/Psmb2/Psma4/Uqcrh/Slc25a5/Cycs/Uqcrfs1/Bcl2l1/Psma5/Calm1/Slc39a11/Atp5b/Psmb5/Htra2/Ndufb6/Camk2d/Atp5d/Adrm1/Psmc4/Park7/Ube2j2/Vdac2/Ube2j1/Eif2s1/Ube2g2/Psmd1/Bax/Tubb4b/Slc39a1/Cox5b/Slc25a4/Uqcrc1/Psmc1/Mcu/Uqcrc2/Psma1/Sdhc/Atp5a1/Psmd11/Tubb6/Sdhd/Slc39a10/Psmd7/Ndufs1/Cox5a/Ndufs2/Klc2/Kif5b/Atf6/Tuba4a/Klc1/Psmd8
mmu05162	Measles	106	-0.420088	-1.68392	0.0005381	0.00825087	0.00674311	2744	tags=33%, list=19%, signal=27%	Cd46/Jak1/Oas1g/Traf3/Bid/Tbk1/Bbc3/Irf7/Irf3/Oas2/Nfkb1/Casp3/Oas3/Akt1/Cycs/Eif2ak4/Bcl2l1/Nfkbib/Fadd/Ccne1/Msn/Eif2s1/Bax/Ccnd1/Oas1a/Bcl2/Hspa8/Tlr4/Csnk2a2/Akt3/Irak1/Chuk/Cdk6/Pik3cb/Ccnd2
mmu05169	Epstein-Barr virus infection	170	-0.366788	-1.57872	0.000653594	0.00956624	0.00781811	2666	tags=29%, list=19%, signal=24%	E2f3/Jak1/Map2k4/Gadd45a/Oas1g/Cxcl10/Cdkn1a/Psmd13/Traf3/Bid/Tbk1/Irf7/Irf3/Oas2/Gadd45b/Nfkb1/Casp3/E2f2/Oas3/Akt1/Cycs/Nfkbib/Sap30/Fadd/Myc/Ccne1/Usp7/Adrm1/Psmc4/Mdm2/Psmd1/Bax/Hes1/Ccnd1/Map2k3/Oas1a/Psmc1/Bcl2/Psmd11/Psmd7/Akt3/Irak1/Lyn/Chuk/Cdk6/Blnk/Pik3cb/Psmd8/Ccnd2/Mapk12
mmu04530	Tight junction	125	-0.388347	-1.60699	0.000691841	0.00968578	0.0079158	2175	tags=32%, list=15%, signal=27%	Prkce/Prkaa2/Rhoa/Slc9a3r1/Tjp1/Ybx3/Mpdz/Whamm/Afdn/Mpp5/Myl12a/Actr2/Micall2/Actn4/Arpc4/Rdx/Hspa4/Msn/Rapgef2/Ppp2cb/Ccnd1/Rock1/Myl6/Itgb1/Actn1/Rab8b/Myl9/Actg1/Arpc2/Pard6b/Tjp2/Rock2/Vasp/Nedd4l/Arpc5/Tuba4a/Actr3/F11r/Cgn/Stk11
mmu04120	Ubiquitin mediated proteolysis	133	-0.371542	-1.54246	0.000810769	0.0105981	0.00866143	3197	tags=35%, list=23%, signal=28%	Rnf7/Uba6/Wwp2/Cul3/Ube2q1/Anapc10/Fancl/Ube2w/Anapc1/Map3k1/Trip12/Det1/Ddb1/Fbxw7/Birc6/Cul2/Rps27a/Birc3/Cdc27/Anapc15/Ube3a/Cbl/Ube2d3/Eloc/Smurf2/Prpf19/Cdc23/Cdc16/Ube2s/Herc1/Cdc20/Ube2j2/Mdm2/Ube2j1/Ube2g2/Cul5/Ube2e1/Herc3/Cdc34/Uba2/Herc4/Ube2m/Ube2q2/Ube2n/Nedd4l/Ube2f/Cop1
mmu00100	Steroid biosynthesis	16	-0.718961	-1.92466	0.000822836	0.0105981	0.00866143	3111	tags=69%, list=22%, signal=54%	Ebp/Dhcr24/Tm7sf2/Nsdhl/Sc5d/Msmo1/Lss/Dhcr7/Hsd17b7/Soat1/Lbr
mmu04020	Calcium signaling pathway	140	0.4197	1.60879	0.00112141	0.0138882	0.0113503	2480	tags=34%, list=17%, signal=28%	Fgf7/Plcd1/Ednra/Pdgfra/Ret/Gdnf/Ptgfr/Camk2g/Ryr1/Bdkrb2/Plcg1/Fgf10/Prkca/Pde1a/Ptger1/Camk1/Htr2a/Atp2b4/Fgf2/Orai2/Bdkrb1/Adcy9/Cacna1b/Cacna1a/Camk4/Kdr/Plce1/Grin2d/Adora2b/Adora2a/Itpka/Plcg2/Pdgfc/Grpr/Atp2a3/Cacna1g/Htr6/Pdgfb/Plcb3/Cxcr4/Ppp3ca/P2rx4/Itpr3/Mylk/Cacna1h/Ntrk3/Vegfc
mmu04218	Cellular senescence	154	-0.35612	-1.5138	0.00131364	0.0156664	0.0128035	2129	tags=27%, list=15%, signal=23%	Tgfb2/Gadd45b/Mre11a/Map2k1/Nfkb1/E2f2/Akt1/Lin9/Slc25a5/Hus1/Calm1/Tgfb3/Myc/Kras/Ccne1/Cdc25a/Serpine1/Mras/Vdac2/Mdm2/Slc25a4/Ccnd1/Eif4ebp1/Map2k3/Mcu/Rheb/Nras/Hipk3/Mapkapk2/Ets1/Capn2/Hras/E2f4/Sirt1/Akt3/Rras2/Cdk6/Atr/Rassf5/Pik3cb/Ccnd2/Mapk12
mmu00982	Drug metabolism - cytochrome P450	34	0.580138	1.77256	0.00189859	0.0218338	0.0178439	1935	tags=44%, list=14%, signal=38%	Gsta4/Mgst1/Gstk1/Gstt1/Ugt1a6b/Mgst2/Gstm5/Gstt2/Ugt1a7c/Aldh3a1/Ugt1a6a/Aldh3b1/Gstm2/Gstm4/Gstm1
mmu05022	Pathways of neurodegeneration - multiple diseases	378	-0.283277	-1.32789	0.00229274	0.0254574	0.0208053	2295	tags=24%, list=16%, signal=20%	Bid/Tbk1/Atp5g1/Rps27a/Ppif/Ndufs8/Lrrk2/Map2k1/Fzd5/Atxn3/Ndufs7/Nfkb1/Casp3/Psmb2/Psma4/Uqcrh/Slc25a5/Cycs/Uqcrfs1/Bcl2l1/Fzd2/Psma5/Bdnf/Prkcg/Calm1/Atp5b/Dvl1/Fadd/Psmb5/Kras/Htra2/Atxn2l/Frat2/Ndufb6/Camk2d/Atp5d/Adrm1/Psmc4/Park7/Ube2j2/Fzd7/Vdac2/Ube2j1/Eif2s1/Ube2g2/Braf/Psmd1/Bax/Tubb4b/Atg2b/Cox5b/Slc25a4/Uqcrc1/Map2k3/Psmc1/Mcu/Bcl2/Nras/Uqcrc2/Psma1/Sdhc/Ptgs2/Atp5a1/Psmd11/Tubb6/Sdhd…
mmu05168	Herpes simplex virus 1 infection	357	0.328764	1.38169	0.00293823	0.0315344	0.0257718	4144	tags=39%, list=29%, signal=28%	Zfp13/Zfp870/Zfp760/Zfp677/Ccl2/C3/Zfp791/Zfp345/Zfp454/Zfp442/Zfp113/Zfp184/Zfp647/Tsc2/Zfp11/Nectin2/Zfp30/Zfp764/Nectin1/Itga5/Zfp937/Zfp68/Zfp157/Zfp60/Zfp300/Zfp251/Zfp623/Zfp286/Zfp354c/A430033K04Rik/Pik3cd/Zfp605/Zfp39/Traf2/Zfp12/Zfp354a/Pik3r3/Gm45871/Zfp108/H2-Q7/Zfp28/Ikbke/Zfp960/Gm5141/Zfp799/Ppp1cc/Syk/Ifnar2/Zfp974/Zfp786/Zfp952/Zfp9/Zfp61/Zfp956/Zfp940/Zfp398/Ifnar1/Zik1/Zfp946/Bi…
mmu05220	Chronic myeloid leukemia	75	-0.43032	-1.63182	0.00303592	0.0315344	0.0257718	2129	tags=37%, list=15%, signal=32%	E2f3/Gadd45a/Cdkn1a/Tgfb2/Gadd45b/Map2k1/Bcr/Nfkb1/E2f2/Akt1/Cbl/Bcl2l1/Tgfb3/Sos2/Myc/Kras/Mdm2/Braf/Bax/Ccnd1/Nras/Hras/Akt3/Chuk/Cdk6/Ctbp2/Pik3cb/Mecom
mmu04115	p53 signaling pathway	68	-0.408008	-1.5352	0.00367034	0.0369328	0.0301837	2520	tags=34%, list=18%, signal=28%	Gadd45a/Cdkn1a/Bid/Bbc3/Gadd45b/Casp3/Cycs/Bcl2l1/Zmat3/Ccne1/Serpine1/Ei24/Rrm2/Mdm2/Bax/Ccnd1/Bcl2/Gorab/Cdk6/Atr/Cop1/Ccnd2/Perp
mmu04080	Neuroactive ligand-receptor interaction	93	0.437857	1.58871	0.00381326	0.0372082	0.0304088	3161	tags=42%, list=22%, signal=33%	Lypd6/Gabra3/Lynx1/Ednra/P2ry1/C3/Ptgfr/Bdkrb2/Gabre/S1pr3/Ptger1/Htr2a/Ptger2/Cnr1/Bdkrb1/Calcrl/Grin2d/Thra/Adora2b/Adora2a/S1pr1/Lpar4/Vipr2/Grpr/Lpar2/Lpar1/Htr6/P2rx4/Grik2/Glrb/Ptger4/Grid1/Glra3/Mc3r/Kiss1r/Ptger3/Adm2/Npy4r/Nmb
mmu00604	Glycosphingolipid biosynthesis - ganglio series	13	0.715044	1.70317	0.004336	0.0410645	0.0335604	2722	tags=54%, list=19%, signal=44%	St3gal1/B4galnt1/St6galnac6/St8sia1/St6galnac3/Glb1/Hexb
mmu04610	Complement and coagulation cascades	37	0.536414	1.66641	0.00554933	0.0497634	0.0406697	2205	tags=41%, list=16%, signal=34%	Thbd/Pros1/Cd59a/C3/Bdkrb2/C4b/Bdkrb1/C1s1/C1s2/Cd55/Cd59b/Plat/F8/Masp1/Itgb2
mmu05014	Amyotrophic lateral sclerosis	304	-0.290662	-1.32462	0.00556361	0.0497634	0.0406697	2528	tags=24%, list=18%, signal=20%	Fig4/Atp5g3/Nup133/Nup54/Hnrnpa3/Psmd13/Bid/Tbk1/Atp5g1/Ndufs8/Ndufs7/Casp3/Psmb2/Hnrnpa2b1/Anxa7/Ncbp1/Psma4/Uqcrh/Cycs/Uqcrfs1/Bcl2l1/Nup98/Psma5/Nup37/Nup107/Atp5b/Psmb5/Atxn2l/Nup153/Ndufb6/Atp5d/Adrm1/Psmc4/Eif2s1/Ndc1/Psmd1/Bax/Tubb4b/Atg2b/Cox5b/Uqcrc1/Nrg2/Map2k3/Psmc1/Mcu/Bcl2/Uqcrc2/Psma1/Sdhc/Atp5a1/Psmd11/Tubb6/Sdhd/Nupl1/Casp12/Pfn1/Psmd7/Actg1/Ndufs1/Cox5a/Tpr/Tomm40l/Ndufs2/Klc2/Ki…

## Sheet: Con9
ID	Description	setSize	enrichmentScore	NES	pvalue	p.adjust	qvalues	rank	leading_edge	core_enrichment
mmu05034	Alcoholism	140	-0.531034	-2.02309	2.92113e-08	9.43526e-06	8.97864e-06	3089	tags=47%, list=22%, signal=37%	Creb1/Grin2d/H2bc18/H2ac6/H3c1/Prkacb/Adora2a/H4c8/H4c4/H2ac12/H3c10/Kras/H3c15/H2bc4/H4c3/Gng4/H4c1/Gng8/Gnb1/Shc1/H3c11/H2ac8/H2bc3/H2ac19/H2ac7/H2ac4/H4f16/H3c6/H2ac10/Prkaca/Ppp1cc/H2bc13/H2bc11/H4c9/H4c12/Sos1/H3c7/H4c2/H2ac15/H3c13/H4c11/H2bc12/H2bc6/Raf1/H2ac20/H2bc8/H4c6/H2bc14/H3c8/H2ac22/H2bc22/H4c14/H2ac11/H2bc15/Slc29a1/Gnao1/H3c4/Gnb4/H2bc21/Calm2/Ppp1ca/H2bc9/H2aj/Atf6b/Hdac4/H2bc7
mmu05322	Systemic lupus erythematosus	87	-0.590907	-2.082	1.71095e-07	2.76318e-05	2.62946e-05	2717	tags=54%, list=19%, signal=44%	H4c8/H4c4/Snrpb/H2ac12/H3c10/H3c15/H2bc4/H4c3/Ro60/H4c1/H3c11/H2ac8/H2bc3/H2ac19/H2ac7/H2ac4/H4f16/H3c6/H2ac10/H2bc13/H2bc11/H4c9/H4c12/Cd28/H3c7/H4c2/H2ac15/H3c13/H4c11/H2bc12/H2bc6/H2ac20/H2bc8/H4c6/C4b/H2bc14/H3c8/H2ac22/H2bc22/H4c14/H2ac11/H2bc15/H3c4/H2bc21/H2bc9/H2aj/H2bc7
mmu04613	Neutrophil extracellular trap formation	139	-0.489376	-1.85914	3.02427e-06	0.000325613	0.000309855	2583	tags=45%, list=18%, signal=37%	H4c8/H4c4/H2ac12/H3c10/H3c15/Pik3cd/H2bc4/H4c3/Itgb3/H4c1/Atg7/Hmgb1/H3c11/Rela/H2ac8/H2bc3/H2ac19/H2ac7/H2ac4/Ncf4/H4f16/H3c6/H2ac10/H2bc13/Syk/H2bc11/H4c9/Clcn4/H4c12/H3c7/H4c2/H2ac15/H3c13/H4c11/H2bc12/Clcn3/H2bc6/Raf1/H2ac20/H2bc8/H4c6/H2bc14/H3c8/H2ac22/H2bc22/H4c14/H2ac11/H2bc15/Cyba/Casp4/Slc25a4/Pik3r2/Vdac3/Plcb3/Tlr7/H3c4/H2bc21/Mapk14/H2bc9/H2aj/Hdac4/H2bc7

[truncated: 6 more sheets: Con10, Con11, Con12, Con13, Con14, Con15]
